# Supplementary material for: Analysis of common differential gene expression between rheumatoid arthritis and ulcerative colitis
Source: PLoS One. 2026 Jan 2;21(1):e0339397. doi: 10.1371/journal.pone.0339397 (PMC12758813; doi:10.1371/journal.pone.0339397)
Supplement: S1 File — (CSV) [file pone.0339397.s003.csv]

geneNames	GSE12021_GSM302859_Control	GSE12021_GSM302866_Control	GSE12021_GSM302870_Control	GSE12021_GSM303522_Control	GSE12021_GSM303525_Control	GSE12021_GSM303531_Control	GSE12021_GSM303533_Control	GSE12021_GSM302864_Control	GSE12021_GSM303523_Control	GSE12021_GSM302882_Treat	GSE12021_GSM302896_Treat	GSE12021_GSM302900_Treat	GSE12021_GSM302924_Treat	GSE12021_GSM302927_Treat	GSE12021_GSM302933_Treat	GSE12021_GSM302943_Treat	GSE12021_GSM303364_Treat	GSE12021_GSM303366_Treat	GSE12021_GSM303368_Treat	GSE12021_GSM303520_Treat	GSE12021_GSM302872_Treat	GSE55457_GSM1337304_Control	GSE55457_GSM1337305_Control	GSE55457_GSM1337306_Control	GSE55457_GSM1337307_Control	GSE55457_GSM1337308_Control	GSE55457_GSM1337309_Control	GSE55457_GSM1337310_Control	GSE55457_GSM1337311_Control	GSE55457_GSM1337312_Control	GSE55457_GSM1337313_Control	GSE55457_GSM1337314_Treat	GSE55457_GSM1337315_Treat	GSE55457_GSM1337316_Treat	GSE55457_GSM1337317_Treat	GSE55457_GSM1337318_Treat	GSE55457_GSM1337319_Treat	GSE55457_GSM1337320_Treat	GSE55457_GSM1337321_Treat	GSE55457_GSM1337322_Treat	GSE55457_GSM1337323_Treat	GSE55457_GSM1337324_Treat	GSE55457_GSM1337325_Treat	GSE55457_GSM1337326_Treat	GSE77298_GSM2048265_Control	GSE77298_GSM2048266_Control	GSE77298_GSM2048267_Control	GSE77298_GSM2048268_Control	GSE77298_GSM2048269_Control
A1CF	7.4140713	8.1212259	7.9764743	8.1203107	7.2211722	6.7221668	7.6159564	7.8502273	7.3652128	7.932587	8.0484023	7.529727	7.4433375	6.7196268	7.2304355	7.6479888	7.6958965	7.6135078	7.6437482	7.7516484	7.7713375	7.4142725	7.851906	8.1233783	7.9787604	8.1225014	7.2018653	7.3650717	7.2203441	6.7175892	7.6165504	7.7728732	7.93461	8.0502074	7.5302364	7.4428277	6.715355	7.2286213	7.6487575	6.905421	7.696833	7.6153537	7.6451184	7.7528107	4.4926031	4.1240834	2.7166642	4.603269	4.6042487
A2M	13.2259823	13.1968356	11.8968467	11.8722212	13.0335754	12.9271805	12.9576062	12.8837858	13.2834188	13.0832982	13.2834188	12.9271805	13.2438024	12.9576062	12.6977953	12.916907	13.0750131	13.1368026	13.0009844	12.4763263	12.7805668	13.2272969	12.8855961	13.1987043	11.8925966	11.8686499	12.582782	13.2844194	13.0363127	12.9299478	12.9600693	12.7787383	13.086462	13.2844194	12.9299478	13.24538	12.9600693	12.6957145	12.9202033	13.0620584	13.0779574	13.1392202	13.0037197	12.474679	9.9605494	10.2969051	10.8443068	10.3744258	10.8130506
A4GALT	7.0513911	6.8566332	6.4037894	6.3897605	8.4466071	8.7884144	7.9802177	8.3965075	8.9197849	8.0914616	7.2206365	7.7312625	8.0649747	8.3471445	7.7169864	7.8484562	7.4369925	7.6401627	7.7769898	8.1245689	8.1945572	7.0483505	8.3992	6.8548341	6.3982549	6.3833089	8.4750568	8.9215872	8.4495553	8.7905348	7.9823331	8.196325	8.0934941	7.21946	7.7322587	8.0672049	8.3498896	7.7180414	7.8500267	7.6830879	7.4378746	7.641722	7.7782633	8.1266165	2.7130299	4.1704771	4.7526067	3.8545404	3.886216
A4GNT	8.019435	7.3576189	7.3414129	6.8917113	7.0151077	7.3335131	7.7016738	7.5348964	7.348496	6.7428307	7.0548816	6.9613996	7.6026612	6.7109749	6.8929886	6.7323478	7.1570473	7.7216146	7.5611152	7.3957083	7.7130477	8.0208943	7.5353346	7.3570546	7.3403969	6.8884859	6.7725648	7.3470132	7.01306	7.3326267	7.7023677	7.7135434	6.7389415	7.0526022	6.9591262	7.6035369	6.7066574	6.889534	6.7286934	6.3506878	7.1558729	7.722816	7.5620773	7.3952248	5.3645936	4.5792991	4.3048622	4.540584	4.2207965
AAAS	6.94148	8.1207705	5.8005624	7.1446261	8.3432148	8.1395829	8.3354377	7.3641425	8.6375994	6.9645019	7.7683845	7.4951601	7.8861252	7.7472633	7.3323387	7.2806893	8.4386334	8.147443	8.1096366	7.9739921	6.463671	6.9384866	7.3641716	8.1227231	5.7913306	7.1428129	8.1297727	8.639998	8.3464014	8.1417216	8.3379535	6.4574858	6.961657	7.7696623	7.4957765	7.887854	7.7483682	7.332016	7.2800789	8.0707431	8.4413775	8.1490778	8.1124059	7.9763252	4.8621925	4.6901789	2.9297423	4.1826126	5.0109289
AACS	8.5300497	9.0541835	9.1292855	9.3317482	8.8055531	8.7375442	8.6006738	8.8869458	8.2261108	8.4517513	8.4373279	8.8010662	8.4324717	8.4770206	7.9696223	8.4324717	8.6500433	8.6490446	8.6279666	8.7593986	9.2473344	8.5327625	8.8891641	9.0556637	9.1311449	9.3336496	9.8273079	8.228455	8.8076962	8.7397945	8.6026526	9.2496159	8.4545575	8.4400907	8.8032684	8.4351404	8.4802913	7.9716648	8.4351404	8.2335788	8.6523534	8.6513211	8.6303518	8.7621302	7.0576074	6.9065794	7.1188611	7.8558188	7.325291
AADAC	3.0018426	4.1601776	4.5900916	4.3235466	3.873634	4.3561988	4.404821	4.6690017	2.7899984	4.8843902	4.1538197	4.3246826	5.5173545	4.3502717	3.5483219	4.0978844	3.1586965	4.4671836	4.0691352	4.1090089	4.0654445	3.0039596	4.6676095	4.1504395	4.587551	4.3193226	5.1266257	2.7656327	3.8678515	4.3505181	4.3987374	4.0592493	4.8780572	4.1504395	4.320422	5.5079496	4.3420296	3.5428418	4.0920716	3.7530656	3.1466584	4.458043	4.064947	4.1008943	2.2518415	2.1657457	3.9923214	2.9240903	5.343925
AAGAB	7.4273145	7.3086732	7.8130282	7.958353	7.5966143	7.5752159	7.455714	7.843839	7.5929674	7.9220376	7.9063767	8.1862646	7.4187204	7.5323515	7.8426857	7.7616544	7.9260765	7.3733736	7.4140713	7.4051429	7.6914914	7.4275174	7.8453939	7.3076673	7.8148213	7.960082	7.8322168	7.5934141	7.5977585	7.5757619	7.4557496	7.6925292	7.923671	7.907497	8.188807	7.4186086	7.5333088	7.8437169	7.763243	7.5051761	7.9274849	7.3733768	7.4141164	7.4052457	6.0771046	5.2977102	5.9351652	6.3307507	6.1932148
AAK1	7.5213378	7.1859609	7.4497905	7.3809751	7.7007362	7.3961615	7.576431	7.5306957	7.1151974	7.0993215	7.2844621	7.5473201	7.0971623	7.0948718	7.4687889	7.1717476	7.6779045	7.3493076	7.3289794	7.1112167	7.321096	7.5212628	7.5307712	7.1847283	7.4498635	7.3804296	6.9655809	7.1141141	7.7016817	7.3956331	7.5769912	7.3195189	7.0968675	7.2838181	7.5479965	7.0946948	7.0924494	7.4690807	7.1702909	7.6490274	7.679558	7.3486311	7.3284226	7.1086015	5.8861848	6.2964412	6.2981214	5.6737535	6.155783
AAMDC	7.3901147	8.7211631	7.3951231	7.4374384	8.6064168	8.1904008	8.2266614	8.2695056	8.1483974	8.0821584	7.5843289	7.6822239	8.0583258	8.0890294	7.9592944	8.1728665	7.853811	7.9641735	7.6704501	7.8493229	7.8092289	7.3893981	8.2719944	8.7232456	7.3945987	7.4373797	8.5305332	8.1505255	8.6087585	8.1928895	8.2290348	7.8102219	8.0841843	7.5856098	7.6834916	8.0605791	8.0910957	7.9613151	8.1754311	7.9303233	7.8552163	7.9659173	7.671409	7.8508989	9.3535217	9.5547571	7.1697013	7.3290098	7.3420104
AAMP	8.8992503	8.9700026	9.457865	9.317667	9.3793484	9.1953642	9.4348309	8.9138657	9.1343922	8.6637526	8.7869814	8.8416763	8.7457977	8.8973628	8.6883597	8.520735	9.0637402	8.6028469	8.7696236	9.1134096	8.8622329	8.9011403	8.9156924	8.9718769	9.4597567	9.3198813	9.7850507	9.1366978	9.3809711	9.1978669	9.4365364	8.8645847	8.6658867	8.7890841	8.8438529	8.7481047	8.8992603	8.6903811	8.5236499	8.598499	9.0653974	8.6055559	8.7718087	9.1151361	7.0350298	5.9324411	4.633384	3.1641604	6.3513432
AANAT	2.0260808	2.7823806	3.3369064	2.6887237	3.1355916	2.0690073	2.8658919	2.0392945	2.7356156	2.9718547	3.7195155	3.0296673	2.3033728	3.447236	2.4474289	3.1537644	2.8168057	2.7567349	3.4711736	2.8305104	2.6451876	2.0123028	2.0218359	2.7806005	3.3280143	2.6748098	2.4666778	2.7398257	3.1466584	2.061264	2.8599143	2.6476488	2.9686162	3.7196916	3.0191951	2.3137717	3.4407778	2.4619749	3.1466584	2.7320958	2.8180009	2.7547837	3.4571564	2.8361779	4.6557905	1.2452739	2.5235098	2.7955109	1.4667202
AAR2	9.2846379	9.2473344	9.39901	9.4763791	9.30127	9.4971731	9.0887036	9.3263737	9.4557812	9.1093864	9.3253517	9.2271012	9.3358629	9.3053402	9.0567455	8.9798886	9.5470195	9.2161813	9.0330876	9.2538406	9.3846957	9.2868082	9.3282606	9.2496159	9.4007997	9.4781451	9.2061205	9.457636	9.3033065	9.498827	9.0899203	9.3863433	9.1108147	9.3274927	9.2294157	9.3377349	9.3072934	9.05844	8.9817168	8.7850474	9.5490043	9.2187164	9.0349236	9.2560326	6.9437125	6.1087575	7.161925	7.0441222	6.9047522
AARS	10.6049296	10.6692213	10.4302357	10.7813129	11.2916079	11.0967785	11.0588535	11.0906712	10.9482855	10.8285298	10.9196184	10.4419471	10.5494144	10.9719713	10.843872	10.9411509	11.2606513	10.7751457	10.823256	11.0486002	11.0074442	10.6041834	11.089507	10.6685233	10.4294083	10.780402	11.284585	10.9476763	11.2907806	11.0957131	11.0576819	11.00662	10.8280356	10.9191366	10.4412019	10.5489846	10.9711848	10.8435629	10.9406471	11.1496824	11.2597851	10.7744362	10.8228667	11.0475852	8.5123793	8.3683405	8.0696284	8.1953365	8.1218497
AASDHPPT	9.1453372	9.3428826	9.8847081	9.9714145	8.3704751	8.3050376	8.7106676	8.9473255	8.4205199	9.3857964	9.1491583	9.2787347	9.2107067	9.1245967	8.8583559	9.1820209	9.0212973	9.3143976	9.51329	8.8392314	8.7041768	9.147326	8.9492937	9.3447644	9.8849247	9.9713967	9.1491558	8.4235398	8.3731011	8.3076531	8.7128079	8.7063944	9.3874377	9.1511318	9.2809058	9.212952	9.1264967	8.8604567	9.1837058	9.1727513	9.0226018	9.3163789	9.5149556	8.8408991	8.9052674	8.7256988	8.524497	7.8304685	8.1800379
AASS	6.9448225	7.9989222	6.6135942	7.484963	6.6768416	6.4667871	6.6111685	6.5685362	5.1066886	5.6994178	5.0996788	5.8237049	5.8034655	6.7386879	5.5950828	6.6378186	5.8704228	6.432694	6.0139963	5.5067855	5.9401044	6.9421377	6.5650045	8.0005361	6.6101432	7.485118	7.2133083	5.1006745	6.6726083	6.4613672	6.6067521	5.9336633	5.6924215	5.0927956	5.8154171	5.7974178	6.735196	5.5847501	6.6338675	6.9786496	5.8627768	6.4269342	6.0073183	5.4993987	5.3920182	5.3083313	5.3154679	5.5973824	5.6615372
AATF	9.0197667	9.2631443	10.652926	9.6977752	9.1935626	9.2524275	8.9590057	9.1884509	9.0686015	9.4394449	9.4286159	9.3393334	9.4830723	9.0418132	9.6448079	9.1145381	9.5659645	9.0656141	9.1884509	8.4893204	9.4200609	9.021805	9.1905158	9.2653537	10.6524369	9.6992725	9.5179233	9.0704514	9.1955389	9.2546959	8.9610091	9.4219334	9.4411744	9.4303196	9.3412955	9.4847903	9.0433756	9.646104	9.1160001	8.5685438	9.5673775	9.0675338	9.1905158	8.4922854	6.605491	7.0496306	6.7908612	7.1862958	6.7004412
AATK	8.8223378	8.4396347	9.4268427	7.9832925	7.9345098	8.002373	7.9427287	7.3710746	8.206391	8.085614	8.2290958	7.7764058	8.0909876	7.7659022	7.0731918	7.57267	8.0289011	7.1844792	7.7756281	7.8458754	7.7194451	8.8248102	7.3706718	8.4424381	9.4283675	7.9853236	7.3333155	8.2087072	7.9361784	8.0043321	7.9443382	7.7206992	8.0877245	8.2313692	7.7777088	8.0929988	7.7673414	7.0710068	7.5728344	7.0900327	8.0309808	7.1830505	7.7766936	7.8479663	6.2458037	6.7007426	6.4103255	5.6451056	6.1222767
ABAT	6.6129729	7.1935352	6.1044297	5.8895026	7.2542693	7.1308963	6.3763596	7.5654371	6.7097973	6.7304282	6.9069	7.3009135	6.1582904	6.9069	6.917775	7.1669359	6.5832765	6.614914	6.8515809	6.0945989	7.092128	6.6086819	7.5662727	7.1925233	6.0973421	5.8815612	7.1847283	6.705573	7.253053	7.1289634	6.370489	7.0896289	6.7260336	6.9040288	7.3003672	6.1513521	6.9045446	6.9145484	7.1654976	6.7204968	6.5791859	6.6105275	6.8486964	6.0871532	5.8240068	5.7904997	6.6728624	6.9950598	7.3051503
ABCA1	9.635099	10.5872849	10.4002591	10.3124144	10.1194355	10.1391819	9.557423	10.2666518	9.6681651	10.6486587	9.7294586	9.7141518	9.634324	9.596181	10.0831152	9.674145	9.4394449	9.5936475	10.5259988	10.1322482	9.1300136	9.6365291	10.2662986	10.5865704	10.3996038	10.3118651	9.6591166	9.6693492	10.1192734	10.1388351	9.5589811	9.1318781	10.6481799	9.730535	9.7152844	9.6355145	9.5975709	10.083017	9.6753303	10.4668856	9.4411744	9.5950696	10.5259478	10.1319454	7.9063832	7.892102	8.4870178	8.6115308	8.2668659
ABCA11P	5.9883066	7.0971623	6.9380222	6.4541229	6.5196283	4.0293967	5.8485315	6.5364734	6.6298919	6.6111685	6.6082361	6.1441136	7.025406	6.446893	6.659659	6.3161552	6.4527281	6.5474313	5.8034655	5.3942746	3.8821264	5.9816198	6.5319317	7.0940638	6.935343	6.4483358	5.5249274	6.6251094	6.5142203	4.0254621	5.8407539	3.88114	6.606374	6.6032076	6.1374795	7.0230741	6.4415874	6.6551983	6.3095013	6.4245953	6.4469091	6.5438717	5.7962893	5.386754	6.507397	7.2587966	6.3582192	6.4131576	5.7313144
ABCA12	2.2504419	3.99994	4.3705601	4.8706932	1.253404	5.4856766	5.4833853	3.890207	2.4578143	4.7455717	4.8186902	4.3103889	4.8376676	5.2578768	5.3840374	5.0141426	5.4590553	4.1300064	5.0391763	5.3222114	2.4207057	2.249105	3.8868843	3.9955359	4.3656417	4.8643637	4.3559171	2.4530312	1.2212519	5.4780628	5.4775714	2.4230662	4.7416005	4.8125676	4.3054874	4.8320096	5.2546815	5.3770496	5.0059638	4.2419171	5.4504784	4.1229015	5.0302493	5.3145095	1.7756736	1.7355028	3.1482711	3.2314567	1.1819577
ABCA2	7.1968811	6.684143	7.2702646	6.858016	7.8542012	7.910041	7.3565571	7.2159695	7.8622203	7.0943278	7.1802657	6.6538612	7.3132063	7.1643875	7.1461944	7.3769106	7.2083019	7.462603	6.9609927	7.4868959	7.041412	7.1959984	7.2147994	6.6804078	7.2697462	6.8550363	6.705573	7.8639791	7.8559105	7.9117489	7.3557432	7.0389042	7.0917023	7.1791736	6.6503884	7.3125895	7.162937	7.1443296	7.3762725	7.1916628	7.2071921	7.4628715	6.9583589	7.4874277	4.61169	4.4384415	4.0964207	4.8667866	4.7992991
ABCA3	6.3579369	7.2290292	7.2223137	7.0217683	8.12746	7.5037371	7.6733388	7.340477	8.390332	7.8546668	6.6864636	7.1849894	8.4033559	6.6520814	7.3071926	6.9594137	4.9695952	7.4943923	6.7058157	6.6987349	5.7983137	6.3533676	7.3398831	7.2279529	7.2211239	7.019648	7.3603478	8.3929201	8.1295858	7.5040586	7.6737795	5.7895572	7.8563854	6.6828743	7.1841305	8.4060426	6.6473091	7.3066119	6.9566115	6.2375008	4.9639454	7.4950741	6.7029279	6.6949094	5.1612598	4.8721663	5.1264007	4.0494869	4.2621512
ABCA4	4.6413774	4.6261651	6.4374552	6.8418448	5.0918595	5.1973061	4.5020508	5.5228124	4.899152	4.5687382	4.6560955	3.5392972	3.8990788	5.1436793	3.373376	4.671366	4.4565798	4.3658432	3.3612617	5.9611483	4.7465999	4.6362119	5.5126852	4.624606	6.4313471	6.8397894	4.746681	4.890751	5.0818399	5.1903003	4.4938268	4.7441215	4.5604347	4.6498667	3.5299783	3.8962855	5.1371746	3.3604571	4.6676095	3.9894932	4.4482458	4.3606339	3.3547007	5.9538183	1.7553286	1.7355028	3.5164954	3.4232901	3.8589487
ABCA5	8.3579838	9.1851064	7.1407966	8.1369053	8.8669564	8.9789144	8.758534	8.3742822	7.7317272	7.9660511	7.9381966	8.6563214	8.5009169	7.6561809	8.13169	8.0821584	8.2853149	8.6982444	8.9604901	7.8234446	7.4503584	8.3604812	8.3767721	9.1871	7.1382427	8.1390688	9.5241053	7.7337037	8.8691573	8.9807731	8.7608078	7.4507655	7.9677832	7.9397335	8.6586523	8.5040379	7.6570579	8.1336013	8.0843677	8.7783497	8.2878988	8.7004616	8.9624544	7.8253495	8.19417	8.2713455	8.0714861	7.5967104	7.7186068
ABCA6	7.4041583	9.1563733	5.8921897	6.9290091	7.6818387	7.8121563	8.1494417	8.7353058	6.5931363	8.1028733	7.6172776	7.6347967	8.6918527	8.4080454	7.8329248	8.8815263	7.0958918	7.85942	9.0980047	8.3682322	7.4716738	7.4020319	8.7372544	9.158343	5.8858896	6.9258857	8.2391448	6.5899137	7.6829142	7.8134437	8.1515922	7.4713274	8.1052057	7.6180795	7.6355899	8.6940533	8.4104565	7.8346439	8.8834022	8.0714986	7.0937703	7.8610939	9.09952	8.3708729	6.4822081	4.5792991	6.9843218	6.939563	6.956138
ABCA7	7.2087177	7.3113244	8.2603899	7.3601948	7.8134393	8.3899367	7.8083408	7.446738	7.2266078	7.1247066	7.6699588	8.0409943	7.2763576	7.9715723	8.0039945	7.8130282	8.3306804	7.2638121	7.6626194	7.1935352	7.6154699	7.2082007	7.4468898	7.3107207	8.2628352	7.3597845	7.1107931	7.2247679	7.8148213	8.3927389	7.8094818	7.6163489	7.1222868	7.6707103	8.0428301	7.2757269	7.9733873	8.0061388	7.814098	7.522836	8.33326	7.2634716	7.6635388	7.1932516	3.5648661	5.7672193	5.3362202	6.1399554	5.0171681
ABCA8	9.2748507	11.4566005	8.7716836	10.4344523	10.1006679	10.2954286	9.7022331	9.7188065	9.1316011	10.1834194	8.403843	7.9224252	11.131946	6.4661564	8.4070032	7.2724612	9.2933864	7.9175082	9.397447	5.5746483	10.1058898	9.2767581	9.719957	11.4547836	8.7738836	10.4337624	10.6369435	9.133462	10.100963	10.2950125	9.7034075	10.1059064	10.1826233	8.4062725	7.9240749	11.1310992	6.4604512	8.4096554	7.2715292	8.1942271	9.295538	7.9192525	9.3989885	5.5666518	9.0029761	9.0088629	9.1519649	9.9724967	9.9493607
ABCB1	7.280179	7.3675178	6.463158	6.4552857	7.4311324	6.755623	7.7290963	7.3608901	7.2102916	7.868484	7.6259503	7.4136134	7.8147456	7.1675152	7.606532	7.1224077	8.1235811	7.6925627	6.6952245	6.1361759	7.3565571	7.279566	7.3605975	7.3669593	6.4582943	6.4498941	6.5120383	7.2093875	7.4311469	6.7515355	7.7304902	7.3557432	7.870115	7.6267034	7.413867	7.815786	7.1654976	7.6076193	7.1204187	7.244567	8.1254813	7.6932663	6.6909552	6.130423	4.9049823	4.1377013	5.9888012	5.2407862	4.7602975
ABCB11	4.7320088	4.9327049	5.2202213	4.9045482	5.3792529	4.2482949	4.3110511	5.7431414	4.0120633	5.2588244	4.9193667	4.9465925	3.6797223	3.8948627	4.3536763	3.9961698	5.4958956	3.5089386	3.5069202	5.4833853	5.4014699	4.7263835	5.7347952	4.9266983	5.2137272	4.8982556	5.1208355	4.0084291	5.3712082	4.2423035	4.3013802	5.393726	5.2498975	4.9115525	4.9402709	3.6743633	3.8957702	4.3475932	3.9980117	4.3957406	5.487512	3.5054855	3.4990288	5.4740137	3.1403605	1.8608477	2.4579581	1.815514	4.0695207
ABCB4	7.0228114	5.1541497	5.6783969	2.4578143	6.4620389	5.8957698	4.7277531	6.4510045	7.2217986	6.0023556	5.8171538	5.5669746	6.6246756	6.2837727	6.6774364	6.4912174	6.3763596	7.0192416	5.752396	5.7370671	4.549891	7.0208399	6.4471737	5.1450493	5.668977	2.4464905	5.9288394	7.2203441	6.4580303	5.8869366	4.722077	4.5441412	5.9958914	5.8079227	5.5587016	6.6205816	6.2769439	6.6741864	6.4869439	5.4760868	6.370489	7.0174492	5.7447847	5.7288938	6.0937428	6.0387663	4.3704974	4.509151	5.5123844
ABCB6	7.6614755	7.7081174	4.4940536	7.0761951	6.9698306	7.1643875	7.485574	6.9835819	6.9594137	7.4934033	7.4031517	7.4924973	7.3086732	7.6296337	7.0600994	6.7206109	7.7884767	7.6390223	7.2433923	7.7178558	8.0084483	7.6623498	6.9830164	7.7098994	4.4875821	7.0737156	7.3848984	6.9566115	6.9668922	7.1626907	7.4860685	8.0102052	7.4937442	7.4028497	7.4923985	7.3076673	7.630594	7.0574375	6.7167483	7.0843935	7.7897575	7.6396415	7.2425878	7.7191973	5.7090446	5.950184	5.1855615	5.0907711	5.0351031
ABCB7	8.0673591	8.403843	8.1082126	7.8603739	8.4830181	8.5839895	8.4162624	8.5582481	8.6275015	8.5971021	8.0455259	8.3775172	8.4647658	8.3354377	8.956429	8.7474691	8.2024299	8.6742552	8.1101556	8.3778741	8.3659341	8.0694013	8.5611174	8.4065025	8.1101664	7.8620651	9.0613996	8.6296218	8.4860341	8.5864454	8.4190926	8.3688168	8.5999927	8.0477131	8.3803765	8.4680453	8.3379535	8.9583069	8.7499732	8.7675047	8.2054844	8.6765592	8.1124059	8.3805672	8.1751334	8.7145389	7.8531218	7.2764614	7.3219826
ABCB8	5.3495149	4.0525881	4.7689602	3.6482753	5.1217981	5.2167923	6.918882	3.817085	6.7579108	4.7703089	2.3877806	3.574742	3.5360525	5.8028031	3.6986877	5.3840374	5.8128038	5.6416323	5.2932473	5.9347221	4.7155165	5.3384074	3.8119531	4.0422041	4.7631087	3.64509	4.3656417	6.7543006	5.1154306	5.2080551	6.9160943	4.7100442	4.7659341	2.3847802	3.5725434	3.5325158	5.7962893	3.6954844	5.3749831	4.706708	5.8056952	5.633195	5.283441	5.9285257	5.3844936	3.9142108	2.3052434	4.3995503	3.2967647
ABCB9	5.5139801	5.9916206	4.5357888	4.5193375	6.0273447	6.4189885	5.2322722	5.1017385	6.1092258	5.8077218	5.2461236	5.0827848	5.4986177	5.3054392	6.0186591	4.8481727	5.07786	4.0786855	5.2913997	6.410912	5.8438116	5.5060719	5.0932188	5.9855239	4.530187	4.5143828	5.4115948	6.1034135	6.0202717	6.41284	5.2245164	5.8357768	5.799452	5.2379123	5.0747089	5.4903569	5.2972793	6.0120222	4.8413578	5.987536	5.0694385	4.0765997	5.283441	6.4031704	2.5467301	4.2804594	4.3982323	5.4303504	4.7829646
ABCC1	9.4582285	8.6221968	9.6115862	9.6787847	9.0725384	8.9817511	8.9225069	9.1083773	9.4937891	9.141378	8.8807871	9.1965382	8.6421327	8.87456	8.9885017	9.1944668	9.2035997	9.457865	9.317667	9.6693347	9.3865735	9.4601485	9.1100627	8.6245583	9.6128921	9.68004	8.7526751	9.4953788	9.0743	8.9835304	8.9245351	9.3882141	9.1433662	8.8829787	9.1987048	8.6444601	8.8770076	8.9900657	9.196673	9.2268387	9.2057301	9.4597567	9.3196458	9.6701533	7.5131484	6.8924463	6.9550989	7.4376345	7.8479563
ABCC10	8.9197849	8.574612	8.2840296	8.385011	8.628438	8.7446266	8.3501459	8.7580868	8.861312	8.5817249	8.9542698	9.0833531	8.3088261	8.4629247	8.3711257	8.6574409	9.054608	9.1300136	8.9400989	8.7135183	9.1649358	8.9215872	8.7602218	8.5771274	8.2866312	8.3883355	7.6885155	8.8639756	8.6307887	8.7466747	8.3526739	9.1668313	8.5842048	8.9561664	9.0848049	8.3118322	8.4659029	8.3737445	8.6597163	9.0484437	9.0560831	9.1318781	8.9419826	8.7156837	6.1974832	6.179074	6.4985989	6.5314178	6.5351902
ABCC2	2.987565	4.5480368	2.8914551	6.5771351	5.9794209	3.6726052	3.9791452	4.342925	6.6242572	6.5023901	2.5318606	3.0644317	6.3121248	5.9780938	4.6967342	4.7001306	5.6937711	4.5594726	5.3916263	6.1511205	7.8697956	2.9857735	4.3359386	4.5457475	2.8827338	6.5734252	8.0254943	6.6202632	5.9714577	3.670034	3.9768026	7.8715774	6.4980914	2.5342615	3.0725304	6.3066359	5.970843	4.6891649	4.6949024	5.3839307	5.685745	4.5522737	5.3843802	6.1455296	4.3164208	4.3632637	0.962726	3.7624443	2.0541966
ABCC3	7.0840289	8.1300832	8.2077264	6.3812922	10.0144145	10.4623247	9.7879942	8.9637516	9.2872087	7.0051954	8.277365	8.6986671	7.0933039	7.8319112	8.9109625	8.1041526	7.9867538	8.9163995	8.9749503	9.2554386	7.256409	7.0814875	8.9656146	8.1322352	8.2100499	6.3744601	7.999965	9.2896347	10.0145276	10.4616044	9.7891533	7.2556579	7.0033602	8.2797109	8.7006807	7.0906476	7.8337181	8.9127961	8.1066015	9.6899946	7.9885807	8.9182047	8.9769451	9.2576018	4.1751879	3.9877649	6.0856862	6.1183467	5.5929114
ABCC4	7.848072	7.3014078	8.0880207	7.4007904	6.3535589	6.1710449	7.2026652	7.469758	7.2497769	7.9349413	8.3184036	8.5433945	7.026213	8.5304606	7.3339803	8.3310791	7.9475711	8.0297367	8.4879002	8.1307517	7.6892974	7.8498301	7.469843	7.3008978	8.0898007	7.4002064	6.7530538	7.2490539	6.3465894	6.1648265	7.2013155	7.690012	7.9366239	8.3209044	8.5462953	7.0243979	8.5332019	7.3339767	8.3334616	8.5449678	7.9492604	8.0316516	8.4911405	8.1331237	5.3063306	5.0419402	5.8398467	5.0862742	5.1604803
ABCC5	9.7303421	9.4994265	8.7077587	8.7762669	10.0851776	10.0643322	10.1919102	9.6299426	9.1481332	9.4074705	9.3114671	9.1300136	9.1352427	8.9228793	8.4197658	8.9390143	9.626231	9.9737775	9.214171	9.3622037	8.7984843	9.7314613	9.6313	9.5013447	8.7099629	8.778078	9.3044804	9.1500962	10.0851258	10.0645156	10.1906329	8.8006776	9.4089883	9.3136746	9.1318781	9.1371035	8.92473	8.4225776	8.9410992	9.7249362	9.6274866	9.9733009	9.2164309	9.3640491	7.2401292	7.5000543	6.9372821	7.4551817	7.5992934
ABCC8	3.4285953	2.9312442	3.89186	3.5714543	3.8567313	3.8567313	3.3398864	3.1502344	3.3369064	4.0553932	3.5089386	2.6725663	3.4995475	3.4285953	2.8004299	2.8887993	2.9676271	3.8405478	3.3335194	3.9385801	3.0061188	3.4264243	3.1489856	2.9257381	3.8862809	3.5661072	4.0059554	3.3365502	3.8531114	3.8506551	3.3438174	3.0102396	4.0520247	3.5054855	2.6691075	3.4941383	3.4206055	2.8033003	2.8827338	3.6109456	2.967129	3.8369385	3.327551	3.9347495	2.0805054	2.009507	1.8029172	1.7921933	1.6065999
ABCC9	6.7335704	6.9294688	6.2244404	6.2315254	6.471381	6.1148285	6.2001311	5.8509657	6.8827634	6.6489793	6.5715613	5.6899587	6.6281681	6.2374745	5.6931515	6.4510045	6.3040049	6.5184418	6.2449717	6.4597751	6.8337815	6.7300145	5.8433502	6.9263797	6.2181578	6.2254934	6.2193736	6.879248	6.4657734	6.1088126	6.1944991	6.8297358	6.6450333	6.5656707	5.6812944	6.6244088	6.2307695	5.6864015	6.4453137	6.0453226	6.2974094	6.5132058	6.2388595	6.4561817	5.955872	5.8978361	5.2498035	4.8879816	4.5510854
ABCD1	8.1658608	8.3248718	8.6293586	8.3277781	8.8482836	8.8750436	8.2756144	8.7442431	9.0469256	8.6604192	8.12746	8.5227139	8.2639985	8.6954106	8.4712687	7.6882704	7.9671183	7.8168633	8.6949446	8.6372254	9.0330876	8.1683215	8.746474	8.3274962	8.6316797	8.3301038	8.4411379	9.0484437	8.8503826	8.8772336	8.2784379	9.0347109	8.6629502	8.1295858	8.525522	8.2662804	8.6977284	8.4741842	7.689306	8.0043321	7.9685952	7.8183303	8.6972317	8.6395919	5.7745993	5.7279227	4.3048622	5.0298399	4.8803564
ABCD2	3.7786168	6.1867852	3.218267	4.6540408	3.7721574	3.8948627	3.2488409	5.3203188	3.916057	4.7131387	5.4986177	5.8120835	5.842299	5.7260833	6.2560254	5.6556099	5.547163	5.3289375	5.7590756	4.7513916	5.8237049	3.779616	5.312549	6.1802354	3.209195	4.6472141	6.3904251	3.9081893	3.7727737	3.8915057	3.2388475	5.8171609	4.7078304	5.487848	5.8031741	5.8336544	5.7176286	6.2500188	5.6475164	5.396539	5.5404089	5.3207325	5.7500157	4.747754	4.3020237	4.036785	4.1791145	2.6840511	3.4373704
ABCD3	9.557423	9.4311863	8.9279497	9.5514292	9.2019983	9.1757268	8.7422636	9.0444036	8.8086614	9.2308195	9.4530843	9.6448079	9.2166039	9.1944668	8.8002873	8.6249735	8.836189	9.6104102	9.1679794	8.6242892	8.54691	9.5589811	9.0465735	9.4328136	8.9298269	9.5530142	8.8854804	8.8107693	9.2039434	9.1776449	8.7445376	8.5495391	9.2331594	9.4549136	9.646104	9.2189257	9.196673	8.8027126	8.6280452	9.5429265	8.8378419	9.6113919	9.1697264	8.6264499	9.5640257	8.7615461	8.791074	8.5352359	9.288858
ABCD4	7.8382071	7.8557981	7.3174845	7.2698336	7.5312688	7.5781752	8.0331175	8.0984311	7.2729634	7.5649877	7.4129257	7.6200573	7.4301588	7.6311067	7.335988	7.4878257	7.6373632	7.8222894	7.4581764	7.2074313	7.8627392	7.8397543	8.1002657	7.8574752	7.316781	7.269236	7.0783499	7.2723215	7.5318173	7.578695	8.0352515	7.8647025	7.5655671	7.4126009	7.620586	7.430193	7.6318876	7.3352733	7.4880654	7.6541076	7.6382819	7.8235478	7.4583649	7.206263	5.4617309	4.9258198	5.443867	5.668787	5.0449047
ABCE1	9.8885307	9.5907498	10.6773917	10.6125782	8.5947337	8.7099712	9.0608759	8.9753381	8.9785726	9.1745999	9.3646134	9.3070271	9.2063046	9.1208785	9.1703014	9.1208785	9.0134434	9.0608759	9.5332071	8.8646629	9.124198	9.8889427	8.9772981	9.591771	10.6767225	10.6119602	9.6274866	8.9804278	8.5974604	8.7122849	9.0623996	9.1262891	9.1763125	9.3664795	9.3089873	9.2079659	9.1226935	9.1723037	9.1226935	9.1440701	9.0151913	9.0623996	9.5348819	8.8667911	8.3125886	8.4015398	8.6290197	8.4388988	8.4119827
ABCF1	10.5157783	10.0344223	11.2548361	10.7902183	10.2724922	10.4438988	10.5783122	10.5057498	10.1416794	10.6566805	10.9371156	10.7828034	10.3762104	10.5974168	10.6339299	10.6923572	10.406126	10.280376	10.4925161	10.6515319	10.9970199	10.515429	10.5058974	10.0349873	11.2539532	10.7892593	10.7881397	10.1408446	10.27215	10.4431564	10.5778381	10.9961273	10.6561409	10.9366806	10.7818228	10.375582	10.596581	10.6334823	10.6917272	10.1404337	10.4055769	10.2800593	10.4919205	10.6510722	8.1499669	7.7556495	7.2528863	7.0458552	7.1422283
ABCF2	7.9012137	7.6670617	9.55888	9.1368941	7.7556654	7.6721082	7.5649877	7.2370374	7.57267	7.8297636	7.8522884	7.7836491	7.8324583	7.7152309	7.7639755	7.8125125	7.7580401	7.502734	7.6516563	7.7317272	7.83349	7.9026854	7.2361188	7.6673135	9.5604038	9.1387926	8.4463213	7.5731271	7.756801	7.6725744	7.5655671	7.8351712	7.8314476	7.8539029	7.7850012	7.8337181	7.715935	7.76517	7.814098	7.3235596	7.7591802	7.5035482	7.6531184	7.7329505	6.747981	6.1265139	5.8572652	5.7103292	5.9067984
ABCF3	8.485767	8.380188	8.9369415	8.8246687	8.8455215	9.3225981	8.3377622	8.9005328	8.6425892	8.4893204	8.9270436	8.5072412	8.0547702	8.9202859	8.2245666	8.5791595	8.7826717	8.6652341	8.9163995	8.8954241	9.1745999	8.4882714	8.9024235	8.3831182	8.9389006	8.8267749	9.1225311	8.6451236	8.8475976	9.3245685	8.3400365	9.1763125	8.4922854	8.9289161	8.509943	8.0571305	8.9222766	8.2268076	8.581671	8.1171321	8.7847082	8.6675447	8.9182047	8.8975909	5.5387574	5.6976877	5.9732711	3.418653	5.9705643
ABCG1	8.050598	8.2421603	8.9732427	8.0998291	8.827391	8.5459915	7.7103233	8.6028469	8.4672715	9.7520135	8.7317441	8.7935381	8.353502	9.0485964	9.0950533	9.2514062	8.2561287	8.5041038	8.943814	9.2615566	8.6085131	8.0528115	8.6052868	8.2446292	8.9747707	8.101847	7.6500761	8.4701303	8.8294292	8.5486648	7.7114295	8.6107315	9.7530313	8.7339386	8.7957094	8.3559654	9.0500772	9.0966044	9.2538991	8.6373517	8.2588767	8.5069851	8.9452931	9.2637485	7.8300172	7.5544023	7.6619836	6.6852625	6.9298136
ABCG2	7.56273	8.0542055	6.5223932	6.7200973	7.6357807	7.4554093	8.8646629	8.276046	7.3206627	8.110573	7.5921622	8.1601145	8.3883359	7.0533649	7.4795871	7.4246954	7.4031517	7.3300188	6.5321594	6.2175255	7.4433375	7.5633133	8.278653	8.056283	6.5183664	6.715355	7.7372189	7.3197826	7.6366714	7.4557496	8.8667911	7.4434774	8.1125959	7.5934141	8.1623612	8.390633	7.0507336	7.4799485	7.4239764	7.6429907	7.4022241	7.3297036	6.5285078	6.2116973	5.5259879	4.1981932	6.4846107	6.0570024	6.4024844
ABCG4	6.5196283	6.9339104	7.2102916	7.044239	7.4418407	6.8848468	7.0010324	6.912423	6.9910619	6.7419816	6.5703575	6.8418448	5.9652768	7.136701	7.0948718	6.5607901	6.8637939	6.7885888	6.6118132	7.1893605	7.2768464	6.5150685	6.9090537	6.9316515	7.2095559	7.0418509	5.3252806	6.9884264	7.4411579	6.8814315	6.9989735	7.2766687	6.7389415	6.5656707	6.8380735	5.9572474	7.1352009	7.0924494	6.5555839	6.4146458	6.8606069	6.7848412	6.6081039	7.1883759	4.9911162	4.8721663	2.7295666	4.3140566	4.8341464
ABCG5	2.592754	3.4442675	2.2769208	5.1367206	2.1531956	2.6612758	3.1878676	4.1817966	2.5065088	2.3877806	2.9529061	3.2436757	3.8272	5.151729	2.9593893	2.3131891	2.7025322	2.2865933	2.4338794	2.4366208	4.1199894	2.5849446	4.1788716	3.4398889	2.2807262	5.1266257	3.9536096	2.51786	2.1356947	2.6673966	3.1821781	4.1184804	2.3783839	2.9396564	3.2395069	3.8216119	5.1450493	2.9564508	2.2964297	2.0041744	2.6987386	2.2672607	2.43822	2.4478387	1.725804	3.2869752	3.03531	3.8227566	1.1819577
ABHD10	9.6019344	10.2708273	9.0838744	9.0760031	10.164989	10.2946285	9.9749321	10.2422732	10.120299	10.4092335	10.534902	10.7295678	10.3450342	10.0831152	10.3991392	10.1220161	10.1980422	9.9450343	10.0360584	9.8528939	10.8771345	9.6032371	10.2418978	10.270461	9.0856138	9.0774271	10.1515066	10.1201369	10.1645594	10.2942207	9.9748967	10.8768124	10.4086255	10.5347612	10.7294258	10.3439572	10.083017	10.3990781	10.1218333	10.2041101	10.1970857	9.9451222	10.0365877	9.8538636	7.4057833	7.8956054	7.8479563	8.0104006	8.0304111
ABHD11	8.5786796	8.7410042	8.3872954	8.619988	9.1851064	8.6715933	8.2030497	8.9978585	8.7845401	8.3140212	8.4191565	8.3887609	8.2776763	8.3286156	8.888524	8.5161252	8.515523	8.0468854	8.7012577	8.8948491	9.3241787	8.5811816	8.9995929	8.7433001	8.3899076	8.6224144	8.0479207	8.7865782	9.1873168	8.6737339	8.2057037	9.3261045	8.3164769	8.4219444	8.3909653	8.2802806	8.3311974	8.8904952	8.5188861	8.5245317	8.517794	8.0484766	8.7034846	8.8966249	5.1849108	5.5647579	4.7361106	4.4865723	5.0072732
ABHD17A	10.9269238	10.5750822	9.9887841	10.2467847	10.5253164	10.5459257	10.5515005	10.6465458	10.8139461	10.4475909	10.7272822	10.4757771	10.395851	10.3950643	10.6266529	10.6891746	10.54393	10.3772721	10.3132597	10.1282377	10.3326112	10.9263093	10.6459917	10.5745514	9.9886586	10.2464902	10.5071788	10.8134999	10.5252169	10.5456466	10.5510133	10.3320206	10.446801	10.7271475	10.4750676	10.3953241	10.394462	10.6261451	10.6885966	10.4548793	10.5436043	10.3766244	10.3126655	10.1280734	7.2389632	7.0104089	7.0170174	7.2148309	6.4259073
ABHD17B	7.6964161	7.3961615	7.8794884	7.749212	6.7619939	7.3215807	7.4192924	7.159471	7.0650373	7.3613196	7.1461944	6.6067511	7.7504525	7.988291	7.5165991	8.1166141	7.3987247	7.5516193	7.4795871	7.5046149	7.3191309	7.6974008	7.1570754	7.395429	7.8812219	7.7503987	7.4766637	7.0629136	6.7584634	7.3209561	7.4192658	7.318751	7.3605975	7.1443296	6.6011937	7.7519784	7.9903695	7.5168641	8.1190355	6.7737231	7.3980981	7.5521978	7.4799485	7.5054287	7.8832127	7.7752213	7.6165491	6.7825788	7.1581324
ABHD2	8.2503806	7.8177727	8.5537416	7.7430605	8.559348	8.489598	8.6259165	8.3550582	9.6402236	8.8775532	8.3644996	8.5289945	8.9728199	8.8074193	7.3427093	8.4867178	7.6154699	8.4173346	8.0227698	9.4382723	8.4759148	8.2528542	8.3569298	7.8191991	8.5563957	7.7442682	8.3685177	9.6416347	8.5617139	8.4926379	8.6278414	8.4783233	8.8797192	8.3670576	8.5322197	8.9747707	8.8095375	7.3420183	8.4896759	8.4124426	7.6163489	8.4201033	8.0247105	9.4403456	6.616582	6.1808417	6.6669288	6.9501975	6.9270141
ABHD3	8.0154637	9.0584884	8.9598593	8.4821694	7.9320791	7.3597225	7.830861	8.7428971	7.2337481	8.8625945	8.9753381	8.9061785	7.7974184	7.5353477	8.0468854	8.1129628	9.0838744	8.9037903	9.0246234	7.607083	8.1862646	8.0175489	8.7445376	9.05998	8.9616806	8.4851906	7.4987214	7.2325824	7.9333479	7.3589552	7.8319617	8.188807	8.8645847	8.9772981	8.9080294	7.7983242	7.5355365	8.0489013	8.1149226	8.6743882	9.0853165	8.9056867	9.0263058	7.6081532	7.3427025	7.8428375	8.3296764	7.7809779	7.9956793
ABHD4	9.622525	9.6019344	8.7502293	9.3646134	9.4487939	9.0504412	10.219812	9.2119318	9.9614823	9.9367292	9.9004344	9.3797957	9.6825143	9.6893046	8.9225069	9.0115788	9.5442289	9.7346963	9.2502415	9.7685267	9.671964	9.623777	9.2141525	9.6029608	8.7526751	9.3664795	10.0007787	9.9614612	9.4506692	9.0517403	10.2192979	9.6730256	9.9367075	9.9004821	9.3814152	9.6837093	9.6904441	8.9243403	9.013267	8.7809926	9.5458177	9.7356715	9.2527264	9.7695635	6.4914576	5.8127624	6.1517014	6.3037969	6.7996741
ABHD5	7.1864304	9.1638004	8.2191024	8.5072412	6.4695991	6.6542833	7.0943278	6.7182973	6.1403388	6.9057573	7.4489019	7.026213	7.1151974	6.9813354	7.1426072	6.9962245	7.5176977	7.0137299	7.4374384	6.6668894	7.1940056	7.1847283	6.7143229	9.1657162	8.2215044	8.5101898	7.6945505	6.1338408	6.464498	6.6496903	7.0919622	7.1936591	6.9028594	7.4492312	7.0237972	7.1132533	6.9786496	7.1396106	6.9938284	6.892164	7.5180107	7.0114801	7.437574	6.6632466	6.715312	6.7539582	6.5817541	5.2747332	5.3855237
ABHD6	7.125295	7.7450773	7.3545156	7.3497008	8.7673251	8.5014196	8.2881918	8.0898754	8.3432148	7.958353	6.9508141	7.6851277	8.0673591	7.5392572	7.8855507	7.6154699	7.2381224	7.6222342	7.8106877	7.1772851	7.6540724	7.1236005	8.0919167	7.7457399	7.3537779	7.3488376	8.2280148	8.345668	8.7694799	8.5042919	8.2908322	7.6549784	7.960082	6.9478414	7.6862165	8.0696131	7.5398767	7.8872298	7.6165504	7.6005417	7.2375595	7.6231884	7.8120197	7.1758818	5.1427188	5.2219495	5.6016645	5.503828	5.3158015
ABHD8	4.1642425	3.7352779	3.3626628	4.059036	6.4898428	5.8774107	5.7649513	6.6298919	6.7808062	5.1695659	5.508358	6.0256292	6.390806	4.8862303	6.1108061	6.5432566	6.1577339	5.6312344	6.4793626	5.5017762	5.9220723	4.1573495	6.6255377	3.7278076	3.3582631	4.0577595	6.2690995	6.7777769	6.484327	5.8673828	5.7544035	5.9138971	5.1636248	5.5006688	6.0202717	6.3847926	4.8819731	6.1052381	6.5389837	4.8156715	6.1511076	5.6217457	6.4742301	5.4921745	3.1724834	3.3908938	2.7662554	1.8958329	1.5181392
ABI1	9.3963356	9.4180351	9.7900929	9.6532018	8.9142432	8.989304	8.8750436	9.2406644	9.0264758	9.6836728	9.4721335	9.6659965	9.2854648	9.5849118	9.3483402	9.6245634	9.4899427	9.9359642	9.9535153	9.7010125	9.1599977	9.3978938	9.2428015	9.4196587	9.7912481	9.6545088	9.0869397	9.0282054	8.9158797	8.9910876	8.8772336	9.1619399	9.6848872	9.4740038	9.6672102	9.2876692	9.5863393	9.3502147	9.6257715	9.7856383	9.4915058	9.9359306	9.9535559	9.7022035	7.7842556	7.5904179	8.31452	8.6620762	8.9700245
ABI2	8.253614	7.7420306	7.855259	7.8088499	7.5405	7.6579224	7.9557458	8.0029974	7.983712	7.466244	7.8386571	7.0317915	7.1897989	7.4882133	6.8613862	7.1112167	7.4910961	7.8878798	7.5996792	7.5333322	7.7075781	8.2563014	8.0054681	7.7432845	7.8580525	7.8100614	7.6868834	7.9853236	7.5410638	7.6587824	7.9575146	7.7086417	7.4664887	7.84029	7.0288426	7.1881029	7.4880654	6.8581273	7.109157	7.157594	7.4914801	7.8895957	7.6014654	7.5337317	6.9488523	7.5329202	7.833327	8.1779699	8.2085739
ABI3BP	7.3985204	7.0672896	9.4604666	8.8906	8.3286156	8.82557	8.5580541	7.6154699	5.9639256	7.0496461	8.1403549	7.1287525	6.2923697	5.6339117	5.9042621	6.2670883	7.8164374	7.5858717	8.1935919	7.5410464	5.99576	7.397833	7.6163489	7.0647509	9.4620801	8.8925488	7.4735911	5.9565061	8.3311974	8.8276392	8.5607282	5.9887191	7.0465112	8.1424571	7.1270149	6.2863492	5.6267742	5.8959341	6.2611547	8.8133432	7.8176537	7.5860338	8.1959411	7.5422041	9.4916817	8.7038564	10.3716038	11.199387	11.6492707
ABL1	11.6064704	10.5896376	10.3868299	10.7486024	10.8018672	10.974704	11.5001072	10.7948193	11.0777084	10.4267061	10.8838514	10.2848844	10.7598145	10.8644787	10.2002789	10.6040422	10.5930255	10.7369806	10.5545209	10.6988762	10.6724522	11.6033777	10.7937744	10.5889864	10.3861878	10.7481451	10.7366022	11.0764013	10.8011608	10.9738391	11.4979013	10.6718499	10.4259572	10.8834928	10.2845732	10.7593965	10.8639277	10.1996528	10.6031746	10.1577728	10.5923421	10.7366022	10.5540162	10.6984043	7.6335485	7.8360121	7.6054686	7.8881639	8.3642424
ABL2	7.5970258	7.543786	8.3574684	8.1966531	6.8741344	6.8412116	8.0102659	7.6682917	6.9520005	7.7713375	7.2661885	7.3647447	7.0580312	7.1376952	6.8628322	7.1523087	7.457167	7.6733388	7.0662383	7.928652	7.7944806	7.5979313	7.669274	7.5445139	8.3599773	8.1995732	7.7442682	6.9489771	6.8716633	6.8379137	8.0124489	7.7956927	7.7726674	7.2655204	7.3641716	7.0557508	7.1362095	6.8592595	7.1503053	7.0662696	7.4573588	7.674207	7.0644824	7.9303233	5.6789835	6.6323835	6.923949	7.2212986	6.960657
ABLIM1	10.3308543	11.1189685	9.0376793	10.3832477	10.9585205	10.5337879	10.1382735	11.0732867	10.6266529	11.2057574	9.0854487	9.3999844	12.2945194	10.0696435	10.5930255	10.0384414	9.9345656	10.5982764	9.7137054	9.1723992	10.3103004	10.3302257	11.0720103	11.1181776	9.0392998	10.3826557	11.3354872	10.6261451	10.9581015	10.533679	10.1378836	10.3097797	11.2044014	9.0869397	9.4015427	12.29227	10.069721	10.5923421	10.0389797	9.9513572	9.9345874	10.597445	9.7148087	9.1743799	9.1204137	9.3761613	8.8136576	9.8228087	9.8059343
ABLIM3	9.3702894	9.6377282	6.4274665	8.0710624	8.3236114	7.7420306	8.5344369	8.2826759	8.8352363	8.4131726	8.1955185	7.5274329	8.9361449	8.3177434	8.0459194	7.8817591	8.1369053	8.194992	8.3196085	8.0821584	7.8458754	9.3720634	8.2854445	9.639109	6.4212704	8.0733649	8.583172	8.8380124	8.3260151	7.7429736	8.5373856	7.8471754	8.4155818	8.1979732	7.5281454	8.9380484	8.3199875	8.0481986	7.8834441	8.2978936	8.1390688	8.197466	8.3223567	8.0838856	6.3802488	7.7128787	6.4598818	5.6569493	5.7372885
ABO	3.6178458	5.2690898	5.508358	5.9383028	4.0641363	5.3923096	6.1031562	3.9298357	5.6937711	5.709537	5.4317014	5.6312344	5.5941946	5.752396	5.6180223	3.9438459	4.7949519	6.1329722	4.8220623	5.2616985	4.504868	3.6220635	3.9230701	5.2594421	5.5006688	5.9298922	4.3706173	5.6869274	4.0601155	5.3839307	6.0963802	4.4985417	5.7014775	5.4239587	5.6224856	5.5875154	5.7431456	5.6100565	3.937986	6.0699072	4.789067	6.1268268	4.8135724	5.2523825	5.0923776	5.9963554	5.5823346	4.5887491	1.6738554
ABR	9.8278128	9.5952918	9.5211418	9.3134825	10.3071171	10.2338772	9.8312243	10.3888906	10.3551208	10.0000525	10.048673	10.4238807	9.969374	9.7026891	9.4026705	9.619456	9.231756	10.3876824	9.2442166	10.3571199	9.609809	9.8285688	10.3882074	9.5967035	9.5227946	9.3154477	9.3739766	10.3545892	10.3066419	10.2333103	9.831995	9.6113919	9.999954	10.0490199	10.4231089	9.9693824	9.7038525	9.4042147	9.6210646	9.747898	9.2341851	10.3870083	9.2467349	10.3565726	6.4476828	6.8380567	7.0977102	7.5332591	7.1274356
ABT1	8.5981073	8.0507812	9.2994461	8.6354294	8.6940721	8.3359852	8.8059067	8.664069	8.7926077	8.4586834	8.5876228	8.9197849	8.8195756	9.0622318	9.5092314	9.0954547	8.8490728	8.0811509	8.6976426	8.7721131	8.6051262	8.6005164	8.6663562	8.0524603	9.3015364	8.6379786	8.9862621	8.7950319	8.6963703	8.3388536	8.8078633	8.6073085	8.4616792	8.5898702	8.9215872	8.8216401	9.063391	9.5108843	9.0972315	8.8973569	8.8512056	8.0834061	8.7006807	8.7740872	6.1293678	6.26411	6.2844648	6.7938499	3.2747028
ABTB2	7.1116962	7.225639	8.1798937	7.9933665	7.1903978	7.9157709	8.0687629	8.4652714	7.435561	8.1037583	6.6915527	6.9254551	7.9180612	7.0999163	6.9994272	6.8622543	6.662072	7.1069319	6.9749763	6.0287448	7.9203243	7.109157	8.4683134	7.2240817	8.1824858	7.9949848	8.6331701	7.435728	7.1892265	7.917468	8.0709409	7.9216169	8.1059124	6.6872978	6.9225789	7.9200427	7.0974698	6.9968231	6.8585728	5.6770007	6.6592496	7.1049335	6.9715294	6.0215517	5.782699	6.0894076	4.0550159	4.3815947	5.1731536
AC003989.4	4.5404438	7.2546548	5.6303621	5.1180414	5.9547475	6.6778292	4.3989201	6.3728673	5.8011534	4.513742	5.0478818	5.8230671	5.7809789	5.352983	4.7949519	4.0166889	4.2453841	4.1827239	5.658732	3.8502978	4.0691352	4.5333305	6.3683319	7.254304	5.6221157	5.1112025	6.1243246	5.7920157	5.9474684	6.6739943	4.3937595	4.0592493	4.5108766	5.0424489	5.8131828	5.7730069	5.3442757	4.789067	4.0077436	5.1171014	4.2443733	4.1852185	5.6483234	3.8506551	3.696714	1.8765173	1.1931497	4.3723464	3.7523908
AC004692.5	8.4201075	8.875969	8.4249025	8.5661737	6.6750215	7.059715	5.5591417	8.3840719	6.9570885	7.6060595	8.1505166	7.2682112	6.5202439	7.5148798	7.5022457	7.2223137	8.0059562	7.6393146	7.0544364	6.2619759	6.7688385	8.4224183	8.3870003	8.8781469	8.4276233	8.5688031	7.6107099	6.9543235	6.6726083	7.0562905	5.5534344	6.7654287	7.6066901	8.1527168	7.2675199	6.5150685	7.5151907	7.5026011	7.2211239	7.2336193	8.006852	7.6401969	7.0518719	6.2559979	7.1050717	6.6107125	6.3240377	6.1655198	6.477344
AC004941.5	6.4925869	6.2105604	7.4140713	6.7984512	6.2560254	4.4781718	6.6893364	5.8143663	7.1128456	4.5489283	5.6819681	6.9045743	6.7978775	4.9695952	4.5417756	6.4024652	3.6482753	6.3121248	6.1900188	4.7949519	4.1756979	6.4876481	5.8071771	6.2049845	7.4141164	6.7951058	4.5314729	7.1105587	6.2504897	4.4715826	6.6853759	4.1698201	4.5389788	5.6750724	6.9009693	6.7938451	4.9645001	4.537226	6.3977226	6.3780583	3.6419637	6.3058537	6.1846012	4.7877424	6.9612173	6.3498196	6.098268	6.3152493	5.298107
AC005838.2	4.2024302	3.9198301	5.214959	5.3395746	4.0135907	2.9817644	5.6805341	3.6872744	6.1692721	3.8634198	5.1996287	5.4535285	4.2162866	5.8934982	5.3564826	3.1296283	3.528176	5.6714793	4.2035362	6.2837727	4.8434712	4.1978447	3.6838143	3.9105763	5.2071901	5.331922	5.5420394	6.1635199	4.0098805	2.9658002	5.6735307	4.8370675	3.8570941	5.1916563	5.4457139	4.2058095	5.8855614	5.3472751	3.1273451	2.7968798	3.5265941	5.6607299	4.1991367	6.2769439	3.2637888	1.0776413	4.5201223	4.4452596	0.9919097
AC007292.3	5.7089868	5.1778279	6.3067046	5.2109847	6.7938745	5.8617875	5.2682144	4.2627376	6.1038251	3.3716587	3.7393563	6.0128316	5.264051	2.1007982	5.7576867	6.313174	3.6692665	5.5441835	6.4338301	4.8915718	4.9619829	5.7007884	4.2580486	5.1695029	6.3004804	5.203365	4.0811435	6.0963802	6.7895925	5.8533135	5.257906	4.9557402	3.3676672	3.7364698	6.0061183	5.2561119	2.0936523	5.7489819	6.3075253	5.2737382	3.6651621	5.5374083	6.4284355	4.8830769	5.0592615	5.9635724	5.9251933	5.9687758	4.3093017
AC007389.3	6.4310675	7.7290963	6.0103036	8.3856826	5.3556979	4.8585646	6.3884373	7.8020142	6.2580764	7.4402847	7.3226705	5.3269517	5.4833853	6.7149584	4.8979462	6.6236414	7.337386	7.2418736	7.0739232	7.5708017	7.7616544	6.4257571	7.8029044	7.7303387	6.0050352	8.3877303	7.2809863	6.2522662	5.346881	4.850375	6.3830081	7.7628306	7.4404208	7.3225444	5.3170876	5.4740137	6.7112668	4.8884517	6.6194051	6.905421	7.3369416	7.2407407	7.0716719	7.5713625	4.4613974	4.3975774	3.7494035	4.4515132	5.4540347
AC012065.7	5.7683867	5.8165897	5.3222114	5.398714	5.7329436	5.1475027	6.0606401	4.2828919	6.4988271	6.3262199	6.1552873	5.7370671	6.7841655	5.4754849	7.9787381	6.5722512	6.4097056	5.5941946	5.7134596	6.0056906	5.2752191	5.7599673	4.2756406	5.8097075	5.3151672	5.390463	6.5120383	6.4944019	5.7247398	5.1391607	6.0543349	5.2650424	6.3206888	6.1491576	5.7286113	6.781006	5.4650004	7.9803934	6.5690798	4.5891959	6.4041098	5.5856933	5.7038145	5.9995438	4.4459728	1.7699083	4.5144689	5.8931764	5.4302044
AC068039.4	7.1627795	6.9492799	7.3762479	7.5538625	7.3576189	7.1282443	6.9032857	7.3668256	6.3179193	6.472081	5.465268	6.2021429	6.6520814	6.2713043	6.5851665	6.0383802	6.9650806	6.9254551	5.9999619	7.0228114	6.2431118	7.1610566	7.3662228	6.9456707	7.3759425	7.5545024	6.7303868	6.3117081	7.3568697	7.125552	6.9006711	6.2366818	6.4673286	5.4561136	6.1958176	6.647926	6.2658808	6.581745	6.0309707	6.4230754	6.963864	6.9231042	5.9949701	7.019421	4.3164208	1.3360344	5.0683664	4.5963219	5.3480307
AC074212.6	3.5178128	3.4120435	4.220123	3.2561067	4.9313837	4.4815208	3.9773656	3.7869107	3.5053375	3.5728214	3.0224443	3.5892858	3.73675	4.0074848	4.2047834	3.3548099	3.2965403	3.2043812	4.4157698	4.3561988	3.0471516	3.5166653	3.779616	3.4029586	4.2157	3.2483707	3.6838143	3.5096196	4.9237262	4.4770997	3.9768026	3.0482839	3.5748775	3.0145222	3.588049	3.7310955	3.997643	4.2048943	3.340279	3.5285015	3.2901805	3.211547	4.413542	4.3519202	4.2049662	4.8529467	3.6720122	4.1856035	3.6375029
AC084219.3	2.5882263	2.498688	2.1675083	4.679921	4.7532648	2.3993135	5.2559367	5.3576412	3.2583812	2.5739988	3.0644317	3.6013647	1.5927692	3.2762423	2.6084784	3.2504504	2.0260808	3.1427708	5.2982871	5.200618	3.0433455	2.5849446	5.3494344	2.493778	2.1486169	4.6771737	2.3392826	3.2599501	4.7495808	2.3841637	5.2464353	3.0348927	2.5774928	3.0613858	3.595879	1.566706	3.2769413	2.5969557	3.2420553	2.1013847	2.0135681	3.140869	5.2892233	5.1916563	2.135501	1.5922274	0.962726	1.1218819	4.3165456
ACAA1	9.0570964	8.888524	8.9461444	8.6655438	8.4784809	9.1491583	9.1444934	9.2048155	9.4449198	8.4555622	9.0174494	8.933424	8.7259463	8.9666954	9.153936	8.9016645	9.0161235	8.6043273	8.9737523	9.2493484	8.9464833	9.0586074	9.2069753	8.8904952	8.9484238	8.6676918	8.6586523	9.4466452	8.4817322	9.1511318	9.146502	8.9484238	8.4585411	9.0191673	8.9355698	8.7282731	8.9685159	9.1558601	8.9026972	9.1699352	9.0178795	8.6062439	8.9758776	9.2515539	7.3817877	7.9009221	7.1865065	7.3100218	7.046148
ACAA2	8.3491865	9.4515592	7.1112167	8.8982137	8.473994	9.0339178	9.0642855	8.650861	9.0662155	8.1386909	8.3149742	8.2387483	9.3560431	9.1994371	9.280961	8.833434	8.7357139	8.7103405	8.8358087	8.7478149	8.6238348	8.3516942	8.6531574	9.4534148	7.1086015	8.900079	8.7778063	9.0678227	8.477072	9.0357964	9.06609	8.6262261	8.1408242	8.3178683	8.2408915	9.3576758	9.2016434	9.2831851	8.8355028	8.8702571	8.7377259	8.7124696	8.8380124	8.7506471	7.6214582	8.006895	7.1192822	6.915547	6.5790038
ACACA	5.9929967	8.6228939	8.9536286	8.375273	7.6989409	7.8697956	7.3024622	7.31848	7.7659022	8.1461799	7.0164874	7.6882704	8.1185229	5.7141623	7.0971623	7.4261712	6.6851895	7.6364405	5.9555411	7.3789296	7.7460883	5.9857831	7.3178252	8.6253101	8.9555613	8.3779263	7.8050765	7.7675849	7.7007915	7.8715774	7.3019442	7.7470895	8.1482922	7.0140312	7.689306	8.1210124	5.7063092	7.0952568	7.4261825	6.1028417	6.6821188	7.637004	5.9496735	7.3782559	7.2449351	6.3362928	6.9426516	4.8434408	6.5689761
ACACB	7.9052819	12.1545018	6.5752089	9.8445891	8.6218428	8.5389883	7.910041	8.6148432	7.9618333	7.4102594	6.8036672	7.1407966	9.2218573	6.8509899	7.0943278	6.8867857	7.9481535	7.5119939	8.5561047	7.1298463	8.0779566	7.9066955	8.6172608	12.1516492	6.5703167	9.8452369	10.1093437	7.963557	8.6242263	8.5417167	7.9124642	8.0800975	7.4099062	6.8001761	7.1396106	9.2240133	6.8479893	7.0919622	6.8829415	7.5769912	7.9499586	7.5123144	8.5587545	7.127921	8.9584652	8.7475707	8.9448359	8.160456	8.0688986
ACAD10	8.1756911	7.5312688	7.9427287	7.5042303	8.7953233	8.0084483	8.7191363	8.1300832	8.989304	7.606532	7.5776658	7.7430605	7.4795871	7.928652	7.8627392	8.2455107	8.2489033	7.7275459	7.8517277	8.4551369	8.0240859	8.178532	8.1319435	7.5315542	7.9446024	7.5047578	8.0560548	8.990933	8.7975602	8.0102052	8.721225	8.025777	7.6073224	7.578449	7.744069	7.479543	7.9303233	7.8644683	8.2479944	8.3977735	8.251439	7.7287902	7.8533407	8.4577029	4.4926031	4.6345224	3.4391358	4.0060445	3.5660913
ACAD8	8.6228939	9.0065121	8.4320899	8.3491865	8.6094235	8.36769	8.1413694	8.8441882	8.0488742	8.3867993	8.3862466	7.8887706	8.4786772	8.4634055	8.6879386	8.6702249	8.8750436	9.0878704	8.9122441	8.2717162	8.3191668	8.6253101	8.846279	9.0084271	8.4347419	8.3515075	8.1288417	8.0508979	8.6116781	8.3705901	8.1429807	8.3218864	8.3894333	8.3888977	7.8904602	8.4817322	8.4664241	8.6903811	8.6725668	9.2969247	8.8772336	9.0890238	8.913896	8.2737657	6.8051541	6.2598988	5.8214126	4.968448	5.238936
ACADL	4.0268619	7.8659248	5.2885962	6.2494739	4.8376676	4.4170593	4.8101883	3.0931615	4.7049028	4.7949519	5.2607056	4.4074525	7.5591286	3.1968619	2.6975473	4.4157698	5.1048197	3.2106777	5.6429408	4.1856256	6.0738684	4.0243688	3.0862379	7.867525	5.2829729	6.2428243	7.1942935	4.6974489	4.8310185	4.4111622	4.8066352	6.0656083	4.7869543	5.2523825	4.4015944	7.5597127	3.1863886	2.6944183	4.4096727	2.9840964	5.0974296	3.2003541	5.6344697	4.1816078	7.1995944	6.5470896	6.2997991	4.6584027	5.1252531
ACADM	9.8003429	10.8210965	8.7530699	9.4665551	8.1798937	8.3883359	8.9447757	8.3778741	8.0948936	9.2594428	9.02087	9.0212973	9.0237172	8.7009634	8.9163995	8.569304	9.4665551	9.4697826	9.6763657	7.8990652	8.9390143	9.8014351	8.3808141	10.8207168	8.7555238	9.4686122	8.9610091	8.0966852	8.1827361	8.3909653	8.9469875	8.9409097	9.2616055	9.0226018	9.0230389	9.0251909	8.703665	8.9182047	8.5718943	8.9979392	9.4683968	9.4713936	9.6776161	7.9005359	11.8098525	11.8355585	10.375891	9.1539655	8.8962474
ACADS	8.7035955	8.9071696	7.7275459	7.683574	8.5194252	8.0389715	8.5459915	8.3932265	9.2134149	7.4565939	7.6098802	8.2639985	8.4599372	8.7016793	8.3704751	7.8228306	8.4080454	7.8415132	8.3784209	8.4461166	8.5603884	8.7058197	8.39588	8.9089933	7.7287902	7.6851715	9.3065483	9.215649	8.5220712	8.0408174	8.5486648	8.563938	7.4573588	7.6099676	8.2664959	8.4636174	8.703665	8.3731011	7.8246403	8.1621654	8.4109257	7.8430428	8.3810609	8.4488518	5.632419	6.0730373	5.5839883	6.150792	6.2937292
ACADSB	3.2620542	4.9630945	5.1367206	5.0442884	5.4068166	5.2461236	5.3404758	4.9372724	4.9453099	4.1952089	3.2140391	4.1175646	5.5206788	5.5782037	5.9505885	5.4431165	4.8176368	4.8749598	5.2392918	3.9061254	2.0142533	3.2516242	4.9306339	4.9549325	5.1298268	5.0348613	6.232375	4.9368084	5.3984485	5.2379123	5.3315568	2.0135681	4.1919159	3.2122085	4.1138791	5.5116987	5.5700038	5.944783	5.4344688	5.2067866	4.8128927	4.8678396	5.231573	3.8990974	8.1035589	8.8743682	7.4424757	6.9273383	6.8097333
ACADVL	10.9040312	11.5679094	10.9772351	11.219257	11.7269374	11.8156652	11.9045508	11.1101115	11.213958	10.459758	10.8007461	10.9470744	11.7762359	10.3113598	11.1429873	10.9597846	11.3884745	11.3935257	11.0706989	10.749812	10.9497318	10.903638	11.1093021	11.5656451	10.9764951	11.2179723	11.6057683	11.2126455	11.723543	11.8121717	11.9004828	10.9491015	10.4589914	10.7999962	10.9464914	11.7728113	10.3108267	11.1422841	10.960088	11.731254	11.3871074	11.3921706	11.0695153	10.749352	9.7130966	9.9699612	8.624232	8.155205	7.9552068
ACAN	7.4418407	6.6321835	7.4237359	7.4291053	6.5936318	7.5957893	7.4727577	7.2266078	8.8654822	7.3804371	7.9975946	7.728621	7.7216146	7.8088499	6.9939932	7.5392572	7.4651314	8.3215544	7.6098802	8.3168613	7.5333322	7.4413723	7.2255557	6.6265759	7.4237396	7.428895	6.9694993	8.8677122	6.5893239	7.5970805	7.4730205	7.5335203	7.3797911	7.9993855	7.7303387	7.722816	7.8100614	6.9910506	7.5398767	7.3387535	7.4653745	8.3243068	7.6107099	8.3195856	4.996259	4.7950086	4.855652	4.9997107	5.1587645
ACAP1	6.4292531	5.1484955	6.4030768	5.9800599	5.7576867	5.8732973	6.2580764	4.0824664	5.3012678	4.402401	7.3901147	7.8546668	5.4014699	7.6675075	9.1021464	8.377062	8.1747357	5.8883499	7.1826138	7.7849689	7.2092623	6.4240682	4.0788338	5.1402688	6.3969783	5.9731568	5.914774	5.2921265	5.7493807	5.8673828	6.2519905	7.2076793	4.3954545	7.389199	7.8563854	5.3912386	7.6684781	9.1036967	8.3797363	7.736472	8.1772998	5.8802712	7.1813697	7.7860719	4.3328747	5.4618637	4.4456503	4.5044873	3.6925773
ACAP2	8.4210132	9.0232381	8.4210132	8.3132035	7.4721228	7.668548	7.5644283	8.7172309	8.0094463	8.5250915	8.7653175	8.7506386	7.9647587	8.3109947	7.8488965	7.8546668	8.0389715	8.7259463	8.5661737	8.1750993	8.3101003	8.423769	8.7193719	9.0249598	8.4235398	8.3158773	8.156155	8.0113561	7.4710551	7.6695269	7.5649514	8.312719	8.5277427	8.767284	8.7526751	7.9664613	8.3136136	7.8506821	7.8566459	8.564323	8.0410658	8.7280697	8.5685438	8.1782628	7.2678556	6.9053293	7.824881	8.1350506	8.0144056
ACAT1	10.7553655	11.7961404	9.8885307	10.6980368	10.9129706	10.7608796	11.2442198	11.1236002	11.0382066	11.5339799	10.4936026	10.8210965	11.7543557	10.8325765	10.7728808	10.8633862	11.0034453	11.1842297	11.230547	10.7046862	11.213958	10.7549872	11.1227284	11.7927596	9.8886495	10.6975118	11.2304305	11.0371894	10.9125622	10.760453	11.2432643	11.2126455	11.5318249	10.4930171	10.8199896	11.7510493	10.8322045	10.7722752	10.8628986	11.0026037	11.0026037	11.1832766	11.2291106	10.7044188	10.0645499	10.4934454	8.5071323	8.4451965	8.4020961
ACAT2	7.8622203	7.855259	7.3753058	8.0580157	7.8979528	8.2939498	8.2751536	8.2935689	7.7556654	8.1134596	8.159227	8.0484023	8.1294847	7.8904735	8.6554412	8.2459512	8.3923553	8.142306	8.2224496	8.0059562	7.7390276	7.8639791	8.2962497	7.8569063	7.3742059	8.0601715	8.6795914	7.756801	7.8997055	8.2969595	8.2773242	7.7399128	8.1156919	8.1612229	8.0504191	8.1319435	7.8921632	8.6576147	8.2486385	7.6655221	8.3951594	8.1442096	8.2250466	8.0082269	5.6797525	5.5095391	6.415737	6.5170639	6.3188417
ACBD3	9.8773622	9.9450343	9.7218291	10.0493791	9.5631269	9.7210465	9.5159002	10.2279057	9.4623918	9.6965542	9.4247587	9.5724112	9.1729545	9.1021464	9.342431	9.0440297	8.9319588	9.6325983	9.2994461	9.679626	9.2986431	9.8776806	10.2281125	9.9451222	9.7229082	10.0497451	10.0195616	9.4642646	9.5646135	9.7225287	9.5176003	9.3007427	9.697805	9.4263334	9.5737833	9.1749236	9.1036967	9.3443003	9.0457928	9.5998033	8.9337988	9.6340428	9.3010883	9.6808928	8.6397356	8.7359587	8.8383709	9.0004582	8.8430879
ACBD4	7.3932141	8.1910494	5.7134596	7.6995547	8.8378599	8.177791	8.2040031	7.3804371	8.8138848	7.7166679	7.2322608	7.8697956	8.2108894	8.1283752	8.5918921	7.6500958	8.5844596	8.2986315	8.6135605	7.7659022	6.8613862	7.3932411	7.3797911	8.1935693	5.7063092	7.700451	8.7515549	8.815945	8.8395652	8.1809957	8.2066028	6.8578986	7.7174374	7.2309989	7.8715774	8.2134447	8.130495	8.5943704	7.6511397	8.641314	8.5869505	8.300734	8.6159879	7.7663134	5.7504999	4.5721416	3.4066427	3.7136281	4.2367945
ACD	8.4145964	8.1900848	6.5436897	7.1172656	8.4240248	8.6612808	8.004838	8.4694357	7.2020892	8.1408737	7.2488279	7.7202857	8.5871942	8.2924397	8.7135183	8.1615779	8.2877808	8.2356549	7.8546668	7.8996571	7.1830676	8.4173341	8.4723113	8.1923895	6.5395381	7.1153256	8.2989389	7.2013155	8.4267325	8.6636012	8.0065906	7.1817804	8.143232	7.2485549	7.7208808	8.5896662	8.2957185	8.7158081	8.1640075	8.0662106	8.2906262	8.2378601	7.856148	7.9013746	5.4896587	5.0089798	4.626933	3.9642445	5.1695301
ACE	5.8054417	4.3222771	6.313174	5.2101338	6.7729093	6.8188132	6.7428307	5.8847774	7.877574	5.3644829	4.4791501	4.2369468	5.8005624	6.3861777	6.0985324	6.2877476	6.0186591	5.2674407	6.6493911	7.8393879	6.5951209	5.7962893	5.876981	4.3155609	6.3069438	5.2009062	6.1737078	7.8792026	6.7695809	6.8150538	6.7377989	6.5905703	5.3564069	4.4758101	4.2295912	5.7920157	6.3803421	6.0908072	6.2828925	6.0931568	6.0120222	5.2585987	6.645433	7.8406229	4.6871254	5.5062398	3.4845324	4.5856611	3.654829
ACE2	4.5567372	7.5381192	5.1541497	5.849322	4.6023525	4.1369749	4.6822825	4.4170593	3.855367	4.3462385	6.002961	5.2939183	5.2468399	5.4590553	5.6323582	5.5515582	5.3108989	5.5885303	4.981245	5.3934323	4.8101883	4.5514503	4.413542	7.5385553	5.1455238	5.8410809	5.722775	3.8509174	4.5965536	4.1308885	4.6734491	4.8034081	4.3384073	5.9964682	5.2859891	5.2406445	5.4512046	5.6245609	5.5432834	5.5856933	5.3030741	5.5811203	4.9701032	5.386754	3.8899488	2.4535842	3.6720122	3.2745736	3.0904291
ACHE	3.8272	4.8055865	4.4638032	3.8659236	5.8941662	4.3933486	5.1656346	5.0478818	5.4600205	4.9619829	4.422818	5.4977282	5.5632443	5.7676723	5.603858	6.0186591	5.0918595	5.0820289	5.5941946	5.6799544	6.5107337	3.8216119	5.0407792	4.7995237	4.4574417	3.8651556	4.8592726	5.4508373	5.8862178	4.3892532	5.1549295	6.5062639	4.9549325	4.4176466	5.4893115	5.5548997	5.758845	5.5953375	6.0111953	4.7530432	5.0849005	5.0750561	5.5879919	5.6724193	4.6859229	4.0135414	3.585	3.0673557	1.9425063
ACIN1	8.9900855	8.4509239	8.9808755	8.995041	9.6276437	9.3317482	9.4966672	8.2450591	8.7633555	8.1587852	7.9378585	8.1701143	8.6545921	7.9052819	8.6648731	8.1488709	9.1271126	8.9369415	8.7061969	9.1145381	7.7683845	8.9918807	8.2479944	8.4539068	8.9827052	8.9968187	8.69748	8.7655956	9.6289997	9.3338572	9.4982453	7.7696623	8.1610058	7.9397335	8.1727007	8.6567051	7.907497	8.6671808	8.1507514	8.9769451	9.1289943	8.9389006	8.7083458	9.1160001	6.0115153	6.3783808	5.6057987	5.3058899	6.0667455
ACKR1	12.5940012	11.9529538	11.1678996	12.0392341	11.5075636	11.2426969	11.5139321	11.7214138	11.2899028	10.6868551	11.3088248	10.42588	12.4027233	11.2271609	11.3736057	11.3610448	11.8111843	11.0271397	10.899031	9.8827363	10.5769601	12.5920042	11.7178481	11.9485198	11.1669108	12.0347111	11.8879349	11.2891189	11.5054297	11.2416965	11.511843	10.5761125	10.6861574	11.3080211	10.4250234	12.3997961	11.2258484	11.372404	11.3598497	11.9627279	11.8076176	11.0252829	10.8986684	9.8829948	7.475079	6.3827847	8.324985	7.6833482	7.2127253
ACKR2	6.4115735	6.168516	6.5208001	7.4226457	6.0421903	5.9750363	6.9804741	6.7375838	6.7906674	6.036791	6.4983742	6.6403417	6.6172692	5.4727773	4.5755093	5.3832425	5.8677204	4.2688324	6.3457211	4.5977044	6.5745174	6.4059728	6.7332345	6.1620281	6.5150685	7.4220178	6.6287228	6.7873957	6.034944	5.967751	6.9770624	6.5705173	6.0305859	6.4924696	6.6364711	6.6131557	5.4650004	4.5717447	5.3749831	5.5507348	5.8611141	4.2647823	6.3392816	4.5937887	3.778269	3.7976569	3.6608393	3.5932425	4.1373334
ACKR3	10.4495201	11.9376302	11.5566403	12.3445741	10.714516	10.7413984	11.5320669	11.7518002	10.7840739	12.1316194	10.1315406	11.808575	11.6288457	11.2105091	9.4950601	9.8550309	10.5119076	11.4703755	11.5075636	10.7961466	11.9297566	10.4486972	11.7484044	11.93361	11.5543785	12.3418359	10.6674718	10.7830531	10.7144193	10.7410221	11.5300176	11.9255307	12.1280099	10.1312615	11.8050561	11.6258702	11.2091812	9.4968807	9.8556199	10.167352	10.511556	11.4684695	11.5054297	10.7950728	10.2541981	8.8856997	10.2491216	11.1784066	11.8193578
ACKR4	4.6974015	7.7743612	2.3993135	4.8094	4.9898236	5.2535852	5.6580556	5.3387891	5.4910458	6.6259704	3.2343127	5.602492	6.0311717	6.2719565	4.6891926	5.2772518	2.598708	4.3849123	3.5295568	1.9413425	5.9436684	4.6911637	5.3295199	7.7751659	2.3919561	4.8040694	5.9122264	5.4810526	4.9838298	5.2450763	5.650098	5.9374979	6.6209001	3.2260044	5.5926415	6.0243625	6.2658808	4.6806714	5.2692206	5.9164868	2.6045619	4.381161	3.5236632	1.9470075	5.9284392	5.2553484	4.6782659	6.7429312	6.949448
ACLY	10.3559945	9.7867346	10.4768826	10.5718168	10.0508134	9.9559609	10.4011739	9.5151962	10.5088356	10.0612627	10.1129985	10.3832477	10.1185432	10.4002591	10.3430597	10.4495201	10.4070819	10.4556641	10.0844156	10.4843735	9.8751775	10.3554329	9.5168556	9.7878711	10.476211	10.5712754	10.5790182	10.5083715	10.0511347	9.9559201	10.4005816	9.8755266	10.0614715	10.112914	10.3826557	10.1184097	10.3996038	10.3424463	10.4486972	10.2071791	10.4065168	10.4548793	10.0843525	10.4838068	8.0135109	7.5471249	8.6703019	8.5001652	9.1156486
ACN9	6.18237	6.5631633	6.8728598	6.7140667	5.9420768	5.0034149	5.6517051	5.9298909	5.6058246	6.2861809	6.2201416	6.8966323	5.5764518	5.9822422	5.8612613	5.262544	5.9354632	6.4522682	6.3227837	5.508358	6.2916767	6.1767622	5.9226085	6.558486	6.8694707	6.7100416	5.967751	5.5956792	5.9359046	4.9948052	5.6465835	6.2863492	6.2798527	6.2131966	6.8934719	5.5674833	5.975352	5.8517244	5.2529976	6.3403106	5.9291532	6.4453137	6.3161351	5.4993987	7.6897679	6.3454397	5.694626	5.6996275	6.2306122
ACO1	10.5373845	11.5058089	10.2519725	10.7925162	10.0112595	10.0336577	10.0651565	10.7672626	9.7419999	9.6635533	10.4408091	10.7996886	10.1792606	9.7223397	10.0696435	10.2054567	10.1973889	9.3908228	10.6361885	10.7672626	10.5302209	10.5376792	10.7667967	11.5036356	10.2513273	10.7914983	10.270461	9.7425556	10.0112452	10.0346203	10.0653281	10.5302131	9.6648616	10.4400314	10.7989659	10.178566	9.7233877	10.069721	10.2049375	9.9201918	10.1970857	9.3921391	10.6357915	10.7667967	7.7038591	7.2261167	8.3784025	7.2770223	7.219156
ACO2	7.9068518	9.2379388	7.6084564	8.3514579	8.9670519	9.0418132	9.133477	8.1392085	9.0130224	8.7879829	8.1307517	8.6536896	9.4095392	9.1420642	9.6299426	9.5810963	9.4367174	9.1545501	9.6084798	9.0936861	9.0848985	7.9085912	8.1413194	9.2401285	7.6099676	8.3539397	9.0578494	9.0151913	8.9688355	9.0433756	9.1359895	9.0863842	8.7901113	8.1328944	8.6560351	9.411017	9.1440701	9.6313	9.5825557	9.2323252	9.4384024	9.1564698	9.609764	9.0951633	8.3972012	8.5105692	7.0356866	6.0474511	5.2317296
ACOT11	6.6373791	6.2271691	6.9759194	6.1765231	6.8646277	7.0278944	6.9790539	6.8722871	6.6288362	6.2937617	6.010977	6.1142349	6.6668894	6.1435781	5.3599658	6.3374139	6.4937682	6.9343819	6.1247455	6.8212462	5.9191646	6.6331189	6.8691402	6.2205754	6.9732281	6.1711907	6.2490328	6.6251094	6.8616917	7.0249862	6.9758646	5.9122264	6.2872478	6.0043527	6.1078128	6.6637778	6.1369004	5.3515113	6.3317392	6.227888	6.487912	6.9316515	6.1186918	6.8174383	4.2392098	4.4502119	3.6889962	3.790799	3.0594739
ACOT13	8.9999712	9.5347499	8.5408429	9.3651225	9.667104	9.4074705	9.7462731	8.9683687	9.9965295	9.403332	9.2572834	9.3123468	9.5810963	9.5263546	9.7261337	9.4824983	9.8813447	9.3325099	10.0053022	9.5993765	9.6659965	9.0016786	8.970239	9.5364387	8.5438808	9.3669693	9.3265758	9.9959527	9.6683202	9.4089883	9.7475396	9.6672102	9.4048564	9.2597095	9.3143225	9.5825557	9.5270271	9.7272423	9.4838888	9.3744559	9.881632	9.3343856	10.0052576	9.6010503	8.107025	8.4152277	7.3017633	6.5061118	6.9888641
ACOT7	7.636987	7.4088279	8.0934905	7.5510902	8.7211631	8.7148311	8.7118274	7.9233871	9.0579174	8.0828265	8.2685908	9.4842438	8.1483974	8.8964576	8.720178	8.6918527	8.4937809	8.8690571	8.9970545	9.406873	8.9989047	7.6379014	7.9250071	7.4079646	8.0954939	7.5517092	7.8092113	9.0594548	8.7238418	8.7169146	8.7139284	9.0006178	8.084551	8.2710809	9.4857239	8.1505255	8.8989613	8.7228433	8.6948155	7.9213203	8.4967032	8.8712337	8.9989712	9.4081561	4.8476654	4.0145716	5.2486393	5.1844995	5.7142098
ACOT8	7.9626285	7.8069048	7.730773	7.5082853	8.3442333	7.6856142	8.3345837	7.8894912	8.1615779	7.9532132	8.4853056	7.870387	7.2065617	8.2789026	7.9989222	8.0293482	8.4647658	7.6353162	7.9068518	8.1576349	8.3282068	7.9643949	7.891469	7.8080937	7.7317308	7.5096235	8.5063918	8.163743	8.3464014	7.6864194	8.3369101	8.3313522	7.9550601	8.4882714	7.8721753	7.2054386	8.2812935	8.0007398	8.0314748	7.5693847	8.4680453	7.6361625	7.9085912	8.1587901	5.7016827	5.9177132	5.5698856	5.0758978	5.7845674
ACOT9	9.3748988	9.5936475	9.7480722	9.4587848	9.6186601	9.8897823	10.2547204	10.3744072	9.6282725	9.6781737	9.3321783	10.0508134	9.5407886	9.8358489	9.8959891	9.7310412	9.3555478	10.0172413	10.1257959	9.9423229	9.7067215	9.376837	10.3736904	9.5940946	9.7489862	9.4610138	9.1477765	9.6296709	9.6199576	9.8899113	10.2544825	9.7078346	9.6794021	9.3340648	10.0511347	9.5424483	9.836514	9.8960989	9.7321687	9.8833365	9.3574215	10.0175133	10.1256414	9.9424231	8.0152609	7.8394827	8.3569043	8.7877778	8.6897543
ACOX1	6.2999378	6.7845961	6.7978775	7.092128	6.1933557	6.2182791	6.7017703	5.874257	6.5112888	6.6600178	6.7287905	6.5474313	6.6649697	6.5797191	6.3482891	6.6230949	6.3606825	6.4195446	6.5234453	6.7589338	5.8750375	6.2925153	5.8673828	6.7811642	6.7943728	7.0887075	6.8052814	6.5070826	6.186627	6.2128958	6.6980141	5.8676476	6.6568117	6.7253091	6.5427398	6.6619419	6.5753338	6.3426706	6.6180192	7.0453793	6.3551138	6.41284	6.5199682	6.7556145	7.2839957	6.6912744	6.5833566	6.4609998	6.4513058
ACOX2	7.8900409	8.3788506	6.6087254	7.3957083	9.063162	9.3671	8.506756	7.7599462	8.3184036	8.2134324	7.2708628	8.2138015	8.3616032	8.0416003	7.7103233	8.25536	8.3579838	8.4559292	8.0059562	8.023159	7.8887706	7.8910345	7.7605031	8.3815072	6.603874	7.3956331	8.4368744	8.3210991	9.0651126	9.3688818	8.5096962	7.8904602	8.2157446	7.270997	8.2160792	8.3641139	8.0436332	7.7114295	8.2580149	8.3602292	8.3604812	8.4589369	8.0078944	8.0249368	6.327673	6.4984389	5.8918609	6.8587888	5.8077917
ACOX3	6.9721638	7.5348964	7.6093836	7.6373632	7.1044133	6.8298415	6.9348156	7.0432535	7.2626683	7.2223137	7.556825	7.7365732	7.4237359	7.0382298	7.3469568	7.1133113	6.917775	7.4693535	7.0948718	7.0192416	8.0015404	6.9698355	7.0407563	7.5353346	7.6099676	7.6379014	7.5602653	7.2611361	7.1017524	6.8261776	6.932137	8.0034563	7.2211239	7.5574259	7.7372189	7.4234286	7.0360427	7.3462407	7.1105587	7.1167129	6.9148065	7.4696177	7.0924494	7.0174492	6.0451391	5.2963404	5.5225853	5.7829747	6.5462445
ACOXL	2.9490101	1.5086075	2.9632581	1.3577962	5.3314922	2.3131891	2.0197164	0.9134807	2.0321916	2.1559776	2.063537	2.8539117	4.9017428	3.4653455	3.3651709	2.2099247	2.2650371	1.4507504	2.2291264	2.4338794	4.8232763	2.9413272	0.9414868	1.5384412	2.9489915	1.3639923	3.4241403	2.0450726	5.3252806	2.3166258	2.0123028	4.8132179	2.1433194	2.0665388	2.8361779	4.8943201	3.4540914	3.3604571	2.186924	3.5285015	2.2645415	1.430585	2.2407335	2.4230662	3.6635157	2.4046881	3.3886898	2.8514211	3.9688478
ACP1	9.3393334	9.6909526	9.6969977	9.8751775	9.2887393	9.3877107	9.2737854	9.571833	9.2299608	9.3636385	9.1932101	9.2082396	9.3214652	9.5040151	9.9463984	9.6433369	9.6186601	9.4867234	9.4424259	9.2872087	9.3786724	9.3412955	9.5737833	9.692149	9.6982592	9.8757984	9.2945956	9.2317124	9.290942	9.3893209	9.275873	9.3802982	9.3654768	9.195344	9.2104222	9.3233959	9.5057521	9.946516	9.6446711	9.1543296	9.6199576	9.4883774	9.4441346	9.2894218	8.1391674	8.2975729	7.587731	7.6502821	7.4359301
ACP2	9.3600505	9.9074827	9.5843396	9.5691705	10.1846917	10.3142118	9.8990604	10.8364683	10.584072	10.1159569	10.3103004	10.7686293	9.6749268	10.3600828	10.4070819	10.4684777	10.4079255	9.7552588	10.6429114	10.6670637	11.0718598	9.3616806	10.8362213	9.9074961	9.5857637	9.5707822	9.2571425	10.5833976	10.1847653	10.3136119	9.8990964	11.0706261	10.1155038	10.3097797	10.7680887	9.6761292	10.3594868	10.4065168	10.4678576	10.5865704	10.407989	9.7561617	10.6423273	10.6664268	6.2680421	6.3827847	6.9767929	6.5808148	7.4189773
ACP5	11.2222135	9.4125528	9.0537153	8.585737	11.3757903	11.2460171	11.2800544	11.0809987	11.5020923	10.5859511	9.8038831	10.3559945	10.2717264	10.6177141	10.7828034	10.6681259	11.1533898	9.972898	11.2899028	10.8681137	9.8433056	11.2209882	11.0796489	9.414096	9.0554414	8.5882203	10.1464853	11.4999041	11.3745616	11.2449748	11.2790966	9.8439303	10.5853085	9.8049493	10.3554329	10.2714152	10.6171696	10.7818228	10.6674718	10.7189352	11.1525317	9.9733009	11.2891189	10.8677715	5.1401874	5.7076742	6.2150732	6.8661661	7.4980003
ACP6	8.5411773	9.0936861	8.2747538	7.3718796	8.5304606	8.1615779	8.6218428	8.729771	7.5399995	8.6324337	8.1837192	8.3942057	8.7894326	8.2548313	8.0875223	8.3079231	8.4782846	8.2108894	8.2870007	7.7944806	8.8126426	8.5438808	8.7317283	9.0949575	8.2777265	7.3715692	8.8188518	7.5405467	8.5332019	8.1649173	8.6239423	8.8149228	8.6346006	8.1867715	8.3970921	8.7915657	8.257253	8.0895737	8.3107165	7.7329505	8.4813476	8.2132349	8.2897371	7.7956927	6.5888201	6.9620754	5.3590293	6.6454086	6.2815447
ACPP	6.2944941	5.9780938	7.4051429	6.2324272	6.7711702	6.7729093	6.5036749	6.5512096	5.8046587	6.2572712	6.1577339	5.9639256	4.3453736	6.7017703	5.3801998	6.8832138	6.2097922	6.2367612	7.0722889	6.7742587	7.4554093	6.2884797	6.5465803	5.971138	7.4057608	6.2263203	4.8058903	5.798662	6.767257	6.7700047	6.4985344	7.4561041	6.2516134	6.1538506	5.9578721	4.3416084	6.6980141	5.3716867	6.879519	6.129035	6.2046855	6.2307695	7.0700184	6.7711012	3.8777725	2.4801073	3.632224	3.4601362	3.3173527
ACR	5.241694	6.5122345	5.5357889	4.8596301	6.6357899	7.0739232	6.191708	6.4879547	5.6748099	6.7535666	5.1203467	5.7101983	5.4033427	5.2726682	4.7328512	4.9920565	5.3832425	6.7800546	4.6320764	5.7816092	4.7409181	5.2322608	6.4836988	6.5067057	5.5258473	4.8545424	5.9014757	5.6661973	6.630811	7.0713773	6.1860506	4.7341176	6.7494247	5.1135338	5.7017218	5.394502	5.2656282	4.7274449	4.9824662	5.0979788	5.3759477	6.7770764	4.6268348	5.7718192	2.5853945	5.1408768	2.4463705	1.5643622	1.8662004
ACRV1	6.8502527	6.9448225	7.4767591	7.6045652	6.463158	6.5139884	6.858016	7.0965313	6.3035299	6.915845	7.0567553	6.5407656	6.3985485	6.9790539	6.8031834	6.5999228	7.3510647	6.7243576	6.7960283	6.7954291	7.2159695	6.8473896	7.0940638	6.9421377	7.477415	7.6053573	6.6614626	6.2977357	6.4580303	6.5086188	6.8546319	7.2151974	6.9131039	7.05412	6.5369465	6.3926083	6.9760727	6.8001761	6.5955866	6.7181368	7.3503685	6.7207663	6.7931407	6.7918801	3.6611064	3.9202971	4.1523131	4.3164208	4.5079085
ACSBG1	5.1395848	5.1903053	4.2893624	5.7041889	5.5688878	5.5058366	5.9780938	4.513742	4.7233358	5.6356052	4.7432114	5.7888591	5.6066669	5.0450986	6.4379092	5.3099243	5.9562353	5.4689765	5.6422708	5.0141426	5.5710043	5.13207	4.5035631	5.1844025	4.2836544	5.6965367	4.6911637	4.7167482	5.5605511	5.4971457	5.971138	5.5609757	5.6253163	4.7373126	5.7806294	5.5988372	5.0375393	6.4325959	5.3015914	6.0663888	5.9494424	5.4619109	5.6338413	5.0068954	4.0907823	4.9678342	3.7954047	1.3879754	3.5660913
ACSBG2	7.3154693	6.8502527	6.89794	6.8705602	6.746685	5.4042272	6.2536549	5.6429408	5.7431414	7.0423831	6.0744249	5.9822422	6.3234334	6.6743456	5.4148611	6.3819162	6.3344571	6.8741344	5.7733899	6.4356204	6.7589338	7.3150572	5.635332	6.8476894	6.8949603	6.8677044	4.6177708	5.7344085	6.743848	5.3957688	6.2490328	6.7561243	7.0400233	6.0687052	5.975352	6.3171207	6.6713379	5.4055445	6.3751725	6.233614	6.3302683	6.8710822	5.7654374	6.429731	4.6322186	3.2442559	3.5235619	5.4085651	3.3111678
ACSF2	7.7478754	8.5389883	6.7452984	6.8844859	8.3601813	7.9520835	7.9946481	7.4067579	7.6264998	7.2282233	7.9510477	7.9520835	7.6311067	7.4226457	7.6384693	7.337386	6.6789953	7.7144675	7.8688508	7.5329071	7.8153918	7.7492772	7.4065237	8.5422681	6.7411316	6.8812145	7.9183149	7.627286	8.3627084	7.9538773	7.996456	7.8168171	7.2270568	7.9528151	7.9538773	7.6316432	7.4222603	7.6396415	7.3367378	7.1393089	6.6749487	7.7154876	7.870115	7.5333088	6.1447474	6.8009715	6.3912983	5.810039	5.5478018
ACSL1	11.0063783	12.533868	12.2842916	12.584977	9.2866847	9.0995073	10.8756669	9.6078984	9.0802681	9.5826688	9.3225981	9.8639155	11.4043534	10.2213621	9.1326894	10.2019841	10.7200842	9.830665	11.5427257	11.0732867	10.5234018	11.0055349	9.6091999	12.531297	12.281412	12.582782	11.8338312	9.0817943	9.2887316	9.1010376	10.8753472	10.5232758	9.5840988	9.3243297	9.8643947	11.4030502	10.2207929	9.1345201	10.2013939	10.5562931	10.7198217	9.8314351	11.540305	11.0720103	11.3961949	10.7555969	11.4453331	9.9220796	9.8845318
ACSL3	9.1434283	9.5244292	9.821761	9.410024	9.6686434	9.860584	9.1832017	9.3913573	9.6847187	9.9699213	9.3881525	9.7119332	9.3033592	9.5224655	9.0032769	9.615967	9.1860828	9.6019344	9.7188065	9.5347499	9.928247	9.1454521	9.3926316	9.526063	9.8224738	9.4115062	9.0970132	9.6859539	9.6698265	9.8611495	9.1851463	9.9282921	9.9699087	9.3897522	9.7130099	9.3053682	9.5241053	9.0049259	9.6179735	9.4441346	9.1881017	9.6032371	9.719957	9.5358978	9.8882976	9.8006382	9.7184155	9.5377168	9.3922028
ACSL4	8.5582481	9.4697826	10.2070102	10.843872	6.9357796	6.4379092	7.3378564	7.5732327	6.2457377	8.0537467	8.3887609	8.4697012	7.4202235	7.5824901	6.7452984	7.1069319	6.9671521	7.5611152	8.0828265	7.4226457	7.9410661	8.5605333	7.5728344	9.4713936	10.2064942	10.8435629	7.3834185	6.2400038	6.9333344	6.4323416	7.3378148	7.9429842	8.0558267	8.3917156	8.473059	7.4204608	7.5838688	6.7421907	7.1049335	7.6023086	6.963864	7.5616528	8.0851061	7.4220178	5.5532909	6.400264	6.3919131	6.1138865	5.8097881
ACSL5	8.1403549	9.2710706	8.6803107	9.6084798	8.4030124	8.4730317	8.2104042	8.1960819	8.4033559	8.5932046	9.2329659	9.2341744	8.4480315	9.1326894	9.4791844	9.0793897	8.8846935	8.6404336	8.82557	8.0325034	9.2820875	8.1427189	8.198545	9.273199	8.6825676	9.6100798	8.1413194	8.4058732	8.4057039	8.4761273	8.2127423	9.2842827	8.5955006	9.2353528	9.2365179	8.4509459	9.1345201	9.4809049	9.0809265	8.9623035	8.886806	8.6427576	8.8276392	8.0354667	6.1222767	5.8723695	7.0532593	6.9361903	6.7203341
ACSL6	5.7561763	6.3613281	6.4420278	6.1965923	5.7766685	6.1311529	6.3416563	6.0044289	5.7683867	6.010977	6.4616597	6.1374261	6.0320506	5.9532508	6.391345	5.756862	6.5662164	6.051749	6.2772402	6.2928896	6.4007671	5.7480382	5.9977854	6.3554032	6.4368097	6.1908214	6.1831558	5.7609752	5.7677491	6.1249277	6.3353422	6.3955253	6.0043527	6.4571017	6.1315201	6.0252114	5.9463498	6.3854324	5.748583	5.633195	6.5618471	6.0459877	6.2711395	6.2872478	4.4010303	4.5494579	3.7525662	3.5148545	3.9217855
ACSM1	4.9186099	3.4806236	3.8969167	3.5162223	3.5996743	4.2575485	3.3548099	3.5069202	5.7698261	3.0604392	2.6747729	2.6919368	3.2389236	3.2540938	3.2678506	4.2782843	3.2978608	3.4823411	3.6013647	3.6211455	2.0743479	4.9141836	3.4979316	3.476486	3.8962855	3.5042894	3.2111219	5.7609752	3.592444	4.2533805	3.3547007	2.0632448	3.0482839	2.6773472	2.696204	3.2244506	3.2570166	3.2645479	4.275123	4.3791977	3.2901805	3.478674	3.5913256	3.6131493	1.8441005	2.3384998	1.2578291	2.0540537	3.2636363
ACSM3	5.9086407	5.262544	5.8789949	5.9776741	5.1017385	4.5344176	4.513742	5.6479098	4.7915917	5.9794209	5.5206788	5.7203559	4.8952777	5.2759935	5.9929967	5.3576412	6.6303869	5.141664	5.1252639	4.3441982	6.0115956	5.9011262	5.6398915	5.2529976	5.8719661	5.9717773	3.672335	4.7836829	5.093642	4.5285567	4.5075227	6.0054235	5.9725605	5.514108	5.7127502	4.8896206	5.2656282	5.9855239	5.3494344	5.5632077	6.6263255	5.1340896	5.1171014	4.3352738	3.5148545	2.1263245	2.8685643	3.1734708	2.9376874
ACSM5	7.2947216	9.5972946	7.1470781	7.6084564	8.694519	8.5922934	8.7572085	8.7317441	8.2191024	8.1499669	7.9730014	7.7599462	8.6820523	7.6642687	8.4870932	7.9915311	7.7312625	7.2282233	8.7692811	7.6887475	7.5665365	7.294148	8.7337768	9.598667	7.1453565	7.6092962	9.3574215	8.2215044	8.69748	8.5945981	8.7600249	7.567128	8.1521709	7.9761036	7.7611411	8.684246	7.6655221	8.4900413	7.993668	7.5298042	7.7327357	7.2270568	8.7714696	7.6897574	6.5320408	6.0983715	6.1725263	5.7176739	6.0799776
ACSS3	7.6818387	9.304837	7.2991966	8.117101	7.6437482	7.8632257	7.9757307	7.8153918	7.4938064	7.671587	7.9792258	7.4408356	7.9735313	7.8608403	7.5258184	7.6626194	7.596127	7.518609	7.8358009	7.2295168	8.1955185	7.6830879	7.8168171	9.3068105	7.298849	8.1197351	8.6873329	7.4944127	7.6451184	7.8649367	7.9774774	8.1979732	7.6725744	7.9811276	7.4409435	7.975395	7.8629796	7.5264646	7.6635388	6.8416348	7.5967418	7.5191466	7.8374917	7.2286213	6.3495198	5.981409	7.1812538	6.7309249	6.6417164
ACTA1	4.5795612	5.6851702	5.9619241	5.127256	5.399534	5.849322	3.2762423	5.2922211	6.4620389	4.2615689	5.5717659	5.2332189	6.2315254	4.7001306	5.8534462	4.2523018	5.3897326	4.348715	4.5128848	5.8883499	2.6119491	4.5799048	5.2844387	5.6780772	5.954047	5.1205041	5.758845	6.4572937	5.390463	5.8410809	3.2724917	2.6200597	4.2559761	5.5648341	5.22165	6.2248939	4.6949024	5.8439611	4.2509843	5.7286113	5.3811866	4.3410694	4.5075227	5.8815612	13.5803356	13.5125711	10.4685684	3.1641604	3.9353852
ACTA2	11.380814	10.6450658	9.4119715	9.8764763	11.3103371	10.9119007	10.3762104	11.0074442	11.9952792	11.7791332	11.1504728	10.6744455	12.3409421	10.5110767	10.5963125	10.4989377	10.611748	11.3350785	9.8033404	9.9755851	11.019532	11.379637	11.00662	10.6445053	9.413506	9.8768244	10.6635811	11.9910437	11.3095353	10.9114461	10.375582	11.018573	11.7756604	11.1496824	10.6738347	12.3383624	10.510682	10.5954877	10.4984011	10.6674718	10.6110283	11.3337712	9.8044238	9.9755658	9.7867881	9.315644	11.0521658	10.1350954	10.0487356
ACTB	13.9953514	13.5743007	14.1877072	14.0359381	14.091878	14.091878	14.073161	14.0092943	14.1138945	13.8955963	13.9209802	13.9657635	13.9953514	14.073161	13.9657635	14.073161	14.0527833	14.0359381	14.0527833	14.2875128	13.9657635	14.0014501	14.0148332	13.5780024	14.197613	14.0414185	13.6708588	14.1223578	14.0997201	14.0997201	14.0795299	13.9720227	13.9026292	13.9283321	13.9720227	14.0014501	14.0795299	13.9720227	14.0795299	14.0014501	14.0573359	14.0414185	14.0573359	14.2939036	10.6138806	10.7323596	11.7351917	11.9672514	11.7103164
ACTC1	6.5851665	7.6792778	8.3386435	8.2159511	7.1802657	7.238595	7.0801737	8.07639	8.0930222	9.5072171	7.2643821	8.1300832	9.7981848	6.6346329	5.5010323	7.4107457	6.5680181	7.8040326	6.6129729	7.9909555	8.3041911	6.5810396	8.0785802	7.6803086	8.3411359	8.2178112	8.2674839	8.0949092	7.1782698	7.2371824	7.0772794	8.3074648	9.5088849	7.2637265	8.1328944	9.7993157	6.6293688	5.4909187	7.4106214	6.9746754	6.5636894	7.8050765	6.6081039	7.9921528	9.6887981	11.4074056	7.8503307	5.9959342	6.29066
ACTG2	7.7532608	8.6857616	7.7855223	8.1456516	7.965594	7.0461267	6.950189	7.9260765	9.4399426	9.0274393	7.9849896	7.3748394	10.3707917	7.7394911	7.2773435	7.2424217	7.4041583	7.7522135	7.7672667	7.1441947	8.5334706	7.7545442	7.927756	8.6877772	7.7870946	8.147379	7.5445139	9.4416552	7.9673387	7.0436728	6.9474858	8.5355814	9.0291692	7.9862861	7.3742059	10.3701522	7.7408146	7.2766687	7.2423007	7.484879	7.403764	7.7533215	7.7678153	7.1425739	6.4558909	5.5964852	6.9898927	5.7698794	6.1629855
ACTL6A	8.5370057	9.1940581	9.276112	9.1855604	7.2418736	7.4924973	7.2735514	8.3899367	7.6011668	8.0779566	8.0785152	8.2704152	7.6452526	7.8502273	7.8069048	7.5144171	7.3283972	8.1896549	7.7516484	7.8632257	7.6691304	8.5397652	8.3925577	9.1959948	9.2782592	9.1875336	8.0814237	7.602011	7.2407407	7.4928511	7.2732617	7.6702788	8.0806197	8.079881	8.2731076	7.6463456	7.851906	7.8078682	7.5147317	7.9934887	7.3284226	8.1921881	7.7533215	7.8652927	7.9676973	7.5377918	8.0373984	8.3475287	8.5862016
ACTL6B	2.7683062	2.6863386	3.0968682	2.6147235	2.9259605	4.5193375	3.2024701	3.1641609	3.0931615	3.2140391	3.1463147	2.3269074	2.7899984	2.624482	3.3255615	3.8648578	2.4306502	2.8119813	2.9490101	2.8637257	2.3386725	2.7656327	3.1672741	2.678645	3.0876772	2.6261036	3.1240612	3.0909628	2.9220038	4.5143828	3.2036354	2.3392826	3.2106968	3.1436175	2.3137717	2.7780587	2.6216513	3.3238913	3.8570941	3.3270877	2.425401	2.8180009	2.9479364	2.8571905	2.04123	2.2871835	1.4818086	1.2720614	1.1249815
ACTL7A	3.9210111	4.0809178	4.3513871	4.2398147	3.0871125	3.218267	3.0018426	2.7529252	3.5580251	3.9438459	3.8384453	3.0061188	3.7566111	3.177297	2.9469065	3.6497189	3.2698428	2.987565	3.8516134	3.0362794	4.0389696	3.9139735	2.7417972	4.0756412	4.3470933	4.2355324	4.2746054	3.5573759	3.075246	3.223041	2.9852021	4.0343376	3.9356677	3.8292556	2.9995405	3.7579159	3.1756108	2.9329711	3.6476841	2.4135584	3.2702662	2.9822896	3.8426136	3.032751	5.1460921	4.3226612	3.0739718	2.3654886	1.9263666
ACTL7B	5.3099243	3.5728214	3.890207	5.6868864	5.8992418	4.5128848	4.7582451	3.9661159	4.847005	3.7981777	3.4624745	3.5089386	4.0492774	3.9643941	3.2121379	4.348715	3.2211119	3.5019252	5.158067	4.670237	5.4440782	5.3013719	3.9610174	3.5661072	3.8862809	5.6783972	3.70217	4.8402263	5.8910205	4.5027141	4.7510768	5.4366159	3.791843	3.4621046	3.500126	4.0440283	3.9620118	3.2003541	4.3399551	3.5542429	3.211547	3.4941383	5.15321	4.667972	2.2156642	2.4678996	1.8664302	1.7083348	1.7838037
ACTL8	5.2031902	4.2841168	4.5203156	5.5632443	6.6049158	5.3429711	6.7046313	4.3831938	5.2932473	4.3260885	4.8164331	4.3849123	4.652931	5.1328778	4.9525003	5.2578768	5.0428709	4.5489283	5.7945586	5.5369714	4.4781718	5.1948811	4.381161	4.2800322	4.5137981	5.5558412	5.093642	5.283909	6.601473	5.3355521	6.7008888	4.47001	4.3230481	4.809739	4.3783643	4.6450887	5.1232284	4.9469895	5.2494179	4.7111193	5.0348613	4.5417249	5.7862424	5.5301633	1.6151571	3.7108852	1.8664302	3.881826	2.2820377
ACTN1	11.5239396	9.9056709	11.0519989	11.1071772	10.240143	9.863341	10.4344523	10.3707917	10.9573389	10.6280971	10.7840739	10.6049296	10.7211125	10.2732713	9.5967185	10.1764637	10.4879539	10.6418854	10.1194355	11.3916805	10.2083724	11.5218995	10.3701522	9.9056802	11.050829	11.1063838	9.6121727	10.9569262	10.2397488	9.8638486	10.4337624	10.2079426	10.6275543	10.7830531	10.6041834	10.7208339	10.2729274	9.5978489	10.1757967	10.7366022	10.487361	10.6413186	10.1192734	11.39031	7.9050009	6.8770624	8.4051504	7.4668416	7.7181764
ACTN2	5.8841503	5.8135543	5.465268	5.6628288	4.9336609	5.6159824	5.2873927	5.4184287	5.0116749	6.1007077	6.0862636	5.5040691	5.5386228	5.5123735	5.7370671	5.2853671	6.0063847	5.6459338	5.5288712	5.7576867	6.1732015	5.876981	5.4104683	5.8041555	5.4572271	5.6544402	5.3196475	5.0042423	4.9272526	5.6081863	5.2796156	6.1681134	6.0931568	6.0794652	5.4956735	5.5298396	5.504203	5.7286113	5.2761339	5.5789804	5.9990689	5.6402593	5.5209691	5.7496982	11.9672514	12.4140032	9.5656959	3.4965948	3.3036999
ACTN3	6.1600967	6.5277946	6.0695725	7.1392672	6.3613281	6.4591361	5.2922211	5.733778	7.0087545	6.4420278	6.8806918	6.622486	6.5151103	6.6632854	4.8749598	5.9606572	5.8323239	6.0709153	6.313174	6.9979407	6.2237405	6.1543347	5.7261074	6.5239084	6.0610573	7.1365122	6.3810169	7.0063259	6.3565892	6.4534075	5.283441	6.2177715	6.4362364	6.8774537	6.6185062	6.5100004	6.6598591	4.8669587	5.9526402	6.1808774	5.8238849	6.0653081	6.3066359	6.9965481	12.3856115	10.5922801	2.7062646	1.8958329	2.9692841
ACTN4	11.1744327	10.1296848	11.1559643	10.3410597	11.3268312	11.4250684	10.7948193	11.3041798	11.6674553	11.3916805	11.0667116	11.2362464	11.0239649	10.9087917	10.6620075	10.742585	10.477883	10.5253164	9.8038831	10.5952619	11.4730186	11.1742604	11.3033617	10.1294993	11.1551538	10.3405023	10.9843207	11.6639072	11.3258253	11.4235582	10.7944236	11.4710006	11.39031	11.0654412	11.2349706	11.0229719	10.9083012	10.661451	10.7421756	10.960833	10.4771744	10.5252169	9.8049493	10.5944784	6.9361903	6.2983022	6.877358	7.4816511	7.3425329
ACTR10	11.2703954	11.4851121	11.1189685	11.1459756	10.9703433	11.0102323	11.0392965	11.6698409	11.2074245	11.6954995	11.5494832	11.6698409	11.4602313	11.5945308	11.217154	11.1758314	11.489851	11.6316393	11.4808086	11.2874939	11.5805908	11.2694585	11.6663866	11.4828489	11.1181776	11.1453058	11.2416965	11.2060738	10.9695593	11.0093432	11.0383549	11.5780457	11.6919571	11.5473343	11.6663866	11.4585391	11.5918461	11.2159462	11.1749784	11.4460719	11.48754	11.628627	11.4785928	11.2866846	9.8339832	10.2419198	10.5557617	10.7028996	10.3593907
ACTR1A	9.8686413	9.5957083	9.7062259	9.6473854	10.114529	10.3285889	10.1634453	9.9471734	10.3178083	9.6611797	9.5879333	9.902189	9.6556234	10.0417873	9.5341877	9.725565	9.4016265	9.5760399	9.4418395	10.2547204	10.024371	9.8690296	9.9475609	9.5971084	9.7073715	9.6487032	10.0932262	10.3171371	10.1144386	10.3279455	10.1630487	10.0247729	9.6622527	9.5894425	9.9022112	9.6568891	10.0422662	9.5358978	9.7265964	9.6284987	9.4031894	9.5774244	9.4435501	10.2548298	7.611698	7.303166	6.7992555	6.3303203	6.9109812
ACTR1B	9.4064347	9.388805	8.6471654	9.0662155	9.5453134	9.5553397	9.6166592	9.4729213	9.481936	9.4180351	8.956429	8.5678261	9.6251003	8.7935381	9.3686129	9.1533509	9.4134347	9.3153526	9.303819	9.6338469	9.403332	9.4079146	9.474758	9.3903938	8.6492826	9.068054	9.3989885	9.483594	9.5468711	9.5564506	9.6176229	9.4050814	9.4196587	8.9583069	8.5706064	9.626287	8.795516	9.3703657	9.1553035	9.3941818	9.4150032	9.3175466	9.3057865	9.6355145	7.4837411	7.4672729	6.2392261	6.422578	6.2956613
ACTR2	10.9482855	10.623147	10.8066625	11.1413003	10.4925161	10.8272445	10.4936026	10.6988762	10.6586849	10.4320504	11.1204098	10.7714342	10.5584667	10.9040312	10.9129706	11.0750566	10.7902183	10.7608796	10.9851331	11.2057574	10.7211125	10.9476763	10.6984043	10.622613	10.806031	11.1404322	10.4514972	10.6581114	10.4919205	10.8267745	10.4930171	10.7208339	10.4312862	11.1195771	10.7708198	10.558087	10.903638	10.9125622	11.0738011	10.8046792	10.7892593	10.760453	10.9843207	11.2044014	7.4662826	7.9159958	8.9945662	8.5376615	8.4689451
ACTR3	12.2773436	11.2785628	12.4165551	11.9845702	11.5200152	11.611392	11.7735235	11.6604016	11.7151939	11.8212721	12.1448393	12.3320633	11.8397467	12.0010316	11.9266946	12.0424987	12.0742355	12.006008	12.161196	12.205176	11.9705302	12.2745605	11.6568543	11.2776397	12.4145714	11.9804307	11.3128199	11.7115324	11.517884	11.6085051	11.7700867	11.9659631	11.8177291	12.1418355	12.3294781	11.835977	11.996634	11.9225661	12.0380778	12.1989739	12.0705755	12.0017083	12.1582945	12.2023572	9.4549581	9.1501131	10.6085879	10.6562798	11.0214632
ACTR3B	7.3545156	7.502734	8.2881918	7.5654371	6.7278086	6.8164057	5.9133413	5.3033482	6.5624856	6.6352309	6.3207702	6.2532186	7.1779284	6.7619939	6.5812261	6.510073	6.1283555	7.0894208	6.6656405	6.2523416	6.464844	7.353263	5.2954097	7.5028563	8.2906262	7.5662727	7.4710551	6.5567468	6.7238252	6.8109021	5.9064375	6.4595949	6.6299807	6.3155418	6.2475185	7.1772142	6.7573609	6.5757999	6.5051637	6.5653514	6.1210851	7.0869457	6.662227	6.2463438	5.9956613	6.0171312	5.6638315	5.8550387	5.2337846
ACTR5	7.511604	7.4452513	8.276046	7.9867538	7.4241594	7.6423186	7.848072	7.6846196	7.4161474	7.5306957	7.2982121	7.5203503	7.6787526	7.3576189	8.1190525	7.8576353	8.097597	7.7751907	7.5843289	7.7226584	7.6813368	7.5119021	7.6856846	7.4454659	8.2788124	7.9885807	7.9103306	7.4152955	7.4244411	7.6432915	7.8493769	7.6826712	7.5310487	7.2973765	7.5206898	7.6797543	7.3562958	8.1207499	7.859367	8.0789043	8.0995936	7.7766936	7.5850099	7.7234234	5.5214112	5.6228577	5.3456806	5.9946107	5.5025313
ACTR6	8.4343871	8.9138657	8.5932046	9.1802418	7.6254033	7.4711369	8.1025296	8.6588225	7.4711369	8.7247124	8.673933	8.9528493	8.3729291	8.2340288	8.650861	8.2305604	8.3075625	8.7861671	8.4315381	7.8504575	8.246426	8.4371266	8.6611049	8.9158797	8.5960854	9.1816548	8.1623612	7.4707829	7.6264364	7.4713274	8.1048166	8.2482111	8.7266167	8.6762356	8.954328	8.3760838	8.2362284	8.6529723	8.2329092	8.6567051	8.3099849	8.7882724	8.4337358	7.8521347	7.8210351	7.5356886	7.5722173	7.6584199	7.7601704
ACTR8	6.9465539	7.5125172	7.9887137	7.4268322	7.5348964	7.7430605	7.7516484	7.7708844	7.2359335	7.6017335	7.2233731	7.6764517	7.2060474	7.4102594	7.4630489	7.7626026	6.7722081	7.4346112	7.5749181	7.5654371	7.2690763	6.9439605	7.7721439	7.5127872	7.9905494	7.4264702	8.1499495	7.2348273	7.5355365	7.744478	7.7530661	7.269236	7.6030114	7.2224956	7.6773953	7.2046191	7.4101438	7.4635587	7.763243	7.1204187	6.7680797	7.4355059	7.5754682	7.5657949	6.0321939	5.8063109	6.2480858	6.5086369	6.6377936
ACVR1	10.3816986	10.699634	10.5382971	10.4041609	9.8465357	10.1530152	10.1722572	10.8853572	10.0187668	11.2685739	10.2554215	10.3974964	10.4198915	10.5225321	9.7476425	9.9450343	9.9714145	10.8139461	10.2867221	10.1834194	10.2699057	10.3810837	10.8849836	10.6991975	10.5381237	10.4036209	9.9437418	10.018719	9.8471654	10.1524829	10.1716471	10.2695862	11.2676256	10.2551771	10.3973894	10.4191754	10.5223972	9.7485411	9.9451222	10.0079452	9.9713967	10.8134999	10.2863964	10.1826233	9.4578497	8.8999139	9.5489292	10.589141	10.4979619
ACVR1B	7.6322606	8.1971026	8.1615779	8.2134324	7.136033	7.0880367	7.4119519	7.7653535	6.9899284	7.4795871	7.5190714	6.8114975	7.7237861	7.2925927	7.4171766	7.5155506	7.1964598	7.0712394	7.0317915	7.3378564	7.4859328	7.6335392	7.7665511	8.1995732	8.1640075	8.2159119	7.7154876	6.9875027	7.1341855	7.0849986	7.411874	7.4857214	7.4797385	7.5193909	6.8084928	7.7249364	7.2919437	7.4171145	7.5158007	7.2964817	7.1955391	7.0682971	7.0293476	7.3371455	5.7211056	5.774263	5.5424315	5.2153175	5.6915318
ACVR2A	9.1914392	8.8213659	9.6393182	9.0036288	9.0115788	8.5629851	9.0174494	9.2261268	8.8579678	8.8158291	9.0765196	9.15509	8.961888	8.7428971	9.2086943	9.1061201	8.5289945	8.1584381	8.8010662	9.4676651	9.8183822	9.1934986	9.2283603	8.8229687	9.6403771	9.0053071	8.9943593	8.86008	9.013267	8.5656908	9.0189272	9.8192152	8.8181081	9.0781353	9.1571964	8.9639734	8.7451465	9.2108521	9.1077227	8.8739827	8.5317515	8.1604532	8.8034985	9.4694774	7.2163323	7.4286192	6.9252434	6.5615464	6.8553995
ACVR2B	7.092785	7.7152309	7.5423014	7.9942355	7.1146826	7.4447217	7.6050766	7.543786	7.1392672	7.718905	7.8467378	6.8998784	6.6557489	7.4037128	7.4346112	7.1438002	7.6872361	7.2976058	7.1414312	7.4253124	7.4012129	7.0917023	7.5450906	7.7162514	7.5434925	7.9960586	6.4894934	7.1381067	7.112963	7.4451713	7.6069336	7.4011776	7.7205176	7.8482826	6.8963595	6.6523518	7.4030856	7.4348478	7.1416069	7.1318524	7.6887813	7.29629	7.1396106	7.4244411	6.7665154	7.0433399	5.5631483	5.8157263	5.8291384
ACVR2B-AS1	6.3338439	6.6403417	5.8677204	6.0249084	4.0665643	3.0890125	6.0455283	7.2610619	4.2978919	6.545598	6.1025129	4.1190075	6.7873205	4.1190075	5.9139546	6.555317	5.6113873	4.0755348	5.1088437	5.949621	6.1933557	6.3277914	7.2606963	6.6362514	5.8598475	6.0200071	6.0730084	4.2926235	4.0601155	3.0809399	6.0383327	6.1876267	6.5405972	6.0961206	4.1138791	6.7841531	4.1148155	5.9067053	6.5502661	4.2651593	5.6025088	4.071347	5.0990009	5.943865	6.00862	5.9151158	4.2908625	4.0914155	5.7345686
ACVRL1	8.8787221	8.3625011	7.7914564	6.6014157	7.7713375	7.1739897	7.8467378	8.2802618	7.4561023	7.7512069	7.4771672	7.2195563	7.2211722	7.773865	6.9254551	7.3696363	7.2844621	7.1903978	6.819751	7.1151974	7.4167133	8.8808908	8.2825281	8.3647941	7.7926976	6.5975499	8.0059486	7.4561041	7.7728732	7.1725469	7.8479663	7.4163972	7.7523465	7.4776507	7.2181414	7.2197386	7.776045	6.9228514	7.3692849	7.7044711	7.2831764	7.1895064	6.8166575	7.112963	6.4921213	6.2077913	6.2323775	5.5401409	5.9470822
ACYP1	7.5875342	7.2661885	6.9486045	6.7748628	8.1519795	8.3124228	7.8278488	8.299337	7.6401627	8.3883359	7.2396925	9.0080574	8.0289011	7.1371762	7.4938064	6.9759194	8.2646864	8.8782793	8.2055217	7.3120962	8.5272533	7.5884604	8.3022616	7.2655204	6.9458842	6.7711012	8.8014901	7.6410458	8.153935	8.3150846	7.8300437	8.5295289	8.3909653	7.2389742	9.009683	8.0309808	7.1352009	7.494122	6.9730201	8.19478	8.2674839	8.8804625	8.2077232	7.3115569	7.503904	7.5321782	7.5980768	8.2784523	7.7440491
ADA	9.2451241	7.7455902	8.2704152	8.4396347	8.3215544	8.1330666	8.2113313	8.0801273	8.4281041	8.2818505	8.5826639	8.5760609	7.9432189	8.7028828	8.5046615	8.7905345	8.8002873	8.6467423	8.9085968	8.5783041	8.4792628	9.2474912	8.0825997	7.7468789	8.2724461	8.443166	8.7838185	8.4305055	8.3243068	8.1352775	8.2138881	8.4822938	8.2845381	8.5851245	8.5785806	7.9448666	8.7050754	8.5075643	8.7923691	8.9844279	8.8025244	8.6490685	8.9101249	8.5808417	6.2252595	5.2411395	6.0128701	5.8077917	6.3365743
ADAM10	9.7231027	9.7557941	9.2766649	9.3432823	9.7126271	10.164989	9.9234079	10.1658245	9.388805	9.8003429	10.1494604	9.9828969	9.5327141	9.8278128	9.6977752	9.8781396	9.8312243	9.8680918	10.1227779	9.9430288	9.6724705	9.7241124	10.1653648	9.7566861	9.2788152	9.3451638	9.7085112	9.3903938	9.713735	10.1645594	9.9234317	9.6735867	9.8014351	10.1490912	9.9829395	9.5343473	9.8285688	9.698997	9.8784659	10.0019387	9.831995	9.8684971	10.1226079	9.9431753	7.8620569	8.0941834	9.6260613	9.7961385	9.901114
ADAM11	4.8397528	4.6822825	4.2430976	3.9922811	5.4407862	3.7885577	5.4504513	4.8925628	5.5450362	4.2149798	4.4133628	3.7422171	4.4615399	3.4930542	3.7827703	4.670237	4.7082069	4.4746565	3.6616972	5.2234508	4.597136	4.8345409	4.8860575	4.6793152	4.2395212	3.9864034	5.0342256	5.5369305	5.4336479	3.7837603	5.4429998	4.5896793	4.2119582	4.4067291	3.7421664	4.4548992	3.4920017	3.7876351	4.6635613	4.5457475	4.7028436	4.4669206	3.6513218	5.2128431	2.8315426	3.7834575	4.4095348	2.422795	3.7605796
ADAM12	10.7388808	6.6019304	7.3289794	7.528896	6.4789038	6.2105604	5.5522722	6.9676554	7.8198189	6.4184325	7.9267834	6.3861777	6.7359776	8.2909856	6.3016042	7.56273	7.5478606	8.0117351	7.2818847	9.4464847	7.1431637	10.738466	6.9647817	6.5969578	7.3280883	7.5296294	5.7981539	7.821307	6.4737123	6.2043864	5.5441492	7.1423349	6.41284	7.9284781	6.3803421	6.7327219	8.2936499	6.2951513	7.5633133	8.5130441	7.5482776	8.0135927	7.2809863	9.4482364	5.111517	4.7713099	5.964028	4.8537004	4.6077398
ADAM15	8.021301	7.8302771	7.9753819	8.2558117	8.5330369	8.397774	7.2947216	7.8861252	8.8669564	5.9277975	6.0799723	6.4262566	6.4332082	6.5666713	6.2626461	6.6795734	6.0991954	5.4184287	5.9517234	8.1741715	6.8355601	8.0232773	7.8889967	7.8322168	7.9770788	8.2578107	7.8240573	8.8689181	8.5358261	8.4004805	7.2944939	6.8320022	5.9199844	6.0735252	6.4204564	6.4273266	6.5625978	6.2566431	6.6758306	6.1385813	6.0910607	5.4112246	5.943865	8.1763625	4.9599288	4.6834511	4.3242319	4.056163	4.8767802
ADAM17	9.1684576	8.9965787	9.1788603	8.9956048	8.9416147	8.9020381	8.7016793	9.0242366	8.8599966	8.5561047	8.809119	9.1196827	8.6117352	8.7784484	8.791804	8.4201075	8.430725	8.8307893	9.1827427	9.1187743	8.5635583	9.1704629	9.0259697	8.9983749	9.180825	8.99743	8.6983628	8.8621087	8.943568	8.9039399	8.7038453	8.5662154	8.5590261	8.8112285	9.1215177	8.6141455	8.7805162	8.7938977	8.4228853	8.798901	8.4333095	8.8329051	9.1846598	9.1210171	6.7010976	6.9569947	7.3643689	7.4194153	7.4882073
ADAM18	5.7501835	6.1361759	6.2733854	6.1717893	3.5019252	3.5089386	4.2482949	5.5459672	3.4330785	5.3977841	6.7519529	4.4267405	4.3175778	5.7439037	4.5480368	5.6363405	5.7406128	5.4788544	5.3564826	5.7719021	6.6142596	5.7416744	5.5396155	6.1311505	6.2668766	6.1648265	6.0682744	3.4306372	3.5011171	3.5036089	4.2419171	6.6101432	5.3914771	6.7482215	4.4184695	4.3122468	5.7363639	4.537226	5.6291682	4.2559761	5.7351818	5.4704484	5.3476829	5.7633865	4.0510022	2.7708321	2.7062646	4.8377217	3.9028377
ADAM19	8.1325988	7.1849894	8.6798673	7.6233249	7.3758383	6.9764007	6.9768752	6.8575779	6.4992851	7.3510647	8.1149411	7.988291	6.7238256	8.094468	8.18187	7.9592944	8.5395294	7.1649413	7.6754687	7.9647587	8.0001913	8.1347351	6.8546319	7.1835385	8.6819137	7.624301	6.6406054	6.4944019	7.3752051	6.974184	6.974184	8.0020401	7.3501574	8.1171321	7.9901895	6.719861	8.0961422	8.1841893	7.9610358	7.4028497	8.5422681	7.1639	7.6756505	7.9661893	5.2500125	5.372471	5.5150303	4.7245849	4.7072588
ADAM2	3.9990274	2.3234088	2.6975473	2.374368	1.1844988	3.9570019	2.8588667	2.6451876	5.1017385	2.9777	2.1482733	4.2940792	1.5402129	3.6709309	4.8813289	1.9139441	4.7975085	3.3188812	1.5402129	1.6588803	2.8914551	3.9931006	2.6488803	2.3062268	2.6949772	2.3654973	3.1537312	5.0942266	1.2212519	3.9542316	2.8599143	2.8794526	2.9686162	2.1509029	4.2864116	1.566706	3.6628839	4.8727578	1.8988712	2.2126669	4.7909908	3.3160026	1.4890888	1.6826695	3.9944094	3.4608093	1.4818086	3.3267091	1.6065999
ADAM20	6.1417744	6.6281681	6.3963882	6.5506227	5.4389617	5.0562453	5.5876182	6.7109749	5.9776741	6.2826001	6.5290224	5.8091408	5.2272206	6.4401891	6.0573024	6.2789466	5.6198064	5.8077218	5.6479098	6.3016042	4.3744378	6.1350108	6.7072286	6.6237417	6.3904251	6.546046	5.8270085	5.9703173	5.4310327	5.04909	5.5789804	4.3684978	6.2762061	6.5241999	5.801299	5.2205274	6.434207	6.0505343	6.2737405	5.7547699	5.61258	5.8002353	5.639213	6.295701	3.7801031	4.4384415	3.2427145	4.1927351	2.5653723
ADAM21	6.4547052	7.3851237	7.4586526	7.6773649	6.36483	6.8905749	6.6926146	7.3851237	6.7676171	7.4246954	7.3891271	6.3410379	6.4437087	7.1531859	6.4819696	6.5778739	7.4492956	7.091222	6.4437087	7.1312918	7.1864304	6.4492942	7.3848984	7.3840646	7.4588428	7.6778316	6.6351031	6.7645068	6.3583681	6.8880318	6.687507	7.1864117	7.4246689	7.3880767	6.3347298	6.4382883	7.151723	6.4755274	6.5730933	6.730759	7.4496317	7.0889833	6.4377361	7.1291867	3.385311	3.8589487	4.2615522	4.0860367	3.9724858
ADAM22	5.0562453	6.2328594	5.0925994	6.1179885	5.4003234	5.9718973	5.7203559	6.1337301	5.2265268	4.9596029	5.200618	5.1237043	5.7583333	5.2094638	5.6242095	5.214959	4.724356	4.9824262	5.2578768	3.9500107	5.6242095	5.0485346	6.1272771	6.2263203	5.0853414	6.1113763	6.6251094	5.2188015	5.3924581	5.9642022	5.7119717	5.6154922	4.9526161	5.1930473	5.1154306	5.7496982	5.202783	5.6150227	5.2067866	5.029087	4.7184621	4.9759016	5.2498975	3.9391757	4.6607596	4.248772	4.5367432	4.7674846	4.8524257
ADAM23	8.0927225	6.4195446	7.5611152	6.2201416	7.1112167	7.9063767	6.4316009	7.1739897	7.5093678	6.9215218	7.2546548	6.4332082	6.819751	5.7162088	6.7614862	6.5666713	6.2392398	6.6135942	3.6385001	6.3280972	6.7153759	8.0952776	7.1725469	6.4139623	7.5616528	6.2141858	6.5351272	7.5098118	7.1083219	7.9080023	6.4259416	6.7117708	6.9191692	7.2546487	6.4277777	6.8166575	5.7063092	6.758169	6.5620441	5.8038218	6.2333439	6.6091324	3.6323592	6.3222635	5.5486217	6.2622578	5.3748723	5.3865985	5.3162603
ADAM28	6.8212462	5.187843	5.0835111	4.847005	6.950189	5.875442	6.0891022	5.9285138	5.5139801	4.6974015	8.1019295	7.8973994	5.8287273	7.6248099	8.7491084	8.3700137	8.0464817	5.9229635	8.0801273	7.9063767	5.845391	6.8180678	5.9215233	5.1801579	5.0743617	4.8402263	4.3602833	5.5045432	6.9473126	5.8673828	6.0833226	5.8369111	4.6891649	8.1040825	7.8991391	5.822199	7.6249458	8.7511133	8.3726676	8.4624993	8.0484766	5.9161409	8.0822073	7.9080023	2.9880052	2.6033554	5.1939191	3.8410247	3.9079328
ADAM30	4.8915718	6.3763596	6.2424516	7.3779722	5.0380349	7.2148833	7.2456877	7.1123757	6.7789167	3.7025707	5.8262142	5.2272206	6.3890416	5.3586149	6.502045	4.7320088	5.4951079	5.8759859	6.0909893	6.9829556	6.9249758	4.8835976	7.1105587	6.3701442	6.2366818	7.3782559	6.2193736	6.7761262	5.029087	7.2137248	7.244567	6.9225789	3.7032862	5.81854	5.22165	6.3835911	5.3494344	6.496668	4.727041	4.6793152	5.4869029	5.8676476	6.0830456	6.9796219	3.1724834	4.1117465	3.2664224	3.377427	3.1646059
ADAM3A	4.4438722	1.3577962	2.1996226	3.2364258	1.2061475	2.8694235	3.1626247	2.3341795	4.4450785	5.3023191	4.9846309	2.8375108	3.5566781	4.3006665	4.2744278	5.6877813	2.6975473	2.8351415	1.7856087	3.1355916	3.1968619	4.4364847	2.3392826	1.3418585	2.2053366	3.2383816	2.7865035	4.437528	1.2212519	2.8606881	3.1598855	3.1863886	5.2925118	4.9774679	2.8361779	3.5454729	4.2904182	4.2716387	5.6816042	5.2137272	2.6987386	2.8347918	1.7737806	3.1356894	1.9255383	2.6520589	4.3205053	5.0394059	4.4253036
ADAM5	6.0537142	6.0430956	6.3398342	6.313174	5.9277975	5.9183491	5.6891718	6.1776739	5.7628857	6.0083649	6.710502	6.1430462	6.5389055	6.2626461	5.9363301	6.4081157	6.2782893	5.8655991	6.3897605	5.8396508	7.0580312	6.0469803	6.171591	6.034944	6.335036	6.3072346	6.0300235	5.7557554	5.9207025	5.9113608	5.6799078	7.0554601	6.0013865	6.7074459	6.1374795	6.5339297	6.2557281	5.9288394	6.4024514	5.6516426	6.2724941	5.8575606	6.3838734	5.831459	4.9715755	3.4608093	3.9301171	4.7739814	4.9351091
ADAM7	4.2770665	4.4638032	3.1953242	5.0369115	5.1057616	4.1656846	3.0751867	4.2859021	5.2157825	4.9121437	4.8780089	4.6447929	4.9836575	3.5980428	4.2352817	2.7082249	4.0279783	4.0602616	4.0525881	4.3342496	3.3880262	4.2716387	4.2824624	4.4606711	3.192455	5.0308586	4.9744217	5.2064168	5.0985279	4.1606798	3.0701863	3.3823459	4.9070489	4.8699568	4.6387462	4.9763713	3.592444	4.2295912	2.6949772	4.2147717	4.0254621	4.0536889	4.0403522	4.327599	3.2110867	3.6360668	1.8074776	3.418653	2.7452711
ADAM8	6.2843117	4.5580977	8.9129664	5.6368598	6.6952245	5.6295362	6.7206109	6.0606401	6.7402152	4.0864209	6.460504	7.3809751	6.684552	6.3416563	7.3454619	6.9726055	6.6219216	6.2700469	6.565007	8.9369415	7.335988	6.2783079	6.0534206	4.5522737	8.9147951	5.6288227	5.4273213	6.7373203	6.6913987	5.6214852	6.7170569	7.3352733	4.0796231	6.4555365	7.3814024	6.6818229	6.3353422	7.3447906	6.9711918	8.1579413	6.6166462	6.2637729	6.5613325	8.9389006	3.3928419	4.4140411	5.0035425	4.4335179	3.8699581
ADAM9	10.9497318	10.7598145	10.3808152	10.899031	10.797324	10.6040422	11.2074245	11.0718598	10.8562159	11.0445778	10.7056289	10.2946285	10.2867221	10.4522536	10.2624107	10.5850761	9.6847187	10.9970199	10.7032706	10.9385206	10.3086294	10.9491015	11.0706261	10.7593965	10.380139	10.8986684	10.5986627	10.8558308	10.7963671	10.603679	11.2060738	10.3081084	11.043616	10.705379	10.2942207	10.2863964	10.4514972	10.2621016	10.5844829	10.9764951	9.6859539	10.9961273	10.7029952	10.9380757	8.5147372	7.885555	9.5723735	10.0316308	10.3122582
ADAMDEC1	8.5125856	5.4699252	5.7307989	5.8186655	5.836598	5.3154165	5.2726682	6.4024652	6.2796704	7.0453022	11.0935512	10.5174741	7.4369925	10.385794	11.9705302	11.2105091	11.4549223	6.4172356	9.8195457	9.4552652	10.4549884	8.5154403	6.3969783	5.4623163	5.7215288	5.8108438	5.4480991	6.2734703	5.8292139	5.3074494	5.2626737	10.4542022	7.0428814	11.0923688	10.5172741	7.4366714	10.3852062	11.9659631	11.2091812	10.6718499	11.4531588	6.41284	9.8203391	9.4568718	3.5793631	4.1981932	6.1219918	4.7207411	4.6956284
ADAMTS1	10.8189156	9.9848867	11.5698441	11.5945308	10.6724522	10.3950643	11.7025656	9.1382968	7.8996571	10.6901988	9.9163679	8.585737	9.9972277	9.097057	8.3899367	8.806941	9.9009637	10.2046494	8.9889991	9.3258324	8.8010662	10.8185883	9.1403029	9.9848937	11.5675847	11.5918461	10.6131204	7.9013746	10.6718499	10.394893	11.6989034	8.8032684	10.6895605	9.9163291	8.5882203	9.9970356	9.0988546	8.3927389	8.8090507	9.2011554	9.9009959	10.2041101	8.990933	9.3274927	6.889578	6.9672315	9.2463272	7.6168957	7.7851083
ADAMTS12	7.1609206	7.2418736	7.7231179	7.4621422	5.9750363	6.1671262	6.7200973	7.4124128	7.0151077	7.2467226	7.15833	7.1639337	6.9582195	6.5539835	6.5972444	6.7841655	6.5066484	7.0899769	6.7134774	7.6060595	7.1064621	7.1594329	7.4123462	7.2407407	7.7238566	7.4626416	6.8214376	7.01306	5.9683386	6.1615192	6.7160592	7.1037364	7.2456915	7.1570754	7.1626907	6.9554111	6.5468835	6.5929734	6.7800933	6.2411588	6.5016083	7.0876254	6.7100416	7.6069336	5.4035577	4.725548	6.3072933	4.887305	5.7251018
ADAMTS13	6.5785626	5.1147839	6.2315254	6.6108754	5.3355983	5.0141426	6.8384602	5.158067	6.4846238	5.3916263	5.9469199	4.8637802	5.6053779	4.8176368	4.9792485	6.1861566	4.9465925	6.3757309	4.8677092	6.5844516	6.1830298	6.5742244	5.1505417	5.1081186	6.2254934	6.6070986	5.2603894	6.4796648	5.3252806	5.0064296	6.835421	6.1770413	5.386083	5.9400583	4.8570193	5.5960209	4.8102959	4.9708697	6.180048	5.8987305	4.9413307	6.3701442	4.8616041	6.5810396	5.2289808	5.1005336	4.8707636	4.4683802	4.0875596
ADAMTS2	8.2515194	8.1045584	8.1904008	8.5125856	8.4066137	8.4996813	9.1300136	8.8680614	9.1927004	9.3651225	8.4162624	8.8992503	8.855779	9.2909713	7.485574	8.5876228	8.4509239	8.6798673	8.6617696	9.683092	9.0142378	8.2539649	8.8702571	8.1070409	8.1928895	8.5154403	8.8925488	9.1945565	8.4088559	8.5025394	9.1318781	9.0159904	9.3669693	8.4190926	8.9011403	8.8578548	9.2933694	7.4860685	8.5904712	7.6846586	8.4535194	8.682118	8.6642595	9.6839833	5.2295297	5.241897	6.1345885	7.0272901	6.6063386
ADAMTS20	5.2082512	4.7113965	5.8780436	5.0943791	3.9730371	4.9152244	5.0867309	5.6215962	4.6012025	6.1396188	5.2947059	5.6166956	5.2853671	5.3092154	4.1884406	5.4184287	4.9525003	3.2866164	4.8760516	1.3577962	5.4431165	5.2024347	5.61258	4.7059454	5.8696063	5.0857822	5.0470738	4.5948465	3.9712956	4.9091421	5.0800183	5.4336479	6.1326057	5.287617	5.6072262	5.2787643	5.2996714	4.1837036	5.4112246	5.1948811	4.946218	3.28136	4.8699568	1.3418585	2.5275726	3.5437245	3.7383577	3.8094111	3.8958864
ADAMTS3	7.0322792	5.9994079	7.6830608	7.3656202	7.4452513	8.1528511	6.9249758	6.3410379	7.9073563	6.6316972	7.4554093	7.5199543	6.9221948	6.4691353	7.4072039	6.8087645	7.4231776	8.2024299	6.8157491	6.2271691	6.8164057	7.029902	6.3360317	5.9937687	7.6840994	7.3646107	6.7117708	7.9085912	7.4456458	8.1550388	6.9228514	6.8140145	6.6272877	7.4555744	7.5198134	6.9191692	6.4637455	7.4073839	6.8052814	6.5597314	7.4220178	8.2048623	6.8131421	6.2214695	4.7665137	6.1739204	7.0527136	7.5018819	7.1890313
ADAMTS5	10.0398187	11.6954995	10.1338068	10.1565339	10.1537994	10.534902	10.6609526	11.2995857	9.1145381	10.0976862	10.0442365	10.9926421	11.7074029	10.3040974	9.2161813	9.6926423	9.9443022	10.9143062	9.9772817	10.2605563	11.7250689	10.0402901	11.2988268	11.6919571	10.1334838	10.1562671	11.9255307	9.1166103	10.153529	10.5347612	10.6603826	11.721649	10.0974906	10.0446647	10.9917372	11.7035989	10.3037251	9.2185071	9.6940544	10.3409138	9.9444227	10.913895	9.9772745	10.2603126	8.6281496	8.7347617	9.2538627	10.3396014	10.1350954
ADAMTS6	6.3008502	6.6486184	6.6514819	7.3283972	6.2283328	4.2092834	5.6683836	6.4517294	5.6669723	5.9030737	6.0766948	5.4068166	3.9730371	4.1125563	5.225689	6.160645	5.6265943	5.1823216	5.6384253	6.9945337	6.1096843	6.2945366	6.4471737	6.6438823	6.647926	7.3275418	6.8724247	5.6597776	6.2225583	4.2043764	5.6594132	6.1034135	5.8965356	6.0687052	5.4005085	3.9719004	4.1075894	5.2190518	6.1538506	5.257906	5.6175222	5.1755633	5.6284773	6.9924819	5.1045731	4.6338714	5.5150303	6.1050253	6.2707005
ADAMTS7	6.4610976	6.4887351	6.8260953	6.647454	6.2215144	6.6482575	6.785249	6.6858132	6.9348156	5.5058366	5.8230671	6.0594495	6.2861809	6.1746366	6.1487418	5.7601281	5.2517029	5.2939183	5.4483641	6.9339104	6.043696	6.4557091	6.6828743	6.4845052	6.8229582	6.6433809	7.0459611	6.932137	6.2155043	6.6443836	6.7818074	6.0380548	5.4971457	5.8149411	6.052796	6.2785151	6.1681134	6.1422408	5.7523684	6.3345405	5.2434492	5.2882625	5.4395339	6.9314425	2.8334151	4.339244	3.6651965	3.8578274	1.7838037
ADAMTS8	4.4529818	4.4954602	5.7511005	5.4780304	4.8335014	5.3792529	5.2708519	5.4042272	5.3522357	4.7875327	5.0259819	4.6589962	5.2234508	5.9744482	4.6288714	5.1571224	3.8217438	4.5726438	4.2695999	3.7071298	4.6320764	4.4443281	5.3949625	4.4915013	5.7427647	5.4698581	5.9413118	5.3437894	4.8262795	5.3703126	5.2626737	4.6260472	4.7823846	5.0185881	4.6537621	5.2153172	5.9674207	4.6225198	5.1476532	5.2269306	3.8162725	4.5680189	4.260831	3.7027281	2.6516104	8.1464987	3.3808527	3.2600662	2.6609241
ADAMTS9	9.8246635	8.9453247	10.0087819	9.8100475	8.032163	7.988291	11.0148152	8.1124832	6.4178695	7.0484661	7.7939919	7.1914027	7.153774	7.0662383	7.0466852	7.2185424	8.4678257	8.4043323	8.1312584	7.9166152	7.5209443	9.8253879	8.1151799	8.947265	10.0086838	9.8110084	6.8356342	6.4123782	8.0346749	7.9901895	11.0138561	7.5209763	7.0465112	7.7954271	7.1906692	7.1531827	7.0635606	7.044116	7.2173378	7.7180414	8.4708837	8.406738	8.133353	7.9183149	5.2560276	5.5780184	6.3994552	5.2854289	5.6240926
ADAMTSL2	3.5829852	3.3087932	4.1656846	3.2066013	4.341832	6.1643007	4.4734489	3.4823411	3.8272	3.1641609	2.9449415	3.1724602	3.6304513	3.8314548	3.177297	3.4363537	2.8305104	3.3507681	3.0345621	3.091279	2.6198339	3.5835164	3.4719162	3.3062925	4.1616811	3.2068561	3.4883713	3.8303534	4.334609	6.158978	4.4707085	2.6200597	3.1608034	2.9396564	3.1767616	3.6276285	3.8323323	3.1779124	3.4333244	2.3766252	2.8180009	3.347006	3.0380318	3.0767722	1.4868119	1.6986718	2.156544	1.5258181	1.3590058
ADAMTSL3	7.7566886	8.6189718	8.3132035	8.8509946	10.7343603	11.0001013	8.9877241	9.8596504	9.972898	9.3713742	9.655105	8.9897596	9.7173975	8.2048017	9.8897823	9.1510765	9.1965382	8.5017729	7.9626285	6.9383736	9.6902369	7.7578031	9.8602137	8.6213739	8.3158773	8.8528716	8.7751935	9.9728741	10.7340705	10.9993953	8.9892116	9.6914697	9.3735644	9.6563745	8.990933	9.7185244	8.2071952	9.8899113	9.1531261	8.2108388	9.1987048	8.5047309	7.9647069	6.935343	5.9059159	6.7755593	7.080294	8.3600417	8.2777627
ADAMTSL4	7.2530756	7.1940056	8.0379748	7.0624607	7.8959947	7.6546171	8.2000216	7.8349406	7.2135391	7.1993412	7.6878086	6.8046776	6.3451592	6.6099924	6.6019304	7.4129257	7.5160533	7.4017806	7.5247599	8.6131181	7.830861	7.2527396	7.8365802	7.1930669	8.0400941	7.0598269	7.05681	7.2123103	7.8980717	7.6552452	8.2026656	7.832472	7.1990491	7.689306	6.8017274	6.3395077	6.606374	6.5969578	7.4123462	7.2851451	7.5166119	7.4020319	7.5247412	8.6155563	5.6015334	5.7975793	3.8652759	5.2197186	4.8688308
ADAP1	7.5992464	7.2179108	8.3460646	8.3386435	8.341975	8.8195756	8.6449043	8.4070032	8.2935689	8.3488135	8.8695098	9.2040116	8.1524351	8.8103917	8.144311	8.515523	8.7326494	8.437678	9.0413142	8.8958793	9.3329335	7.6000783	8.4096554	7.2156577	8.3484401	8.3411359	8.5203367	8.2962497	8.3444076	8.8216401	8.6471973	9.335132	8.3515075	8.8717267	9.2061205	8.1548229	8.812466	8.146467	8.5182642	8.1836231	8.7348187	8.4402576	9.0433756	8.8975909	5.3901661	6.0869059	5.2550224	5.6233379	6.2826273
ADAP2	9.7126271	9.4999726	10.2338772	10.2740202	11.3327405	11.1897105	11.2738762	11.6931649	10.8182147	9.6200549	10.9385206	10.8562159	9.2232696	10.300613	10.5484362	10.7651966	9.3114671	9.7975185	10.4227897	10.43891	10.371668	9.713735	11.6896813	9.5013447	10.2333103	10.2736763	10.0821702	10.8179143	11.3315697	11.1886794	11.2728886	10.3709802	9.621372	10.9380757	10.8558308	9.225398	10.3008618	10.5480533	10.7647157	10.7155503	9.3134646	9.7986436	10.4220857	10.4381944	6.207885	6.2983022	8.1508852	8.6180745	8.7049726
ADAR	11.4439231	11.369877	11.438196	11.380814	11.5548937	11.6395862	11.1979284	11.2634735	11.496023	11.7168146	11.6316393	11.8262881	11.297658	11.5786797	11.7518002	11.6039318	11.7419381	11.2120977	11.366058	11.5300112	11.7961404	11.4423226	11.2625555	11.3685735	11.4367145	11.379637	10.9569262	11.493689	11.5526628	11.6365899	11.1967614	11.7927596	11.7132496	11.628627	11.8225056	11.2967722	11.5762389	11.7484044	11.6009216	11.5526628	11.7385569	11.2108553	11.3648346	11.5280392	8.2968831	8.4638572	9.5674128	9.7024072	9.7616713
ADARB1	7.7626026	8.072083	6.9520005	7.2453417	7.4149246	7.1984528	7.348496	8.0149827	7.8106877	7.9490155	7.3565571	7.4273145	8.333763	7.0266597	7.5427838	7.0977498	6.9200001	7.7012816	6.9862762	7.4483664	7.309644	7.7635408	8.0177644	8.0743452	6.9486927	7.244567	7.4700682	7.81292	7.4152955	7.1977799	7.3478953	7.3095877	7.9505899	7.3560195	7.4273064	8.3362832	7.0243979	7.5434925	7.0952568	7.2762589	6.9166506	7.7019399	6.9838422	7.4485131	5.3645936	5.2585259	5.6735795	5.2826667	5.9006877
ADARB2	3.2308987	3.8192647	3.3769014	3.5335364	3.373376	4.2256099	4.7082069	3.1278806	4.0020899	4.3645331	3.817085	3.467034	4.3925635	3.2965403	2.8474845	3.3863314	3.8524108	3.7951563	3.5241972	3.5763883	5.747884	3.2280696	3.1226124	3.8143041	3.3722182	3.5351137	3.9884978	4.0003885	3.370448	4.2196967	4.7025235	5.7413603	4.3609844	3.8136491	3.4571564	4.3857293	3.2913204	2.8557804	3.3795997	3.9455365	3.8494871	3.7943072	3.5236632	3.5733596	3.9857317	5.2882558	2.8784022	4.0187607	4.0056031
ADAT1	8.3601813	8.3946109	8.7482132	8.3397635	8.3297929	8.2849463	8.3505663	8.6504761	7.9981397	8.2793169	8.2966897	8.0603108	8.2048017	7.7764058	8.4496295	8.6937753	7.9206963	8.4136109	8.2295977	8.4982919	8.3236114	8.3627084	8.6525703	8.3970921	8.7508802	8.3420147	8.1921881	7.9996753	8.3325458	8.287534	8.3530699	8.3262833	8.2818968	8.2993658	8.0625385	8.2071952	7.7775083	8.4525691	8.6960479	7.6532941	7.9221295	8.4162811	8.2316374	8.5011698	5.713341	5.1597537	6.2338048	5.436296	5.8836949
ADCK2	7.4771672	7.5925187	6.8672954	7.15833	7.9782679	7.5743041	7.5135235	7.7016738	8.5381385	7.7275459	7.8779284	7.7330548	7.8659248	8.0163325	8.5795989	8.0832994	7.8058108	7.7312625	8.1124832	8.0459194	7.6591027	7.4776507	7.702983	7.5934141	6.8643079	7.1568799	7.354682	8.5409055	7.9801541	7.5754682	7.5138511	7.6602833	7.7290454	7.8796077	7.7342862	7.867712	8.0182544	8.5820916	8.0853278	7.9240749	7.8070077	7.7325209	8.1146654	8.0479207	5.6644837	5.6128257	5.6794576	5.8040469	5.7360847
ADCK3	9.1669808	10.9334043	7.4989845	9.4737521	9.8246635	9.5987666	9.9062533	9.5942695	9.5706521	9.4343272	9.3675657	9.4155395	10.5820267	9.190298	9.9471734	9.5097315	9.6787847	9.4449198	9.6143279	9.189797	9.6066988	9.1687218	9.5956939	10.9328713	7.4987214	9.475554	10.2010375	9.5719962	9.8257094	9.6001223	9.9059686	9.6079931	9.4360655	9.3691037	9.4171067	10.5814465	9.1926903	9.9472578	9.5113933	9.8373835	9.68004	9.4463255	9.6155712	9.1920933	10.7293173	10.4637678	9.0088629	7.43304	7.3968476
ADCK4	5.7361495	4.0338572	3.76286	6.737056	4.6734768	5.1308018	3.728375	5.9008027	5.6257147	3.3240608	3.4412144	4.8506379	3.1098257	2.8375108	2.3341795	4.3549025	3.2848605	3.9758178	3.1502344	4.7011577	5.4278403	5.7278093	5.8925755	4.0319061	3.7495342	6.7334463	2.7865035	5.6158959	4.6639102	5.1226318	3.7288876	5.4210662	3.3246753	3.4454239	4.8413578	3.1108103	2.8395926	2.3392826	4.3519202	5.1036098	3.28136	3.9688732	3.1522865	4.6936508	5.0268935	6.7788019	5.4863445	6.1868682	6.0509893
ADCY1	6.7639392	6.549784	6.8470712	6.7742587	7.0905499	7.2102916	6.1499192	7.12287	7.8679977	6.755623	7.8517277	7.7978824	6.4917072	6.9818398	7.7349717	7.0806312	7.2401402	7.0829038	6.1600967	6.9650806	7.1643875	6.7615866	7.1204187	6.5453034	6.8444226	6.7695809	5.9869453	7.870115	7.0884338	7.2089107	6.1434099	7.162937	6.7523701	7.8533407	7.7990382	6.4836988	6.9791467	7.7362157	7.0777793	6.0352859	7.2392456	7.0814875	6.1538506	6.9621831	4.9112591	4.9265407	5.2957885	4.3226612	4.540051
ADCY10	5.200618	5.7690584	5.5214007	4.1722618	6.0511047	4.8780089	5.4361229	4.0786855	5.6242095	4.803154	5.176915	5.1728893	4.8069042	4.8961131	5.151729	5.1728893	5.2202213	4.6145654	4.9898236	4.9112198	5.0428709	5.1927024	4.0734566	5.7607045	5.5146333	4.1671962	4.6472141	5.6158959	6.0432692	4.8699568	5.4273213	5.0354969	4.7975966	5.1700202	5.1641429	4.8002522	4.8898519	5.1434302	5.1646609	5.2507032	5.2071901	4.6087823	4.9809625	4.9081444	3.5442815	4.1457951	3.1989769	3.8410247	2.7381204
ADCY2	6.2986958	7.0801737	6.7433957	6.9984222	6.7359776	6.7639392	7.0848751	8.0275197	5.7766685	5.9243472	6.5248825	6.1356449	7.4119519	5.8883499	5.4105951	5.8767093	5.949621	6.179775	6.3777773	5.9889718	6.1765231	6.2932524	8.0295008	7.0775129	6.7411316	6.9956928	7.919726	5.7685199	6.7327219	6.7606582	7.0825012	6.1697159	5.9164868	6.5203957	6.129035	7.411874	5.8815612	5.4005085	5.869929	5.1139208	5.9426064	6.1734429	6.3718618	5.9816198	8.9945662	9.1124888	6.3715988	5.5697749	5.6665574
ADCY3	9.1918323	9.3225981	8.6234705	9.2898679	9.6255907	9.1729545	9.0274393	8.7812588	9.8576154	8.601982	8.6123783	8.5046615	9.4598047	9.0134434	8.9152494	9.0023375	8.8634302	8.5555467	8.6337227	9.4059023	9.5936475	9.1939426	8.7833171	9.3245685	8.625909	9.2920364	9.730535	9.8589401	9.6268028	9.1749236	9.0291692	9.5950696	8.6040106	8.6147801	8.5075643	9.4617533	9.0154293	8.9170508	9.0042566	8.8587676	8.8655991	8.5582164	8.636049	9.4074032	5.9672369	5.9867557	6.5671885	6.6412735	6.0886501
ADCY6	8.9835284	9.6109059	8.8958793	8.9858007	9.609809	9.8497456	9.4921161	9.0469256	9.3758918	8.8055531	8.524786	8.5667805	9.0228439	8.4330016	8.0742675	8.3574684	9.3400748	9.280961	8.8944809	8.9983205	8.5564063	8.9853108	9.0484437	9.6121727	8.8978249	8.9877479	9.1262891	9.3775983	9.6111072	9.8503716	9.4931233	8.5590261	8.8072766	8.5274349	8.5690835	9.0246131	8.4357095	8.0765134	8.3599773	8.4484331	9.3416551	9.2838511	8.8959567	9.0000567	5.7016827	3.6220065	5.7924369	5.4404856	3.220117
ADCY7	8.1249855	8.100845	9.0627559	8.8487316	9.2057562	9.3825954	8.6887246	9.737329	8.909847	9.3168911	9.4609905	9.8773622	8.2831465	9.0858677	9.0613481	9.2351137	9.1400079	9.9458606	9.6860682	9.7231027	8.9290998	8.1270967	9.7383317	8.1032486	9.0644103	8.8514551	7.9550601	8.9114349	9.2079659	9.384305	8.6912549	8.9309802	9.318835	9.4629327	9.8776806	8.2857208	9.0873579	9.0629399	9.2374818	10.1483222	9.1419901	9.9459443	9.687313	9.7241124	6.4968507	5.9985528	6.8331346	7.792666	7.6720619
ADCY8	5.348699	4.8384504	4.0268619	5.5040691	4.8698292	6.5836706	6.3398342	3.260158	6.8285646	7.0818819	3.6986877	4.2106047	3.0890125	5.2559367	4.4989924	4.5228165	3.5241972	4.0110703	2.9390679	3.8634198	4.6343061	5.3384074	3.2497857	4.8326033	4.02484	5.496105	5.0218635	6.8253376	4.8625452	6.5794492	6.3330316	4.6290781	7.078654	3.6975142	4.2080715	3.0936457	5.2464353	4.4938268	4.5196453	3.6109456	3.5265941	4.0070717	2.9323422	3.8612683	3.1114063	4.5150304	2.014458	3.6751811	1.7838037
ADCY9	7.5921622	7.9245508	8.0373673	7.485574	8.4488864	8.309724	8.2853149	8.0625973	8.3060618	8.5888152	7.8512886	7.627518	8.509266	7.9647587	7.7330548	7.5181045	7.83442	8.3367568	7.4226457	8.0354258	7.8806401	7.5929162	8.0648083	7.9262421	8.0394465	7.4857214	8.103568	8.3086983	8.4518214	8.3120821	8.2878988	7.8823605	8.5909028	7.8529112	7.6282458	8.5121321	7.9664613	7.7342862	7.5184165	7.4547446	7.8361078	8.3392448	7.4231177	8.0375372	8.0501298	8.0186201	7.1099638	7.700136	7.5725997
ADCYAP1	7.2735514	6.7006808	7.159471	7.6204673	7.1224077	5.6045427	5.6868864	7.4727577	6.3750652	7.1816216	7.3101419	6.7281977	6.6965821	7.4088279	6.9074673	7.0834684	7.8222894	6.4917072	7.3804371	5.2974415	7.5022457	7.2723215	7.4726614	6.6968757	7.1579171	7.6215199	6.2059001	6.3679926	7.1201898	5.5956792	5.6780772	7.5028563	7.1800673	7.3095877	6.724598	6.6930158	7.4089134	6.9048562	7.0802956	6.8131421	7.8240573	6.4849227	7.3792784	5.290057	1.9255383	1.4560747	3.2747028	3.2969991	3.237373
ADCYAP1R1	6.0841027	5.0835111	6.8093289	6.1084042	7.5494869	6.5389055	6.4189885	6.7212237	6.8465963	5.0200849	5.9994079	5.8028031	6.3515794	4.0156112	4.4062942	6.2891065	4.4182755	6.4534656	3.5262362	6.585976	5.065999	6.0778892	6.7179749	5.0747089	6.8061634	6.1026069	6.5975499	6.843956	7.5511222	6.5335585	6.41284	5.0591265	5.0156954	5.9927624	5.7949515	6.3438947	4.0080864	4.3957406	6.2828925	6.3669919	4.4111622	6.4489335	3.5236632	6.5810396	4.7805684	5.6746804	4.9104007	4.2661058	4.3231582
ADD1	9.7975185	9.7975185	9.1875265	9.4279448	10.2886009	10.2554215	9.9207488	9.9948802	10.0478708	9.7276612	9.4074705	9.1797164	9.9707598	9.5907498	9.8932561	9.7192177	9.3819433	9.5092314	8.9803747	9.8389496	10.0417873	9.7986436	9.9946986	9.7986436	9.1895507	9.429433	9.848634	10.0482456	10.2883306	10.2551771	9.9207846	10.0428242	9.7287435	9.4089883	9.1816548	9.9707311	9.592243	9.8933099	9.7203588	9.2747392	9.3834532	9.5108843	8.9821881	9.8395977	8.4233161	7.9029722	7.8223318	8.0661701	8.0415404
ADD2	6.3457211	6.5872095	7.1893605	6.7040033	6.2708085	6.4002794	6.5931363	6.9721638	6.9112412	5.8948513	6.736569	6.362072	6.6211664	6.5980245	6.9754667	6.8052207	6.3890416	5.388138	7.0993215	6.6946429	7.0999163	6.3392816	6.9694993	6.582433	7.1876216	6.7003415	7.0583512	6.9084977	6.2641891	6.393704	6.5888003	7.0974698	5.8877539	6.7334463	6.3562102	6.617046	6.5933399	6.9728122	6.802559	6.1604189	6.3830081	5.3816208	7.0966661	6.6909552	4.6557905	4.4742116	4.2530646	4.1798927	3.9411865
ADD3	11.2026212	11.818421	9.3365772	10.3326112	11.1810301	11.2238721	11.3075258	11.0680917	11.5637017	11.9084619	11.5589347	11.0842321	12.017111	11.5020923	11.4703755	11.6931649	11.2426969	11.7440085	10.7584569	10.9196184	11.297658	11.2013677	11.0668342	11.8149095	9.3390147	10.3320206	11.6009216	11.5613557	11.1801443	11.2226095	11.3066948	11.2967722	11.9041708	11.5565963	11.0828545	12.0133191	11.4999041	11.4684695	11.6896813	11.319021	11.2416965	11.7409961	10.7580953	10.9191366	9.6045328	9.3110557	10.895073	10.9628013	10.9217668
ADD3-AS1	4.4321859	5.7411775	4.7480207	3.079579	5.0541603	3.4885994	4.7767805	5.3099243	5.0450986	4.4954602	3.341881	5.5288712	4.3201721	5.9718973	5.2142296	3.7422171	3.631728	5.2894097	4.3705601	3.9172429	5.8373052	4.425894	5.3013719	5.7347952	4.7422345	3.0737197	3.7230681	5.0375393	5.04909	3.4807406	4.7721806	5.8302154	4.4915013	3.3365502	5.5209691	4.3122468	5.9647753	5.2051549	3.7394607	4.871569	3.6269344	5.2825437	4.3647032	3.9117001	2.8990119	3.8728371	3.4001369	4.4620685	4.9542035
ADGB	3.1177592	2.3661297	4.627599	4.7975085	3.89186	4.853594	4.893566	5.6905318	5.8515219	5.0182454	2.3170939	3.0144065	2.6373929	3.6887223	3.584446	1.8834687	2.9593893	3.8098382	1.6588803	4.4438722	2.3626555	3.1136013	5.682406	2.3748664	4.6192941	4.7932174	3.5940777	5.8437146	3.8856775	4.8449694	4.8896206	2.3683778	5.009251	2.3100282	2.9995405	2.6232057	3.6891889	3.5772529	1.8988712	3.6935558	2.9551744	3.8064237	1.6434296	4.4364847	3.7380236	2.5660515	1.9419857	1.1218819	0.9196223
ADH1A	6.0306283	8.3236114	6.5218539	7.0266597	5.7643014	5.1895765	6.7023103	6.3332814	6.0924065	5.7622232	5.5173545	4.9730857	7.0182725	6.0504592	3.4624745	2.8941062	6.5158166	6.0242569	6.3492748	5.2365364	6.5581426	6.0234792	6.327187	8.3262833	6.5183664	7.0237972	7.0336369	6.08514	5.7572616	5.1837198	6.6985586	6.5532603	5.7540371	5.5090389	4.9668464	7.0153436	6.0435598	3.4621046	2.8827338	5.5609757	6.5113043	6.0174789	6.3426706	5.2283366	4.9215805	4.8346253	4.6724994	4.9728532	4.6364468
ADH1B	6.1946482	12.8623593	5.8203003	11.8920177	5.8287273	4.1908975	9.5488165	9.4084923	5.0478818	7.5176977	4.5061241	6.1172443	11.691456	5.8287273	4.4157698	5.2885962	10.0448029	3.2936561	10.2902997	4.7582451	10.0622525	6.1883558	9.4099593	12.8624245	5.812428	11.8879349	11.0810891	5.0407792	5.821037	4.1873413	9.5504768	10.0624248	7.5180107	4.4985417	6.1109995	11.6879969	5.8208135	4.4096727	5.279187	4.7267122	10.0452187	3.2913204	10.2900274	4.7544398	10.196852	9.5723735	10.1302317	8.6786496	8.620681
ADH1C	3.4566464	10.1014298	5.4232427	7.8760423	4.295288	4.7833816	6.0012297	6.9211429	5.4590553	6.2001311	3.6594605	4.5697416	9.7919542	4.9141585	5.3054392	5.5782037	4.8506379	3.4566464	5.622505	3.8069548	6.0491834	3.4540914	6.9188803	10.101329	5.4150068	7.8770733	8.3553601	5.4530017	4.2896612	4.7759419	5.9942389	6.042011	6.1935126	3.6553364	4.5645071	9.7931242	4.909789	5.3002377	5.5700038	5.7401651	4.8435207	3.4540914	5.6144999	3.8051585	8.2297267	7.8457927	7.1936794	7.500477	7.1519559
ADH5	10.414956	11.4662865	9.4037516	10.1580819	9.7996237	9.902189	10.5906814	11.116214	10.5568043	10.8325765	10.4217434	10.3092505	11.0879832	10.6254429	10.4642438	10.5360768	10.5337879	10.4408091	10.2287312	10.1315406	10.7840739	10.414198	11.115508	11.4644904	9.4053064	10.1577728	11.440521	10.5562931	9.8007644	9.9022112	10.5900243	10.7830531	10.8322045	10.4210863	10.3087779	11.0866308	10.6249624	10.4635852	10.535931	10.2992091	10.533679	10.4400314	10.2281125	10.1312615	9.9711479	9.7660729	10.0586096	9.7557771	9.7396309
ADH6	6.4065598	4.7824831	6.1671262	6.4978719	4.9152244	6.0320506	4.66334	5.2844847	5.4607309	5.0043441	4.8620028	5.2043968	5.3704313	5.2177414	5.9763327	4.5863462	4.2757832	3.8272	4.9741979	4.899152	6.8470712	6.4009202	5.2761339	4.7759419	6.1604189	6.4926921	3.9536096	5.4530017	4.9077936	6.0252114	4.6553892	6.8444226	4.9974116	4.85527	5.1961985	5.3620203	5.2085167	5.967751	4.5818741	5.3912386	4.2716387	3.8243534	4.967426	4.8943201	3.6175031	2.2087485	3.33606	3.9366168	3.1646059
ADH7	5.9814623	6.8176853	7.3758383	7.0322792	6.8098865	5.7856676	6.1300884	6.7898865	6.0467236	6.5212976	6.4189885	6.3249766	6.4798924	6.1535924	5.3163164	6.4517294	6.2733854	6.446893	6.1933557	6.3944498	6.7354218	5.9735814	6.7864111	6.8140145	7.3759425	7.029902	6.1381162	6.0386107	6.8063959	5.7758125	6.1231239	6.7312696	6.5171194	6.414256	6.3192974	6.474475	6.147282	5.3097187	6.4466445	6.2715313	6.2672427	6.4413315	6.1883558	6.388105	4.9578437	4.7155638	4.4161649	4.6285685	5.2476262
ADI1	10.3254104	10.6891746	10.1608071	10.2287312	10.2747759	10.1442839	10.0098806	10.3430597	9.6480506	10.0822388	10.6546009	10.4227897	9.7339591	10.1795499	9.9763122	10.3195412	10.0807079	10.4946936	10.6880023	9.6810203	10.7403783	10.3248027	10.3424463	10.6885966	10.1604801	10.2281125	10.8792956	9.6493444	10.2744184	10.1438496	10.0094076	10.7399473	10.0821702	10.6541365	10.4220857	9.7345827	10.1788469	9.9762841	10.3188593	10.7892593	10.0806372	10.4941422	10.6873098	9.6819448	9.8148078	10.4668713	9.912416	9.3569113	9.2835064
ADIPOQ	8.1379195	12.8837858	7.8282395	12.4875893	7.3201594	5.8034655	9.8842385	6.5638768	4.9987034	5.6466042	5.9412818	7.552702	12.3846257	6.2980097	5.4699252	5.7120188	10.981122	4.8677092	11.2331022	5.846883	10.5007278	8.1402051	6.5594483	12.8855961	7.8305968	12.4858077	11.5565963	4.9902377	7.3197826	5.796039	9.8846912	10.5002448	5.6367931	5.9333885	7.5536186	12.3814822	6.2921832	5.4631972	5.7048106	6.724331	10.9804295	4.8616041	11.2317741	5.8397177	11.7503121	10.5742298	11.8355585	10.4102327	10.4873637
ADIPOR1	10.1322482	9.7480722	10.4634013	10.0767856	9.9931956	9.9141272	9.9391694	10.1108958	9.7159881	10.0871792	10.1556011	9.6869835	10.0679616	10.3086294	10.2724922	10.2565658	10.3071171	10.1708021	10.6280971	10.1722572	10.0157388	10.1319454	10.110905	9.7487637	10.462742	10.0767973	9.6839833	9.7171488	9.9930533	9.9140837	9.9392472	10.0158921	10.0871594	10.1553833	9.6881843	10.068083	10.3081084	10.27215	10.2562758	9.8638486	10.3066419	10.1702268	10.6275543	10.1716471	7.9768982	8.2569782	7.100875	7.1531134	7.2434955
ADIPOR2	9.9450343	10.4522536	10.1296848	10.4408091	10.219812	10.0672977	10.1052533	9.8021826	9.928247	9.9931956	9.9062533	10.1424659	10.4002591	9.8542279	9.7557941	9.8038831	10.024371	9.7016071	10.0782483	9.663066	10.3254104	9.9451222	9.8032706	10.4514972	10.1294993	10.4400314	10.8566599	9.9282921	10.2192979	10.067106	10.1049057	10.3248027	9.9934396	9.906257	10.1420189	10.4000927	9.8548276	9.7566861	9.8049493	9.4770705	10.0247729	9.7027931	10.0773571	9.6646188	8.8398121	8.7432415	9.0250275	8.6411095	8.0369159
ADIRF	9.4389068	13.0996816	10.584072	12.089712	10.9103507	10.6857094	10.6555411	11.2410096	11.8779731	11.5611247	9.2854648	10.0696435	12.9576062	9.5035033	10.0703491	9.6770194	10.9470744	11.1810301	11.2377749	9.3308281	10.3888906	9.4406533	11.2399546	13.1025209	10.5833976	12.0861226	11.3779457	11.8742644	10.9098744	10.6850016	10.6550569	10.3882074	11.5588392	9.2879099	10.069721	12.9600693	9.5052013	10.0707489	9.6782612	10.2049375	10.9464914	11.1801443	11.2365656	9.3327448	8.7410235	7.6890438	8.1249726	7.7099606	7.2700667
ADK	8.6372254	8.7259463	9.9707598	8.5905157	8.5935392	8.7016793	9.1457902	8.7486861	9.1797164	9.229357	9.0014409	8.4917931	9.142543	9.6853623	9.830665	9.3448434	8.7168485	9.0372118	9.1025206	8.6289483	9.098531	8.6395919	8.7511133	8.727842	9.9707311	8.5930425	9.8032706	9.1816548	8.5960854	8.7038453	9.1477765	9.1000523	9.2317124	9.0031419	8.4947852	9.14455	9.6865932	9.8317151	9.3467007	8.8872882	8.7190005	9.0388517	9.1040961	8.6312807	7.9252598	8.0395935	7.7737005	7.345977	7.176405
ADM	9.2671601	12.1849945	10.9453392	12.0478186	10.9470744	10.9018202	9.8926585	12.1514506	10.2243734	10.3808152	10.0268598	9.0928722	10.6715144	9.9587128	10.5820267	9.9471734	8.4517513	9.3549741	10.0150411	10.9896259	9.3671	9.2693004	12.1486006	12.182129	10.9447311	12.0434638	10.110905	10.2237932	10.9464914	10.9013787	9.8927195	9.3691037	10.380139	10.0272411	9.0940986	10.6702019	9.9587506	10.5814465	9.9472578	10.9313911	8.4547484	9.3568373	10.0151826	10.9887686	8.5772619	8.7905633	8.8040723	8.8517857	8.54807
ADM2	7.6186206	5.4214811	8.2818505	7.6281872	7.7648207	8.100845	8.01366	7.5670418	8.034012	6.2553435	5.3280075	6.3114789	6.5797191	5.3012678	6.0161655	4.8606448	6.5335415	5.8038001	5.1384808	8.9390143	5.2772518	7.6184697	7.5680328	5.4144758	8.2843646	7.6285564	7.5936238	8.0359092	7.7660757	8.1026753	8.0155228	5.2650424	6.2493961	5.322173	6.3033562	6.5755669	5.2921265	6.0077138	4.8566407	6.4715946	6.5289957	5.796039	5.1336404	8.9409097	4.4459728	3.6612256	2.6449609	2.9240903	3.2967647
ADNP	10.0539421	9.8764763	9.9031089	9.8094113	9.4785753	9.41952	9.3329335	9.5786632	9.3797957	10.0144145	10.0595423	9.8404038	9.8523609	9.9450343	10.34939	10.1731563	10.1468468	9.9643812	9.776328	9.4758116	9.8003429	10.0542727	9.580121	9.8768244	9.9030734	9.8103907	9.0442122	9.3814152	9.4801033	9.4211173	9.3346236	9.8014351	10.0145276	10.0598347	9.8410503	9.8529893	9.9451222	10.3483557	10.1725459	9.9418241	10.1464853	9.9643346	9.7775078	9.4778639	8.7787506	8.4568476	8.548549	8.8549968	8.8246483
ADNP2	8.4656816	8.9299664	9.2468494	8.8890006	8.9569218	8.9607844	8.6863289	9.0080574	8.8055531	8.5958021	8.5464398	8.6275015	8.4870932	8.6591437	8.5826639	8.5411773	8.5947337	8.3386435	8.7730338	8.7410042	9.0228439	8.4691933	9.009683	8.9320137	9.2491451	8.8911789	8.3697154	8.8074864	8.9587512	8.9626052	8.6885608	9.0246131	8.5982963	8.5493163	8.629877	8.4900413	8.6614002	8.5849064	8.5438808	8.6523534	8.5974604	8.340951	8.7751935	8.7430231	6.8829585	7.1496457	7.6706821	8.4870178	8.1244143
ADO	8.8964576	8.8148045	9.7003431	9.4959705	8.317293	8.1541734	8.4386334	8.7065803	8.0568881	9.1250622	9.2432194	8.9056738	8.8153533	9.0608759	8.7032282	8.8879781	8.5940556	8.7639565	9.0555559	8.5585903	8.8280678	8.8983552	8.708761	8.8168219	9.7018799	9.4975516	8.2847116	8.058682	8.3199875	8.1563309	8.4413775	8.830091	9.1269418	9.2457669	8.9075445	8.8174045	9.0623996	8.7054588	8.8909816	8.6325322	8.5965369	8.7661725	9.0570462	8.5613116	8.1873788	8.0531526	8.2375924	8.4138107	8.3597303
ADORA1	7.267846	7.4536717	7.2717561	7.0020646	8.0089674	7.7747406	7.1527578	7.1669359	7.8399183	7.1064621	7.267846	7.0790935	7.041412	6.9130532	6.6802682	6.6858132	7.1336415	7.2304355	7.0366595	7.8134393	7.0672896	7.2675199	7.1651844	7.4541065	7.2718653	6.999875	7.7007915	7.8412185	8.0113561	7.7756424	7.151723	7.0644824	7.1040163	7.2675199	7.0767904	7.0389042	6.9109751	6.6762274	6.6831409	6.8501314	7.13202	7.229125	7.0347826	7.8153682	4.8529467	5.5844164	5.4217642	5.4750431	4.3679654
ADORA2B	7.7174231	6.8384602	8.3297929	7.9432189	8.1638637	8.559348	8.7530699	7.8632257	7.6691304	8.6055277	7.6851277	8.1218388	7.8679977	8.1288992	7.6485509	7.8471966	7.7354955	8.052473	8.2121446	8.9714483	8.5263725	7.7185043	7.8649367	6.8351251	8.3323783	7.9446024	8.4219444	7.6702788	8.1663038	8.5619162	8.7557294	8.5295289	8.6078535	7.6859506	8.1236748	7.8699061	8.1310264	7.6493044	7.8489366	7.6318876	7.7367282	8.0545319	8.2144891	8.9732961	2.5853945	3.9426944	4.6782659	5.8157263	4.8341464
ADORA3	8.5198026	9.6572268	7.9416353	8.5325644	9.940419	9.8353058	10.4651707	10.6418854	10.3380684	8.8241976	9.6370028	8.7577014	8.5947337	9.1025206	8.5682287	8.6827949	8.2734976	9.1999156	7.7653535	7.9273382	8.0161039	8.5224206	10.6413186	9.6588324	7.9435365	8.5353366	10.2426262	10.3369651	9.9404834	9.8359626	10.4644792	8.0182544	8.8265344	9.6387506	8.7600249	8.5972195	9.1040961	8.5708127	8.6846074	9.5530142	8.2762845	9.2021141	7.7678153	7.9290383	4.4828383	5.1275564	5.21201	6.4710531	6.4739267
ADPGK	10.9143062	10.3186667	11.2703954	10.7343603	10.7046862	10.6418854	10.6385746	10.7775179	10.5982764	10.9269238	11.583341	11.5471423	11.0953435	10.9545983	11.1810301	11.1830735	11.6980842	11.3103371	11.3644446	10.9626374	11.3844384	10.913895	10.776744	10.3171371	11.2694585	10.7340705	10.5944784	10.597445	10.7044188	10.6413186	10.6380854	11.3831363	10.9263093	11.5808447	11.5450893	11.0942908	10.9542967	11.1801443	11.1821232	11.4179282	11.694515	11.3095353	11.3632786	10.9621326	6.3475833	5.9285359	6.8211838	7.0796834	7.3302539
ADPRH	5.8710711	5.0985212	5.1843144	5.0341221	4.4475829	5.9094326	7.0720113	5.0936093	7.1195632	4.8298473	4.8854116	4.3971238	4.0993008	4.7582451	3.8000294	4.373112	4.5982729	4.7409181	4.5404438	6.9102733	6.1692721	5.8631169	5.0878071	5.091864	5.1764728	5.0281732	6.3666188	7.1173919	4.4443281	5.9025683	7.0687591	6.1633643	4.8237238	4.8771552	4.3877936	4.0974379	4.7558824	3.7876351	4.3665849	3.9822133	4.5944045	4.7341176	4.5328393	6.9074128	5.2068909	4.4849783	4.9411072	5.0413813	4.5921451
ADPRM	7.8130282	7.9715723	7.4668635	7.0026181	7.8111083	7.7390276	7.9331785	8.2818505	8.016755	7.7532608	7.5611152	7.4083943	8.0529123	8.167256	8.0488742	7.716162	7.3773824	7.9273382	7.3300188	7.4676718	7.5176977	7.8145874	8.2843646	7.9731516	7.4668005	7.0004116	8.9258018	8.0184626	7.8124321	7.7400935	7.9348958	7.5180107	7.7543605	7.5616528	7.4082292	8.0554193	8.1697544	8.0508979	7.7171786	7.7197041	7.3765369	7.9290383	7.3291153	7.4682245	6.9914423	6.5632925	6.3649963	6.425178	6.4298692
ADRA1A	4.4288035	5.1098735	4.4857922	4.8138765	4.2744278	5.2853671	4.5741251	4.4989924	4.3321243	5.0288473	5.1833536	3.7910233	3.8257708	5.1445177	4.6678863	4.7636816	4.6747099	4.7378064	4.7703089	4.6156118	4.5489283	4.4230536	4.4948136	5.1026477	4.4814501	4.8072456	4.932784	4.3256999	4.2705218	5.2772381	4.5680189	4.5441412	5.0249044	5.1749807	3.7891045	3.8216119	5.1355225	4.6577221	4.7595752	4.8009808	4.6693498	4.7320707	4.7662803	4.6071949	3.2362343	3.6546935	1.8029172	4.1111318	3.2057464
ADRA1B	4.0406575	3.1355916	2.6147235	4.504868	5.1912898	4.387359	4.1629247	2.2291264	3.3664878	4.9824262	5.0080585	5.3447721	4.724356	5.5228124	5.7761324	6.1044297	4.8801272	4.2430976	4.1280112	5.5160256	4.9836575	4.0371175	2.2267425	3.1351069	2.590959	4.4968149	5.5150791	3.3555272	5.1826834	4.3818614	4.1573495	4.9754319	4.9744217	5.0042423	5.3350684	4.7170506	5.5150791	5.7685199	6.098581	2.4135584	4.8734942	4.2355324	4.1193243	5.506474	3.3353873	2.6121849	0.962726	2.2545897	1.9263666
ADRA1D	4.9560421	4.5489283	4.7001306	4.7551327	4.546946	5.7321427	4.9112198	5.399534	5.790283	4.9017428	4.9112198	4.3796071	4.1601776	4.1751771	5.7134596	3.8463846	5.2186524	4.9515861	5.1656346	4.1809139	4.846035	4.9496184	5.3924581	4.5457475	4.695727	4.7461483	4.4932538	5.782632	4.5404767	5.7231808	4.9059273	4.8397042	4.8948869	4.9030453	4.3763146	4.1547401	4.1737096	5.7048106	3.844891	3.913324	5.2071901	4.9450866	5.1584321	4.1744082	1.8441005	2.5567906	2.4199171	2.6072582	3.4373704
ADRA2A	8.0847949	10.5401884	8.3324701	9.4225435	8.5500578	7.8542012	8.1061265	9.2166039	9.1164702	9.2181202	6.746685	7.6935441	9.8054419	7.9857841	8.7999452	7.8900409	8.489598	7.5203503	7.6412613	8.3488135	8.1750993	8.086805	9.2189257	10.5399806	8.3352505	9.4241259	8.6998872	9.1183217	8.552737	7.8559105	8.1083724	8.1779691	9.2203606	6.7429398	7.6945505	9.8064814	7.987588	8.8019093	7.891938	7.5936238	8.4929645	7.5206898	7.6424724	8.3508983	7.2492872	6.8118647	7.9089119	7.0483248	7.0490766
ADRA2B	6.4873941	6.2708085	4.7289296	7.1344388	6.7335704	6.7328603	5.622505	7.4635303	4.103346	6.1758623	6.1505229	6.7535666	6.239727	5.0071975	5.6905318	6.3357162	5.1295259	6.1493478	4.9174764	4.8081481	6.5936318	6.4821114	7.4633084	6.2637729	4.7252913	7.1329654	5.188143	4.0984784	6.7300145	6.7290204	5.6150227	6.5893239	6.1693995	6.1437129	6.7499378	6.2345661	5.0021792	5.682406	6.3299651	6.0545613	5.1211669	6.1434099	4.9109948	4.8028562	3.2110867	2.6712535	4.241843	3.1946808	4.1742934
ADRA2C	5.6891718	6.0051338	3.9911345	6.390806	6.4397252	7.4114088	7.3113244	5.9771393	7.2139908	5.836598	6.0213996	5.4867398	6.3903683	6.2386298	7.369125	5.7789833	5.8664504	6.6926146	6.6632854	7.0000364	6.7386879	5.680706	5.9700867	5.9985577	3.9813664	6.3854324	7.4103826	7.2127586	6.434207	7.4115622	7.3107207	6.7354204	5.8277896	6.0160432	5.4785543	6.3847926	6.232375	7.3682815	5.771273	7.1148219	5.8591534	6.6888546	6.6598591	6.9965481	5.2694212	6.3870825	5.7592309	6.799098	4.6486319
ADRB1	1.7032324	3.5038167	2.9135367	2.8694235	5.9318918	3.6971959	5.5123735	5.1395848	3.0433455	3.9425789	2.9196923	2.5290789	3.0414187	2.4919763	3.8429563	4.3441982	3.0084058	2.9718547	3.6211455	5.1843144	3.3153309	1.7068538	5.1323803	3.5036089	2.9097965	2.8564855	5.1810025	3.0348927	5.925288	3.6905909	5.5052765	3.3146355	3.9356677	2.9205838	2.529152	3.0344985	2.4862007	3.8414035	4.3399551	3.5542429	3.0055349	2.966222	3.6109456	5.1760181	3.8385225	5.0341264	4.8063988	4.8463024	5.4714658
ADRB2	8.0612463	9.6370028	8.2646864	8.6812431	8.9691762	8.7259463	7.6546171	8.7094852	7.767675	9.8556807	8.6963006	9.0574899	9.1283426	8.9043681	8.7577014	8.7834228	8.6866985	9.5700414	9.9359642	8.8034002	8.3997869	8.0639685	8.7113849	9.6383923	8.2672741	8.683443	9.1345201	7.7689779	8.9710786	8.7280697	7.6555121	8.4023081	9.8562563	8.6985654	9.0589912	9.1297801	8.9062188	8.7602218	8.7854641	8.7970705	8.6889111	9.5712111	9.9359306	8.805834	7.4026681	8.0492668	7.0514495	6.9797687	6.5842376
ADRB3	4.2035362	4.580801	5.4867398	5.4148611	4.3902145	4.5301805	5.4422942	5.1571224	4.9525003	3.9791452	4.544064	4.213632	4.9077776	3.9078899	5.065999	3.9470028	3.9643941	4.0926007	3.9186293	5.8461237	5.0301377	4.1978447	5.1493427	4.5748509	5.4792305	5.4079848	4.6577221	4.9433064	4.384058	4.5253325	5.4340026	5.0205207	3.9712956	4.5377148	4.2048943	4.8978627	3.9028119	5.0570034	3.9440631	3.724328	3.9614751	4.0879909	3.9157108	5.8372229	2.7917925	2.8433406	3.7607197	2.422795	3.1718684
ADRBK1	8.5096922	8.3437195	8.7235657	8.4594962	8.610309	8.7657955	8.7367215	8.6604192	8.1086543	7.8576353	8.5167415	8.042989	8.021301	8.4240248	7.9180612	7.9220376	8.3716718	8.0158753	8.268059	8.947758	8.3716718	8.5125668	8.6627777	8.3461587	8.7256161	8.4624993	8.2789719	8.1109311	8.6129492	8.7679855	8.7389656	8.3743191	7.859367	8.5194461	8.0449849	8.0232773	8.4267325	7.919726	7.9240749	7.9187665	8.3743191	8.0177644	8.2705584	8.9497452	4.2754799	6.4473681	5.5028984	5.9352098	6.0615203
ADRBK2	6.7722081	7.1387406	7.1438002	7.3641425	7.6680353	7.7562578	7.8928936	7.5433254	7.2559754	7.2144477	7.3086732	7.7889529	7.0672896	7.2106296	7.2328529	7.589193	7.630061	7.1235077	7.5176977	7.556825	7.7439314	6.7688994	7.5437186	7.1372305	7.1407355	7.3635295	6.8483428	7.2552586	7.669021	7.7573726	7.8945625	7.7452265	7.2133083	7.3074155	7.7905767	7.0650748	7.2098742	7.231816	7.5896667	7.6768323	7.630594	7.1213308	7.5180107	7.5569618	7.3108832	6.2731563	7.660174	7.5973665	7.6632682
ADRM1	9.9714145	9.7925373	10.8248113	10.2699057	9.9567049	9.8671009	10.0863429	10.0157388	10.1846917	9.4474476	9.8369705	9.9037189	10.0983469	9.9972277	10.1459464	9.9742135	10.218918	9.7545971	10.1846917	10.2867221	10.0703491	9.9707311	10.0158921	9.7936845	10.8243549	10.2695862	10.445035	10.183669	9.9566808	9.8675586	10.0862662	10.0703999	9.4492	9.8376882	9.9037073	10.0982058	9.9963332	10.1455979	9.9742344	9.4386452	10.2183886	9.7555134	10.1839446	10.2863964	7.1451696	7.6056691	6.3670909	5.5131701	6.7246379
ADSL	9.4676651	9.7832334	10.2477086	10.1603735	9.4188423	10.0019726	10.0719399	9.6356417	9.7900929	9.6090908	9.8787873	9.9201702	9.6770194	9.6230095	9.9887841	9.8176733	9.7638907	9.7710081	9.6402236	9.7741465	9.8364127	9.4694774	9.636794	9.784738	10.2474126	10.1600256	9.8899113	9.7919028	9.4207924	10.0019387	10.0722515	9.8370788	9.6103956	9.8791327	9.9201918	9.6782612	9.6242446	9.9886586	9.8185128	9.2727031	9.7648764	9.7720689	9.6416347	9.7753178	11.115618	10.9325307	9.3612249	9.0232722	8.9675702
ADSS	10.2062861	9.4830723	10.4176285	9.965976	9.3702894	9.3017539	9.7588521	9.0827907	9.2015671	9.5263546	9.2641104	9.4021914	9.1208785	9.4904482	9.0040484	9.1693231	9.4502519	9.8195457	9.7406031	9.4743817	9.4327157	10.2057913	9.0842742	9.485132	10.4168323	9.9663039	9.3971944	9.2034266	9.3720634	9.3038067	9.7598566	9.434658	9.5281875	9.2663285	9.4037613	9.1226935	9.4920614	9.0055133	9.1713024	9.4912245	9.4521501	9.8203391	9.7415562	9.4758585	6.654119	5.738783	6.9079843	7.2358389	7.8490272
ADTRP	7.9764743	7.4097857	8.7663834	7.8288576	7.7375923	8.0029974	8.0739245	7.9320791	7.4838465	7.3696363	7.6485509	7.3469568	7.216857	7.2932197	7.5005633	7.2359335	8.0178877	7.9681848	8.607181	8.6891958	7.4795871	7.9791735	7.9335652	7.4099062	8.7685424	7.8308395	7.2509503	7.4834172	7.7388494	8.0054681	8.0757766	7.4810154	7.3695538	7.6498288	7.3462407	7.2159216	7.2931053	7.5011568	7.2336193	7.2392456	8.0199932	7.9699349	8.6096097	8.6914965	4.5972906	3.9686362	4.9880281	6.0088338	5.5310007
AEBP1	13.0009844	10.8182147	9.7715484	9.8938601	11.4549223	10.8633862	11.2377749	11.2480049	11.981759	12.1585194	10.9018202	9.3334644	11.4477211	11.5405976	9.8799538	11.362534	10.227193	11.3769502	9.9788674	12.2666683	10.3244728	13.0037197	11.2468968	10.8179143	9.7726265	9.893933	10.5403862	11.9776559	11.4531588	10.8628986	11.2372967	10.3238946	12.1556134	10.9013787	9.3354024	11.4460719	11.5382465	9.8802917	11.3613637	11.3151778	10.2265936	11.3757089	9.9792631	12.2640083	7.5738959	7.5716229	8.4425074	7.1163748	7.5194085
AEN	7.8358009	7.3432884	9.2009468	7.529727	7.9036684	7.5966143	8.2813023	6.3969788	7.6397944	7.3647447	7.6417162	7.2413573	7.4844986	7.583048	8.2564743	7.1859609	7.767675	7.5135235	7.83442	8.5235386	7.7899866	7.8374917	6.3910178	7.3428966	9.2031252	7.5302364	7.9588206	7.6410458	7.9054123	7.5975858	8.2830061	7.7908808	7.3641716	7.6424724	7.2404482	7.48464	7.5838688	8.2590842	7.1849721	7.5102256	7.7689779	7.5140049	7.8358912	8.526165	4.6322186	4.8272188	5.2621468	5.7477236	5.381474
AES	9.5285477	9.4268427	8.5219502	9.2479563	9.8997438	9.5819656	9.3110574	9.4872709	9.7850533	8.7413759	8.8227576	9.1914392	9.4955525	9.5734187	9.7570944	9.3600505	8.9749503	9.0367653	9.2631443	9.2468494	8.9499612	9.5301379	9.4889468	9.4283675	8.5247218	9.2504517	10.067106	9.7861889	9.8997552	9.5834072	9.312592	8.9516979	8.7433001	8.8253061	9.1934986	9.4971309	9.5746325	9.758003	9.361907	9.5543601	8.9769451	9.038362	9.2650975	9.2485697	7.3840367	6.5946061	5.1558788	2.7955109	5.8670003
AF007147	8.6177977	7.576431	8.3060618	8.1871725	7.3951231	5.5411097	7.0051954	8.4806264	5.3092154	6.3367351	6.7885888	5.1375464	6.4407588	6.5972444	6.0732977	6.9182009	7.8883534	8.4019519	8.1037583	8.0560384	6.0147111	8.6200179	8.4841466	7.5769912	8.3086983	8.1896982	5.4903569	5.3026284	7.3942976	5.5332592	7.0028647	6.0070774	6.3317392	6.7856674	5.1273504	6.4357006	6.5933399	6.067041	6.9169611	8.7309792	7.8895957	8.4042479	8.1059124	8.058013	4.2630541	6.2255209	5.3082079	6.1465512	6.8049955
AF070581	3.7898905	3.1445236	1.8834687	4.3849123	5.2904138	4.9572664	4.8176368	4.7049028	5.1751282	4.7034437	3.1930358	4.2905162	4.8925628	5.0529574	1.8054037	4.1080142	1.28024	4.1578864	3.9339679	5.0867309	3.6903234	3.7891045	4.6953255	3.1351069	1.8955588	4.3783643	4.9769196	5.1655846	5.283909	4.9517496	4.8102959	3.6879275	4.6944793	3.1970068	4.2864116	4.8853515	5.0459439	1.8330648	4.1028121	4.9912426	1.3188429	4.151039	3.932487	5.0783816	4.9688546	4.2757146	6.8071228	5.6191213	6.1693745
AF090939	8.0821584	7.7636871	8.9456928	8.7482132	7.212973	5.8404218	7.3077185	7.4605508	5.691124	5.7439037	4.1817966	6.1259267	4.299042	4.1979198	4.5184731	5.7628857	7.0905499	7.2337481	7.2646592	6.7006808	5.4825305	8.0843677	7.4606067	7.76517	8.9476164	8.7506471	6.5750668	5.6829198	7.2112465	5.833265	7.3068878	5.4740137	5.7368016	4.1751067	6.1193568	4.2930017	4.1955922	4.5108766	5.755079	7.2675199	7.0878928	7.2338414	7.2639738	6.6968757	4.7665137	4.1491568	5.2747332	6.2913328	6.0257922
AF198444	4.8648725	4.9931116	6.2111826	7.5563944	5.9776741	5.6837519	7.3753058	5.9809185	3.4348573	2.6638951	5.4951079	3.8502978	4.6924624	5.0680139	3.1520923	5.4788544	4.7465999	4.5607667	5.0091124	5.6207282	4.6413774	4.8585897	5.975352	4.9881349	6.2061818	7.5574259	5.2379123	3.4306372	5.9714577	5.6780772	7.3746435	4.6348086	2.6656856	5.487848	3.8387876	4.6869619	5.0631607	3.1545319	5.468579	6.3519396	4.7404619	4.5522737	5.0021792	5.6116254	4.1906764	3.4531535	3.1482711	4.5340039	2.3544275
AFAP1	6.1830298	5.3280075	5.756862	5.0200849	5.2043968	6.1374261	4.7875327	5.2109847	5.8112782	5.9964515	4.8630727	5.2752191	5.1445177	5.1561341	4.7122504	5.347844	5.1237043	4.8686576	4.0467203	2.7529252	5.6479098	6.1767622	5.2014693	5.322173	5.748583	5.0115816	5.1810025	5.8053572	5.1945266	6.1306019	4.7836829	5.6389024	5.9896742	4.8574318	5.2675414	5.1376818	5.1498574	4.705558	5.3365745	2.9716235	5.1171014	4.8616041	4.0403522	2.7627628	4.6181792	5.0596298	5.7975793	5.5590266	5.7372885
AFF1	9.928247	10.3571199	9.9600293	10.1037809	9.292468	9.2308195	9.5302219	10.4889274	9.4459794	9.821761	9.2524275	9.1614586	9.5928586	9.0923073	9.1589789	9.0291906	9.0397833	10.0214138	9.5696593	9.3221089	9.4279448	9.9282921	10.4883373	10.3565726	9.9599996	10.1031613	10.100597	9.4476949	9.2945956	9.2331594	9.5318041	9.429433	9.8224738	9.2546959	9.1631855	9.5938879	9.0938037	9.1609749	9.0303826	9.3251024	9.0413923	10.0217806	9.5710206	9.3245685	9.7754362	9.8282554	9.7375866	9.842476	9.7573813
AFF2	5.9347221	5.8671511	6.8884302	6.6504501	5.0405572	5.3258483	5.7970725	5.1612399	5.3280075	5.3633989	5.6045427	5.7314221	5.9429536	5.3469242	4.7174211	5.4833853	5.3395746	5.846883	5.586654	6.2315254	5.4297043	5.9291532	5.1545968	5.8602106	6.8852746	6.6467789	5.4051244	5.3207325	5.0328081	5.3167539	5.7890125	5.4210662	5.3552738	5.5968296	5.7234983	5.9372948	5.3374255	4.7127538	5.4743966	5.3888162	5.329967	5.8389312	5.5782318	6.2254934	2.9710868	3.4843147	3.4812354	4.1536326	3.6267272
AFF3	2.721419	2.8305104	3.1570356	3.7000612	3.7467741	2.7025322	2.8400384	2.9777	3.6958578	2.2291264	3.177297	2.2146388	2.8694235	2.5835643	3.2620542	3.4101204	3.1355916	2.3202351	2.5290789	3.3437749	3.4730513	2.7075989	2.9694121	2.8211313	3.1529304	3.6961493	3.5471609	3.6961493	3.7435961	2.6974309	2.8375639	3.4690091	2.2101005	3.1706756	2.2152334	2.8603012	2.585692	3.2516242	3.4000887	3.4683599	3.1259092	2.3184572	2.5159145	3.3385369	4.2238978	3.7344449	3.5437245	5.7147056	5.4090526
AFF4	6.5325406	5.748827	6.9398173	6.8040144	6.087931	5.7385234	6.7478479	3.8217438	5.9706246	5.2690898	5.7447592	5.2826881	6.0328069	6.3718568	5.9489069	5.2826881	5.527056	5.8270167	6.1625044	6.6388481	3.8887079	6.527505	3.8119531	5.7396691	6.9379529	6.8017274	6.8465408	5.9642022	6.0808389	5.7320297	6.7443688	3.88114	5.2633047	5.7363639	5.2747071	6.0261287	6.3660956	5.9409664	5.2740056	5.5879919	5.5178471	5.8212604	6.1564197	6.6348944	6.6924542	6.4732217	7.2336819	7.1623586	7.4482152
AFG3L2	9.346206	8.4874333	9.7698198	9.3908228	8.4730317	8.708247	8.5947337	8.5962345	8.6305755	8.8958793	9.5056274	8.7939057	7.9463989	9.231756	9.0694813	8.8532099	9.0613481	9.1921663	8.832072	8.55983	8.5304606	9.3481179	8.5987016	8.4904451	9.7709174	9.3923666	8.8458751	8.6329207	8.4761273	8.7101802	8.5972195	8.5334711	8.8978249	9.5073339	8.7960846	7.948398	9.2341851	9.0710527	8.8553175	8.6762356	9.0629399	9.1945565	8.8341663	8.5619162	10.6959177	10.2993369	9.5089877	9.1945801	9.518182
AFM	5.2392918	5.4581924	6.4709154	6.5925948	2.8255833	6.1835647	6.010977	6.5757548	5.4207675	6.1923123	6.5469023	3.1912252	5.9469199	5.0886016	6.1765231	5.3502884	6.0035411	6.0461762	5.9889718	5.8585443	6.781511	5.2322608	6.5719145	5.4501194	6.4647167	6.5882003	4.7634306	5.4150068	2.812041	6.1777302	6.0040935	6.778077	6.1850994	6.5427398	3.1767616	5.9387481	5.0777618	6.1709758	5.342967	4.1933883	5.9977854	6.0386107	5.9811802	5.850691	4.4536554	1.5565596	4.2330392	4.3922864	3.7315471
AFP	5.3228337	5.8927499	5.5908203	6.6393186	4.2672923	3.8257708	5.6312344	5.7212086	3.9911345	5.647236	3.6363054	6.3292489	5.1484955	5.3172151	5.8501511	5.6540772	5.9771393	5.7868067	5.1751282	5.836598	4.7756577	5.3145095	5.7116617	5.8862178	5.5819565	6.6348944	5.3252806	3.9813664	4.2618043	3.8232735	5.6221157	4.7669719	5.6423475	3.6323592	6.3235915	5.1376818	5.3097187	5.8439611	5.645781	5.4906378	5.9703173	5.777851	5.1672946	5.828881	3.9183458	1.9754818	1.9039313	0.9695189	4.6042487
AFTPH	9.9675089	10.218918	10.1478176	10.1185432	9.9009637	10.3103004	9.9796144	10.0075713	10.2054567	10.6073344	10.5025761	10.81248	10.619072	10.3186667	10.9119007	10.3457744	10.3823865	10.2740202	10.402358	10.2954286	10.6868551	9.9674951	10.0070725	10.2183886	10.1474335	10.1184097	10.4267638	10.2049375	9.9009959	10.3092788	9.9792631	10.6861574	10.606602	10.5021061	10.8120815	10.6185817	10.3179657	10.9114461	10.3451627	10.2562758	10.3817633	10.2736763	10.4018183	10.2950125	8.0883999	7.9702353	7.9040039	8.4294561	8.5252347
AGA	8.2191024	7.6754687	7.8058108	7.781522	8.4839135	8.83968	8.4987187	8.9279497	8.8098375	9.0715685	8.5235386	8.5616092	8.3950481	9.3830973	9.481936	9.0379667	8.8970442	8.6111937	9.346206	8.8741486	8.7226538	8.2219455	8.9296278	7.6764442	7.8070077	7.7824866	8.53951	8.8119614	8.4868826	8.8417024	8.5018501	8.7246666	9.0729376	8.526165	8.564323	8.3975482	9.3848029	9.483594	9.0395958	8.8917958	8.8989613	8.6136349	9.3481179	8.8763673	6.8027294	6.7244653	7.5526929	7.2978079	7.4823056
AGAP1	8.4052183	7.5093678	8.610309	8.7502293	8.9183349	8.8163166	8.8496051	8.4569934	9.51826	9.3138454	8.0542055	7.7061222	9.5360119	8.3985813	8.11536	8.4620588	7.6979699	9.0701288	7.748345	8.7914724	8.0517054	8.4079298	8.4599093	7.5093313	8.6129492	8.7526751	8.0560548	9.5199123	8.9201127	8.8183912	8.8517047	8.0537678	9.3158688	8.0565751	7.7070018	9.5377722	8.4015026	8.1178773	8.4650438	7.8153682	7.698884	9.0710527	7.7497008	8.7941027	6.8416779	6.6121271	6.4168848	7.159695	6.8079548
AGAP2	5.9383028	5.6868864	6.3660439	6.6378186	6.4804171	6.4274665	6.0573024	5.9318918	6.7599283	5.7945586	6.1007077	6.0134471	5.8416565	5.7637191	6.3600446	5.6790721	6.0153099	5.7026545	6.4065598	6.4257926	5.6805341	5.9308707	5.9255567	5.6780772	6.3603802	6.6335556	5.914774	6.756661	6.47472	6.4198702	6.0505343	5.6728563	5.787058	6.0934593	6.008423	5.8336544	5.756437	6.3545575	5.6709264	5.8954841	6.0081093	5.6944244	6.4024514	6.4204564	4.1404143	3.8544249	3.4404359	3.8997166	3.2057464
AGBL2	5.4856766	5.8379187	5.7109427	5.9354632	5.0462045	5.4199541	5.0270691	5.4699252	6.0713741	5.3959396	5.5123735	4.652931	5.2517029	5.3625526	5.5369714	4.1896459	6.4037894	5.8948513	4.847005	5.9220723	2.6558611	5.4788924	5.4623163	5.831459	5.7012332	5.9288394	3.866494	6.0641644	5.036991	5.4119649	5.0199729	2.6476488	5.386083	5.5048833	4.6461058	5.2454896	5.3532751	5.5272154	4.1842805	5.5956792	6.3984551	5.8877539	4.8428941	5.9156772	4.0392518	1.2452739	4.4618592	4.6634915	3.9724858
AGBL3	1.5541871	2.580178	1.3087037	3.218267	2.6323327	3.5335364	4.5863462	3.4502017	2.193655	3.4548329	2.1437273	4.3212615	4.1384508	4.5871388	2.3848854	4.0809178	1.332844	0.5903633	3.0664065	4.3402749	4.1908975	1.5606326	3.4466952	2.5639028	1.2932996	3.2068561	3.8250015	2.1710057	2.618468	3.5325158	4.5831193	4.1945721	3.4454239	2.1509029	4.3122468	4.1287668	4.5784253	2.3809656	4.0760998	1.5059281	1.3188429	0.5916746	3.0626289	4.3352738	3.8538064	3.5049028	4.0379406	3.8853769	4.803598
AGBL5	7.2914283	6.8705602	3.99994	4.2174468	7.0727306	6.9194246	6.4808868	6.6498581	6.7841655	6.8839848	6.3466539	6.1499192	7.6846196	6.7960283	7.1816216	6.6566988	6.1294886	6.8247347	6.2861809	6.7419816	7.0679418	7.290742	6.646234	6.8674548	3.9951017	4.2114698	6.6847193	6.781006	7.0702287	6.9166506	6.4761416	7.0657219	6.8812145	6.3403106	6.1425719	7.6856846	6.7922236	7.1800673	6.6529234	7.0306228	6.1231239	6.822333	6.2806726	6.7389415	5.1988152	5.3636312	5.1202798	5.4057439	5.1513212
AGER	6.0606401	5.3680022	5.8216719	5.3414636	5.3840374	5.7231774	6.2993869	5.127256	4.938478	5.9469199	5.1475027	6.4808868	5.5771725	4.5383248	5.752396	5.7501835	5.7494282	6.2877476	5.7155397	5.4560523	4.9077776	6.0537725	5.1189851	5.3602662	5.8137636	5.331922	5.0974296	4.9318618	5.3763202	5.7137676	6.2932524	4.9030453	5.9380434	5.1391607	6.4755274	5.570322	4.5314729	5.7444557	5.7419885	6.5581966	5.7396691	6.2816728	5.7084786	5.4475686	3.2909719	3.631614	2.6981474	2.319166	1.6254207
AGFG1	8.7207175	8.7603048	9.9965295	10.3450342	8.1794051	8.4569934	9.0950533	8.8024818	7.8339697	8.0607439	8.5459915	8.849911	8.1664648	8.5900973	8.2924397	8.4956349	7.962172	8.0607439	9.0126137	8.7450204	8.5505444	8.7228433	8.8046933	8.7625302	9.9963332	10.3444212	9.0417743	7.8356746	8.1827361	8.4599093	9.0966044	8.5532192	8.0630038	8.5484737	8.8520641	8.1689659	8.59364	8.2951192	8.4985145	8.4153467	7.9633048	8.0630038	9.0144847	8.7473135	7.2996703	7.1887438	8.2261784	8.1958763	8.3232404
AGFG2	6.4950097	6.3167626	6.5066484	6.5592588	6.8235364	6.7452984	6.8125004	6.755623	6.4274665	6.7681606	6.6681036	6.7614862	6.6099924	6.6993607	6.9332994	6.6976376	6.9363187	6.710502	6.3005052	6.2155112	6.4961642	6.4885829	6.7523701	6.3108423	6.5019009	6.5543269	7.3225444	6.4206579	6.8199749	6.7429398	6.8091439	6.4906757	6.7648428	6.6644256	6.7576305	6.6057137	6.6949094	6.9305739	6.6940705	6.6074452	6.9336228	6.7066574	6.2939826	6.209218	3.6494768	3.8203848	4.0350997	3.7368715	4.0410876
AGGF1	7.4929047	7.5504619	7.6154699	7.2832467	7.0824354	7.1790616	7.4804588	7.8376964	7.5015049	7.9215384	7.8111083	7.781522	7.7595314	7.8800051	7.5454293	7.7294079	7.5358489	7.949565	7.5572978	7.4012129	7.9989222	7.4932522	7.8392951	7.5509154	7.6163489	7.2825912	7.749499	7.5014391	7.0798778	7.1782698	7.4801584	8.0007398	7.9231816	7.8124321	7.7828703	7.760783	7.8816848	7.5460974	7.7310922	7.9008371	7.5362965	7.9513784	7.5578961	7.4009067	7.6596908	7.6036984	7.7903544	7.7349836	7.8329653
AGK	8.3960649	8.3294231	8.9722724	8.5947337	8.5031299	8.6630198	8.4917931	8.4634055	8.8108054	8.5500578	8.5034722	8.3324701	8.6621253	8.7797393	8.7326494	8.8646629	8.0770756	8.4744315	8.5764516	8.4315381	8.4847827	8.3989929	8.4664241	8.33196	8.9742051	8.5972195	8.1689659	8.8130985	8.5060447	8.6653685	8.4947852	8.4873124	8.552737	8.5062183	8.335048	8.6644268	8.7815834	8.7348187	8.8667911	8.5133949	8.0789043	8.4777116	8.5790146	8.4341717	6.1345885	6.6411404	6.6383113	6.6623478	6.5987583
AGL	8.9604901	9.2572834	7.1897989	8.6094235	8.0775249	8.0455259	8.1515642	8.3277781	8.2242711	9.406873	9.0991376	9.8195457	9.2710706	8.8266875	8.8522037	8.6387697	8.6604192	9.2904101	9.49154	8.1469303	8.9714483	8.961992	8.330387	9.2594886	7.1883759	8.6118929	8.6707617	8.2266396	8.0792283	8.0479207	8.1537264	8.9732961	9.4079146	9.1003478	9.8203391	9.273199	8.828748	8.854116	8.641143	8.9538683	8.6627777	9.2925567	9.4931233	8.1492976	12.893971	12.3615151	11.1472647	9.439647	9.7594751
AGMAT	6.7206109	6.9092996	7.6818387	7.2619972	7.3353476	6.9481073	7.1303722	7.4758147	7.3400418	6.4873941	7.4592278	7.2139908	6.1875894	6.7348777	7.2509309	7.2352633	6.9492799	7.1727941	6.5722512	7.0509763	7.5423014	6.7167483	7.4771621	6.9062927	7.6832616	7.2613721	6.3432865	7.3392716	7.3346471	6.9442016	7.1284124	7.5434925	6.4821114	7.4593934	7.2125344	6.181607	6.7310143	7.2501687	7.2346587	6.8814315	6.9466119	7.1712928	6.5690798	7.0492148	6.873533	7.1538906	4.4426487	4.7680447	4.3484887
AGO1	9.1989929	9.1134096	8.7442431	8.8496051	9.4307485	9.4861309	9.2524275	9.7540146	9.5159002	9.6597215	9.6606859	9.3278322	9.6724705	9.4563096	9.5936475	9.6572268	8.9126659	9.388805	9.2134149	9.5035033	9.6427556	9.2011554	9.7549516	9.1151361	8.7462813	8.8514551	9.4091905	9.5176003	9.4323593	9.487795	9.2553954	9.6441063	9.6603598	9.6620131	9.3300285	9.6735867	9.457879	9.5950696	9.6585483	9.3245685	8.9146497	9.3903938	9.215649	9.5046599	6.3537243	6.789688	6.6031572	6.8472603	6.8926424
AGO3	8.0363775	7.7918759	8.6634148	8.3554636	8.3177434	8.5911437	8.3659341	7.9553331	8.0863509	7.9345098	8.1499669	8.1620902	7.7359375	7.8946776	7.3641425	7.7381104	7.7152309	7.83442	8.4843253	8.368663	7.6530874	8.0392399	7.9573118	7.7931331	8.6657317	8.3579413	8.4380978	8.0884535	8.3205754	8.59364	8.3688168	7.6537887	7.9366239	8.1521709	8.1645134	7.7372189	7.8963646	7.3641716	7.7399128	8.5864454	7.7162514	7.8365802	8.4875348	8.3713048	6.2399424	5.9409316	6.4391768	6.7825788	6.8237579
AGO4	6.4195446	6.7178137	7.3065324	6.2542037	6.3227837	6.3535589	6.9081201	7.3335131	6.8540792	7.2588982	7.3748394	7.2083019	6.8280676	6.978622	6.6099924	6.7196268	6.343806	6.8879461	7.2185424	7.6154699	6.9145955	6.414256	7.3329246	6.713285	7.3059911	6.2475185	6.191421	6.8525472	6.3164166	6.3479172	6.9048562	6.9119775	7.2579238	7.3739853	7.2071921	6.8253376	6.9760727	6.6060439	6.7158435	7.2186182	6.3379848	6.8845617	7.216723	7.6165504	6.3617222	6.1322726	6.3912983	6.3236132	6.2166205
AGPAT1	10.3600828	10.0164301	9.8003429	9.7715484	10.9235708	10.7369806	10.7608796	9.9134899	10.611748	10.5952619	10.250274	9.8870596	10.4936026	10.3943034	10.0871792	10.4936026	10.5632376	10.2929385	10.2114045	10.4870981	10.3933248	10.3594868	9.9134422	10.0165716	9.8014351	9.7726265	10.2277133	10.6110283	10.9230458	10.7366022	10.760453	10.3926361	10.5938995	10.2500338	9.8871856	10.4924688	10.3936633	10.0871594	10.4930171	10.1974052	10.5627957	10.2926064	10.2110683	10.486517	6.8838178	6.6892936	6.0048471	5.9562337	6.4991254
AGPAT2	8.3700137	10.4419471	7.9255263	9.2250717	8.9650557	8.7310322	8.9275628	8.6644579	9.1757268	8.5272533	8.5150246	8.5321727	9.505127	8.9361449	8.7028828	8.531717	8.845942	8.6937753	9.24121	9.1083773	9.0444036	8.3724338	8.666754	10.4412019	7.9272138	9.2273153	9.8631934	9.1776449	8.966899	8.7323158	8.9294287	9.0462733	8.5295289	8.517794	8.5349348	9.5068188	8.9380484	8.7050754	8.5343288	8.3433578	8.8480561	8.6960479	9.2435705	9.1100627	6.3728964	6.2480858	6.0597866	5.7490719	4.9659417
AGPAT3	6.8617898	6.9866567	6.7950239	7.2310315	7.1717476	7.2295168	7.2428619	7.4140713	7.078618	7.1282443	6.8389294	7.0010324	6.3746852	5.7006519	6.7873205	6.993402	6.8526951	6.2374745	6.9276013	7.8851126	6.8135188	6.8587895	7.4141164	6.9842149	6.7914265	7.2301355	6.6847193	7.0747288	7.1702909	7.2283882	7.2420135	6.8101632	7.1262279	6.835421	6.9986984	6.3685521	5.691626	6.7837999	6.9913516	5.6976904	6.849301	6.2307695	6.9257019	7.8867899	7.776584	7.8139055	6.7789404	6.6514938	6.4691107
AGPAT4	9.0139174	6.6778292	8.2051785	6.8036672	8.0218396	8.6900138	8.0218396	8.5062574	8.5985189	8.4386334	7.552702	8.430725	7.6135078	8.4168107	7.7516484	7.5111679	8.3721949	8.4177172	8.7678554	8.5518287	8.3408657	9.0158289	8.5087666	6.6739943	8.2077232	6.8017274	7.664043	8.6009442	8.023804	8.6921033	8.023804	8.3431071	8.4413775	7.5529535	8.4333095	7.614422	8.419637	7.7530661	7.5113979	7.987588	8.3749983	8.4207637	8.7706144	8.5544653	5.2594016	5.0548182	5.854169	8.1433128	7.9577084
AGPAT5	8.9542698	9.0246234	10.406126	10.0219675	8.397774	8.4937809	8.1711636	9.1444934	8.6434965	9.2207021	8.4694357	9.0662155	8.4961068	8.3414735	8.9956048	8.5313453	9.0827907	8.265673	8.8646629	9.5631269	9.5332071	8.9561664	9.146502	9.0263058	10.4055769	10.0223147	8.3398282	8.646092	8.4001328	8.4967032	8.1737483	9.5353387	9.2228988	8.4723113	9.0678227	8.4987393	8.3441698	8.99743	8.5343288	8.879554	9.0842742	8.2682023	8.8667911	9.5646135	7.5879908	7.8936366	7.7701126	7.1672746	7.6231524
AGPS	8.1061265	7.8319112	8.3128462	8.7065803	8.2898834	8.6208426	8.8020195	8.1629715	8.7713808	8.7268526	8.2905021	8.1025296	8.5313453	8.4933232	8.2734976	8.8567046	8.0416003	8.68241	8.7156733	9.2207021	8.6449043	8.1091498	8.1660737	7.8341963	8.3155306	8.7090558	8.650185	8.7735679	8.2925348	8.6232521	8.8042038	8.6471973	8.7289753	8.2928496	8.1048166	8.5341761	8.4962613	8.2760511	8.8587676	7.8735676	8.0436332	8.6846074	8.7179988	9.2231327	7.5834235	7.2420494	7.6735709	8.126757	8.1074944
AGR2	3.0714034	2.8914551	2.6346198	2.6373929	2.3541375	2.4578143	2.1100999	3.3240608	2.8454695	3.2211119	3.2405548	3.6515002	2.6747729	2.6612758	3.4172254	2.6483657	2.6534136	3.0018426	2.7504309	2.1811519	3.3350367	3.0613858	3.3169601	2.8847994	2.6261036	2.6501118	2.3966736	2.8385783	2.3550351	2.4656891	2.1081444	3.3266783	3.2106968	3.2388475	3.6467749	2.6799428	2.6513661	3.4123154	2.6513661	2.3766252	2.650739	2.9926109	2.735247	2.1718607	3.5213566	4.2184423	3.6838552	4.1856035	3.9119903
AGRN	8.9212379	8.2252039	7.9696223	7.8985486	9.2498074	9.3076669	8.8482836	8.7012577	9.6239528	8.7826717	8.6075338	8.3981174	8.8737914	9.051807	8.4599372	8.8059067	8.9106607	8.8799885	8.3432148	9.3231555	8.8625945	8.9231195	8.7031625	8.2275275	7.971425	7.9002348	7.9213203	9.6251673	9.2520285	9.3099144	8.8503826	8.8651823	8.7847082	8.6099909	8.4008506	8.8760074	9.0533182	8.4629094	8.8080304	8.2773242	8.9126505	8.8821517	8.345668	9.3251024	5.1283595	6.008553	5.4021295	5.4066939	4.3653026
AGRP	4.597136	6.1271039	6.1643007	6.7348777	4.5274802	6.4831372	6.179775	5.7842158	5.9347221	6.1726966	5.7155397	4.3925635	5.518417	3.4315885	3.4598969	3.9804716	5.4096247	6.0965475	4.2079446	4.651631	4.9965167	4.5891959	5.7761781	6.1205741	6.1581959	6.7312696	6.6467789	5.9255567	4.5183268	6.4784822	6.1731829	4.9892663	6.1669623	5.7074114	4.3877936	5.5116987	3.4286654	3.451242	3.9736333	3.708873	5.4019953	6.0899241	4.2033774	4.6476628	4.9848462	2.417529	1.1230767	2.8156702	3.654829
AGT	8.7994564	8.8246687	7.485574	9.2594428	8.5309489	8.3267149	9.337826	9.6402236	9.7963955	9.1434283	7.5543924	7.2828555	8.3554636	8.4457594	6.6727525	7.7659022	8.7005515	7.9340973	7.5360436	7.6521307	8.20175	8.8016956	9.6416347	8.8267749	7.4857214	9.2616055	7.9960586	9.7975644	8.5337402	8.3290916	9.3397071	8.2041859	9.1454521	7.5549733	7.2825912	8.3577073	8.4488518	6.6689207	7.7665511	7.9680177	8.702781	7.9357662	7.5365118	7.6532941	7.3636087	7.7626091	7.2836287	6.2709044	5.6336328
AGTPBP1	7.804398	8.206391	8.1533498	6.6498581	6.6784359	6.9140589	6.1477389	7.2377155	6.858016	7.4044788	7.7978824	7.7939919	7.3268666	7.1112167	7.1717476	7.1344388	6.5965988	7.5444327	7.7566886	7.1706861	6.6961161	7.8055018	7.2369703	8.2087072	8.1559791	6.645433	6.5570191	6.8548341	6.6746932	6.9109751	6.1422408	6.6918122	7.4040011	7.7990382	7.7951616	7.3262128	7.108881	7.1708791	7.1326449	7.7347852	6.5919612	7.5450906	7.7578031	7.1695171	8.3203409	8.5947988	7.9996396	7.1315009	7.370158
AGTR1	8.8179764	11.1519828	7.6610034	8.9683687	8.6340664	7.9768619	8.7506386	9.3636385	9.1845888	10.0336577	7.8173546	7.3951231	10.6125782	8.7462728	7.457167	7.849896	7.91705	9.6377282	8.1940338	8.2651396	9.2048155	8.8200367	9.3647588	11.1511458	7.6619266	8.970239	10.6206799	9.1863278	8.636224	7.9787604	8.753086	9.2069753	10.0342534	7.8195439	7.3945987	10.6119602	8.7485956	7.4573588	7.8515048	8.521112	7.9185407	9.6393526	8.1968164	8.2674839	8.314154	8.2682768	8.7766151	8.9908431	8.9656438
AGTR2	5.9101286	4.2914099	4.6734768	6.3021294	5.3887522	4.1021682	5.3864256	4.4157698	5.1677046	3.4363537	5.4491576	5.2339872	4.8768187	5.3680022	4.6437233	5.1987096	5.4780304	4.8207855	5.4128892	5.4157957	3.6823769	5.9038019	4.408507	4.2856572	4.6655881	6.295701	5.6869274	5.1584321	5.3807525	4.0961995	5.3789964	3.6778248	3.4306372	5.4416164	5.2269306	4.8690651	5.3593534	4.6375563	5.188143	4.4096727	5.4689888	4.8128927	5.4037753	5.4066753	3.9183458	3.9015947	2.5366103	3.8797876	3.4502869
AGXT	3.8257708	5.4232427	3.6119879	5.5010323	3.1741847	3.7981777	3.6726052	5.0210113	4.515176	4.8893664	4.1938723	3.5861968	3.8887079	4.4013443	4.0156112	3.1138838	4.4331341	4.2536907	4.5071344	4.1080142	4.9112198	3.820828	5.0140705	5.4144758	3.6090903	5.4926929	3.7463662	4.5098773	3.1711351	3.7993507	3.668671	4.9045732	4.8825561	4.1873413	3.5789668	3.8862809	4.3937595	4.0063997	3.1108103	3.3715624	4.4263565	4.2471562	4.5002747	4.103903	4.0641419	2.4547391	3.2819225	2.439323	3.4824774
AHCTF1	8.2295977	7.7512069	8.6208426	8.8300515	6.8407569	6.7748628	7.334678	6.9871647	7.6119245	7.5060369	7.4261712	7.1303722	7.9410661	7.8426857	7.2919328	7.1486293	7.0006102	7.5934257	6.486874	7.176192	7.078618	8.2321385	6.9845053	7.7523465	8.6236583	8.8320411	7.4458257	7.6134022	6.8368379	6.7713143	7.3339767	7.0754407	7.506319	7.4261825	7.1281667	7.9426867	7.8433799	7.2923017	7.1467109	7.0166485	6.9984574	7.594388	6.4806042	7.1750842	8.141758	8.3519536	8.243744	8.3566316	8.0073938
AHCY	9.8807506	9.9894928	10.1494604	10.1093678	9.6810203	9.5734187	10.2383005	9.725565	9.9630794	9.5924258	9.8528939	9.3605052	9.4337297	9.5470195	9.969374	9.9506904	9.5321035	9.5302219	9.4268427	9.3753733	9.4005822	9.8810686	9.7265964	9.9893766	10.1490912	10.1093437	9.9829395	9.9630406	9.6822459	9.5748265	10.237887	9.4021037	9.5938879	9.853524	9.362716	9.4354149	9.5487249	9.9693824	9.9506635	9.9908958	9.5337801	9.5314869	9.4281409	9.3770623	7.7494954	7.5059871	7.2395973	6.9071559	6.6730217
AHCYL1	10.4267061	10.473662	9.860584	10.3816986	9.9822753	10.1928071	9.9926058	9.9993098	10.2446291	10.4206937	10.1152384	10.116742	10.3380684	9.9768175	9.7188065	9.9044172	9.9056709	10.2747759	9.9423229	9.9682736	10.2409535	10.4259572	9.9991543	10.4729072	9.8611495	10.3810837	10.2192979	10.2443418	9.9822999	10.1922205	9.9924753	10.2405305	10.4200599	10.1151619	10.1165984	10.3380511	9.9768036	9.719957	9.9043991	10.0305271	9.9056802	10.2744184	9.9424231	9.9682276	8.4315357	8.1826528	8.5926379	8.7666339	8.4172804
AHCYL2	7.1069319	7.4943923	7.2866007	7.7698793	7.1355754	7.4268322	7.6892974	7.2577094	7.353923	7.8030826	7.4758147	8.2980889	7.2883766	7.3817367	7.6159564	7.1282443	7.855259	7.9311223	7.316989	6.8917113	7.5000192	7.1046852	7.2571262	7.4950741	7.2854021	7.7711964	7.4184098	7.353263	7.1336762	7.4267578	7.690886	7.5003513	7.8041256	7.4760002	8.300734	7.2877317	7.3811234	7.6167519	7.1262279	7.2537734	7.8569063	7.9327641	7.3162355	6.8880318	7.0439806	7.2848813	6.7412781	6.4115273	6.6492663
AHDC1	7.4171766	7.5119939	5.1308018	5.7072134	9.264911	9.1201117	8.8754871	8.18187	9.0783671	8.12746	7.5864147	7.7275459	7.874431	7.607568	7.8643991	7.6139409	7.153774	7.7246889	6.6388481	8.5250915	8.0459194	7.4171145	8.1844244	7.5119021	5.1211669	5.7004606	9.0459731	9.0799472	9.2671042	9.1219552	8.8776933	8.0479207	8.1293471	7.58751	7.7287902	7.876143	7.6081532	7.8662287	7.614815	7.09922	7.1520471	7.7251775	6.6348944	8.5277427	4.3399153	4.0158934	3.7967013	2.4037919	4.1463238
AHI1	8.4056413	8.4744315	8.6563214	8.1741715	8.354516	8.5263725	8.07639	8.4410565	7.988291	8.4817322	8.1264708	8.6127829	8.1307517	7.4787019	7.7365732	7.5323515	8.3689973	8.549565	8.2618736	7.7604943	8.2877808	8.4083179	8.4439067	8.4775153	8.6582182	8.1767227	8.7744847	7.9901895	8.3569298	8.5292897	8.0785802	8.2904202	8.4847726	8.128575	8.6152277	8.1328944	7.4789416	7.7380922	7.5327078	8.4497729	8.3719291	8.5522621	8.2643755	7.7616137	5.5428409	5.8660134	6.2691308	7.2882479	7.1034082
AHNAK	11.4808086	11.6247359	11.0382066	11.4521673	12.4027233	12.3725181	11.9705302	12.5282357	12.4120169	12.1849945	11.1083545	12.0934581	12.3149153	11.8529051	11.7054089	11.5860713	11.4400183	12.533868	11.8863174	12.3641626	12.0833469	11.4785928	12.5257553	11.6215474	11.0371894	11.4505001	11.9776559	12.4094305	12.3997961	12.3698182	11.9659631	12.0797652	12.182129	11.1075872	12.0896643	12.3125619	11.8493575	11.7016809	11.5834252	12.182129	11.4385799	12.531297	11.8823968	12.3616199	8.9798378	8.8356672	9.4117368	9.8997488	9.6782486
AHNAK2	9.8176733	9.4229008	7.7918759	7.3050761	9.6556234	9.5470195	9.2375139	10.5129334	10.8656976	11.5494832	7.908116	7.6872361	11.0472178	10.0604518	7.7918759	8.9670519	8.1364316	10.8946387	8.8807871	10.611748	9.4134347	9.8185128	10.5125617	9.4244848	7.7931331	7.3046623	9.9016759	10.8652253	9.6568891	9.5487249	9.2399152	9.4150032	11.5473343	7.9098479	7.6882498	11.0462102	10.0607019	7.7931331	8.9688355	9.4734957	8.1390688	10.8943138	8.8829787	10.6110283	7.3688208	6.045628	6.4753663	7.7021881	7.5840714
AHR	8.6595673	9.7919542	7.8904735	9.0627559	11.538388	10.899031	9.9843471	9.5618028	10.9545983	9.8202254	10.2836067	11.3160078	9.4623918	9.7981848	10.1037809	10.1282377	9.3979595	10.3047983	10.198872	9.9149588	10.3551208	8.6618178	9.5629545	9.7931242	7.8923811	9.0644103	9.8503716	10.9542967	11.5361333	10.8986684	9.9843668	10.3545892	9.8210331	10.2833116	11.3151778	9.4642646	9.7993157	10.103743	10.128466	9.8912814	9.3992297	10.3047615	10.1978469	9.9149267	7.2362361	7.3249424	9.6473721	8.9845387	8.8856997
AHSA1	10.2732713	10.2213621	10.8078817	11.1691174	10.4079255	10.5243781	10.2809611	10.0234366	10.6450658	10.048673	10.3178083	10.6073344	10.406126	10.34939	10.0150411	10.3772721	10.5610028	10.250274	10.1006679	10.4916151	10.3380684	10.2725387	10.023805	10.2207929	10.8078802	11.168157	11.0324042	10.6445053	10.4073526	10.5242357	10.2810727	10.3375368	10.0493825	10.3171371	10.606602	10.4055769	10.3487272	10.0148551	10.3766244	10.4168323	10.5605574	10.2500338	10.100597	10.4910176	9.2099331	9.1745987	8.5518808	8.7852225	8.4982571
AHSA2	7.8134393	8.0325034	6.9376291	6.4527281	8.4061805	8.1681747	7.6856142	7.7978824	6.8641839	7.3473784	7.7226584	8.4937809	6.5961341	5.8862813	6.5597109	7.2504706	8.54691	8.7830016	8.1533498	6.9609927	6.3535589	7.8145874	7.7990382	8.0346749	6.935343	6.4483358	5.9952839	6.8609724	8.4094503	8.1699736	7.6868834	6.3475484	7.3470132	7.7238566	8.4967032	6.5922055	5.8783727	6.5555839	7.250726	8.4997831	8.5495391	8.7852557	8.1552828	6.9580834	6.8442051	7.108536	7.5671535	7.842599	7.5429453
AHSG	3.9911345	4.6552454	3.5262362	4.3389942	3.6346755	4.2271788	3.8083642	3.5125535	4.4215883	4.7513916	4.942199	4.3121073	3.6443202	4.6955747	4.1199894	5.3258483	3.0201622	3.6647322	3.6797223	4.2406122	4.4215883	3.985117	3.5052277	4.6553892	3.5223908	4.3339251	3.833088	4.4154378	3.6311053	4.2231904	3.8083722	4.413542	4.7445596	4.9358196	4.3083366	3.6390416	4.6891649	4.1151161	5.3161574	3.3185906	3.015467	3.6593298	3.6733776	4.2318215	4.0649573	4.3118303	3.9642665	2.422795	3.8958864
AHSP	6.4281742	6.1830298	7.3310766	5.9652768	6.4102006	7.0502755	6.7778589	6.5290224	7.0697815	6.9348156	7.5654371	7.2610619	6.7419816	7.1064621	6.2232377	7.1382692	6.8476531	6.3392374	7.522716	7.0848751	6.3515794	6.4228953	6.524845	6.1767622	7.3301836	5.9587251	7.1753195	7.067623	6.4047887	7.0474996	6.7742666	6.3451538	6.932137	7.5657949	7.2604924	6.7386003	7.1046852	6.2168947	7.1367279	6.6381777	6.8449932	6.3330316	7.5230579	7.0821113	3.0896769	5.6005161	4.8577814	5.3352478	4.6603376
AICDA	4.3502717	5.7868067	3.7566111	5.3084177	5.6494716	4.8706932	5.6323582	5.4771328	3.3031075	5.4258861	3.675745	5.2922211	5.2202213	5.313476	6.3930769	6.188717	5.9086407	3.4777678	5.3289375	4.4781718	4.7378064	4.3470933	5.4681692	5.7786647	3.7495342	5.3002377	5.5048833	3.3041333	5.6423475	4.8639141	5.6221157	4.7341176	5.4179942	3.670034	5.283441	5.2090791	5.3068797	6.3878081	6.181882	5.7725392	5.9018253	3.4698603	5.3196475	4.4688754	2.5275726	3.7250841	1.2578291	3.5395356	4.0369514
AIDA	9.8087692	10.611748	9.3185997	9.8009512	9.3053402	9.05285	9.7249293	9.3732399	9.5907498	10.7056289	9.9201702	9.8518218	10.5523179	10.6497044	9.9814965	10.0998937	10.1129985	10.5401884	10.3950643	9.6460406	9.9016478	9.8106995	9.3755418	10.6110283	9.3208551	9.8020368	9.4971309	9.5924484	9.3076019	9.0543612	9.7259415	9.9016759	10.705379	9.9197968	9.8524188	10.5514513	10.6491974	9.9815008	10.0998012	9.5863393	10.112914	10.5399806	10.3940627	9.647363	10.1115123	9.7506456	10.6891192	10.9058403	11.127181
AIF1	10.8210965	10.0731988	10.9657374	10.8149921	11.5218486	11.583341	11.4087972	11.8968467	11.498085	10.5805318	11.7735235	11.770841	9.8686413	11.5805908	11.5805908	12.0144983	11.1236002	11.103017	12.0280184	11.7562892	11.5058089	10.8207168	11.8925966	10.0732197	10.9651267	10.8145893	10.5833976	11.4959269	11.5199188	11.5808447	11.4074009	11.5036356	10.5800337	11.7700867	11.7672625	9.8690296	11.5780457	11.5780457	12.0104915	11.7199306	11.1227284	11.101972	12.0239357	11.7529105	6.356086	6.1960841	8.6733964	9.0766378	8.6991986
AIFM1	9.0088866	9.4037516	8.3798044	9.0469256	8.9056738	9.0890105	9.2473344	8.9650557	9.0909733	8.7753655	8.9848034	8.8438563	9.0666775	9.4327157	9.483773	9.2241445	9.8926585	8.5105176	8.9499612	9.06914	9.1497963	9.0106032	8.966899	9.4053064	8.3827059	9.0484437	9.1151361	9.0924857	8.9075445	9.0903479	9.2496159	9.1517388	8.7776336	8.9873108	8.846279	9.0682852	9.4338659	9.4854737	9.2263121	8.7258219	9.8927195	8.5136579	8.9519047	9.0708838	7.6737538	8.2410138	7.2803369	6.3664487	6.0213443
AIM1	10.4198915	9.9037189	9.3428826	9.4377161	9.4229008	9.5193872	9.5413012	9.6643402	9.7367164	10.0193218	10.7247976	10.9940527	10.0435843	10.8220701	10.93584	10.9545983	10.5689198	9.8897823	10.8090844	10.6641512	10.8756669	10.4191754	9.6656382	9.9037073	9.3445324	9.4395025	9.4222099	9.7377138	9.4248269	9.5210387	9.5429265	10.8753472	10.0195616	10.724755	10.9932016	10.0440225	10.8216459	10.9353459	10.9542967	10.8545742	10.5684062	9.8902765	10.8085047	10.6635811	7.0498588	7.1959448	8.6011681	8.155205	8.1174171
AIM1L	5.7744265	5.7801709	4.8874264	6.446893	4.8637802	4.9002818	6.5414205	6.3280972	4.9336609	5.5885303	6.2215144	5.752396	5.3538359	6.2283328	4.6197005	5.9412818	6.0713741	5.8795632	4.6156118	6.6692743	6.4522682	5.7661893	6.3222635	5.7718192	4.8822646	6.4423294	5.9942389	4.9277159	4.8599555	4.8937533	6.5365571	6.4471737	5.5798054	6.2155043	5.7444557	5.3453333	6.2229008	4.6150943	5.9343693	5.6720886	6.063547	5.8723643	4.6097824	6.6656289	5.2847834	5.5993792	4.0310702	5.8720467	4.623111
AIM2	8.0659316	7.0880367	8.9486007	7.7636871	7.4989845	7.9959376	3.5162223	6.087931	7.1090568	8.7730338	9.30127	10.5906814	7.8726008	10.6715144	10.2228046	9.6468203	10.3808152	8.4762308	9.9306677	9.9796144	9.4552652	8.0678984	6.0823907	7.0849986	8.9505838	7.7650521	7.3999342	7.1068343	7.499281	7.9975478	3.5151516	9.4571385	8.7755335	9.3033065	10.5900243	7.8743593	10.6708412	10.2211741	9.6481103	9.651745	10.380139	8.4792738	9.9307203	9.9796185	4.708921	6.1403739	6.6539714	5.8077917	5.6809738
AIMP1	9.667104	10.0423151	10.2639539	10.4879539	8.909847	9.1155436	9.3636385	9.537736	9.1887732	9.7768604	9.1271126	9.4848739	9.6036835	9.2866847	9.4763791	9.4161935	9.4806067	9.7469724	9.5618028	9.3317482	9.2641104	9.6683202	9.5394795	10.0428242	10.2632336	10.487361	9.5518309	9.1906685	8.9114349	9.1173276	9.3654768	9.2663285	9.7780493	9.1289943	9.4865693	9.6049351	9.2889058	9.4781451	9.4180583	9.6142828	9.4823106	9.7475396	9.5633404	9.3340648	8.4988807	8.5087047	8.1332903	8.1836879	7.7672963
AIMP2	9.6953353	9.0991376	10.5225321	10.1708021	9.3913573	9.4469421	9.3488645	9.6292342	9.6309078	9.3984739	9.9796144	9.8170819	9.779855	9.9325906	9.8863518	9.8878257	9.8347767	9.470324	9.6230095	9.7303421	10.0372889	9.6964935	9.630613	9.1006433	10.5223972	10.1702268	9.9009959	9.6323433	9.3928967	9.4486867	9.3507768	10.0378109	9.4000153	9.9796185	9.8179446	9.7810145	9.9325993	9.8865208	9.8879654	9.2925567	9.8354502	9.4721409	9.6242446	9.7314613	9.5196324	9.720923	8.4590352	7.8773917	7.4525145
AIP	9.4775609	9.9630794	8.9942094	9.1545501	9.9772817	9.8410457	9.8985431	9.8257146	10.0903231	10.1211823	9.860584	10.2070102	10.1176549	9.8369705	10.1282377	9.9559609	10.2717264	10.0294125	9.652132	9.6309078	10.3205751	9.4793197	9.8264963	9.9630406	8.996015	9.1564698	10.1280734	10.0898009	9.9772745	9.8416793	9.8985926	10.3199046	10.1209796	9.8611495	10.2064942	10.1174738	9.8376882	10.1280734	9.9559201	9.2524614	10.2714152	10.0299653	9.6534706	9.6323433	6.6173439	6.6451899	6.27683	6.4901698	6.1377849
AIPL1	6.3148917	5.622505	7.0756039	6.6763689	6.3845352	6.3823639	6.9363187	7.225639	5.9969935	6.6166719	6.6737657	6.7565966	6.5081885	6.4487675	6.2059414	6.2565616	6.5797191	5.748827	5.4699252	5.2739555	6.8176853	6.3089552	7.2245179	5.6144999	7.0730277	6.6726083	6.7175892	5.9887191	6.378558	6.3769143	6.9336228	6.8140145	6.6121916	6.6694426	6.7545663	6.5041862	6.4433176	6.2002336	6.250863	6.3796717	6.5747997	5.7406611	5.4605675	5.2663459	3.4999332	2.4822138	2.6332784	3.4445173	3.7605796
AIRE	4.646054	4.3536763	4.546946	4.8562489	4.872894	4.9336609	4.0426354	4.4340092	4.9572664	4.0426354	3.3273372	4.0525881	4.5417756	5.0200849	4.3186121	4.4013443	3.9717103	3.5241972	3.3703056	4.3379156	4.773657	4.6431796	4.4253259	4.3475932	4.5392125	4.850375	6.0485232	4.9483957	4.8682506	4.9285279	4.0356949	4.7669719	4.0403522	3.3262688	4.0461593	4.5338218	5.0124286	4.3114774	4.3928199	2.6656856	3.9688732	3.5243485	3.3685004	4.3352738	3.9538817	5.0726857	4.5322552	6.2018238	2.832015
AJAP1	6.0115956	5.6113873	6.0249084	5.6113873	5.9562353	6.0161655	6.3487375	5.9937667	6.1084042	5.5479931	6.3741035	5.6837519	5.07786	4.981245	5.4414898	5.748827	5.7033249	5.5565251	5.4747827	6.3457211	5.7231774	6.0058118	5.987536	5.6009039	6.0174789	5.6035433	5.1966383	6.1017127	5.9496735	6.0101949	6.3432865	5.7160367	5.5392041	6.3685521	5.6750724	5.0708714	4.9744217	5.4336479	5.7406611	5.3074494	5.6944244	5.5482828	5.4667749	6.3383276	4.0169579	3.3956351	3.9200941	4.2345646	3.6247629
AK021537	7.646158	7.4311324	7.8669348	8.1382374	7.2328529	7.1599778	7.5176977	7.2888905	6.7250248	7.0953068	6.9530348	6.3075766	7.1470781	5.8833997	6.8637939	6.94148	7.3621064	7.7349717	6.9927113	7.6670617	7.2932197	7.6472627	7.2882609	7.4311469	7.8687924	8.1402051	7.0946948	6.7201789	7.2312492	7.1588181	7.5182136	7.2926597	7.0917023	6.9504761	6.3033562	7.1446293	5.8751218	6.8609724	6.9381937	7.9247699	7.3612308	7.7362157	6.99045	7.6680383	6.1564294	6.6973802	4.5201223	6.2973534	5.9228901
AK021933	5.2913997	5.7983137	4.4133628	5.5419116	5.5369714	5.9964515	5.6166956	5.3848356	5.4051264	5.9420768	6.1923123	5.4138912	6.2334994	5.5352594	5.9706246	5.5755123	5.6173467	6.5377977	6.2354965	6.1441136	4.1710722	5.2844387	5.3763202	5.7901699	4.403329	5.5321271	4.4164537	5.396539	5.5301633	5.9891966	5.6096345	4.1659821	5.9343693	6.1846012	5.4051244	6.2268556	5.5288322	5.9628639	5.5671008	5.7981539	5.6081863	6.5331874	6.2285497	6.1374795	4.5177002	4.582788	3.6334002	4.6823252	4.1950252
AK055981	7.1287525	7.1864304	6.6768416	7.5468742	7.132607	6.910809	6.313174	6.1271039	6.8098865	7.3817367	7.5046149	7.1546349	7.3608901	7.3044716	7.8770322	7.026213	7.5620969	7.4951601	7.3621064	7.1849894	6.68289	7.1268032	6.1210851	7.1857309	6.6721435	7.5470211	6.4709293	6.8063959	7.1304223	6.9076935	6.3069438	6.679158	7.3814024	7.5045922	7.1534051	7.3597845	7.3044532	7.8789432	7.0235739	6.8607575	7.5626631	7.4950741	7.3617247	7.183811	7.3132903	7.4845539	5.4802076	5.6828562	5.2857041
AK1	9.1693231	9.3284258	10.3047983	10.0983469	10.7902183	10.843872	10.4906511	10.3591482	10.4816886	10.402358	9.4587848	11.0283204	10.0926455	10.43891	10.151771	9.6084798	9.8419182	10.3071171	10.0582681	9.9207488	10.8868493	9.1713024	10.358543	9.3303123	10.3043805	10.0982058	10.5800337	10.4810655	10.7892593	10.8435629	10.4900525	10.8864975	10.4018183	9.460739	11.0271968	10.0924697	10.4381944	10.1515066	9.609764	9.3340648	9.8425479	10.3066419	10.0585248	9.9207846	9.6399124	9.3782296	7.340043	7.8258538	7.4086486
AK2	8.8940182	9.2898679	9.7552588	9.7097985	8.6742552	8.6563214	8.933424	9.0353491	8.6815583	8.9905941	9.0299806	9.1669808	9.3168911	9.1125386	9.1644475	9.1517281	9.2445956	8.9152494	9.1836433	9.3070271	9.481936	8.8959567	9.0370088	9.2920364	9.7561617	9.7109138	9.1389691	8.6837513	8.6765592	8.6586523	8.9353159	9.483594	8.9923582	9.0316744	9.1689341	9.318835	9.1145164	9.1663607	9.1537416	9.0966044	9.2474912	8.9170508	9.1856094	9.309623	7.1057969	6.9821147	6.3291104	6.2534346	6.5594198
AK5	6.8975336	6.2681733	5.9420768	6.8276076	4.5264072	5.262544	3.961575	7.4261712	6.1283555	6.8822951	6.8119633	5.9652768	7.1235077	6.0421903	6.5339277	5.1751282	6.4943412	6.251724	6.7906674	2.6583892	6.6275065	6.8941559	7.4259554	6.261595	5.935511	6.8238866	6.8269233	6.122313	4.5183268	5.2546815	3.9593505	6.6231046	6.879519	6.8082525	5.9578721	7.1209892	6.0364459	6.5291985	5.1684007	4.9749268	6.4904714	6.2452922	6.7860393	2.6513661	4.2896257	4.3118303	2.6824796	3.8587541	4.2656021
AK6	9.5307922	9.3231555	10.1348392	9.9091693	8.6234705	8.8055531	8.9867165	8.89868	8.7417904	8.8463317	8.8223378	8.8948491	8.7239675	8.6075338	8.9142432	8.8595949	8.9536286	9.1870121	9.2720896	9.1434283	8.5443186	9.5324324	8.9005915	9.3251024	10.1344765	9.9091574	9.2990285	8.7443185	8.6260675	8.8076962	8.988479	8.5469791	8.8484676	8.8243967	8.8970775	8.7258219	8.6099909	8.9160669	8.8617089	9.0263058	8.9555613	9.1890495	9.2739924	9.1454521	9.600463	9.6770071	9.2422295	9.0573645	8.9382755
AKAP1	8.272148	9.1501152	9.153936	9.1444934	9.0729001	9.1723992	8.7817638	8.7422636	8.9579923	8.8367727	8.1833419	8.2997967	9.7080189	7.9063767	8.1701143	7.8603739	8.507661	8.4770206	8.4786772	8.3550582	8.5085492	8.2752142	8.7451465	9.1520619	9.1558601	9.146502	9.5601471	8.9598303	9.0743	9.1743799	8.7838185	8.5116706	8.8387768	8.1857661	8.3025003	9.7090903	7.9080023	8.1718206	7.8620651	8.1923895	8.510601	8.4800421	8.4817322	8.3574732	8.7284088	8.9123673	6.8234279	6.9878759	7.0979242
AKAP10	7.9543625	7.8467378	7.9445535	7.8426857	8.0306029	8.1076617	8.1750993	7.7871182	8.052473	8.2044281	8.2245666	7.8453475	8.2730939	8.2826759	8.1382374	8.1638637	8.7333955	8.2182074	8.5125856	8.1499669	8.0450656	7.9566809	7.7884744	7.8481244	7.9466239	7.8442218	8.1555269	8.0545319	8.0329254	8.1099258	8.1776754	8.0470166	8.2067992	8.2269756	7.8468992	8.2756464	8.2851681	8.1403542	8.1663038	8.7458687	8.7356471	8.2205697	8.5154403	8.1531106	5.6928071	5.0385872	5.7520156	5.6340096	5.7836357
AKAP11	9.8404038	9.9926058	9.6402236	9.6073131	9.6036835	9.7907537	9.3406754	9.8067258	9.571833	10.116742	10.1375997	10.1686616	9.8484973	9.7872776	9.9737775	9.8252407	9.9651345	10.0105281	10.1084125	9.5843396	10.0164301	9.8410503	9.8077206	9.9924753	9.6416347	9.6085782	9.7096549	9.5731798	9.6047255	9.7919028	9.3426026	10.0165716	10.1165984	10.1365291	10.1681298	9.8491055	9.7884827	9.9737277	9.8253879	9.9938259	9.9650966	10.0108932	10.10842	9.5857637	7.9928612	7.7993136	8.1731489	7.6874774	8.1560741
AKAP12	9.6532018	11.2995857	11.5637017	10.9076977	10.2114045	10.0983469	9.257729	9.5896616	9.5321035	10.8248113	9.4399426	8.6724993	11.2995857	9.7803595	9.2748507	10.1741711	9.7360327	9.8425799	9.8383496	8.7939057	9.550223	9.6550781	9.5911343	11.2988268	11.5613557	10.9072414	10.3451627	9.5337801	10.2114057	10.0982058	9.2599304	9.5521823	10.8243549	9.4416552	8.6747907	11.2988268	9.7815357	9.2771984	10.1738824	9.4042147	9.7373749	9.8432344	9.8390028	8.795897	8.6078082	7.8773917	8.6115308	8.7170414	8.7569103
AKAP13	10.4369557	8.8729834	9.5872933	9.9450343	10.3103004	10.1152384	9.8038831	10.2083724	10.2886009	9.4893306	9.4405464	9.7067215	9.2092749	10.0372889	8.8514084	9.7773447	9.3675657	9.424129	9.5819656	10.0028613	9.4215729	10.4362109	10.2079426	8.8751491	9.5887719	9.9451222	9.9772745	10.2883306	10.3097797	10.1151619	9.8049493	9.4231688	9.4909432	9.4422626	9.7078346	9.2115133	10.0378109	8.8535655	9.778583	9.7969375	9.3693255	9.4256902	9.5834072	10.0027865	7.38042	7.9252598	7.8589267	8.8406382	8.3977591
AKAP17A	8.8153533	8.2768946	8.6023597	8.9989047	9.1379429	8.8997545	8.5227139	8.4299231	7.9212136	8.2237425	8.3664766	8.5027179	8.0270664	8.0993933	8.4056413	8.3035838	8.7817638	8.8325309	8.7639565	8.8403187	7.5640324	8.8174045	8.4323182	8.2794905	8.6052868	9.0006178	8.4595898	7.9226014	9.1401035	8.9016362	8.5251306	7.5643151	8.2263739	8.3688168	8.5056788	8.0290557	8.1011158	8.4083179	8.3062877	9.1413085	8.7835678	8.8345911	8.7658841	8.8423188	6.5584042	6.7522141	6.5121881	7.2682882	7.3633575
AKAP3	4.504868	4.2978919	4.7393489	4.5480368	4.4694322	4.2406122	4.825359	4.4647163	3.810859	4.0616316	4.6540408	4.4089574	4.4671836	3.9570019	3.5540182	4.2469471	4.3502717	4.3502717	4.2106047	4.3148584	5.0230981	4.5008875	4.461384	4.2959032	4.7341176	4.5441412	3.9418979	3.8136491	4.4594471	4.2360009	4.8172961	5.0156954	4.0588274	4.6481116	4.4042539	4.4589361	3.9492268	3.5558781	4.2375751	4.4734911	4.3424508	4.3470933	4.2062067	4.3064022	3.0445794	2.8878588	2.7295666	1.4371587	1.994897
AKAP4	4.63803	3.0946058	3.522476	3.522476	5.2094638	4.0492774	6.2542037	5.0551385	3.8069548	4.380745	4.4196172	4.9920565	3.2423954	3.4730513	5.074278	5.2109847	3.1686185	3.9643941	3.1411848	5.673225	4.2604857	4.6290781	5.0496632	3.0862379	3.5166653	3.5151516	5.6316448	3.8020635	5.2003431	4.0496039	6.2490328	4.2566623	4.3775309	4.4141258	4.9850708	3.2469556	3.4698603	5.0685158	5.202783	4.367741	3.1643233	3.9610174	3.1366896	5.6645905	2.0185968	3.3296062	2.0851499	3.723614	4.5650415
AKAP5	3.5684494	5.3599658	5.4986177	4.7767805	4.6924624	2.8951473	1.9769179	5.4335548	5.066911	4.1669843	5.3298033	5.4607309	4.4922441	3.7566111	5.6843714	3.6255517	4.4671836	3.7813057	5.159702	4.7091986	6.9112412	3.5707758	5.4273213	5.3515113	5.4903569	4.7700354	3.2383816	5.0566403	4.6840723	2.8827338	1.9802676	6.9084977	4.1641638	5.322173	5.452045	4.4855024	3.7508993	5.6755048	3.6185168	6.1504553	4.4589361	3.7821991	5.15321	4.7035797	1.7553286	3.508172	4.3469251	3.2595015	3.8699581
AKAP6	6.2937617	6.1850999	6.2271691	6.1247455	5.3258483	5.0925994	5.7141623	5.585917	5.417541	5.9639256	5.949621	5.2186524	5.624914	4.9974676	4.2978919	5.3625526	6.0161655	5.836598	5.3762344	5.5831297	5.2234508	6.2878077	5.5786061	6.1784791	6.2214695	6.1186918	5.7001329	5.4095023	5.3174212	5.0838961	5.7054716	5.2164069	5.9569351	5.9433893	5.2103643	5.6162997	4.9897542	4.2981886	5.3537092	5.7192425	6.0094136	5.8285482	5.369857	5.5765719	6.3652174	6.8288572	5.2898618	4.1995311	3.6925773
AKAP7	7.1695248	7.91151	6.7984512	7.7571187	7.2751672	7.4003383	7.5849363	7.3686759	7.1441947	7.8794884	7.6787526	8.2768946	7.5649877	7.7007362	8.0075639	7.3003098	7.1546349	7.9301613	7.950483	7.4681431	7.8260732	7.1681494	7.3680748	7.9136794	6.7953554	7.7582069	7.8205124	7.1432365	7.275084	7.4002064	7.5856098	7.8281745	7.8812219	7.6797543	8.2794905	7.5657949	7.7014068	8.0094095	7.2998247	7.5529535	7.1531827	7.93178	7.9522812	7.4682245	7.7454573	8.0807693	7.3747555	7.3025374	7.5351144
AKAP8	9.0426322	8.9551148	9.3321783	9.280315	8.9839508	9.0036288	9.2092749	8.7563494	8.5448803	8.6958957	8.8729834	8.8532099	8.8163166	8.9290998	8.9642495	8.8358087	9.0729001	9.0594502	8.948169	9.0322204	8.8487316	9.0442122	8.7586999	8.9568343	9.3342252	9.2825106	9.3698882	8.5475198	8.9857084	9.0055133	9.2115133	8.8508615	8.6981603	8.8751491	8.8553175	8.8181081	8.9312128	8.9660827	8.8378419	8.9857084	9.0743	9.0611635	8.9501633	9.0335421	7.3230052	7.4059914	7.2104569	7.3160038	7.1057969
AKAP8L	7.2333364	7.0739232	6.6403417	7.153774	7.2355792	7.159471	6.7159756	6.8139825	6.4680519	6.7023103	6.5710104	6.9173335	6.5722512	6.8331644	7.3530261	6.8693764	7.1835665	7.0824354	6.6822305	6.8125004	6.7614862	7.2328145	6.8106123	7.0713773	6.637001	7.1527709	6.8553471	6.4629405	7.2343156	7.1579171	6.7127318	6.7576305	6.6985586	6.5678785	6.9145484	6.5678785	6.8300053	7.3523501	6.8656723	6.6807401	7.1822231	7.0798778	6.6785748	6.8091439	4.61169	3.8545404	4.4317021	4.5044873	4.116126
AKAP9	7.7137485	8.5932046	7.3479078	8.2129576	8.3349478	8.3625011	8.11212	8.0504148	7.5957893	7.874431	7.5732327	7.8088499	7.9397084	7.5333322	8.0770756	7.8959947	8.1533498	8.7326494	8.507661	8.2169699	7.3479078	7.714124	8.0524603	8.5956964	7.34729	8.215299	7.5763792	7.5962922	8.3379535	8.365044	8.1132902	7.34729	7.8757018	7.573437	7.8100614	7.9416573	7.5337317	8.0792283	7.8980717	8.5449678	8.1555269	8.7348187	8.510601	8.2193733	8.7403149	8.9434183	7.8653455	7.7367374	7.4934431
AKIP1	7.561573	7.7093276	7.4503584	7.0614841	8.5395294	8.6857616	8.559348	8.7510231	8.2776763	8.4717305	8.0556724	8.3132035	8.4253607	8.4368117	8.4689772	8.2962819	8.4425719	8.6075338	8.3180333	8.36769	8.5352094	7.5626631	8.7539185	7.7105998	7.4505045	7.058628	8.2195373	8.2802806	8.5422681	8.6880167	8.5621184	8.5379787	8.4748414	8.0573936	8.315704	8.4282365	8.4395837	8.4718875	8.2987663	8.2769957	8.4456607	8.6098003	8.3204411	8.3703073	6.5741052	7.1637861	6.6910947	6.7241157	7.0888257
AKIRIN1	8.8553474	7.9603585	8.6693876	8.4320899	8.0108107	8.4971764	8.6148432	7.8697956	7.9588195	7.560225	7.5992464	8.1499669	7.8739493	7.9768619	8.3862466	9.010683	8.0520828	7.4241594	8.3246801	8.2919749	7.7057444	8.8578548	7.8715774	7.9618464	8.6717239	8.4347419	8.9371379	7.9603437	8.0132178	8.4997831	8.617442	7.7068035	7.5609773	7.5991163	8.1524439	7.8752322	7.9783589	8.3888977	9.0123746	8.1273321	8.0545319	7.4242132	8.3272981	8.2945944	6.2601728	5.5757097	6.2467925	6.4241685	6.5426358
AKR1A1	11.1060047	11.0283204	10.5568043	10.7562615	11.7637984	11.8631089	11.9582048	11.7938015	11.9502009	11.1504728	11.5058089	11.5162131	11.0256674	11.5611247	11.8135787	12.1003802	11.818421	11.4400183	11.8135787	11.9551043	11.6316393	11.1051652	11.7903102	11.0271968	10.5562931	10.7559285	11.2226095	11.9458708	11.7603447	11.8593968	11.9536451	11.628627	11.1488177	11.5036356	11.5141021	11.0245911	11.5588392	11.8100697	12.0967683	11.7153969	11.8149095	11.4385799	11.8100697	11.9506652	7.9591555	7.7038591	8.8856997	9.2120316	9.1745987
AKR1B1	11.2513039	11.2665748	10.5621148	10.5940545	12.0562699	11.9502009	12.2842916	11.8863174	11.8497519	11.5860713	11.4602313	11.0680917	11.3041798	11.5589347	11.8779731	11.6744703	11.2238721	11.3519425	11.5748336	11.2074245	11.3757903	11.2503682	11.8823968	11.2656524	10.5616711	10.5933206	12.6553975	11.8462936	12.0526062	11.9458708	12.281412	11.3745616	11.5834252	11.4585391	11.0668342	11.3033617	11.5565963	11.8742644	11.6708576	11.5036356	11.2226095	11.3507849	11.572368	11.2060738	10.078877	10.0996224	9.0023224	8.760381	8.9610504
AKR1B10	5.0529574	8.442115	5.9354632	5.9842143	7.353923	7.2542693	7.2124454	7.1497456	7.3414129	5.0279862	5.4958956	5.4350024	6.8207787	5.5153531	5.0876351	6.2303626	5.7470751	5.9889718	4.3121073	5.2999994	6.2972334	5.0485346	7.1478306	8.4463213	5.9285257	5.977261	10.6119602	7.3403969	7.353263	7.2537734	7.2112465	6.2908223	5.0223364	5.487848	5.4261661	6.8166575	5.506474	5.0783816	6.2248939	3.8538818	5.7385349	5.9816198	4.3094607	5.290057	7.0914507	7.1348658	5.2103023	5.5880869	5.8530134
AKR1C1	11.0763953	12.2593428	11.3863916	12.703059	12.1057219	11.8863174	12.1709427	12.2267518	11.8631089	11.8863174	10.5963125	11.6744703	12.5593722	11.712408	10.9868587	10.77385	11.4043534	12.4229736	11.967253	11.8262881	12.4763263	11.0751131	12.2240131	12.2568037	11.3850669	12.7008916	13.1025209	11.8593968	12.1020341	11.8823968	12.167937	12.474679	11.8823968	10.5954877	11.6708576	12.5573723	11.7087938	10.9859819	10.7732018	11.1832766	11.4030502	12.4207915	11.9627279	11.8225056	10.5526283	9.3025664	10.3343819	10.8371868	10.9501878
AKR1C3	9.9331721	10.9221153	8.3101003	10.8018672	10.6931209	10.5225321	10.5088356	10.2137785	10.9209573	10.5906814	9.9214146	9.1183559	10.8946387	10.4352993	9.1657116	9.804909	9.767161	10.7764126	10.2573308	10.4787852	10.1510374	9.9334481	10.2133431	10.9216053	8.3133653	10.8011608	11.1328156	10.9210505	10.6925078	10.5223972	10.5083715	10.1507759	10.5900243	9.9214709	9.1202215	10.8943138	10.4346156	9.1674088	9.8059681	10.518302	9.7682446	10.7756824	10.2570883	10.4781231	10.4230599	8.6095668	10.9777857	9.7820575	9.6018129
AKR1C4	6.0430956	5.4993874	5.159702	5.7789833	3.160726	4.6003903	5.0124101	5.2219422	3.7163566	5.3495149	4.8241634	2.4474289	4.7513916	3.3612617	5.4190397	5.4896305	4.6901188	5.2922211	3.5360525	5.2517029	4.1113675	6.0361918	5.2128431	5.4926929	5.1522083	5.7721792	2.6232057	3.7196916	3.1466584	4.5927898	5.00363	4.1081945	5.3367498	4.8185877	2.4579405	4.7472138	3.3655295	5.4099853	5.4845191	5.4546866	4.6835712	5.2825437	3.5325158	5.244663	4.8134367	1.6679729	4.5262352	3.8901105	4.0204448
AKR1D1	4.4277577	5.1688162	5.1375464	4.3472764	4.8596301	5.313476	4.2914099	4.6560955	4.9121437	5.3387891	4.8094	4.7393489	5.4422942	0.774483	4.9233092	5.2142296	4.2795174	5.5688878	4.6610802	3.8969167	5.0405572	4.420787	4.6496053	5.1641429	5.1298268	4.3420296	3.2570166	4.9077936	4.8557661	5.3046703	4.2856572	5.0335169	5.329967	4.8034081	4.7333724	5.4344688	0.7795429	4.9160443	5.2067866	5.5213724	4.2763476	5.5605511	4.6525601	3.8901005	3.0896769	0.9650646	3.7383577	3.0735562	3.1497037
AKR7A2	10.0234366	9.8183822	8.3404235	8.7830016	9.6664313	9.8336424	9.6143279	9.7022331	9.8176733	9.6393182	9.1510765	9.0917703	9.4424259	9.6860682	9.4749603	9.5772069	9.4872709	10.1580819	9.2237026	9.5730395	8.9666954	10.023805	9.7034075	9.8192152	8.342261	8.7850474	9.142954	9.8185128	9.6676652	9.8343454	9.6155712	8.9685159	9.6406797	9.1531261	9.0932893	9.4441346	9.687313	9.4761631	9.5787058	9.5646135	9.4889468	10.1577728	9.2258278	9.5744384	8.3090094	8.501489	7.9146404	8.2198976	8.5123793
AKR7A3	8.0395936	8.3501459	7.5879222	7.9463989	8.0357859	7.9215384	8.0479175	8.1369053	7.6393146	8.0726408	7.6237692	7.6792778	7.5896366	7.7580401	7.5875342	7.6904815	7.8130282	8.3456117	7.587074	8.11536	7.4182025	8.0415939	8.1383993	8.3526739	7.589348	7.948398	7.6702788	7.6400287	8.037712	7.9230194	8.0499957	7.4184098	8.0748703	7.6249458	7.6808818	7.5904239	7.7591802	7.58751	7.6914631	7.8589581	7.8143535	8.3478125	7.5878518	8.1173864	5.5603601	5.8063109	5.7512994	5.025752	4.6005642
AKT1	9.8021826	9.5314099	9.3197277	9.8377468	10.1442839	9.8827363	9.6698982	9.1669808	10.2163426	10.1052533	9.9098691	10.1322482	10.1102355	9.6763657	9.6433369	9.6919965	10.2691233	9.6453884	9.7733604	9.5797924	10.4369557	9.8032706	9.1689341	9.5330241	9.3217055	9.8384298	9.893933	10.2158988	10.1438496	9.8829948	9.6710281	10.4362109	10.1055783	9.9098711	10.1319454	10.1101786	9.6776161	9.6446711	9.6931846	9.5100545	10.2687273	9.6467069	9.7744849	9.5813036	6.2931334	5.9838458	6.9645838	6.2582498	6.072564
AKT2	5.8934982	6.5844516	6.5003138	5.9780938	7.0403884	6.3515794	6.4873941	5.9469199	6.2764671	4.8630727	3.5125535	3.951225	4.4352107	5.1017385	4.9029847	5.1308018	2.7775781	4.2905162	3.5777245	7.0332669	3.9887273	5.8855614	5.9400583	6.5798472	6.4946594	5.9700867	7.0983692	6.2703532	7.0379772	6.3463132	6.4821114	3.9837438	4.8562622	3.5054855	3.9518064	4.4312208	5.0942266	4.8982556	5.123916	3.1296794	2.7599527	4.2824624	3.5725434	7.0308232	5.636091	6.0942145	5.0419402	4.5430379	5.2627617
AKT3	9.4104633	9.4681152	8.6002037	8.4853056	8.9434008	8.9728199	9.1653389	9.1984952	9.5295577	9.7533682	9.1666045	9.0878704	9.8813447	9.1168808	8.7830016	8.7009634	8.8836115	9.8583255	9.0589615	9.5263546	8.7739014	9.4119469	9.2006609	9.4699699	8.6026526	8.4882714	8.9790502	9.5311698	8.9452931	8.9749915	9.1674088	8.7760181	9.7543452	9.1685096	9.0893031	9.8819336	9.119102	8.7850474	8.7031625	9.1718511	8.8857211	9.8589401	9.0604462	9.5279361	6.9061716	6.5162255	7.5347489	7.9146404	7.8899885
AKTIP	8.7230596	9.028369	7.0567553	7.7909758	9.3340182	8.8898408	8.4834113	8.7789284	8.8680614	9.7346963	8.8358087	9.2451241	9.9801193	9.6504385	9.1172252	9.054608	7.9052819	9.3258324	8.8958793	8.3294231	8.2704152	8.7251094	8.7815834	9.0300638	7.0544708	7.7916907	9.1670346	8.8702571	9.3362404	8.8917958	8.4864109	8.2735458	9.7356715	8.8378419	9.2478033	9.9801416	9.651745	9.1197228	9.0560831	9.0078247	7.9066955	9.3277242	8.8978249	8.3317335	9.0500477	9.262025	7.8531218	7.2099996	6.9204395
AL109706	3.6616972	5.7109427	3.5877754	6.088503	4.7651752	5.4297043	5.5326237	5.110802	5.2121779	1.8590786	4.6589962	5.4232427	4.9349129	4.5193375	5.5131809	4.1190075	6.044177	5.3959396	4.6572869	5.9077815	5.0908271	3.6601799	5.1000742	5.7017218	3.5823867	6.0818391	2.4947366	5.203365	4.7558824	5.4243818	5.5249274	5.0835724	1.8553041	4.6537621	5.4144758	4.9272526	4.5081388	5.5052765	4.1123711	5.3268469	6.0369846	5.3870267	4.6525601	5.9021968	1.4868119	1.7699083	3.3808527	2.9082309	4.1084233
AL590762.11	6.7519529	7.3293566	6.6441271	6.9749763	4.8542989	6.4956315	5.4818196	7.1639337	5.8020094	6.502045	6.3167626	6.3969788	6.2411881	4.7937787	4.0963446	5.849322	5.7801709	6.0267757	4.8637802	5.4535285	6.6352309	6.7486759	7.162937	7.3286014	6.6403096	6.9715294	6.6433809	5.7920157	4.8476338	6.4906757	5.4726642	6.6305534	6.4980914	6.312338	6.3900835	6.2345661	4.7877424	4.0908179	5.8410809	6.3833089	5.7718192	6.0202717	4.8545424	5.4441844	4.7775454	4.3904039	4.7554498	4.814753	5.2141857
ALAD	7.6909704	7.7929829	6.0485544	7.5710711	8.0439289	8.2980889	8.3471445	8.13169	8.144749	7.5144171	7.1501416	7.5155506	8.0903738	7.4895537	7.616888	7.5557646	7.5649877	7.9345098	7.3935989	7.85942	7.2476895	7.6919148	8.1340786	7.7939778	6.0426201	7.5716842	7.9608206	8.1469312	8.0459605	8.300734	8.3495631	7.2469482	7.5147317	7.148466	7.5151907	8.0924569	7.4901919	7.617721	7.5566486	7.231816	7.5655671	7.9361784	7.3926137	7.8610939	7.0920514	7.1486254	6.302352	6.5013649	6.1952326
ALAS1	8.764364	8.733026	8.6297159	8.4470715	8.0621967	7.7093276	7.6390223	8.6812431	8.4386334	8.5555467	8.7217758	9.0305866	8.9551148	9.009479	9.1491583	9.5003616	9.0482073	8.3872954	9.0299806	9.0335406	9.3158011	8.7665577	8.6835971	8.7352511	8.6320482	8.4499905	8.6044366	8.4413775	8.0646094	7.7103761	7.6400287	9.3177721	8.5582164	8.7238418	9.0322672	8.957033	9.0112148	9.1508877	9.5020025	8.7966486	9.0497054	8.3896704	9.0316744	9.0351362	9.1979636	9.0206374	7.3499777	6.96524	6.5278582
ALAS2	4.6786416	2.8168057	2.9913304	3.6647322	2.580178	2.580178	3.552237	3.4120435	2.6725663	3.9686833	3.0835553	2.5558606	2.8489547	2.867049	2.8375108	2.6747729	3.1195722	2.6725663	3.0644317	3.004169	2.7470929	4.6749466	3.4034059	2.8211313	2.9822896	3.6573837	2.6513661	2.660619	2.5650721	2.558395	3.5489765	2.7403139	3.9599551	3.075246	2.558395	2.8500437	2.8581123	2.8308484	2.6799428	3.032751	3.1259092	2.6589244	3.0626289	2.9960791	3.6091524	4.4232982	3.2747028	4.2248575	3.8815329
ALB	5.2647647	4.594161	4.6343061	4.1979198	5.5030868	4.5555697	3.6385001	4.9846309	4.1333423	4.8420213	3.2436757	4.8596301	4.0839435	4.5567372	5.373941	4.7975085	3.8405478	4.1347574	4.2296903	4.4062942	3.9773656	5.2576211	4.9754319	4.5891959	4.6298364	4.1919159	5.0750561	4.12724	5.4948317	4.5453051	3.6354807	3.9747612	4.8354983	3.2448165	4.8524723	4.0840573	4.5522737	5.3666281	4.7923416	4.7170506	3.8414035	4.1292651	4.2231904	4.3987374	2.0805054	3.0154855	3.2482064	3.4558395	2.6771962
ALCAM	7.7002289	8.0266722	8.6181679	8.3921727	9.0422969	9.5127133	9.7533682	7.8111083	9.2975708	9.725565	9.3317482	10.0574936	10.2446291	9.257729	9.3984739	9.3585759	9.1191891	8.7468501	10.0831152	9.5917972	9.9965295	7.7011319	7.8122259	8.0287257	8.6206152	8.394796	9.2250672	9.2996757	9.0438801	9.5141624	9.7540285	9.9963332	9.7269193	9.3336496	10.0577173	10.2443418	9.2599304	9.4000153	9.3604754	10.2628133	9.1210171	8.749128	10.0825936	9.5932414	6.5551776	5.9522209	7.848779	8.2934129	8.5382801
ALDH18A1	9.6104102	9.1693231	10.0066983	9.9248783	9.6282725	9.7026891	9.7782767	8.9728199	9.9514052	9.4114888	9.6299426	9.1879972	9.1074741	9.6730312	9.8550309	10.0844156	9.7231027	9.3545058	9.5730395	10.0636082	9.4885813	9.6116767	8.9744879	9.1713024	10.0066319	9.9248606	9.3240909	9.9513572	9.6296709	9.70363	9.7798125	9.4901911	9.4130521	9.6313	9.1900584	9.1091235	9.6738779	9.8556199	10.0843525	9.3720634	9.7243905	9.3563787	9.5744384	10.063773	5.792877	5.3677961	7.5688307	7.8787797	7.261494
ALDH1A1	8.7990403	10.2092187	9.4377161	10.0448029	10.749812	10.5554069	10.8520746	11.390148	10.8720031	10.0048383	9.0372118	9.5425052	9.4797023	10.3933248	10.4267061	10.6515319	8.5564063	9.9622758	11.103017	10.2467847	8.3088261	8.8012847	11.3888416	10.208346	9.4395025	10.0449417	10.9764951	10.8715536	10.749352	10.5549284	10.8518149	8.3114178	10.004315	9.0388517	9.5441112	9.4816196	10.3926361	10.4259572	10.6510722	9.2278082	8.559199	9.9622552	11.101972	10.2464902	7.0527136	7.8346507	7.398041	8.081332	7.5879908
ALDH1A2	4.5461944	6.7402152	6.8412116	6.3053272	7.6798178	7.4910961	8.3184036	7.4107457	7.2211722	6.9721638	7.2065617	4.5982729	6.6334127	8.0583258	6.687104	6.2354965	4.6974015	6.0873973	4.66334	6.2494739	7.4742489	4.5382299	7.410936	6.7369669	6.8379137	6.2985428	6.933046	7.2203441	7.6808818	7.4917296	8.3210991	7.4747273	6.9686747	7.205907	4.5906961	6.6290719	8.0605791	6.6821188	6.227888	6.2205754	4.6949024	6.0803585	4.6577221	6.2425313	3.3353873	1.7699083	3.7725331	2.756938	4.2551869
ALDH1A3	10.316909	8.8171879	12.7363938	12.4943682	10.6670637	11.1047686	11.2460171	11.353843	10.2114045	10.3317523	10.8656976	11.4566005	9.776328	10.8296528	10.5545209	11.0294566	9.9397671	8.7909967	10.0539421	10.4540977	11.61366	10.3162632	11.3533735	8.8196214	12.7355027	12.4924135	10.4892128	10.2110683	10.6664268	11.103884	11.2449748	11.6107819	10.3310863	10.8652253	11.4547836	9.7775078	10.8292281	10.5535283	11.0284226	10.8730089	9.9398517	8.7930873	10.0542727	10.4533286	6.652465	6.9610621	9.1369779	10.1014615	9.9308269
ALDH1B1	5.9412818	6.8203203	7.9715723	7.2433923	6.5420815	5.8237049	6.8961957	6.486874	6.7693698	6.960597	6.5931363	7.1112167	7.2144477	7.1972827	6.5532011	6.7281977	6.7088613	6.1802018	6.6288362	6.6557489	6.8888753	5.9343693	6.4818099	6.816392	7.9733873	7.2423007	6.7013431	6.7662896	6.5377666	5.8174871	6.8934719	6.8856978	6.9578078	6.5888003	7.1083219	7.2133083	7.1963378	6.5489056	6.7253091	6.2193736	6.705573	6.1734429	6.6244088	6.6508822	5.3901661	4.725548	4.5885677	3.8260448	5.6372982
ALDH1L1	6.3574178	9.3877107	7.27569	7.1978708	6.5383966	6.0891022	6.5607901	6.5906928	6.1239816	6.1867852	6.5666713	6.6129729	7.2860395	5.4986177	6.4943412	5.99576	6.4825022	6.8176853	7.176192	6.5592588	6.2536549	6.3514592	6.5864449	9.3893209	7.275084	7.1966293	7.5018608	6.1171279	6.5339297	6.0821149	6.5564745	6.2477904	6.1804228	6.562241	6.6083929	7.2851451	5.4903569	6.4894934	5.9884114	6.5004536	6.4769969	6.8137746	7.1748488	6.5543269	6.518301	7.1812538	6.606504	5.7958314	5.7279227
ALDH2	10.4809831	12.5375233	11.277168	12.5136034	12.1545018	12.2126472	11.8240837	12.1778657	12.3899487	12.1343275	11.8322784	12.568182	12.7989325	12.3641626	11.9875034	12.6139857	12.1884861	11.9084619	13.006817	12.2842916	12.7469028	10.4803587	12.1749043	12.5350166	11.2762194	12.5109634	12.5382519	12.3867989	12.1516492	12.2098513	11.8203976	12.7455477	12.130583	11.8284957	12.5660788	12.7972261	12.3616199	11.9833638	12.6126281	11.8879349	12.1854844	11.9041708	13.0096232	12.281412	11.3343801	11.6911101	11.5618549	11.1211336	11.2127668
ALDH3A1	4.1009654	4.6560955	4.6945513	3.9355823	4.4529818	4.4133628	5.1048197	6.197213	5.4615326	4.3175778	4.3080027	3.5483219	5.447366	3.7434168	5.1455146	4.5184731	4.3342496	3.768408	4.0254948	4.4267405	2.6373929	4.0979581	6.1919575	4.6496053	4.6869619	3.9336183	3.8250015	5.4530017	4.4443281	4.4090898	5.0971669	2.6476488	4.3136655	4.3051547	3.5441939	5.4395339	3.7435961	5.1385366	4.5075227	4.2072797	4.326592	3.7621568	4.0165811	4.4212888	4.9516879	5.6046035	3.9242501	5.1171774	4.6770474
ALDH3A2	8.8898408	10.164989	8.6425892	9.0909733	10.1996397	10.2454837	10.0911071	9.7281888	9.8523609	9.8299053	9.3513796	9.4775609	10.151771	9.5924258	9.3753733	9.1271126	9.3963356	9.6460406	9.5889496	9.3851819	10.1408124	8.8917958	9.7292704	10.1653648	8.6449062	9.0924857	10.1031613	9.8529893	10.1990313	10.2451532	10.0909589	10.1404337	9.8306864	9.3532571	9.4793197	10.1515066	9.5938879	9.378138	9.1289943	8.9419826	9.3978938	9.647363	9.5904144	9.3868323	9.1945801	9.1509266	9.4156053	9.266265	9.0339999
ALDH3B1	7.9701121	8.0310178	7.5072503	8.0306029	9.1316011	8.8779328	9.4885813	9.1439594	8.8020195	8.3071662	8.3244883	8.3649351	8.0349182	8.7438358	8.3383002	8.4019519	7.1727941	7.7743612	7.5372618	8.7446266	8.6279666	7.9719045	9.1459602	8.0327276	7.5075282	8.0327276	8.7406149	8.8042038	9.133462	8.8801301	9.4901911	8.6303518	8.3098063	8.3272981	8.3677353	8.0370207	8.7460886	8.3407662	8.4047108	8.210212	7.1712928	7.776045	7.5372228	8.7468755	5.2435015	5.6255844	5.279821	5.024967	5.298107
ALDH3B2	5.0820289	5.4249185	5.6487458	5.1946733	5.0996788	4.241925	5.8165897	3.018432	4.8551732	5.5901393	5.3792529	5.5479931	4.8434712	4.4898373	4.9222571	5.2383509	4.1153074	5.0221386	5.071174	5.0428709	5.5369714	5.0743617	3.0183516	5.4166814	5.6419327	5.1850399	4.3454825	4.8479188	5.0923298	4.2360009	5.8087051	5.5288322	5.5814797	5.3712082	5.5404089	4.8370675	4.4871368	4.9160443	5.2283366	4.5483219	4.1132434	5.0151334	5.0631607	5.0363147	2.2156642	3.3144616	2.4199171	3.7270675	4.0839128
ALDH4A1	7.1112167	7.9903246	6.3830666	7.5776658	7.4192924	6.9894859	7.3126554	7.1308963	5.8833997	5.7501835	6.3270306	6.3332814	7.1557915	7.006883	5.6565296	6.5414205	7.0860696	6.7122302	7.3206627	6.5631633	5.2082512	7.109157	7.1296341	7.9921528	6.3776896	7.577916	7.2236492	5.8751218	7.4192658	6.9870006	7.3120494	5.2003431	5.7419885	6.3209518	6.3262083	7.1542801	7.0046832	5.6483234	6.5369465	6.874127	7.082951	6.7082221	7.3200463	6.5587755	4.8407237	4.2853518	2.7903401	4.2826832	2.1826016
ALDH5A1	5.8150783	7.4737996	3.3188812	5.2791956	6.0671281	6.2122932	4.4898373	5.6830722	6.2315254	6.3487375	5.9800599	6.2271691	6.8782513	6.3161552	7.4834528	7.0100251	6.5655693	5.6143637	6.4655423	4.3121073	5.8262142	5.8065389	5.6752886	7.4735911	3.3124896	5.2715705	5.6379486	6.2259069	6.0612964	6.2061818	4.4840093	5.8190783	6.3426706	5.975352	6.2210941	6.8749553	6.3102296	7.4836933	7.0076344	6.5473135	6.5613325	5.6059325	6.4604512	4.3064022	8.2947869	8.8970441	7.2092444	5.4627863	5.5637554
ALDH6A1	7.6485509	10.2747759	7.1993412	8.2659772	8.1373937	8.3088261	8.4410565	8.4893204	7.9647587	8.43814	8.0922942	7.5111679	8.7164157	7.7113081	7.2855175	7.9463989	7.7934482	7.9826127	7.8506877	7.2504706	8.2751536	7.6495815	8.4922854	10.2744184	7.1990491	8.26854	8.8085008	7.9664613	8.1395351	8.3114178	8.4439067	8.2773242	8.4408984	8.094293	7.5113979	8.7183622	7.7123492	7.284888	7.948046	7.832472	7.7946258	7.984488	7.8515048	7.24968	7.6040379	7.9004113	7.4389645	6.7227163	6.8409231
ALDH7A1	8.0221958	8.7554733	6.4257926	7.4503584	7.9764743	8.072083	7.9891641	8.3630025	8.354516	7.9281722	7.7216146	7.287124	8.2387483	7.853811	7.5810261	7.805394	7.7113081	8.2813023	7.2285988	7.6264998	7.2317792	8.0241805	8.3647941	8.7578298	6.4202549	7.4505045	7.8610939	8.3572015	7.9783589	8.0752739	7.990996	7.2307486	7.9300988	7.7231197	7.2862069	8.2411221	7.8549339	7.5810077	7.8064701	7.4567774	7.7121469	8.2838041	7.2275235	7.6267034	6.5575384	6.9569947	7.046148	6.7500838	6.3786841
ALDH8A1	6.043696	4.7355204	6.0012297	5.3680022	5.7663878	4.0203409	5.0996788	5.0141426	4.316162	4.6913579	5.0936093	5.6819681	4.0722177	5.8664504	5.849322	5.7329436	6.0719907	5.0173144	6.0873973	5.603858	6.1051304	6.0361918	5.0049613	4.7278488	5.9955978	5.3593534	4.3215874	4.3114774	5.7572616	4.0173678	5.0899328	6.0973421	4.6831397	5.0886519	5.6735307	4.0660936	5.8594844	5.8389312	5.7256092	6.7235864	6.0650078	5.0115816	6.0808389	5.5943941	5.6542597	5.2927954	4.0826461	4.2661058	4.9028815
ALDH9A1	11.0519989	11.781831	9.5023533	10.5484362	11.1628093	11.1830735	10.7388808	11.2041593	10.9639531	10.8907771	11.3420312	11.1347837	11.1083545	10.6266529	11.192845	11.116214	10.8041229	10.9673131	10.8894646	10.7621064	11.0680917	11.050829	11.2028229	11.7783308	9.5040651	10.5480533	11.1354201	10.9634368	11.1619485	11.1821232	10.738466	11.0668342	10.8904381	11.3407834	11.1339423	11.1075872	10.6261451	11.1917002	11.115508	10.9353459	10.8034024	10.9666462	10.8890634	10.7617216	11.143786	11.3776673	11.4687467	10.3809159	10.0745746
ALDOA	12.5553726	12.5241678	12.8343834	12.5553726	12.8837858	12.9087243	12.916907	12.775781	12.708999	12.5632721	12.6872029	12.8837858	12.8623593	12.8837858	12.8998146	13.014103	12.7534497	12.540584	12.8623593	13.1790469	12.9087243	12.5530071	12.7734024	12.5216	12.8336589	12.5530071	12.8412369	12.7067442	12.8855961	12.9112621	12.9202033	12.9112621	12.5613086	12.6845604	12.8855961	12.8624245	12.8855961	12.9026855	13.0167933	12.9858862	12.7518164	12.5382519	12.8624245	13.1805499	12.2323275	11.9859092	10.5139067	8.8873339	9.5002281
ALDOAP2	3.1502344	4.6331936	2.8280375	2.7549399	3.646758	5.9035264	3.4054531	2.7740578	3.9529492	4.5674752	3.3087932	3.7523428	3.7223742	2.2466862	2.5954329	2.5109412	2.5482995	3.218267	2.9817644	4.228304	3.7951563	3.1496832	2.7590965	4.624606	2.8254878	2.745466	2.7865035	3.9440631	3.6419637	5.8979079	3.3976645	3.786977	4.5604347	3.302787	3.7597068	3.7164194	2.2334387	2.5969557	2.5086601	2.7320958	2.5451237	3.211547	2.9822896	4.2231904	3.8712216	4.5792991	3.9756089	3.5749927	3.9353852
ALDOB	5.756862	5.8277673	6.1843677	5.6459338	5.2439315	5.103996	5.3033482	5.7555353	4.5274802	5.7329436	5.5984062	4.8830172	5.4297043	5.5932686	5.3616628	5.6356052	5.6349329	5.1926038	5.5565251	5.6783969	5.4096247	5.748583	5.7464878	5.8196923	6.1760676	5.6373298	5.0818399	4.5222581	5.2355527	5.0994739	5.2950455	5.401448	5.7247398	5.5900276	4.8764577	5.421707	5.5847501	5.3532751	5.6271459	5.7924027	5.6264026	5.1844025	5.5482828	5.6709264	3.8173493	4.1579027	3.7241517	4.067456	3.7996189
ALDOC	8.1971026	8.8059067	8.0903738	7.4721228	7.9796944	7.9206963	8.6933478	8.7278651	7.5203503	8.2622954	8.3005456	8.3562587	8.0621967	8.3872954	8.7567914	8.403843	8.7255467	7.9849896	8.6758557	8.8846935	8.9686908	8.1993136	8.7299236	8.8080304	8.0924569	7.4721046	7.9122479	7.5204811	7.9815859	7.9223455	8.6955221	8.9704016	8.2650414	8.3031897	8.3585388	8.0644105	8.3899076	8.759121	8.4062725	7.9934887	8.7273702	7.9867813	8.6785835	8.886806	5.7298878	5.4005372	4.8020915	5.981925	5.0367191
ALG12	5.1695659	6.8884302	5.0730827	6.5597109	7.6210455	6.7013117	7.2690763	6.0491834	8.0266722	7.2932197	6.5568207	7.5416055	6.9588729	7.7426116	6.9634847	7.3037072	6.4841721	6.9619537	7.216857	7.0169721	7.7455902	5.1584321	6.0414208	6.8848434	5.0640259	6.5555839	7.4914801	8.0287257	7.6217961	6.6975943	7.2682797	7.7470895	7.2926597	6.5514484	7.5422041	6.9572571	7.7426628	6.9608808	7.3031293	7.5016499	6.4796648	6.9585923	7.2156577	7.0153436	2.4769088	2.833011	2.4463705	2.439323	2.2545897
ALG13	8.9598593	8.5711835	8.5054606	8.3668298	7.9636603	7.7881007	7.9817778	7.9588195	7.3353476	7.9125285	8.072083	8.3639982	7.7934482	7.728621	7.9857841	7.9753819	8.1846957	8.6933478	8.509266	7.7590279	7.101539	8.961992	7.9606054	8.5741948	8.5083556	8.3699824	7.7616137	7.3346471	7.9653787	7.7893879	7.9835755	7.09922	7.9139894	8.0743452	8.3665558	7.7946258	7.7295901	7.9878729	7.9773025	8.9112083	8.1872074	8.6955221	8.5123494	7.7602232	6.9451199	6.5319136	7.5033809	7.6904986	7.7930222
ALG3	8.8544713	8.7498909	9.8162513	9.6186601	8.8695098	9.0454969	9.0291906	9.2237026	9.1463035	8.8695098	9.0887036	8.4672715	8.7207175	9.1517281	9.0662155	8.9353015	9.517652	9.2198838	9.2207021	9.5009224	9.3851819	8.8565983	9.2256129	8.7523323	9.8171204	9.6199576	9.4274198	9.1482635	8.8717267	9.0470553	9.030651	9.3868323	8.8712337	9.0899203	8.4703498	8.7228433	9.1537416	9.0678227	8.9371379	8.6965784	9.5190738	9.2224328	9.2228988	9.5028648	5.9753441	5.0900236	4.8341464	5.5551812	5.967483
ALG5	10.3906127	10.7021917	10.4809831	10.9411509	10.2107096	10.4041609	10.1928071	10.7574343	10.3308543	10.477883	10.7486024	10.7156954	10.3361786	10.8364683	10.8946387	10.6651329	10.5820267	10.4586738	11.0575317	10.4160396	10.4293309	10.3900198	10.7570587	10.701776	10.4803587	10.9406471	10.7177253	10.3302257	10.2102818	10.4036209	10.1922205	10.4285419	10.4771744	10.7481451	10.7155503	10.3355892	10.8362213	10.8943138	10.6645194	10.5316904	10.5814465	10.4579185	11.0563796	10.4152424	7.7271643	7.5074332	8.2919654	8.7415028	8.5754087
ALG6	9.6066988	9.2671601	8.8634302	9.158027	9.010683	9.2666252	9.2791163	9.1918323	8.7598729	9.7141518	10.0553884	10.0844156	9.5495714	9.4749603	9.7942878	9.7062259	10.120299	9.9796144	9.9004344	9.3758918	9.4861309	9.6079931	9.1941137	9.2693004	8.8653907	9.1594119	8.8825381	8.7623302	9.0122204	9.2687728	9.2816316	9.487795	9.7152844	10.0556873	10.0843525	9.551199	9.4768946	9.7954187	9.7073715	9.6467069	10.1201369	9.9796185	9.9004821	9.3778681	7.5563269	7.1402407	7.6093372	7.1587894	7.306189
ALG8	9.3591287	9.911927	9.6034732	10.0112595	9.4410711	9.5003616	9.8061117	9.2312064	9.2365713	9.609809	9.6578344	9.5465102	9.8751775	9.5237839	9.6755613	9.3908228	9.7892677	9.7950035	9.6617276	9.4878539	9.6043613	9.3609971	9.233554	9.9119405	9.6047255	10.0112452	9.4617533	9.238993	9.4425393	9.5020025	9.8068042	9.6056516	9.6111072	9.6588324	9.5478523	9.8755266	9.5253979	9.6767965	9.3926316	9.0282054	9.7904463	9.7961754	9.6630359	9.4894885	6.9324988	7.1467194	7.4617537	7.8942809	7.8278622
ALG9	7.7899866	8.4488864	8.0098725	7.9514311	7.9985081	8.1926844	8.258916	7.8506877	8.2479872	8.100845	7.7703008	7.8693639	8.4396347	8.3501459	8.4884043	8.2198648	8.524424	8.1945572	8.7999452	8.0747248	7.9091437	7.7912585	7.8523634	8.4515611	8.01198	7.9538773	7.776045	8.2505013	8.0005361	8.1952279	8.2614145	7.9108774	8.1029292	7.7721439	7.8711996	8.4424381	8.3526739	8.4913854	8.2223152	8.390633	8.5270595	8.1970788	8.8021231	8.0767399	7.1479581	6.4790433	7.0711523	7.057442	6.8878873
ALK	6.8130591	6.9244569	6.707213	6.6586115	6.5597109	6.0719907	6.2826001	6.9348156	7.2016034	6.7342272	5.4368918	5.4431165	5.347844	5.4003234	6.824186	5.0730827	6.3856842	5.2094638	5.9325561	5.9922741	5.6523835	6.8096601	6.9328224	6.9217366	6.7029279	6.6549955	6.3729193	7.2005894	6.5555839	6.0656083	6.2764117	5.6434158	6.729681	5.4286693	5.4327028	5.3365745	5.3924581	6.8207173	5.0660117	7.0653987	6.3788085	5.2014693	5.9263065	5.9855239	4.3562741	5.1611465	4.7055599	5.2747332	4.4381538
ALKBH1	9.1707617	9.1558484	9.5712522	8.8420689	9.1649358	9.1404834	9.3138454	9.5165923	9.0827907	9.096423	9.1567981	8.7657955	9.317667	9.4785753	9.5752759	9.4125528	9.2280409	9.393847	9.4801029	9.4899427	9.5777096	9.1730422	9.5185311	9.1577698	9.572619	8.84364	9.9720686	9.0842742	9.1668313	9.1424806	9.3158688	9.5791903	9.0979621	9.1587539	8.7677451	9.3196458	9.4803194	9.5766831	9.4143303	9.3093051	9.2301211	9.3953776	9.4818209	9.4915058	6.442237	6.5764121	5.922154	5.8759358	5.899901
ALKBH4	5.1955703	7.6995547	7.583048	6.8013436	7.7703008	7.31848	7.4433375	8.0401689	8.2469028	7.7460883	7.5572978	6.9508141	7.8040326	7.1623158	7.3422803	7.5366363	7.238595	7.2179108	6.9922741	7.4900047	7.0094673	5.1872547	8.0418754	7.6998695	7.5834062	6.7984656	7.8080937	8.2495655	7.7716122	7.3190532	7.4431526	7.0070723	7.747932	7.5583986	6.9481969	7.8050765	7.1605616	7.3416869	7.5375356	6.7938451	7.2369703	7.2173378	6.9898677	7.4901919	5.4607786	5.2282969	3.7725331	2.4794657	1.9570008
ALLC	4.3645331	7.4221277	6.2182791	6.6201672	5.3454264	6.4912174	6.5806507	6.4250282	6.5956357	6.7266374	4.8069042	6.2648253	7.1688045	6.1636422	6.7066064	6.362072	5.6189623	5.0760362	4.2398147	4.5623068	7.1044133	4.3602833	6.4202549	7.4220178	6.2125951	6.6154229	7.0233507	6.5917169	5.3391642	6.4873841	6.5750668	7.1017524	6.7225085	4.8034081	6.2591005	7.1681494	6.1565814	6.7031782	6.3551138	6.0865797	5.6104786	5.0694385	4.2295912	4.5541571	5.2955251	4.9653735	3.6254133	2.7763953	2.8908081
ALMS1	8.5080854	8.4483866	8.2529677	8.3310791	8.1312584	8.1260799	8.0568881	8.0843305	7.6496324	7.8572519	7.9536529	8.167256	7.7811609	7.2396925	7.533824	7.3883207	7.9032167	8.4982919	7.8951485	8.2699812	7.6645959	8.5110166	8.0863993	8.4515611	8.2560564	8.3336631	7.6212436	7.6506433	8.133353	8.1281698	8.0590343	7.6655221	7.8589581	7.9555211	8.1697544	7.7824866	7.2387028	7.5342361	7.3876919	8.1322352	7.9054123	8.5016049	7.8965872	8.2724461	6.6689316	6.9210494	7.5809396	7.7210245	7.6387295
ALOX12	6.4238849	4.7034437	4.799419	6.3666177	3.4484999	3.8122024	3.642648	6.3021294	6.2360161	3.6647322	3.9922811	3.9061254	5.2408167	6.0827283	4.7011577	3.4653455	4.8606448	4.9063949	4.8862303	4.1682255	3.4172254	6.4175946	6.2951513	4.6953255	4.7941987	6.3618268	5.607045	6.2301604	3.441339	3.8136491	3.6467749	3.4233816	3.6601799	3.9869528	3.8985885	5.233482	6.0759315	4.6982109	3.4650751	6.1220062	4.8493885	4.8986484	4.8782616	4.1581835	4.6422107	3.8160842	4.0506136	3.9303263	5.3140966
ALOX12B	3.9686833	5.599098	3.6797223	3.8821264	3.3785237	3.6887223	2.6863386	3.731355	3.9313541	3.2723248	3.1278806	2.9574808	3.3507681	3.0751867	3.3612617	3.2488409	3.3486948	3.1686185	3.2923532	4.295288	3.6555702	3.9672045	3.726331	5.5906627	3.6743633	3.8767556	3.4883713	3.9211549	3.370448	3.6805409	2.6938593	3.6507054	3.2621203	3.1261481	2.9529799	3.347006	3.0661227	3.3604571	3.2420553	3.913324	3.3472456	3.1650804	3.2866929	4.2871659	2.2850056	3.0248518	2.315874	1.9512377	2.2545897
ALOX12P2	4.9572664	5.3395746	5.2186524	5.9763327	5.7706565	4.5697416	3.9398563	4.211543	4.8585646	5.2265268	5.5771725	6.8267949	4.9525003	5.3616628	6.4367927	4.0786855	5.3172151	4.9412352	6.9465539	4.9222571	5.352983	4.9496184	4.2043764	5.3315568	5.2096414	5.9700867	4.4638053	4.8528993	5.7638939	4.563569	3.9289947	5.3433782	5.2164069	5.570322	6.8233778	4.9438871	5.3532751	6.4311953	4.0760998	4.9006349	5.3091279	4.934407	6.9444427	4.9154015	3.1908855	5.0900236	1.4818086	2.5862048	2.5426859
ALOX15	3.5714543	5.696896	2.7504309	2.7710692	2.4366208	2.7683062	3.7209689	4.3536763	4.2523018	3.3847185	1.9539297	3.0547267	4.9243771	2.9508874	2.8428276	3.2723248	3.5650182	3.5392972	2.8097653	4.0101995	3.3486948	3.5707758	4.3505181	5.6866644	2.7430055	2.7727516	4.3987374	4.2443733	2.4422272	2.7562649	3.7167471	3.339408	3.3811828	1.9568775	3.0482839	4.9148805	2.9520619	2.8308484	3.2600761	2.524013	3.5581624	3.5390769	2.8137452	4.0063997	1.7756736	3.107039	2.5956034	0.7688356	1.2400921
ALOX15B	6.516813	7.0423831	7.2381224	6.5317096	6.4081157	6.9215218	6.421718	6.5597109	6.8353268	6.3114789	7.1826138	4.6044754	7.0948718	6.5191621	5.8020094	6.7051344	6.4547052	6.7182973	6.5763112	8.2320651	5.875442	6.5120383	6.5555839	7.0400233	7.2371824	6.5267311	7.7812684	6.8326588	6.4031704	6.9184877	6.4164554	5.8676476	6.3054485	7.181575	4.5965536	7.0924494	6.5132058	5.7933168	6.7017067	6.9872517	6.4492942	6.7138527	6.5728639	8.2347718	4.2679104	4.6571328	4.3242319	4.0187607	4.7932875
ALOX5	8.1711636	7.2195563	9.4530843	8.8803719	8.5871942	8.4294352	8.6684631	8.437678	8.1175261	8.0621967	9.1860828	9.7614514	7.7998366	8.8977905	9.0701288	9.5436891	8.7148311	8.4153912	9.3692068	10.0926455	9.1283426	8.1731803	8.4404244	7.2183642	9.4549136	8.8825381	7.8706417	8.1197351	8.589135	8.4321045	8.6707617	9.1302048	8.0644105	9.1881017	9.7624485	7.8009883	8.8996758	9.0716827	9.5452823	9.9553358	8.7164005	8.4177517	9.3709797	10.0924697	4.9025372	5.0338695	7.046148	6.8509533	7.2127253
ALOX5AP	10.7714342	10.7369806	12.4442363	11.5098781	12.0200322	11.8111843	12.4359118	12.4679027	11.1659064	10.3532887	10.2058714	11.781831	10.8149921	10.534902	11.5611247	12.0865551	10.7699965	11.7938015	10.2699057	12.3695622	11.1995528	10.7708198	12.4662146	10.7366022	12.4427794	11.5077919	11.7035989	11.1649429	12.016101	11.8076176	12.4346678	11.1983647	10.352717	10.2053644	11.7783308	10.8145893	10.5347612	11.5588392	12.0829266	10.7005641	10.7694447	11.7903102	10.2695862	12.3669048	6.4521933	5.93595	7.207038	8.0304111	7.7396471
ALOXE3	6.954874	6.9899284	6.8001799	6.8540792	6.7250248	6.6129729	6.9052363	6.8989481	4.9515861	7.08753	5.842299	6.9475864	6.477925	6.3040049	6.5703575	6.2923697	6.03026	6.1996368	6.7950239	6.5234453	6.4744377	6.9523711	6.8959171	6.9865142	6.7973531	6.8507482	6.3383276	4.9433064	6.7216904	6.6086819	6.9022659	6.4691872	7.0843935	5.8343246	6.9444427	6.4727057	6.2975726	6.56599	6.2866272	6.5742244	6.0234792	6.1935126	6.7914265	6.518886	2.2156642	3.6923092	3.8461403	4.4683802	4.8977413
ALPI	2.3993135	2.5681553	2.3823228	2.3848854	2.7658599	2.6084784	2.7117042	2.9632581	2.6147235	2.4606371	2.2099247	2.3912825	2.1246141	2.6558611	2.5259006	2.1300253	2.4338794	2.1767572	2.294545	2.9196923	2.063537	2.4052577	2.9564508	2.5639028	2.3783839	2.3748664	2.3392826	2.6117379	2.7582402	2.6001089	2.7075989	2.0632448	2.4619749	2.1903522	2.3835472	2.1100219	2.6452817	2.529152	2.1081444	2.249105	2.4306611	2.186924	2.304601	2.9124497	1.4560747	1.4560747	1.9236395	1.9630735	1.972517
ALPK1	7.7541953	7.8760423	7.1551579	7.0818819	8.7187717	8.6992473	8.3562587	7.9787381	7.3940328	6.6067511	6.5041489	7.4804588	7.0206995	7.1298463	5.8847774	6.5680181	7.4457134	7.469758	7.2124454	8.4210132	6.5832765	7.7545442	7.9806327	7.8779757	7.1550367	7.0793557	7.0086892	7.3930089	8.721225	8.7014727	8.3594157	6.5782831	6.6025711	6.4990392	7.4804443	7.0180641	7.127921	5.8762998	6.5639406	7.6229744	7.4456458	7.4700682	7.2112465	8.4235398	4.8171001	5.2600541	5.7259938	6.0878212	6.032331
ALPK3	6.8532767	7.4341572	5.5733469	5.0301377	5.2799823	4.7767805	6.5836706	5.9511727	5.2956421	5.7656426	4.6678863	4.1459705	5.9524862	4.2828919	3.8314548	4.6986655	4.6069608	6.4267834	4.832642	5.1193291	4.4845342	6.850384	5.9445129	7.43426	5.5652453	5.0210685	4.9148805	5.2882625	5.2720803	4.7716442	6.5786028	4.4783008	5.7572616	4.6605401	4.1377761	5.9459678	4.2736632	3.8299875	4.6911637	4.7567726	4.602888	6.4206579	4.8259229	5.1093083	8.5056168	8.6118773	6.0370651	4.9499842	5.4078249
ALPL	8.7302055	7.1893605	9.6724705	6.5936318	6.9164102	6.1205728	7.9857841	6.3707531	7.7061222	6.3788685	7.7182166	8.5395294	6.836725	8.3158917	8.0517054	8.079125	6.7149584	5.6830722	8.0517054	7.6594349	8.3442333	8.7323158	6.365145	7.1883759	9.6735867	6.5896188	6.9753242	7.7074442	6.9137855	6.1134721	7.9874059	8.346644	6.3736271	7.7193786	8.5424432	6.8332597	8.3185459	8.0539397	8.0812509	6.7160592	6.711474	5.6752886	8.0535225	7.6606047	3.1114063	3.8480515	2.9746004	4.4071393	3.824604
ALPP	2.2769208	2.7567349	2.6799309	2.7082249	2.4474289	3.2661452	2.5882263	2.7504309	3.5551132	2.1714157	2.3095514	2.466777	2.6403894	2.5169595	2.7549399	2.3823228	2.624482	2.3950195	2.7683062	2.6534136	2.6668431	2.2840682	2.7417972	2.7599527	2.6725876	2.7023398	2.7572526	3.5441939	2.4422272	3.266086	2.5837885	2.6673966	2.1710057	2.3100282	2.4579405	2.6513661	2.4862007	2.7403139	2.3919561	2.4562161	2.6232057	2.4026105	2.7590965	2.6513661	1.413712	1.3360344	1.2578291	1.1691928	0.9919097
ALPPL2	6.362072	6.7742587	7.5743041	6.8476531	6.8628322	7.0905499	6.9764007	7.3951231	6.9745098	6.6172692	6.3554276	6.5655693	6.5003138	6.7266374	6.4655423	6.5317096	6.6887719	6.6034798	7.1639337	7.2038527	6.5309634	6.3562102	7.3945987	6.7715275	7.5748599	6.8444226	6.9152793	6.971867	6.8595291	7.0876254	6.9737484	6.5267311	6.6128289	6.349344	6.560993	6.4951172	6.7232052	6.4607703	6.5285078	7.0765349	6.6850809	6.5990623	7.1622219	7.2027853	5.5288449	5.0150228	4.3669704	4.6951623	4.7142533
ALS2CL	8.2387483	8.4569934	8.4335306	8.2077264	8.5005261	8.5985189	8.2806917	8.5125856	8.2931059	8.4843253	8.3845145	8.3301886	8.2955714	8.2885999	8.067916	8.0250684	8.8872985	8.7226538	8.5272533	8.4547051	8.437678	8.2411221	8.5154403	8.4602956	8.4361904	8.210212	8.4798853	8.2957185	8.5033992	8.6009442	8.2830061	8.4406614	8.4868826	8.3877303	8.3325458	8.2987663	8.2910329	8.070126	8.0271177	8.5928461	8.8891641	8.7246666	8.5300021	8.4577029	5.3546019	5.3603413	4.5850685	4.9141026	4.4529923
ALX1	3.7296738	4.0452839	4.3989201	4.0120633	4.0101995	4.367015	4.0978844	3.5684494	6.0841027	4.1359817	4.7724425	3.9186293	3.8342164	4.4647163	4.2819049	4.2079446	4.683961	4.3175778	4.5567372	4.2337551	3.766729	3.7216995	3.5596647	4.0422041	4.3928199	4.0098805	3.9754522	6.0781936	4.0045061	4.3647032	4.0942965	3.7647232	4.1298741	4.7662803	3.9146231	3.8369385	4.4606711	4.2716387	4.2023783	4.0879909	4.6765877	4.3103512	4.5500656	4.2268797	2.9542359	2.6121849	2.0493278	4.7450692	2.3544275
ALX3	6.0356055	6.6441271	4.594161	4.8308947	6.3207702	6.2968443	6.6727525	4.7393489	6.1939893	5.8811266	5.9191646	5.9480708	4.938478	5.5040691	4.3201721	5.8915293	5.7555353	6.3838178	5.3228337	6.1396188	6.390806	6.0271914	4.731471	6.6397672	4.587551	4.8265826	5.4976719	6.1879962	6.3136115	6.2908223	6.6676331	6.3842171	5.8747025	5.9106545	5.9433893	4.9330168	5.4952526	4.3114774	5.8826081	6.554565	5.7493807	6.3780583	5.3147735	6.1330715	2.2850056	4.3632637	4.5074811	2.3654886	3.7220953
ALX4	4.3201721	4.5357888	4.6812123	3.458224	4.3110511	5.8203003	4.3586183	4.5344176	5.5294426	4.3886129	3.2389236	4.5171956	4.0141645	5.1987096	4.0190897	2.8819527	3.4252648	4.5567372	3.2451887	6.0855575	3.7445704	4.3109143	4.5282123	4.528901	4.6793152	3.4584425	6.1281672	5.521953	4.3059448	5.8101236	4.3505181	3.7421664	4.3848936	3.2388475	4.5081388	4.0089585	5.1916563	4.0117302	2.8827338	2.6656856	3.4271635	4.5522737	3.2429915	6.0785286	2.6689477	5.0442785	4.3136084	3.3988488	1.9570008
AMACR	2.9529061	3.768408	5.1147839	3.1686185	4.4000205	4.7144498	2.9259605	3.9198301	5.2836329	4.4300917	4.1779771	5.0442884	3.9922811	4.2384981	4.8196775	4.3705601	3.8981938	3.3205705	3.9975956	4.0338572	4.2106047	2.9479364	3.9162002	3.7610593	5.1059401	3.1684073	3.8494871	5.276686	4.3937595	4.706708	2.9172815	4.2033774	4.422422	4.1708833	5.0383513	3.9901122	4.2344487	4.8128927	4.3665849	3.1844303	3.8957702	3.3160026	3.9946675	4.0289638	4.4788675	4.207932	4.2330392	4.1865518	4.2093664
AMBN	4.6885026	5.2478905	3.5241972	5.1193291	4.4438722	4.8113337	4.651631	5.6931515	5.1665658	4.5824085	4.9304635	4.5428594	4.7432114	4.6308341	5.8165897	3.5668713	4.8365052	4.6589962	5.8682807	4.9412352	3.5019252	4.6835712	5.6860732	5.2396105	3.5166653	5.1112025	4.2891603	5.1584321	4.438283	4.8066352	4.6431796	3.4926982	4.5776683	4.9232881	4.5344442	4.7391164	4.6234231	5.8087051	3.5612439	4.0117302	4.8314979	4.6544873	5.861959	4.9353054	4.4208401	3.1189561	2.014458	1.7921933	1.9570008
AMBP	6.0932058	5.7991237	6.1135451	6.1316976	5.1375464	5.7517889	5.3633989	5.4491576	6.0938974	5.5010323	5.7959921	5.9868696	6.0139963	5.2699946	5.2632613	5.7726254	6.1600967	5.856289	5.9631013	5.665256	5.5549892	6.0865797	5.4404414	5.7901699	6.1065356	6.1268268	5.9263065	6.0865797	5.1291475	5.7439911	5.3552738	5.5470422	5.4921745	5.7866502	5.9807407	6.0081093	5.2629892	5.2563373	5.7638939	5.8050192	6.1540926	5.850691	5.9554384	5.6563761	3.0746439	2.7022928	3.8817192	4.9665571	2.974497
AMBRA1	7.4365525	7.9849896	7.3773824	6.5620401	8.0266722	8.0852442	7.4782827	7.9691549	8.2802618	8.0659316	7.7968543	7.8779284	7.9467174	7.8177727	7.5909837	7.6216963	7.0187016	7.7791907	6.6887719	7.1663117	6.9320941	7.4364875	7.970144	7.9867813	7.3759425	6.5576919	8.1708859	8.2828128	8.0287257	8.0870594	7.4787062	6.9293928	8.068122	7.7977909	7.8796077	7.948398	7.8198887	7.5923487	7.6224225	7.5776292	7.0163807	7.7804518	6.6850809	7.164529	5.9134736	5.1872717	4.9827334	5.3110538	6.1526081
AMD1	9.5097315	9.1172252	11.0532081	10.6057688	8.5911437	8.5443186	8.6263011	8.4786772	8.6144135	8.8553474	8.9192788	9.0335406	8.7598729	9.094102	8.8680614	9.1618982	8.9473255	9.0584884	9.4909547	9.0028021	8.6870302	9.5118789	8.482013	9.119102	11.052035	10.6050372	9.2541562	8.6168414	8.59364	8.5469791	8.6286471	8.6892603	8.857208	8.9210636	9.0353322	8.7621302	9.0958382	8.8702571	9.1633826	9.1419901	8.9492937	9.0602131	9.4925675	9.0047069	7.8527861	7.3384106	7.7224047	7.81061	7.9800268
AMELX	5.2272206	5.1716642	5.6556099	5.4900546	5.5755123	4.5639219	5.5557407	5.1475027	5.3840374	5.2530094	5.4414898	3.9661159	4.6096066	5.5030868	5.790283	5.0908271	5.1217981	5.074278	5.4764369	5.6502234	4.0338572	5.219302	5.1391607	5.1641429	5.649771	5.4810526	5.4381195	5.3774066	5.5659296	4.5594493	5.5474581	4.0292451	5.2428737	5.4349351	3.9672045	4.602888	5.4952526	5.7802316	5.0849005	5.4546866	5.1135338	5.0635986	5.4694235	5.6427623	3.9083409	2.9899569	5.0928943	4.8754555	3.8699581
AMELY	6.5052054	6.5397134	6.8285646	6.0320506	5.7622232	6.8325308	6.1636422	5.6272022	5.5925119	5.673225	6.1092258	5.8855568	6.1600967	6.6142596	5.547163	6.3600446	5.9164328	5.9949332	5.176915	6.2777202	6.3799162	6.5001553	5.6189575	6.5343391	6.8249586	6.0261287	5.6465835	5.5831737	5.7533319	6.8297358	6.1584945	6.3738528	5.6650993	6.1021598	5.876623	6.1531549	6.6097589	5.5396155	6.3551138	6.4194854	5.9077911	5.9881036	5.1672946	6.2715313	4.6607596	3.6923092	5.555542	5.3965628	4.2454272
AMFR	8.2113313	8.8227576	8.6523997	8.1349057	8.2627047	8.4987187	7.9844844	8.8677424	8.2099306	8.7948877	8.6404336	8.3929168	8.9248179	8.6462999	8.3079231	8.3695616	8.8622329	8.3840719	8.827391	8.1685718	8.6986671	8.2136545	8.869928	8.8248102	8.6546563	8.1379645	9.008181	8.2122789	8.2652487	8.5016049	7.9859128	8.7006807	8.7970705	8.6427576	8.3957088	8.92666	8.6485827	8.3105173	8.3722001	8.9121107	8.8644121	8.3864459	8.8292372	8.1710917	6.7223772	7.4543757	6.0474511	5.1362443	5.4456374
AMHR2	3.89186	5.1786525	4.1090089	4.1896459	3.8405478	3.2364258	4.2212829	4.9313837	4.7213442	4.0492774	4.1369749	3.6784538	3.6454875	3.9529492	2.9075355	4.1384508	4.8666974	4.7666391	3.7163566	3.890207	4.2384981	3.8915057	4.924115	5.1721983	4.0974379	4.1855795	4.9475004	4.7167482	3.8343747	3.223041	4.21819	4.2349905	4.0403522	4.1308885	3.6738705	3.6390416	3.9492268	2.909424	4.1369484	3.032751	4.8625452	4.7631087	3.7086064	3.8901005	3.0212981	2.5154062	2.014458	1.7083348	1.827703
AMIGO2	8.0094463	8.0597736	7.4440211	8.1557375	7.665045	7.2471344	7.630061	7.91151	8.0673591	8.6968095	8.4410565	8.6500433	9.3253517	8.0302364	8.7268526	7.7864765	8.511527	8.2806917	8.6900138	6.8046776	8.3079231	8.0115812	7.9129513	8.0622695	7.4451713	8.1579413	7.7388494	8.0698695	7.6661559	7.2463435	7.6308282	8.3105173	8.6992423	8.4439067	8.6529723	9.3272611	8.032354	8.7289753	7.7876014	8.7994802	8.5145994	8.2831993	8.6925335	6.8020141	7.5851414	6.8826269	9.1726117	9.9711479	10.5500233
AMMECR1	8.2300572	7.3201594	6.6259704	7.1627795	7.1206692	7.6216963	7.3174845	6.9398173	7.5620969	7.5005633	8.1101556	8.1576349	7.1355754	7.9898167	7.9553331	7.5329071	7.6384693	7.8404836	7.5557646	7.9224252	6.7778589	8.2321385	6.9368704	7.3197826	6.6215557	7.1612956	7.4532617	7.5626631	7.1191551	7.6217961	7.3170016	6.7739766	7.5000598	8.1121331	8.1587901	7.1336762	7.991634	7.9571091	7.5333088	8.0607443	7.6391417	7.84199	7.5561014	7.9234263	5.6910682	5.1429373	6.091547	6.1767079	6.0283551
AMN	8.0354258	7.5473201	7.83442	7.4037128	8.6849124	8.3867993	8.5268704	7.3231574	7.8760423	6.848178	6.5680181	6.9525295	7.0655197	7.3106479	7.8297636	7.316989	6.9045743	7.4581764	7.4418407	8.6059297	7.2818847	8.0375372	7.3225444	7.5490839	7.8361078	7.403764	7.6905763	7.8777284	8.6871282	8.3894333	8.5295289	7.2819756	6.846011	6.563322	6.9495612	7.0629136	7.3100538	7.8312649	7.3162355	8.0912744	6.9016123	7.4583649	7.4419275	8.6082764	4.3769236	4.8149178	4.4161649	5.1083319	4.7169092
AMOT	5.8569066	6.4992851	3.5311646	5.6363405	5.7026545	5.256982	6.0328069	6.0147111	4.348715	6.1311529	6.5128933	4.9212458	6.0841027	6.4727151	6.2136858	5.9363301	6.0421903	6.0430956	6.1582904	6.2255468	6.8401473	5.8489868	6.0081093	6.4941444	3.5298028	5.6288227	6.4919588	4.3430365	5.6934248	5.2483669	6.0264235	6.8377539	6.1237109	6.5067057	4.9171908	6.0767882	6.4677818	6.2077706	5.9302167	6.04944	6.034944	6.0367	6.1511076	6.2191189	5.6075284	5.8978361	4.5826337	3.2869752	2.3544275
AMOTL2	8.833894	10.4968473	8.54691	10.0512213	9.3334644	9.2057562	9.1078386	9.4155395	9.7638907	9.3413665	8.8609341	8.8575736	10.0417873	8.3315464	8.4303158	8.5484122	8.7289045	9.3329335	9.576649	9.1114496	9.9044172	8.835938	9.4171067	10.4962962	8.5495391	10.0515224	9.906257	9.7648764	9.3354024	9.2079659	9.1093199	9.9047323	9.343267	8.8630962	8.8596602	10.0422662	8.3336631	8.4329322	8.5510687	8.7740872	8.7306904	9.3348616	9.5777576	9.113148	8.4750552	8.1623655	8.4379991	8.2509607	8.7843749
AMPD1	6.0035411	5.5583986	6.2511654	6.2488373	4.4450785	6.2129142	5.7761324	5.6407636	5.0380349	6.1430462	7.2813898	6.5587553	5.4780304	7.2729634	6.8540792	6.6067511	7.6427172	5.3673838	7.2251529	5.8342612	6.6903152	5.9972684	5.6325476	5.5502698	6.2455137	6.2442119	5.6654052	5.0308586	4.438283	6.2076007	5.7677491	6.6856709	6.13719	7.2814458	6.5553374	5.4674385	7.2723215	6.8505661	6.6035408	7.8500267	7.6435044	5.3586533	7.2245179	5.8255822	12.5707787	12.8627166	9.5787729	0.9695189	2.3544275
AMPD2	10.1764637	8.9197849	10.5776565	9.847393	9.83213	10.5323866	10.1102355	9.1025206	9.683092	9.5814947	10.2235127	10.201269	9.1306521	9.303819	9.5569187	9.6402236	9.9867711	9.7935471	9.4893306	9.7990248	10.0398187	10.1757967	9.1042572	8.9215872	10.57717	9.8480217	10.0151826	9.6837093	9.8332704	10.5323066	10.1097611	10.0402901	9.5831705	10.2233884	10.2006812	9.1318781	9.3057865	9.5584507	9.6416347	9.9834979	9.98672	9.7944152	9.4907507	9.8001647	6.1611892	5.9635724	6.5922849	7.6011057	7.3899986
AMPD3	8.5738985	7.7144675	8.9575595	7.3328941	8.7341282	8.2169699	9.2082396	9.047385	8.7047212	7.7807497	9.756448	9.7062259	7.7899866	9.4367174	9.9098691	9.83213	9.2170893	8.325301	8.8715609	10.0268598	8.7255467	8.5764043	9.049071	7.7157113	8.9593793	7.3329246	7.6198849	8.7069302	8.7361561	8.2197013	9.2104222	8.7276143	7.7820072	9.7573702	9.7073715	7.7910696	9.4384024	9.9091574	9.8328485	10.0813582	9.219386	8.3279583	8.8738185	10.0278478	7.3234703	8.4709885	8.3560903	7.4897235	6.5542939
AMPH	8.8579678	8.7314415	7.3706029	8.5799551	6.3958272	6.702824	7.3891271	8.5313453	7.5864147	7.7827513	6.7706025	6.9404176	8.489598	7.9397084	6.8658717	7.0232305	7.2476895	8.5988238	6.8748097	8.0499682	7.9768619	8.8604567	8.5339581	8.7331749	7.3698922	8.5820916	9.7073715	7.5871682	6.3902543	6.6988553	7.3885245	7.9787604	7.7847347	6.7692401	6.9370108	8.4928012	7.9413509	6.862913	7.0206289	7.4419275	7.2469482	8.6011135	6.8710822	8.0520278	6.3088309	6.4844504	5.9005362	6.1282315	6.3117618
AMT	9.1788603	9.098531	8.2568712	8.1245689	9.5514292	9.667104	8.9266806	8.7263268	8.2942757	8.2450591	8.5376004	8.1823063	8.1129628	7.6721082	7.8475866	8.1190525	9.4642629	9.214171	8.6905178	8.9590057	7.9514311	9.1810306	8.7287259	9.1000523	8.2592917	8.1263993	7.5138511	8.2966188	9.5530142	9.6683202	8.9285646	7.953542	8.247746	8.5403523	8.1853574	8.1154359	7.6728065	7.8496334	8.1212749	9.1514353	9.466108	9.2164309	8.6925335	8.9608077	6.382943	6.8373926	6.3126447	6.6023755	6.0780406
AMZ2	10.2565658	10.2910044	9.0326263	9.6617276	9.8445891	10.020774	9.6073131	9.4791844	9.7935471	9.9594149	10.2785917	9.9141272	10.0181454	10.1159569	10.4217434	10.1789712	10.3816986	10.0559414	10.336889	9.7346963	10.2527304	10.2562758	9.4809049	10.2907332	9.0342686	9.6630359	9.8724662	9.7947059	9.8452369	10.0210938	9.6085782	10.2524435	9.9594116	10.2782519	9.9140837	10.018419	10.1158457	10.4210863	10.178285	10.1125895	10.3810837	10.0562217	10.3363934	9.7356715	9.7375866	10.0922717	9.6326402	8.5862016	8.4747316
ANAPC10	7.4693535	8.3824522	7.1745006	8.7766545	6.640766	6.7565966	7.0702649	7.7595314	7.0272708	7.8833462	7.4882133	7.83349	7.2786413	6.9904887	7.3565571	7.1893605	7.0691689	7.6045652	7.8422117	6.2064696	7.1128456	7.4696177	7.7605031	8.3853751	7.173685	8.7787437	7.6576701	7.0249862	6.637001	6.7536518	7.0687591	7.110409	7.8847897	7.4883089	7.8351712	7.2784431	6.9881728	7.3555153	7.1876216	7.4932522	7.0668534	7.6056121	7.8437169	6.2000663	6.9861754	7.2707575	7.1358513	6.9841011	6.6986002
ANAPC13	10.2391515	10.6786231	10.1756173	10.3103004	10.0150411	10.0075713	9.9828969	10.3600828	10.1486725	10.2019841	10.3950643	10.3753375	9.8905579	10.198872	10.1722572	9.9112129	10.3296872	10.2235127	10.77385	9.7552588	10.351761	10.2387055	10.3594868	10.6779215	10.1749954	10.3097797	10.4616044	10.1478778	10.0151826	10.007513	9.9829395	10.3512088	10.2013939	10.394462	10.3747415	9.8906417	10.1982887	10.1716471	9.9112005	10.3207903	10.3290643	10.2229835	10.7732018	9.7561617	10.001867	9.9960327	10.0059363	9.7506456	9.8040315
ANAPC15	8.8330216	8.8205964	8.2210416	8.849911	8.6518178	8.1734128	8.5589878	9.0028021	8.6242892	8.6626366	9.1935626	8.7807332	8.6127829	9.1093864	9.0080574	8.7268526	9.0656141	8.258916	8.8982137	8.7700513	9.0322204	8.8348336	9.0044879	8.8226088	8.2234789	8.8514551	8.5040379	8.6268126	8.6539059	8.1760023	8.5615127	9.0338708	8.6649225	9.1957338	8.782569	8.6152277	9.1105958	9.009683	8.7289753	8.5295289	9.067054	8.261104	8.8998774	8.7722198	6.9569947	6.7873683	6.0078056	5.1124656	5.6708725
ANAPC2	8.1580697	7.7166679	8.2059305	8.3501459	9.0923073	9.3258324	9.0155803	8.3341479	9.0789381	8.32622	8.6289483	8.7388728	8.5661737	8.7603048	9.1994371	8.6798673	8.849911	8.6812431	8.8192508	8.5089519	8.506756	8.1606124	8.3364924	7.7178688	8.2089102	8.3526739	8.5713157	9.0804974	9.0935465	9.3277242	9.017605	8.5096962	8.3290916	8.6316797	8.7413392	8.5688031	8.7623302	9.2016434	8.682118	9.1006433	8.8520641	8.683443	8.8208244	8.5118535	2.0185968	3.7557302	2.2902445	3.418653	3.3111678
ANAPC5	10.6661318	10.1185432	10.3925012	10.3205751	10.5476362	10.7728808	10.2512388	10.1804131	10.1399484	9.9559609	10.0643322	10.1382735	10.0672977	10.0053022	10.2616294	10.0724757	10.4565344	10.7260366	10.1889075	10.3012204	9.8610849	10.6654961	10.1792639	10.1184097	10.3918319	10.3199046	10.3199046	10.1395684	10.5472974	10.7722752	10.2509675	9.8617171	9.9559201	10.0645156	10.1378836	10.0674457	10.0052576	10.261345	10.0725358	10.4259572	10.4557751	10.7259507	10.1880513	10.3008618	9.1024347	9.222194	8.6853117	8.853695	8.7151661
ANG	6.8608331	9.8094113	6.6368446	7.9959376	8.5034722	8.2646864	8.4290084	8.2603899	8.3437195	8.8168063	7.2476895	7.807781	9.7505625	8.2472897	7.9975946	7.6631909	7.7541953	8.0775249	8.6340664	8.242654	8.4517513	6.8578986	8.2628352	9.8103907	6.6328739	7.9977801	9.466108	8.3461587	8.5063918	8.2674839	8.4318829	8.4547484	8.8188518	7.2461747	7.8089408	9.7516035	8.2495655	7.9993855	7.664043	8.3943349	7.7549909	8.0796644	8.6366166	8.2446292	6.4306694	6.105518	6.4561428	7.4760369	7.0771644
ANGEL1	8.6914861	8.4770206	8.021301	8.5080854	8.616879	8.6085131	8.7113994	8.4373279	8.6676958	8.079511	7.9626285	8.4513496	8.4123006	8.1701143	8.2939498	8.1110759	8.2962819	8.1223083	8.4678257	8.5786796	8.5711835	8.6936635	8.4400907	8.4800421	8.0232773	8.5110166	8.2132349	8.6699862	8.6193329	8.6107315	8.713526	8.5737138	8.0815966	7.9643949	8.4543667	8.4151475	8.1727007	8.2966188	8.1132902	8.33326	8.2989389	8.1242122	8.4708837	8.5811816	5.3813109	5.2977102	5.6380785	6.0987512	5.754542
ANGEL2	7.9463989	8.390332	7.5405	8.0089674	7.3024622	7.4273145	7.2355792	7.7242993	7.5879222	8.3035838	8.3788506	8.628438	8.2340288	7.9930007	7.7576064	8.0204105	8.4725288	8.4887925	8.4089432	7.4136134	8.2503806	7.948046	7.7254186	8.3929201	7.5410638	8.0111182	7.8120197	7.5886601	7.3019442	7.4273064	7.2346587	8.2528542	8.3062877	8.3815072	8.6307887	8.2364736	7.9948017	7.7587402	8.0223338	8.4691933	8.4755926	8.4915963	8.4113462	7.4128557	7.4170973	7.0108442	7.6219093	7.6419431	7.8137021
ANGPT1	8.5334706	9.4469421	7.0327613	8.4191565	8.4429701	7.9036684	8.169005	7.9514311	8.8330216	7.9891641	8.7283187	7.7516484	8.9470071	8.042989	8.2548313	8.6914861	8.018968	7.8484562	8.01366	7.435561	8.3519846	8.5362363	7.9532068	9.4486867	7.0290951	8.4217593	9.4476949	8.8350761	8.4456607	7.9054123	8.1715411	8.3548703	7.9907727	8.7312589	7.7530661	8.9489508	8.0449849	8.257253	8.6936635	8.0958263	8.0213686	7.8500267	8.0158155	7.435728	8.0777495	9.06546	9.036619	7.8648311	7.4970451
ANGPT2	8.3124228	6.0023556	7.0739232	6.9768752	6.5112888	6.5172908	6.7950239	6.2986958	7.855259	8.0649747	7.6390223	7.0977498	7.3479078	7.9822183	7.4586526	7.83349	7.3137742	7.0691689	7.1457314	7.5538625	6.970487	8.3153076	6.2928839	5.9955978	7.0710068	6.9739662	6.8131421	7.8569063	6.5062639	6.5142203	6.7914265	6.9679047	8.0672049	7.6398604	7.0952568	7.3475927	7.9840878	7.4586039	7.8346439	7.237371	7.3137158	7.0664942	7.1435757	7.5545024	6.0961823	5.9416393	6.5891817	5.5635337	5.3357829
ANGPT4	3.6396233	2.9632581	3.0084058	3.6726052	3.7869107	2.6747729	2.7683062	2.8119813	4.3006665	2.6507243	3.5684494	2.4846111	3.7051411	2.6346198	3.2488409	2.9295594	3.1160496	3.9628473	2.8168057	2.721419	6.4580078	3.6377939	2.8165602	2.9658002	3.0102396	3.6668606	4.5840347	4.2926235	3.7876351	2.6673966	2.7641977	6.4529136	2.6656856	3.5657318	2.493778	3.70217	2.6282829	3.2516242	2.931273	2.9097965	3.1108103	3.9610174	2.8137452	2.7222824	2.2156642	4.5150304	4.3334304	1.6708457	1.2961245
ANGPTL2	11.6019513	10.7474962	10.6049296	11.3464949	11.9735531	11.8779731	11.8497519	12.4359118	12.5049824	12.3032991	11.1392856	11.3863916	11.6954995	12.4577641	10.6497044	10.9154796	11.6498324	12.2704391	11.6604016	12.5375233	12.5940012	11.5989877	12.4346678	10.7469789	10.6041834	11.345373	10.4820823	12.5026024	11.9693068	11.8742644	11.8462936	12.5920042	12.3008731	11.138408	11.3850669	11.6919571	12.4562978	10.6491974	10.9151008	10.6468495	11.6465099	12.2676262	11.6568543	12.5350166	8.1464987	7.7305138	8.3701551	9.4465293	9.1468157
ANGPTL3	2.2573757	2.6297745	5.7712822	4.8542989	3.8785525	4.9174764	4.1021682	3.7770422	2.7607334	2.7607334	2.8218299	4.5594726	2.7794511	4.7513916	5.4552037	4.4647163	2.2193528	2.9178347	4.1009654	4.1347574	3.1411848	2.249105	3.779616	2.6264649	5.7627428	4.8469906	5.7165166	2.7656327	3.8678515	4.9091421	4.1018532	3.1345244	2.7490008	2.812041	4.5514503	2.7780587	4.7457629	5.443754	4.4589361	4.6693498	2.2077185	2.9114808	4.1004501	4.1282684	3.4394721	3.0533886	3.1989769	2.7378872	4.0238614
ANGPTL4	10.1825459	9.8905579	13.1968356	12.7626203	8.9704137	8.6144135	11.5698441	9.388805	9.8951964	7.9500299	8.708247	8.888524	9.3979595	9.7378304	8.2646864	8.7380227	8.6139321	7.6540724	9.393847	9.6965542	9.4994265	10.1817447	9.3903938	9.8906417	13.1987043	12.7605137	9.2399152	9.8952945	8.9722848	8.6170511	11.5675847	9.5008423	7.952055	8.7103976	8.8904952	9.3994709	9.7388873	8.2672741	8.7402894	8.4463213	8.6166034	7.6547355	9.3947289	9.697805	3.8652759	5.451228	6.388299	6.7160894	6.5636684
ANGPTL7	5.8992418	9.8336424	3.4020468	5.2667774	7.7226584	7.2016034	7.3262961	8.3158917	7.1634013	5.0721569	2.9977588	6.4047509	10.6913331	4.0120633	2.586279	4.0602616	4.0063007	7.1802657	3.9438459	2.5588207	8.2191024	5.8925755	8.3185459	9.8343454	3.3896021	5.257906	9.6496189	7.1619993	7.7238566	7.2002891	7.3254032	8.221725	5.0653155	2.9967516	6.3989634	10.6906981	4.0080864	2.5969557	4.0543817	4.2419171	4.0052307	7.1789105	3.9427193	2.5500637	7.3264831	6.7873683	4.9911162	5.5973824	6.2063577
ANK1	5.4662421	5.8640563	5.6368598	5.3907346	5.9291586	6.1294886	6.0169852	5.8655991	6.1965923	7.2310315	5.8677204	6.5015987	6.7382003	6.4141201	7.136033	6.1746366	6.2506382	6.0504592	5.2699946	5.4033427	6.6987349	5.4580189	5.8588223	5.8558323	5.6291682	5.3826592	5.8527003	6.1905019	5.9215233	6.1228391	6.0101949	6.6949094	7.2303185	5.8602106	6.4961941	6.7356448	6.4086376	7.1341855	6.168575	5.8818027	6.2448958	6.0432692	5.2609011	5.3961147	8.1826528	8.9927867	5.5627754	4.2351054	4.234438
ANK2	9.5605037	8.4349056	9.0142378	9.5488165	9.4274372	9.3846957	9.1675985	10.0462241	9.9573323	10.0998937	8.5760609	8.9421204	9.8383496	9.5936475	9.1666045	8.7648712	9.1245967	9.9320507	9.1653389	9.1439594	9.9337164	9.5620141	10.0466331	8.4380978	9.0159904	9.5504768	9.1440701	9.9573077	9.4289333	9.3863433	9.1695176	9.9337095	10.1001991	8.5785806	8.9440412	9.8390028	9.5950696	9.1682754	8.767284	8.2733259	9.1264967	9.9320658	9.167238	9.1459602	8.0083541	8.1176432	7.7302448	8.3890191	8.1615423
ANK3	8.2305604	7.4187204	9.2583524	8.3734647	9.6148275	10.0530694	9.5274599	8.0244816	9.1047683	8.4839135	8.8262887	8.9714483	8.1658608	8.561182	7.8563531	8.8034002	7.5348964	8.1180685	7.3686759	6.7250248	8.9416147	8.2329092	8.0265306	7.4186086	9.260567	8.3760838	8.3779263	9.1063677	9.6160942	10.0534296	9.528998	8.943568	8.4873124	8.8283631	8.9732961	8.1683215	8.563938	7.8577639	8.8056054	7.3172223	7.5353346	8.1202947	7.3680748	6.7216904	9.2091125	8.9240501	9.1818893	9.994313	9.8631312
ANKEF1	5.3721547	5.7789833	2.6694818	2.5954329	5.8178963	3.4979131	3.3863314	2.592754	5.0141426	3.8417847	5.3959396	5.2167923	4.3333686	4.8186902	6.160645	3.2952754	4.9506334	3.628089	4.9525003	4.6852572	4.0110703	5.3620203	2.585692	5.7707268	2.6725876	2.5969557	3.5630157	5.0064296	5.8097075	3.494882	3.3803913	4.0102733	3.8369385	5.3870267	5.2071901	4.3226351	4.8132179	6.1543347	3.2926133	4.9856476	4.9413307	3.6220635	4.9475004	4.6793152	4.2822708	4.5568073	4.8020915	4.4548725	3.2290606
ANKFY1	7.91151	7.9946481	8.7164157	8.3205972	8.2712983	8.2237425	8.7396631	8.2699812	8.3589821	8.3215544	7.7566886	7.3215807	8.1975373	8.0565561	7.4844986	8.4839135	8.0315442	7.4072039	8.3612315	8.8908649	8.574612	7.9126806	8.2724461	7.9960586	8.7185519	8.3232641	8.199054	8.3612143	8.2737657	8.2261083	8.7419881	8.5771274	8.3243068	7.7578031	7.3209561	8.1997607	8.058682	7.48464	8.4868826	7.5636836	8.0336421	7.4070677	8.3637413	8.8925488	6.715312	6.5647001	7.4086486	7.7815564	7.9338662
ANKH	7.3289794	8.2099306	9.1021464	9.4872709	9.1661714	9.0004987	7.6861616	9.0088866	9.2170893	9.0242366	8.0325034	8.0629906	8.3191668	8.7052125	8.4173346	7.4365525	8.0948936	9.1035432	8.2931059	7.4237359	7.908116	7.3277539	9.0106032	8.2122789	9.1036967	9.4889468	7.0869457	9.219386	9.1680412	9.0021885	7.6868834	7.9098479	9.0259697	8.0346749	8.0648083	8.3218864	8.7073821	8.4203107	7.4366714	8.552737	8.0969123	9.1050686	8.2954188	7.4244411	8.0861952	8.1408213	8.4125289	8.9052674	8.8815631
ANKLE2	7.5399995	7.2317792	8.2383075	7.6887475	7.3077185	7.2966659	7.3637376	6.9600007	7.4202235	7.4711369	7.1457314	7.7341182	7.0869258	7.5953281	7.7541953	7.4390216	6.918882	7.2328529	7.4351548	7.6006025	7.1639337	7.5405467	6.9572571	7.2299525	8.240661	7.6895317	7.5141586	7.4202689	7.3071636	7.295163	7.3630623	7.1619993	7.4719068	7.143915	7.735027	7.0843935	7.5962922	7.7547279	7.4396913	7.4458257	6.9160943	7.231816	7.4352837	7.6014654	6.2217535	5.8480194	6.0385469	5.6954847	5.5158185
ANKMY1	5.8877373	3.1821487	6.3783025	4.7144498	5.7851449	6.006918	5.601528	5.0966389	6.0348383	4.6219418	6.107188	6.1978494	5.8028031	5.4689765	6.3306687	5.6931515	6.0897291	5.7923579	6.1594736	6.1199544	5.1126134	5.8798585	5.0878071	3.1779124	6.3718618	4.7097299	6.2855449	6.0279402	5.7769483	5.9995438	5.593029	5.1045054	4.6150943	6.1008816	6.1927653	5.7957188	5.4627216	6.3232201	5.6844091	5.0556503	6.0821149	5.7833373	6.1538506	6.1134721	4.1542911	4.0903306	3.3050399	2.9279419	4.494337
ANKMY2	9.2241445	10.2391515	8.3496515	8.1853135	10.5549639	10.6385746	10.0710582	9.8729056	10.227193	10.2492686	9.4885813	9.9471734	10.2114045	9.830665	10.4549884	10.0478708	10.2964333	10.4369557	10.3418942	9.7919542	10.0969867	9.2263121	9.8733179	10.2387055	8.3521535	8.1869894	9.809062	10.2265936	10.5544723	10.6380854	10.0710979	10.096791	10.249508	9.4901911	9.9468869	10.2110683	9.8314351	10.4542022	10.0482456	10.3594868	10.2960467	10.4362109	10.3413252	9.7931242	9.1392189	9.6518363	9.7311436	9.8326451	9.3192739
ANKRA2	9.1296814	9.2538406	7.238595	8.8973628	7.5896366	7.3460569	7.704165	9.052195	7.5284294	8.1747357	8.506756	8.2142799	8.6843492	8.2445851	8.3819967	8.2469028	8.7433685	9.276112	8.9495276	7.7791907	8.3514579	9.1315731	9.0537635	9.2560326	7.2371824	8.899468	8.257253	7.5287129	7.5902047	7.345296	7.7049395	8.3539397	8.1772998	8.5096962	8.2165725	8.6865562	8.2467263	8.3853751	8.2493521	9.1223687	8.744842	9.2782592	8.951491	7.7797522	7.7955049	7.6266407	8.551189	8.0601837	7.9597991
ANKRD1	1.9689836	4.5453026	4.3246826	4.487213	2.1616912	5.0955461	3.1754858	2.8588667	5.3813949	2.5661373	3.0492146	5.3172151	2.0026517	3.8488517	1.5402129	5.0630143	4.7313303	5.0856692	4.6812123	3.4172254	4.7651752	1.9502953	2.8606881	4.5389788	4.3155609	4.484967	4.7518624	5.3726941	2.1356947	5.0886519	3.1719778	4.7614475	2.5525373	3.0453858	5.3112857	2.0123028	3.8503928	1.5141333	5.0573665	4.7651113	4.7228784	5.0772409	4.6760017	3.4075639	5.0400547	4.8529467	5.5210098	3.7983513	1.6065999
ANKRD10	10.823256	10.0595423	10.2649899	9.7378304	10.0767856	10.333385	10.1450669	10.2206268	9.5804907	10.3077873	10.1273165	10.4614276	9.4763791	9.6000557	9.4753031	9.6299426	10.2368531	10.9059941	10.2971705	9.8664258	9.4604666	10.8228667	10.2204413	10.0598347	10.2646815	9.7388873	9.8026584	9.5819863	10.0764065	10.3327675	10.1447271	9.4624069	10.3073029	10.1271534	10.4606177	9.4781451	9.6010503	9.4770705	9.6313	10.5954877	10.2363497	10.9055164	10.2968577	9.8668818	8.0182122	8.1181785	8.5940165	8.4028171	8.4358793
ANKRD10-IT1	9.2428614	9.4878539	9.4526698	9.8265092	8.5313453	8.7619536	9.15509	8.5854126	8.2125155	7.8464033	8.619988	8.3766608	7.3860804	7.1984528	7.7242993	7.7731727	8.8183875	8.3738878	7.9802177	9.2550029	7.8632257	9.2453947	8.5879068	9.4894885	9.4545027	9.8273079	8.5040379	8.2144891	8.5344816	8.7643835	9.1570011	7.8647025	7.8481244	8.6218389	8.3797363	7.3848984	7.1972178	7.7254186	7.7756424	8.2122789	8.8204334	8.3765966	7.9813568	9.2571425	7.0626015	7.5964819	7.8300172	8.1408213	8.1785268
ANKRD11	8.110573	6.9004766	8.1335338	8.6504761	8.9299664	8.855779	9.2255522	7.0478881	8.6245833	6.3969788	6.6893364	6.8230434	7.2467226	6.6910313	6.1466059	7.3065324	6.0491834	5.4699252	5.4398789	9.051807	6.3880231	8.1125959	7.0455434	6.8978169	8.1357194	8.6527872	8.5364741	8.6268126	8.9318017	8.8580817	9.2278082	6.3812689	6.3920836	6.6856709	6.8196415	7.2460058	6.686597	6.1403085	7.3059911	6.9847957	6.0417605	5.4619109	5.4304932	9.0533182	6.7613597	7.5194085	7.0297967	6.7566308	6.6966229
ANKRD12	7.7672667	7.9073563	7.8204251	7.716162	7.7590279	8.0484023	7.6594349	7.913197	8.4219008	8.5125856	8.2726734	8.9674448	8.1212259	8.5181288	8.817561	8.7530699	7.8587957	8.0445592	8.5589878	8.5300497	8.0894492	7.7685218	7.9149208	7.9090472	7.8219045	7.7171786	8.5566355	8.4246805	7.7602232	8.0499957	7.6602833	8.0912744	8.5154403	8.2754303	8.9688355	8.1225014	8.5208003	8.8196214	8.7555238	8.8517047	7.8613715	8.0464726	8.5613116	8.5327625	8.1742469	8.1141534	8.3184003	8.4862585	8.2617337
ANKRD17	9.3095457	8.7491084	9.4775609	9.4568122	9.4681152	9.4424259	9.3793484	8.764364	9.0019759	9.1836433	9.0465274	9.0255608	9.2887393	9.2003875	9.1860828	9.7188065	9.3758918	9.3651225	9.2192612	9.1205269	9.1669808	9.3110869	8.7665577	8.7517493	9.4790231	9.4586722	9.3205805	9.0038467	9.4694774	9.4444626	9.3809711	9.1689341	9.1856094	9.048078	9.0274676	9.2911773	9.2025727	9.1881017	9.719957	9.3149107	9.3775983	9.3669693	9.2214638	9.122162	8.6658148	9.1885779	8.8692875	8.4206496	8.591553
ANKRD2	3.8671285	3.7981777	3.5510914	3.8671285	5.6517051	4.5274802	6.2232377	4.6197005	4.3525259	3.7085599	3.4640621	3.6971959	4.3933486	6.4250282	4.103346	6.410912	3.5464524	5.6549517	6.7428307	4.2562002	3.6784538	3.8657224	4.6118753	3.7930637	3.5464536	3.8651556	6.4649354	4.3525204	5.6423475	4.5201693	6.2166511	3.6738705	3.7032862	3.4621046	3.6885582	4.3857293	6.4192349	4.1028121	6.4047887	5.2017778	3.5444922	5.6468486	6.7396648	4.2502198	9.6855847	11.1931215	6.5365684	3.64739	1.9263666
ANKRD26	5.0428709	6.3126493	6.7650013	5.4042272	5.6502234	4.9651268	6.0123517	6.2136858	6.2105604	6.537057	6.6520814	6.8104576	6.620641	5.8323239	5.6257147	6.3750652	6.2215144	6.9062853	6.006918	5.9600449	6.5624856	5.0359058	6.2082303	6.306328	6.7615866	5.3961147	6.4649354	6.2043864	5.6423475	4.9584784	6.0066306	6.5579442	6.5323801	6.6475917	6.8069336	6.6159153	5.8234576	5.6170269	6.3685521	5.992981	6.2152303	6.9045446	5.9995438	5.9518314	6.0346256	6.0616166	5.4507826	5.6543905	5.7804173
ANKRD27	9.0775518	9.457865	10.1948552	9.1110196	9.0894458	9.1932101	8.9812478	9.5911559	9.0682215	9.8176733	9.2479563	9.830665	9.1782958	9.1201117	9.3448434	9.3308281	8.9404796	9.8855345	9.5065679	9.4587848	9.17729	9.0793033	9.5924484	9.4601485	10.1942564	9.1128866	9.5096072	9.0695339	9.0909404	9.195344	8.9830712	9.1792346	9.8185128	9.2502338	9.8314351	9.1802533	9.1219552	9.3467007	9.3327448	9.6172724	8.9425445	9.8857408	9.5077231	9.460739	8.6408331	8.009336	7.8037024	8.2691952	8.2067675
ANKRD28	9.9478009	9.7476425	9.5495714	8.4136109	8.4712687	8.5119671	9.4483323	9.6659965	9.2502415	10.1058898	9.0677275	9.4059023	9.4681152	9.1693231	8.3625011	8.4244949	9.1927004	10.0822388	9.8353058	9.3477402	9.7803595	9.9478641	9.6672102	9.7487637	9.551199	8.4162811	9.6610441	9.2524614	8.4748414	8.5145994	9.4502043	9.7815357	10.1055783	9.0692976	9.4074032	9.4699699	9.1713024	8.365044	8.426985	9.1800146	9.1948281	10.0821702	9.8359626	9.3496161	8.6038623	8.3009484	8.3934091	8.8040723	8.8070369
ANKRD34C	4.9442433	5.6580556	5.5506535	6.0594495	4.4908753	5.4060012	5.07786	5.4747827	6.1786288	4.1768012	5.0508226	5.8550398	6.5426201	5.8396508	6.4097056	5.8077218	5.3966733	5.3564826	5.3099243	4.9372724	5.306903	4.9391448	5.4681692	5.6479191	5.5417978	6.0519305	4.1873413	6.1720234	4.484967	5.3979474	5.0696907	5.299105	4.1751067	5.0424489	5.846949	6.5383812	5.8310069	6.4037857	5.7999846	3.3270877	5.3888162	5.3494344	5.3015914	4.9312478	4.4613974	1.1284198	3.4618384	3.4478775	4.3890455
ANKRD36	6.3600446	6.0626513	4.7949519	6.0799723	6.9026429	6.6920088	6.915845	6.3121248	5.869538	5.9285138	6.1226506	7.0844334	6.2029631	5.516769	6.3350356	6.0618468	5.9461456	7.1146826	5.9505885	6.2861809	6.1148285	6.3533676	6.3066359	6.0562063	4.7873483	6.0740665	6.5351272	5.8627768	6.9009693	6.6884642	6.9131039	6.1075526	5.9199844	6.1163975	7.0821113	6.1969172	5.506474	6.3277914	6.0540537	6.9725523	5.9395844	7.1126844	5.943865	6.280205	5.0381072	4.6121624	6.6143571	5.5063642	5.6762241
ANKRD36B	9.229357	7.9416353	6.18237	7.6909704	9.1855604	9.5578541	8.8846935	8.3488135	6.8207787	5.9776741	6.6151087	7.0717337	5.733778	5.5279791	5.5998259	7.078618	7.6614755	7.3501558	7.7197886	8.7486861	6.0409839	9.2317124	8.3515075	7.9435365	6.1777302	7.6916889	6.5910859	6.816923	9.1873168	9.5593872	8.886806	6.0333156	5.970843	6.6101432	7.0687591	5.7251745	5.5205299	5.592254	7.0757515	8.4597495	7.6621382	7.3501574	7.7202736	8.7513341	6.4358791	6.3725065	7.3975326	7.7047815	7.6944174
ANKRD36BP2	1.2061475	2.0026517	1.3577962	1.46641	1.3577962	1.5541871	0.774483	1.4780134	1.9208771	3.6839146	0.774483	3.6164191	2.3269074	2.4781181	1.2293205	1.2061475	1.421694	1.6588803	1.8834687	2.2291264	3.6594605	1.2212519	1.4645378	2.0187952	1.3515428	1.4737409	2.1739954	1.9535832	1.3418585	1.5465002	0.7795429	3.6507054	3.6805409	0.8220139	3.6096047	2.3137717	2.4862007	1.2212519	1.1756409	3.6458658	1.4033062	1.621326	1.8988712	2.2152334	4.6557905	3.4658741	4.5322552	4.7688784	4.8907068
ANKRD40	7.83349	8.8803719	9.292468	9.1463035	7.9349413	8.1478099	8.6249735	8.6471654	7.9715723	8.7834228	8.7122611	8.0266722	8.9174869	8.8514084	8.3277781	8.3734647	8.0890294	8.4672715	8.5651115	8.3465427	8.6117352	7.8351712	8.6494967	8.8825381	9.2945956	9.148527	8.7565231	7.9731516	7.9367786	8.1502375	8.6273366	8.6141455	8.7852557	8.7145863	8.0280151	8.9192444	8.8537429	8.330387	8.3760838	8.4474593	8.0910957	8.4699108	8.5678098	8.3489076	8.3017251	7.9023778	6.9464021	6.2719268	7.2935838
ANKRD46	8.390332	9.3473075	8.6156615	8.6815583	8.2844936	8.4668745	8.4629247	8.7179998	8.7071797	9.2198838	8.8153533	8.8447217	9.2035997	8.6337227	8.4066137	8.4235347	8.2008784	8.9718423	8.8690571	8.1203107	8.5667805	8.3925577	8.7202875	9.3494139	8.6180828	8.6839987	9.1805391	8.7093506	8.2870822	8.4699108	8.4661635	8.5698055	9.2220756	8.8174045	8.846279	9.2057301	8.636049	8.4092452	8.426252	8.8811104	8.2035231	8.9731178	8.8712337	8.1227231	10.2748789	10.2038916	9.0576735	8.5900983	8.8846717
ANKRD49	8.9978585	9.5336831	9.1999156	8.7821908	8.2310078	8.3128462	9.3148621	9.0295973	9.0202915	9.4437823	9.8433056	9.8038831	9.711423	9.4743817	10.1908001	9.4134347	9.4971731	9.285015	9.9189125	9.285015	9.5867096	8.9995929	9.0316744	9.5353387	9.2021141	8.7842269	10.0806372	9.0220729	8.2334147	8.3155306	9.3166096	9.5881168	9.4460058	9.8439303	9.8049493	9.7122644	9.4761631	10.1900788	9.4150032	9.366006	9.4985361	9.287191	9.9188881	9.287191	7.6401376	7.3710281	7.7909499	7.7932311	7.7461973
ANKRD53	3.7098656	5.8732973	3.1686185	3.3273372	3.5483219	3.99994	4.4450785	3.4762238	4.1009654	3.0835553	2.7740578	3.1626247	2.3341795	3.2140391	5.2982871	4.8821455	2.6403894	2.9196923	2.9416645	4.2610273	4.2795174	3.7007731	3.4719162	5.86621	3.1698784	3.3210361	5.0538581	4.0984784	3.5390769	3.9955359	4.4411147	4.2716387	3.0734904	2.7727516	3.162342	2.3137717	3.2122085	5.2905786	4.8760706	4.3957406	2.6361916	2.9114808	2.9323422	4.2548739	5.241497	6.0290984	5.66526	4.7986044	4.990213
ANKRD55	5.9666699	6.6976376	7.079641	6.4390633	5.4993874	5.2808671	6.516813	5.4567759	5.8526563	6.7885888	6.7924217	5.7970725	6.1698471	6.4390633	6.8716299	5.4361229	6.6108754	6.0573024	5.7851449	5.7431414	5.9022897	5.9596003	5.4504784	6.6937631	7.0765349	6.433393	6.0243625	5.8437146	5.4909187	5.27259	6.5113043	5.8930145	6.7860393	6.7881714	5.7878918	6.1636754	6.433393	6.8685464	5.4278867	6.5709989	6.6065631	6.0501437	5.777353	5.7331811	4.7775454	4.3581452	4.1791145	4.1308419	3.3864062
ANKRD6	8.1615779	7.4457134	6.4024652	6.6946429	6.94148	6.7784542	7.3454619	7.4327139	7.4231776	7.5749181	7.026213	7.4187204	7.052354	7.4440211	6.8441188	6.8637939	6.5461418	7.1669359	7.4489019	6.9227143	6.2506382	8.1645134	7.4332985	7.4458257	6.3969783	6.6909552	7.6303598	7.4231177	6.9387796	6.7753473	7.345296	6.2444994	7.5754682	7.0235739	7.4186086	7.0496029	7.4441864	6.8411402	6.8607575	7.1043508	6.5405972	7.1654976	7.4490624	6.9206175	6.4217069	6.9643853	6.9731471	7.782121	7.8712162
ANKRD7	2.1894029	2.1007982	1.7536489	3.0161954	3.8122024	4.7301637	2.0524735	4.1682255	1.4507504	3.9248371	2.3341795	0.9134807	4.1009654	1.28024	4.2225291	2.7161609	4.6852572	1.4059369	4.7521495	4.4930171	2.3993135	2.1701507	4.1629833	2.0966525	1.7605803	3.0183516	2.4947366	1.4645378	3.810097	4.7224777	2.0525461	2.390751	3.9146231	2.3254346	0.9414868	4.0974379	1.3188429	4.2147717	2.7102407	3.2714145	4.679666	1.3764419	4.7457629	4.484967	1.1178729	0.4701069	2.9162098	1.5643622	2.9070037
ANKS1A	9.4710673	9.2237026	7.6159564	8.6758557	8.5046615	8.473994	8.6238348	9.3582095	8.6228939	9.3148621	9.1583638	8.4260864	9.0720724	8.6758557	8.0354258	9.2594428	8.5492517	9.1409881	8.4586834	8.5488986	8.8926969	9.4725008	9.3600718	9.2258278	7.6163489	8.6783663	8.3607086	8.6256095	8.5075643	8.4775153	8.625909	8.8946322	9.3168404	9.1604074	8.4285777	9.0736112	8.678149	8.0375372	9.2621264	9.0638647	8.5519539	9.142954	8.4616792	8.5517672	8.2722869	7.7706713	7.7145579	7.976679	7.9217483
ANKS1B	4.6368179	5.5984062	3.6515002	6.0511047	5.3126809	5.0798289	3.2866164	2.9155303	4.8220623	5.6207282	5.399534	5.4447001	4.1922936	3.5178128	3.6385001	5.6830722	5.4542654	4.976826	3.1427708	2.9593893	3.2228393	4.6290781	2.9119653	5.5906627	3.6434128	6.044614	4.6118753	4.8128927	5.3046703	5.0708714	3.2855112	3.211547	5.61258	5.3919676	5.437177	4.1919159	3.523027	3.6253088	5.6752886	2.7320958	5.443754	4.9708697	3.1366896	2.9564508	4.4459728	4.540584	3.8808404	4.1276321	3.567192
ANKZF1	7.101539	6.2676084	4.1300064	3.9226732	7.8130282	7.9715723	5.4573289	7.5533738	7.4910961	7.4369925	6.2188731	7.7390276	7.7007362	6.5144537	7.9903246	6.9842413	8.1045584	8.0127237	7.6026612	5.2290434	7.3613196	7.09922	7.553972	6.261595	4.1246377	3.9211549	7.2065016	7.4917296	7.8143535	7.9731516	5.4508373	7.3600982	7.4373797	6.2116973	7.7402743	7.7019399	6.5094611	7.992494	6.981824	8.3833308	8.1072901	8.0145886	7.6035369	5.2210743	6.103051	4.8863296	3.6770112	5.6762241	3.5230893
ANO1	7.4423971	6.7036001	6.4667871	7.1972827	7.0030776	7.5510902	6.3461636	7.1914027	8.3221023	8.8544713	7.911991	7.9068518	8.1557375	8.6471654	7.2390656	7.671587	8.070218	8.4834113	7.8002361	7.0366595	7.6768126	7.4431526	7.1904853	6.7000714	6.461645	7.1966293	5.4623163	8.3250366	7.0001433	7.5514157	6.3406388	7.6783087	8.8565983	7.9136794	7.9090472	8.1574687	8.6494967	7.2378481	7.6722492	7.9008371	8.0725042	8.4864109	7.8009883	7.0339297	5.1401874	5.2215596	5.347712	5.8091096	5.5006518
ANO10	8.6798673	8.9922839	6.7472644	8.0828265	8.4195015	8.6328695	8.737081	8.4187673	8.6648731	8.442115	8.7776076	8.1685718	8.5136432	8.2618736	8.3025874	8.2072872	8.0597736	8.7428971	8.3301886	8.6002037	8.4573086	8.6819137	8.4215742	8.9940876	6.7447766	8.0851061	8.477072	8.6669674	8.4221018	8.6350357	8.7393436	8.4602956	8.4449976	8.7794028	8.1713164	8.5158942	8.264123	8.3050668	8.2098253	8.2501414	8.0625385	8.7451465	8.3325458	8.6026526	6.5563672	5.3285579	6.2997991	6.4901698	6.8601168
ANO2	7.3779722	7.630061	5.0052844	6.1835647	6.1247455	6.2789466	5.0230981	5.1008091	6.3884373	6.6211664	6.2821049	5.9562353	6.7375838	4.5251246	5.162151	5.5901393	4.2225291	6.4274665	5.530316	6.2215144	4.6852572	7.377354	5.0932188	7.630594	5.0007276	6.1764149	6.8505661	6.3821383	6.1184383	6.2721727	5.0154144	4.6793152	6.616422	6.2764117	5.9507852	6.7345582	4.5166089	5.157494	5.5824333	6.6935319	4.2157	6.4206579	5.5209691	6.2166511	2.04123	4.6121624	3.6120182	2.9819439	3.1148458
ANO3	3.3880262	6.3108975	5.6790721	6.567204	2.7401891	3.8475444	5.4447001	5.398714	5.1823216	5.9220723	5.5616148	5.9889718	5.9976418	4.0467203	5.8543759	2.5558606	5.1888044	5.6937711	5.7671158	4.3925635	4.9777676	3.3823459	5.3899258	6.3048431	5.6724193	6.5625978	5.9247773	5.1755633	2.7263627	3.8420085	5.43622	4.9716561	5.9164868	5.5545877	5.9827919	5.9913237	4.0461593	5.84752	2.5462056	3.6109456	5.1805457	5.6835858	5.7579789	4.3873089	4.8730129	3.7772815	4.8390131	4.6698577	4.7450692
ANP32A	9.3053402	9.9091693	9.098531	8.9542698	9.4327157	9.1918323	8.9308812	9.4311863	9.1533509	9.3722502	9.4653452	9.1439594	9.5159002	9.2636089	9.5295577	9.5390127	9.4377161	9.3171656	9.1386763	9.0242366	9.3123468	9.3072934	9.4328136	9.9091574	9.1000523	8.9555613	9.0091436	9.1553035	9.434658	9.1934986	8.9327086	9.3143225	9.3735644	9.4672427	9.1459602	9.5176003	9.2658281	9.5318041	9.5406822	9.2879099	9.4395025	9.3191172	9.141098	9.0261378	7.7359168	7.7538089	8.5438995	8.0522488	8.1327793
ANP32A-IT1	5.7212086	5.5885303	6.2411881	3.2848605	4.9619829	5.5326237	4.8094	4.8308947	2.8400384	2.3033728	5.4818196	5.7501835	2.9278094	1.4507504	5.9145634	4.5020508	5.6604379	6.1199544	4.2733379	4.4954602	4.0864209	5.7116617	4.8265826	5.5798054	6.2354262	3.2828433	3.4395612	2.8385783	4.954523	5.5223819	4.8040694	4.0765997	2.2964297	5.4736307	5.7406611	2.9413272	1.4536798	5.9067053	4.4976783	5.956077	5.6528487	6.1119617	4.2728184	4.4915013	3.8331009	1.5922274	4.2330392	1.5643622	1.827703
ANP32B	11.9084619	12.3113854	11.9241261	11.611392	11.8631089	11.9456167	11.8863174	12.0251289	11.9045508	11.8746473	11.7938015	11.9502009	12.0085063	11.5548937	11.9898347	11.7762359	11.7910801	11.770841	11.5001072	11.4566005	11.8017356	11.9041708	12.0211191	12.3089149	11.9200592	11.6085051	12.2431284	11.9004828	11.8593968	11.941459	11.8823968	11.798245	11.8709805	11.7903102	11.9458708	12.0042093	11.5526628	11.985771	11.7728113	11.7927596	11.787712	11.7672625	11.4979013	11.4547836	9.71947	9.6796862	10.9184185	11.0865513	11.115618
ANP32C	3.2436757	2.9135367	3.3486948	3.3398864	2.2419857	3.2467347	2.7980523	2.7316684	4.3278777	2.592754	2.580178	2.7584451	2.8797153	3.2451887	3.0318457	3.1724602	3.6664364	3.0644317	3.1278806	3.8579101	2.3033728	3.2406426	2.7302175	2.9090514	3.3446929	3.3319053	3.5630157	4.3222222	2.2267425	3.2401662	2.7852461	2.3137717	2.5938026	2.5603059	2.7511652	2.8781625	3.2395069	3.0200593	3.1698784	2.4135584	3.6651621	3.0532422	3.1192135	3.8506551	1.5596625	1.4733697	1.2578291	1.5258181	1.4667202
ANP32D	3.1520923	3.9146055	4.3831938	3.3240608	4.6395911	4.4881212	2.7264239	2.2573757	4.8101883	4.546946	4.5741251	2.7956898	4.3222771	2.2250096	2.9432831	2.9490101	2.8844088	4.1066251	4.6056352	2.7117042	3.2043812	3.1496832	2.2574022	3.9105763	4.3803838	3.3210361	3.9884978	4.8072456	4.6337692	4.4822134	2.727135	3.1970068	4.5389788	4.5717447	2.790454	4.3122468	2.2334387	2.9329711	2.931273	1.7825555	2.8812693	4.1000059	4.5999961	2.6974309	3.8461991	2.4678996	2.4955954	1.3605938	3.3252991
ANP32E	9.3214652	9.7173975	9.0701288	9.5165923	8.511527	8.827391	8.6375994	9.6804303	8.5831103	9.0454969	9.6491334	9.969374	9.2082396	9.4005822	9.2428614	9.0682215	9.0533292	8.9928639	9.031399	8.817561	9.1191891	9.3233959	9.6816436	9.7185244	9.0716827	9.5182464	9.2294157	8.5855569	8.5144038	8.8294292	8.639998	9.1210171	9.0470553	9.6501613	9.9693824	9.2106372	9.4021037	9.245199	9.0697702	9.3412955	9.0548423	8.9946311	9.0330881	8.8196214	8.7307034	9.0831043	9.2802005	9.1115915	9.1237165
ANPEP	9.7867346	9.2726613	11.7845478	10.212123	10.1282377	10.4870981	10.4302357	10.5110767	9.2040116	9.3209941	10.135772	9.955343	9.4801029	9.4959705	9.6869835	9.3582095	9.3371124	10.1789712	9.9050973	10.7089163	10.1198673	9.7878711	10.510682	9.2747392	11.7811331	10.211743	9.8846912	9.2063425	10.1276134	10.486939	10.4298957	10.1197051	9.3231607	10.1354391	9.9553358	9.4816196	9.4975516	9.6881843	9.3600718	10.0592495	9.3387417	10.178285	9.9050655	10.7087157	4.4613974	4.4248019	6.1103492	6.3872507	6.418635
ANTXR1	6.5072904	3.7537313	5.187843	4.9431911	6.4351135	5.3364335	4.3080027	4.976826	7.2518465	5.4689765	4.873931	5.8811266	5.516769	5.6416323	5.8509657	6.5196283	5.352983	6.5602191	5.4780304	6.5486609	4.4450785	6.5024629	4.9701032	3.7476709	5.1801579	4.934407	3.9151669	7.2511746	6.4291307	5.3278072	4.3013802	4.4394764	5.4605675	4.8674286	5.8739229	5.5079496	5.6325476	5.8421462	6.5145579	5.5995652	5.3450476	6.5570191	5.4694235	6.5451003	7.9889303	7.6757956	8.2032937	8.7658294	8.9027543
ANXA1	12.708999	12.8906764	13.3761065	12.9923054	13.0593568	12.9661054	12.8998146	13.0215051	13.0996816	13.0750131	12.7185507	12.9923054	12.9923054	12.8277199	12.6376272	12.6321423	12.9506474	13.3234362	13.4315483	13.0909445	13.0670417	12.7067442	13.0246211	12.8937359	13.3778201	12.9952047	12.9681799	13.1025209	13.0620584	12.9681799	12.9026855	13.0701211	13.0779574	12.7174647	12.9952047	12.9952047	12.827232	12.6360923	12.630637	12.8703575	12.9533757	13.325366	13.4321169	13.0939867	10.3961072	9.4969291	11.1645917	11.9415176	11.8880468
ANXA10	3.8152745	3.8516134	4.647164	4.2795174	5.9236861	4.059036	4.3980133	4.5428594	3.7599219	5.7643014	4.7328512	5.4060012	6.0587267	4.6395911	4.295288	3.6616972	5.8404218	5.1244751	4.6288714	4.0809178	4.513742	3.8119531	4.5338218	3.8506551	4.6381512	4.2710803	6.014045	3.7541629	5.9183778	4.0496039	4.3937595	4.5035631	5.7572616	4.7297855	5.393726	6.0519305	4.6358074	4.2911751	3.6628839	4.7884047	5.8323597	5.1167131	4.6234231	4.0745709	3.6091524	0.9005367	3.7241517	3.5213766	2.1661062
ANXA11	10.6820542	10.9076977	9.7073963	9.6019344	10.9798	11.0359672	10.5769601	11.230547	11.3268312	11.0575317	10.7562615	11.1189685	11.3088248	10.6429114	10.5047092	10.7936875	10.2826469	11.0048291	10.4176285	10.6287412	10.9470744	10.6813329	11.2291106	10.9072414	9.7085112	9.6032371	10.7657024	11.3258253	10.9791264	11.0350249	10.5764871	10.9464914	11.0563796	10.7559285	11.1181776	11.3080211	10.6423273	10.5042806	10.7926465	10.661451	10.2823855	11.0040588	10.4168323	10.6281626	8.5001652	8.4784604	8.6230047	8.821478	8.9533973
ANXA13	3.6594605	5.1066886	4.9525003	5.6862737	5.7370671	4.2650989	6.9320941	4.627599	4.7072424	5.603858	5.9042621	4.2430976	3.7653875	4.5417756	4.1817966	4.2795174	4.4215883	4.3136711	4.5461944	4.8945539	4.3951801	3.6513218	4.6234231	5.0969043	4.9450866	5.6783972	4.5977367	4.6974489	5.7288938	4.2592101	6.9293928	4.3928199	5.5953375	5.8950342	4.2403571	3.7579159	4.5314729	4.1705336	4.275123	4.5023121	4.4145447	4.3103512	4.5377148	4.8884517	2.5853945	2.1352423	1.2578291	1.7639755	4.1415412
ANXA2	13.5460862	13.4111326	13.7745829	13.6581731	13.8378982	13.9209802	13.9822321	13.7601138	13.9657635	13.7370594	13.5934588	13.7461963	13.8489034	13.8248097	13.7601138	13.8141997	13.7935468	13.8955963	13.8489034	14.0359381	13.7935468	13.5502141	13.7666205	13.4118906	13.7805096	13.6635649	13.8192482	13.9720227	13.843573	13.9283321	13.9881421	13.7994695	13.7434494	13.5970932	13.7524514	13.8551572	13.8301672	13.7666205	13.8192482	13.8301672	13.7994695	13.9026292	13.8551572	14.0414185	11.315838	10.8443068	12.3761312	12.9491696	12.5957937
ANXA2P1	5.7329436	5.727589	6.0504592	7.1048142	6.7650013	7.12287	7.3779722	6.8956657	7.0484661	6.3944498	6.9039465	7.2418736	6.420506	7.1701352	7.3905473	7.3262961	4.5238714	6.3374139	6.5443742	7.2290292	7.1133113	5.7251745	6.8933229	5.7196285	6.0426201	7.102788	6.879248	7.0458342	6.7615866	7.1216753	7.3780542	7.111293	6.388105	6.9009693	7.2404482	6.415417	7.1686952	7.3899093	7.3255814	7.4659208	4.5191213	6.3311248	6.5395381	7.2275235	4.6422107	5.1250198	4.5201223	5.3800028	5.5136021
ANXA2P2	10.9511846	11.103017	11.4195339	11.2916079	11.2254798	11.4043534	11.4687452	11.5589347	11.3553521	11.019532	10.4079255	11.1546432	11.230547	10.9154796	11.0166747	10.6243504	11.4108056	11.7518002	11.3228088	11.6395862	10.3991392	10.9507572	11.5565963	11.101972	11.4179282	11.2899497	11.1195771	11.3541284	11.2242299	11.4030502	11.4669095	10.3985524	11.018573	10.4073526	11.1537701	11.2291106	10.9151008	11.0157296	10.6239124	10.8409767	11.4094288	11.7484044	11.321903	11.6365899	9.965368	9.2110605	11.3343801	11.5618549	11.4687467
ANXA2P3	8.5046615	8.6579108	7.6695044	8.0102659	6.9721638	8.8316336	6.9004766	8.4759148	7.059715	7.5543924	8.3816012	8.1515642	8.3711257	7.8900409	7.7700901	8.6127829	8.1139454	8.1960819	8.1537811	7.5953281	8.8724623	8.5075643	8.4786264	8.6601994	7.6702788	8.01198	7.596517	7.0574375	6.9692215	8.8343787	6.8978169	8.8746481	7.5549733	8.3842714	8.153935	8.3737445	7.8917128	7.7716122	8.615392	8.7020376	8.1159293	8.1987995	8.1559791	7.5962922	6.0862125	4.231047	5.8483873	3.3166446	6.0945091
ANXA3	5.9339885	8.9528493	9.189797	6.2713043	5.4747827	4.3902145	5.698689	6.1861566	6.0128316	7.813961	6.2021429	5.9325561	7.6655394	6.3783025	5.4207675	5.7959921	6.3925732	6.2909912	5.0886016	5.5139801	6.4146675	5.9277447	6.180048	8.9545561	9.1918191	6.2661957	6.7175892	6.0081093	5.4678039	4.3818614	5.6914111	6.4090873	7.8153682	6.1969172	5.925288	7.6661559	6.3722572	5.4144758	5.7873508	6.2804388	6.3872798	6.2843491	5.0800183	5.506474	7.6516313	8.0077421	6.9767929	5.9370376	5.4124271
ANXA4	10.9119007	11.2154753	10.7320319	10.9798	11.7589922	11.712408	11.6698409	11.9529538	11.6543448	12.4279485	10.9497318	11.3103371	11.9084619	11.6498324	11.5020923	11.5965587	11.1773091	12.1919708	11.7888916	11.7614488	11.5881966	10.9114461	11.9485198	11.2142884	10.7317939	10.9791264	11.3383098	11.6508698	11.7555199	11.7087938	11.6663866	11.585453	12.4255445	10.9491015	11.3095353	11.9041708	11.6465099	11.4999041	11.5937622	11.5834252	11.1764498	12.1889959	11.785499	11.7578856	9.0783514	8.8333734	10.3785245	11.7579195	11.4865012
ANXA5	12.5983993	12.6139857	12.7937995	12.7300336	12.4229736	12.3846257	12.6038137	12.6576551	12.9506474	13.1288614	12.7469028	12.7680416	12.8074787	12.5375233	12.3192476	12.4027233	12.3764938	13.0832982	12.4403216	12.8074787	12.8784944	12.5962014	12.6553975	12.6126281	12.7919188	12.7294143	12.4703271	12.9533757	12.4207915	12.3814822	12.6015807	12.8785401	13.1308072	12.7455477	12.7660303	12.8065628	12.5350166	12.3168176	12.3997961	12.7734024	12.3736468	13.086462	12.4389706	12.8065628	10.6213438	10.1212002	11.5680892	11.7103164	11.3567693
ANXA6	11.2041593	11.5881966	9.0807224	10.3690481	11.3863916	10.8182147	10.6625447	10.7211125	11.1459756	10.4634013	11.1628093	10.742585	10.9851331	11.079164	10.9003268	11.0410012	11.0706989	10.5337879	10.3611457	11.2331022	11.0283204	11.2028229	10.7208339	11.585453	9.0822127	10.3684026	10.7570587	11.1453058	11.3850669	10.8179143	10.6619852	11.0271968	10.462742	11.1619485	10.7421756	10.9843207	11.0771431	10.8999325	11.0399958	10.596581	11.0688456	10.5329928	10.3605209	11.2317741	7.5959741	7.4120089	6.577856	6.3599776	5.8258222
ANXA7	10.599537	10.7519417	10.8112598	11.0086665	11.1659064	10.9882877	10.9345018	11.0223283	10.843872	11.1979284	10.4614276	10.7247976	10.6931209	10.6243504	10.7936875	10.6901988	10.3142118	10.9018202	10.7329181	10.998318	10.7474962	10.5986627	11.0213386	10.7516118	10.8107017	11.0078486	11.0987248	10.8435629	11.1649429	10.9874187	10.9340394	10.7469789	11.1967614	10.4606177	10.724755	10.6925078	10.6239124	10.7926465	10.6895605	11.0563796	10.3136119	10.9013787	10.7326453	10.9974231	10.5716485	9.9509605	10.0138158	10.2853294	10.5104842
ANXA9	5.6053779	5.2932473	5.9511727	5.7231774	3.6743242	4.6069608	4.1113675	5.6303621	5.5146718	4.6786416	4.5005525	4.7338865	4.8153934	3.7326363	3.6709309	4.0893109	5.2799823	5.0348748	4.0775596	4.2662412	4.1309699	5.5964252	5.6212246	5.2854855	5.9442427	5.7149012	4.9475004	5.5045432	3.6660114	4.6006596	4.1081945	4.1259996	4.6718412	4.4923519	4.727041	4.809739	3.7259345	3.6774168	4.0851407	4.3538035	5.2715705	5.02964	4.0721505	4.2592101	1.7756736	3.6163548	2.0659933	3.0514638	2.9149666
AOAH	8.4717305	5.698689	7.6200573	5.6931515	8.8553474	8.5348238	7.5416055	8.4030124	8.2431227	6.9204725	9.1047683	8.444312	7.1064621	8.8126426	9.2756905	9.1021464	8.5119671	7.2247641	8.2630954	8.6563214	8.0204105	8.4748414	8.4057039	5.6911961	7.6210057	5.6844091	7.5589875	8.2455822	8.857416	8.5377772	7.5422041	8.0223338	6.9166506	9.1063677	8.447236	7.1032767	8.8142143	9.2778367	9.1036967	9.1973376	8.5145994	7.2236492	8.2656641	8.6584352	4.564086	5.5364914	5.2978569	6.5641978	5.3771349
AOC1	5.3222114	5.7923579	7.2418736	6.9686597	5.4542654	5.4910458	5.709537	5.7983137	6.2288766	5.2904138	6.2654686	6.9383736	5.0478818	7.1739897	8.6949446	7.8789732	6.7166499	5.1798525	6.2465265	6.2964302	7.5879222	5.3145095	5.7892848	5.7841609	7.2404482	6.9671369	8.1651668	6.2222158	5.4453516	5.4835078	5.7012332	7.589348	5.283441	6.2597292	6.9345906	5.0395567	7.1716607	8.69748	7.8806946	6.5004536	6.7130084	5.1718114	6.2395944	6.2902339	3.8331009	1.4733697	4.1094237	4.9046329	4.540051
AOC2	7.1044133	8.0113213	7.9301613	7.9991448	6.4178695	6.0682444	6.8628322	7.0727306	6.1806578	7.2352633	6.3189386	5.9164328	7.9454404	6.7040033	4.5238714	6.1226506	6.4420278	7.5776658	6.9852635	6.4943412	7.4515429	7.1019708	7.0702287	8.012981	7.9319992	8.0009701	7.891469	6.1741917	6.4126091	6.0608182	6.8601275	7.4515498	7.2343156	6.312338	5.9077911	7.947363	6.7006151	4.5183268	6.1161049	5.9825415	6.4370554	7.578695	6.9827082	6.4885829	4.7839551	4.2467718	4.0506136	2.6072582	4.6312908
AOC3	9.626231	11.7347652	8.5629851	11.6247359	8.4551369	8.5005261	8.8544713	8.2266614	9.7659834	8.8930194	8.7353058	8.231391	11.1533898	7.9863389	8.4971764	8.2210416	9.4037516	8.1032613	9.5354148	7.6709955	9.4382723	9.6274866	8.2290348	11.731254	8.5659531	11.6215474	10.0361959	9.7669894	8.4580995	8.5033992	8.8565983	9.4400379	8.8949558	8.7375116	8.2341085	11.1525317	7.9881578	8.5000697	8.2234789	8.4287818	9.4055536	8.1054175	9.5374441	7.6719239	9.6074343	8.9525719	10.7634917	8.5279682	8.6373055
AOC4P	4.72238	5.3813949	6.6042339	5.9524862	5.8710711	5.4422942	5.4042272	5.1639948	5.6384253	4.9543507	4.8081481	4.3472764	4.8481727	4.8698292	4.7504042	4.7131387	5.3325732	5.1895765	5.1455146	5.8957698	4.3561988	4.7160161	5.1545968	5.3721652	6.5999797	5.944783	5.157494	5.6320962	5.8634571	5.4349351	5.3957688	4.3531207	4.9450866	4.8034081	4.3399551	4.8418126	4.8639141	4.7457629	4.7097299	5.0513015	5.3252806	5.1818946	5.1336404	5.8892559	2.935773	3.4969906	2.4955954	4.8106754	3.0841756
AOX1	7.7108448	9.5889496	7.1355754	9.5251127	8.8750436	7.7962413	9.0844024	8.0593177	7.7717574	8.004838	8.5227139	8.3101003	9.7879942	8.6259165	8.6362693	8.3721949	8.6367484	7.3637376	8.5280952	6.9140589	10.1789712	7.711687	8.0620004	9.5904144	7.134961	9.526718	10.724755	7.7733313	8.8770076	7.7975042	9.0859112	10.178285	8.0063291	8.5253493	8.312918	9.7891533	8.628249	8.638649	8.3745595	7.5705837	8.6391234	7.3628757	8.5308631	6.911208	6.9540488	5.5582569	7.0313984	7.0169045	7.030821
AP1AR	7.4672617	7.1972827	7.4521689	7.8878798	6.8952215	6.1802018	7.3571312	7.2087177	6.765506	7.3003098	7.4721228	7.3860804	7.2370374	7.511604	6.3995627	7.3571312	6.8687433	6.9726055	7.5719904	7.0423831	7.4129257	7.4677338	7.2076793	7.1963378	7.4522732	7.8895957	7.6261695	6.7624915	6.892164	6.1734429	7.3568697	7.4128557	7.2990656	7.4723023	7.3854628	7.2361188	7.5119021	6.3955253	7.3562958	7.2748324	6.8641502	6.9698355	7.5725416	7.0400233	4.652395	4.7717769	5.5028984	5.0265694	4.3785863
AP1B1	9.1035432	7.6350564	7.8909987	8.0011752	10.1494604	10.0105281	9.9367292	9.8787873	10.4483448	8.5997869	8.9344376	9.4547238	8.459095	9.2066373	9.7446296	9.5686201	8.6350275	9.1740981	9.2952878	9.4769577	8.7278651	9.1053489	9.8791327	7.6361625	7.8923811	8.0034563	9.3806347	10.447563	10.1490912	10.0105412	9.9367075	8.7299236	8.6026526	8.9363297	9.4566052	8.4620849	9.2088773	9.7455664	9.5697101	9.0300638	8.6373517	9.1760697	9.2973926	9.4787266	5.8279262	5.7148648	6.1288018	7.103617	6.1158621
AP1G1	8.5678261	8.1321019	8.9159622	8.3965075	7.7989432	7.913694	8.288992	7.9548505	7.6840742	8.1198906	8.3929168	8.4118356	7.2159695	8.0127237	8.0204105	7.9806715	7.5500443	8.3474727	7.728621	8.673003	7.9588195	8.5704002	7.9566809	8.1340786	8.9179832	8.3996838	7.5168641	7.6854281	7.8007766	7.9157299	8.2914136	7.9608206	8.1220933	8.3957088	8.4144298	7.2144597	8.0145886	8.0215386	7.9827785	8.3362832	7.5509154	8.3498896	7.7303387	8.6752803	7.1312887	7.5763271	7.5157492	7.7165617	7.5555937
AP1G2	6.9032857	6.4950097	6.1148285	5.6549517	7.0739232	7.078041	6.8993263	6.6135942	6.1625044	6.2122932	6.8497714	7.4212937	6.4709154	6.8789149	8.0934905	7.3479078	8.294758	7.2195563	7.8942886	6.6952245	6.7190317	6.9003729	6.6091324	6.4897643	6.108073	5.6468486	5.9575597	6.1565814	7.0710068	7.0747288	6.8963595	6.7150821	6.2061818	6.8467837	7.4212511	6.4639678	6.8756673	8.0952776	7.34729	8.0061388	8.297399	7.2173378	7.8959721	6.6913987	3.9365017	2.9946663	3.9756089	5.5998507	3.9028377
AP1M2	6.0938974	5.9505885	6.3451592	6.6616345	5.3538359	4.5428594	5.9171965	5.5797975	5.1406417	6.0671281	4.8716045	5.727589	5.4286858	6.4783983	6.6858132	6.1540234	6.1818151	4.5769845	6.7386879	6.0702357	6.0169852	6.0871532	5.570322	5.9440539	6.3395077	6.6581731	5.842566	5.1336404	5.3450476	4.538745	5.9111676	6.0101949	6.0604661	4.8643637	5.7185115	5.4198156	6.4731466	6.6821188	6.147282	5.778349	6.1756779	4.5713107	6.735861	6.061821	3.3774493	4.6082268	1.3653206	3.4396158	3.535728
AP1S1	7.7855223	7.6552475	7.0806312	6.8325308	7.4253124	7.2266078	7.4943923	8.1343663	7.7148769	6.6510651	6.7609305	6.681484	6.6514819	7.2322608	6.5112888	6.6368446	7.0360395	6.9215218	6.3466539	7.9826127	6.3432486	7.7868467	8.1365677	7.6558354	7.0780458	6.8294662	6.259379	7.715935	7.4252576	7.2255557	7.4947034	6.3368502	6.6482604	6.7576305	6.6778249	6.647926	7.2312492	6.5057431	6.6323832	6.9944898	7.0333691	6.9184877	6.3406388	7.984488	4.6516723	4.9742455	5.0849943	4.9621948	3.9770069
AP1S2	10.2132614	9.7643913	10.1023368	10.1545222	10.5506702	10.4757771	10.6473677	10.7486024	10.8707468	10.5446382	10.742585	10.9482855	10.3254104	10.8610351	10.4870981	11.0048291	10.5545209	10.5769601	10.9059941	11.1559643	10.632483	10.2128518	10.7481451	9.7658339	10.1022585	10.1542806	10.3225086	10.8703081	10.5501923	10.4750676	10.6468495	10.6320971	10.5443392	10.7421756	10.9476763	10.3248027	10.8606542	10.486517	11.0040588	11.4828489	10.5540162	10.5761125	10.9055164	11.1551538	9.7601762	9.8659987	9.6663635	10.1598674	10.1254932
AP2A2	10.4217434	9.8556807	9.5216105	10.0903231	10.6967056	10.5484362	10.797324	10.7071423	10.763387	9.9463984	10.6005389	10.3022092	9.8404038	10.5373845	10.5689198	10.4925161	10.6158361	10.5283327	10.232273	10.5795532	10.065822	10.4210863	10.7068716	9.8562563	9.5232612	10.0902083	10.3503613	10.7629415	10.696152	10.5480533	10.7963671	10.0659699	9.946516	10.5996747	10.3018202	9.8410503	10.5372346	10.5684062	10.4919205	10.6357915	10.6152656	10.5283578	10.2316597	10.5784282	6.121645	6.2500854	6.7050861	7.1086906	7.1411373
AP2B1	9.8576154	10.017443	9.5295577	9.7103672	9.3625668	9.5700414	9.3153526	9.7570944	9.3984739	9.5442289	9.8897823	9.5610659	9.4950601	9.4026705	8.9051204	9.3477402	9.3622037	9.3253517	9.0318954	9.4681152	9.6266724	9.8579105	9.758003	10.0177247	9.5311698	9.7114694	9.0828328	9.4000153	9.3644645	9.5714017	9.3173211	9.6279402	9.5458177	9.8899113	9.5620141	9.4966306	9.4042147	8.9067491	9.3496161	9.3877819	9.3640491	9.3272611	9.0335421	9.4699699	7.7156857	7.5694802	7.0888257	6.5215712	6.6103036
AP2M1	11.4791976	11.116214	10.611748	10.7388808	11.6803335	11.8687349	11.7097873	11.2377749	11.4643287	11.2548361	11.0445778	10.8549387	11.3553521	11.3180553	11.4769721	11.6698409	11.2703954	11.6543448	11.3395744	11.7074029	10.9597846	11.4770153	11.2365656	11.115508	10.6110283	10.737992	11.1511458	11.4625095	11.6765571	11.865	11.706085	10.9593429	11.2539532	11.043616	10.8545742	11.3541284	11.3171542	11.4748204	11.6663866	11.3921706	11.2694585	11.6508698	11.3383098	11.7035989	8.4610417	8.4335566	9.097602	8.6794245	9.1297569
AP2S1	11.5218486	10.6373984	10.5311002	10.8158121	11.192845	11.0346931	11.4626933	11.2238721	11.2410096	10.3816986	11.6087257	11.4939978	10.7235566	11.3088248	11.2318417	11.4214219	11.1678996	10.9154796	11.1429873	11.3228088	11.2685739	11.5199188	11.2226095	10.6369435	10.5310742	10.8153912	10.9666462	11.2399546	11.1917002	11.0336376	11.4608834	11.2676256	10.3810837	11.6057683	11.4916658	10.7234413	11.3080211	11.2304305	11.4198996	11.2449748	11.1669108	10.9151008	11.1422841	11.321903	7.6253557	7.8969072	7.8006246	7.811196	7.1637861
AP3B1	8.8425476	8.7611178	8.7510231	8.9889991	9.2625986	9.3861308	9.2462473	8.8926969	9.5843396	9.0397833	9.0139174	8.9666954	9.2181202	9.2533606	9.2589311	9.4842438	9.1975573	9.3110574	9.2699072	9.4286159	9.0778862	8.8445856	8.8946322	8.7636039	8.7534721	8.9902494	9.3365423	9.5857637	9.2645205	9.3877819	9.2485697	9.0794776	9.0413923	9.0156674	8.9685159	9.2203606	9.2555795	9.2611184	9.4859741	9.1668313	9.1997464	9.3130544	9.2719924	9.4301142	6.2758068	6.0115153	6.8855731	6.8924463	6.9359782
AP3B2	5.8485315	6.0103036	6.2764671	5.7297616	6.3728673	6.1076935	6.6743456	6.3535589	5.1912898	4.7666391	5.7329436	5.882518	5.4389617	6.0348383	5.5515582	5.572486	5.0985212	5.691124	5.9117468	5.4398789	5.373941	5.840427	6.3469417	6.0043527	6.2711395	5.7211523	6.843778	5.1818946	6.3679926	6.1021598	6.670352	5.3648242	4.7614475	5.7251745	5.876623	5.4304932	6.0283898	5.5437163	5.563618	2.9323422	5.0894594	5.6835858	5.9034813	5.4291079	4.4018036	2.8011159	4.7405946	3.5213766	4.0938128
AP3D1	8.8434276	8.6968095	8.8514084	9.2975708	8.9658644	9.0991376	8.9995309	8.6429864	8.9122441	8.7001868	9.0563433	9.0838744	8.4205199	8.8669564	8.9266806	9.0890105	9.2846379	8.6085131	9.0823728	9.028369	8.5975277	8.8454236	8.6451236	8.6992423	8.8535655	9.2996757	9.0282054	8.9140884	8.9676927	9.1006433	9.0006178	8.5997679	8.7024057	9.0578494	9.0853165	8.423098	8.8691573	8.9285646	9.0905142	8.9367429	9.2868082	8.6109833	9.0838528	9.0300638	7.6271192	7.5256086	7.6525942	7.6305417	7.5397548
AP3M2	9.3865735	9.1788603	8.6749656	8.2844936	8.6444441	8.6139321	8.68241	8.9933225	9.0299806	9.3500882	8.9043681	8.8266875	9.0617725	8.5198026	8.7984843	8.4145964	8.7689097	9.1606467	8.7179998	8.7317441	8.7812588	9.3882141	8.9951544	9.180825	8.6777131	8.2870822	9.1840833	9.0316744	8.6469903	8.6163653	8.6847907	8.7833171	9.3519347	8.9062188	8.828748	9.063391	8.5231711	8.8006776	8.4173341	8.8691573	8.7708461	9.1627722	8.7204709	8.7337768	6.4793613	6.8433485	6.6160079	6.8728101	6.6786445
AP3S1	11.9551043	12.3149153	11.5320669	11.9475727	11.8240837	11.8346946	11.7888916	12.1003802	11.8901198	12.1448393	12.1421569	12.2126472	12.2991899	12.0742355	11.8631089	11.7419381	11.9845702	12.3980158	12.0774744	11.7961404	12.1983455	11.9506652	12.0967683	12.3125619	11.5300176	11.9433232	12.2568037	11.8859987	11.8203976	11.8309001	11.785499	12.1954545	12.1418355	12.1391541	12.2098513	12.2969221	12.0705755	11.8593968	11.7385569	11.9804307	11.9804307	12.3947912	12.0738575	11.7927596	10.5844846	10.2093251	11.2474484	11.6911101	11.9672514
AP4E1	3.3524656	4.841037	5.2428725	3.3507681	4.5836828	5.3592794	4.1125563	5.2245196	2.5954329	5.4511941	4.8606448	3.9935804	2.8196506	6.2021429	3.2326671	2.7899984	4.7756577	4.597136	4.6873834	4.647164	4.5032056	3.3446929	5.2170624	4.8326033	5.2355527	3.348241	3.6131493	2.5867712	4.5776683	5.3501835	4.1081945	4.4938268	5.4422071	4.853357	3.9884978	2.8110461	6.1961469	3.2266367	2.7780587	3.8962855	4.7700354	4.5931729	4.682017	4.6421496	5.7844168	6.1501349	5.3173167	4.1747907	4.7373322
AP4M1	6.3995627	6.9383736	5.1888044	5.3012678	7.0770979	7.2074313	6.3312958	7.2217986	7.1984528	7.2233731	4.7131387	6.7845961	6.8728598	5.9658628	7.0519574	7.0971623	6.7978775	6.8728598	5.6885723	7.2619972	6.4178695	6.393704	7.2208974	6.9355176	5.1801579	5.2927945	7.102479	7.1975149	7.074474	7.205907	6.3246822	6.41284	7.2234353	4.7063328	6.7808478	6.8698013	5.9587251	7.0496029	7.0940638	6.544579	6.794109	6.8710822	5.6804274	7.2613721	4.3888992	2.3623616	3.1303013	2.7378872	4.9714303
AP4S1	5.7874931	5.4361229	6.0448655	6.2506382	6.1025129	6.1084042	5.5173545	5.3916263	5.6770402	6.1594736	5.572486	5.347844	5.585917	6.090473	6.0491834	6.0848935	5.5831297	5.7033249	6.0660369	5.5379128	5.1571224	5.7789804	5.3834812	5.4273213	6.0380548	6.2442119	5.3979474	5.668977	6.0954086	6.1006941	5.5090389	5.1493427	6.1527076	5.5632077	5.3384074	5.5773021	6.0821149	6.0422615	6.0781936	5.8979079	5.5738901	5.6952026	6.0584677	5.5301633	6.4335095	6.6623478	6.3231881	5.7654072	5.8865819
AP5M1	9.49154	9.4225435	8.9749503	9.3585759	8.8163166	9.0999257	8.9348659	9.3566527	9.2560265	9.5700414	10.0992266	10.0403868	9.493105	9.6572268	9.5305071	9.5984641	9.7080189	9.902189	9.8142158	9.343931	9.6888562	9.4931233	9.358541	9.4241259	8.9771216	9.3602736	9.1776449	9.2582128	8.8183912	9.1014462	8.9367429	9.6899946	9.5714017	10.0991294	10.0409025	9.4946747	9.6585483	9.5318041	9.5998033	9.6134593	9.7093726	9.9022112	9.8151306	9.3457916	8.4896913	8.3825195	8.1003308	7.7578251	7.9224331
AP5S1	8.9430165	8.4496295	8.9220946	8.8595949	8.2472897	8.430725	8.6181679	8.5433945	8.3324701	8.6937753	8.7404588	8.7172309	7.830861	8.6367484	8.4080454	8.2608514	7.9997326	8.3373196	8.1395829	8.6630198	9.0164762	8.9449266	8.5460844	8.4528693	8.9239668	8.8617089	8.7348187	8.3352505	8.2495655	8.4335227	8.6206152	9.018462	8.6962091	8.7425518	8.7193719	7.8322168	8.6391234	8.4104565	8.2638705	9.0524121	8.0014014	8.3398282	8.1419223	8.6655501	6.6047091	7.3728299	6.1632284	6.937829	5.7068905
APAF1	6.829386	6.3722716	7.1317412	6.8119633	6.6605563	7.1717476	6.5480339	6.3142962	6.4744377	6.1978494	6.4925869	6.3613281	6.6971818	6.6049158	6.2038253	6.9062853	6.5297032	6.6049158	6.7166499	6.7996256	6.6236414	6.8261776	6.3080043	6.3662456	7.1298581	6.8084928	6.6884642	6.4686389	6.6568117	7.1708791	6.5434828	6.6190534	6.1917011	6.4873841	6.3551138	6.6937631	6.6009427	6.1979434	6.9034083	6.6081039	6.5251985	6.6006917	6.7120676	6.7966578	5.0173991	4.0033391	5.1809817	5.4745816	5.4415987
APBA1	4.9202859	4.853594	4.1101401	5.7241309	6.4165766	4.4908753	5.1436793	4.6747099	5.6549517	6.6627376	5.127256	5.5235574	6.0756363	6.1356449	5.6755526	4.3586183	5.7511005	5.6429408	5.313476	6.5826076	7.0017804	4.9141836	4.6676095	4.8479188	4.1081945	5.7160367	6.56599	5.643832	6.4106568	4.4871368	5.1330103	6.9995618	6.6588736	5.1197446	5.5150791	6.0694319	6.1285328	5.6693647	4.3519202	4.5422997	5.7427647	5.635332	5.3046703	6.5786028	4.5112127	5.3738977	4.1094237	4.3842188	4.1559958
APBA2	5.8671511	3.9946362	3.447236	3.5207171	3.9313541	5.0596865	3.7393563	3.7786168	4.4922441	4.549891	6.1990383	6.3432486	6.2465265	5.9158035	7.8502273	6.234159	7.1235077	5.187843	5.3042609	4.7724425	6.2753037	5.8594844	3.7722554	3.9921148	3.4466952	3.5190154	4.2746054	4.4888294	3.9286133	5.0527775	3.7364698	6.2686809	4.5441412	6.1944991	6.3379848	6.2404132	5.9080374	7.8517054	6.227888	6.1246362	7.1206476	5.1797701	5.2965267	4.7662803	4.7665137	5.2714895	3.7315217	3.7038878	4.0916996
APBA3	8.1483974	7.666392	6.2772402	6.8757229	8.4951879	8.6038766	8.265673	7.7849689	7.8184053	7.6457653	8.11536	8.2726734	7.7884767	7.9215384	8.2165138	8.3867993	8.2712983	8.0542055	7.9782679	8.5513717	8.0948936	8.1505255	7.7870946	7.6680383	6.2711395	6.8726418	8.3530699	7.8195439	8.4980773	8.6062439	8.267948	8.0972073	7.6465873	8.1176407	8.2752142	7.790015	7.9231816	8.2189376	8.3894333	8.5154403	8.2737657	8.056283	7.9801541	8.5540438	5.6762241	5.9985528	5.0194381	5.3700743	5.2367617
APBB1	8.5966321	7.8855507	8.0113213	8.3616032	8.7866201	8.3747927	8.9102942	8.653208	8.3479054	7.974976	7.7414364	7.5679574	7.9676625	7.7038162	8.3955276	7.7113081	7.2966659	8.0625973	7.5427838	8.918835	8.254279	8.5991201	8.6553548	7.8870099	8.0145886	8.3639276	8.3197866	8.3503061	8.788738	8.3772003	8.911886	8.2564953	7.9763252	7.7420162	7.5685393	7.9694317	7.7047809	8.398496	7.7135434	7.7068035	7.29629	8.0644105	7.5429609	8.9203772	3.8107427	5.6424849	4.2330392	3.7706398	5.9597747
APBB1IP	7.805394	8.277365	8.8659285	8.3354377	8.3021874	8.4014893	9.2336045	8.4153912	8.2877808	7.8654774	8.1065886	7.706626	7.1840477	7.8293472	7.5970258	8.3792784	7.2773435	7.7375923	7.805394	8.6693876	8.2450591	7.8064701	8.4181339	8.2799313	8.8681609	8.3377231	9.413279	8.2898933	8.3048614	8.4040699	9.2356524	8.2482111	7.8673381	8.1088574	7.7076882	7.1830505	7.8308395	7.5977585	8.3822494	7.1868783	7.2762589	7.7388494	7.8067389	8.6719554	6.5733846	6.2181893	7.5662085	8.0465568	7.8849762
APBB2	8.3446699	8.5284992	7.1807722	7.5306957	7.543786	7.5046149	7.4408356	7.3065324	7.7290963	8.0084483	7.56273	6.8164057	8.0770756	7.4241594	7.3901147	7.507802	7.466244	8.294758	7.3317564	7.0242237	6.8687433	8.347065	7.3059911	8.5312536	7.1791736	7.5310487	7.998384	7.7303387	7.5439448	7.5054287	7.4404208	6.8656723	8.0108804	7.5633133	6.8131421	8.0792283	7.4242132	7.3893981	7.5080656	7.7223695	7.4664887	8.297399	7.3317032	7.0214279	7.0281657	7.260797	6.8981084	6.1339654	6.2437384
APC	6.6706273	7.212973	6.8617898	7.0278944	7.1870114	7.2049519	6.8637939	6.8176853	6.4338301	7.1178063	6.6600178	6.6590663	7.0332669	6.9237523	6.881807	6.7159756	6.4007671	7.2206365	6.943219	6.8628322	6.0498789	6.6669091	6.8142543	7.211771	6.8587895	7.0260019	6.9777833	6.4284355	7.1857309	7.2038247	6.8607575	6.0429787	7.1156118	6.6561726	6.6547928	7.0304223	6.9211148	6.878977	6.7106358	7.3396333	6.3931587	7.21946	6.9405123	6.8587895	6.8631416	6.5555437	6.5013649	6.3880914	6.6192071
APC2	3.1789593	5.2715889	5.0488485	5.187843	5.2791956	5.4498844	5.7411775	5.0896916	6.3526822	4.9112198	4.2536907	3.9409454	5.6916379	5.6508314	5.8186655	5.3387891	4.7689602	5.6580556	5.2311985	5.5977146	5.3813949	3.1702162	5.0818399	5.2613438	5.040168	5.1773193	6.0530687	6.3457489	5.2720803	5.4416164	5.7337653	5.3732231	4.9022928	4.2471562	3.9347495	5.6820051	5.6430891	5.8101236	5.3308028	5.2227305	4.7621172	5.649771	5.2236474	5.5893314	3.7310875	4.1704771	3.3302526	3.3535729	3.4168546
APCS	6.5607901	6.0383802	7.2786413	6.8748097	6.4815469	6.5728876	5.9511727	6.160645	5.8446088	4.8376676	6.328572	5.8677204	5.4511941	5.8242616	5.7041889	5.6349329	6.4983742	6.3880231	6.2923697	6.3410379	5.9631013	6.5564745	6.1538506	6.0305859	7.2784431	6.8716633	6.0803585	5.8357768	6.4766201	6.5681954	5.9445129	5.956077	4.8314979	6.3222635	5.8604979	5.4429998	5.81854	5.6955713	5.6253163	6.0267182	6.4936004	6.3830081	6.2869052	6.335036	5.0711912	5.7780926	4.6447909	4.6353499	4.8494523
APEH	8.733026	8.1082126	8.2558117	7.725935	7.9381966	7.8866784	8.2849463	8.7619536	8.7122611	8.7446266	8.8930194	8.7446266	8.7179998	8.8766367	9.0533292	9.0637402	9.3477402	8.2538787	9.0827907	8.5096922	9.1860828	8.7352511	8.7639995	8.109684	8.2582192	7.7265496	8.7246666	8.7144232	7.9400871	7.8883718	8.2870822	9.1881017	8.7468755	8.8949558	8.7470945	8.720104	8.878494	9.0548423	9.0651126	8.8417024	9.3499154	8.2566893	9.0842742	8.5123494	6.1109679	6.4826247	4.5262352	5.1393416	4.3463383
APEX1	11.5020923	11.1114764	11.4791976	11.5679094	11.1504728	11.0588535	11.0256674	11.4349505	10.981122	10.8101168	10.9397629	10.5554069	10.9482855	10.9733275	11.2817836	11.219257	10.9585205	10.9397629	10.7840739	10.9482855	10.599537	11.4999041	11.4334146	11.1106089	11.4770153	11.5656451	11.5675847	10.9804295	11.1504141	11.0576819	11.0245911	10.5986627	10.8095211	10.9392952	10.5544723	10.9476763	10.9724828	11.2807819	11.2179723	11.2226095	10.9581015	10.9392952	10.7830531	10.9476763	8.7728278	9.1271539	9.4413218	8.8284832	8.3860331
APEX2	7.9536529	7.6691304	8.317293	7.1438002	8.3109947	8.1139454	7.9191905	7.2348625	8.7709695	7.5631236	8.1071965	7.5577911	7.7103233	7.8996571	8.236712	8.836189	8.4461166	8.1335338	7.4497905	8.3989869	8.0832994	7.9552906	7.2340785	7.6697906	8.3197866	7.141936	7.6753511	8.7731696	8.3133653	8.1166061	7.9208105	8.0860828	7.5636836	8.109684	7.5588056	7.7114295	7.9013746	8.238915	8.8381829	8.0192017	8.4490181	8.1357194	7.4498635	8.4015026	4.0066059	3.3519727	4.8805618	5.1818775	4.6392852
APH1A	10.652926	10.6555411	10.6296096	10.5677937	10.8976431	10.7984594	10.6211673	10.8669922	11.1559643	10.4853522	10.5610028	10.6953088	10.3744072	10.6641512	10.6820542	10.5872849	10.719164	10.4293309	10.4475909	10.4979842	10.7661939	10.6524369	10.8671805	10.6550569	10.6291452	10.5673237	11.2317741	11.1551538	10.8972869	10.7977307	10.6206799	10.7657024	10.4848354	10.5605574	10.6947432	10.3736904	10.6635811	10.6813329	10.5865704	10.7914983	10.7189352	10.4285419	10.446801	10.497414	6.1872874	6.8053127	6.091547	6.7364013	6.5284672
APH1B	8.4488864	8.4762308	8.4555622	8.4526911	9.1205269	8.937394	9.6304751	9.4487939	9.2699072	8.6023597	8.6228939	8.8316336	8.3634229	9.3029068	8.9416147	8.804275	8.4145964	9.1610647	9.2170893	9.4861309	8.7961776	8.4518214	9.4504368	8.4792738	8.4583203	8.455947	9.3937867	9.2727031	9.1223687	8.9393473	9.6318576	8.798433	8.6047984	8.6253101	8.8337036	8.3657756	9.3049332	8.9433581	8.8066785	9.0505171	8.4171223	9.1627722	9.2191559	9.4880862	6.2950495	5.5490262	6.3240377	7.4237048	6.9625915
API5	8.3970108	8.430725	8.9762357	8.8650806	7.9052819	8.0054605	8.194992	8.2529677	8.1143994	8.473994	8.3689973	8.2000216	8.097597	8.426596	8.3950481	8.2699812	8.2261108	8.2768946	8.4452304	8.3840719	8.2383075	8.3996838	8.2554258	8.4333095	8.9781698	8.8673099	8.2376415	8.1166061	7.9069768	8.00736	8.1970788	8.240156	8.477072	8.3722001	8.2024202	8.0995936	8.4292664	8.3977735	8.2724461	8.2978936	8.2280148	8.2794905	8.4481807	8.3871914	6.9982013	6.9513649	7.0920514	7.0761935	6.8682524
APIP	9.5521384	10.0478708	8.8836115	9.5447508	9.3214652	9.0769642	9.3294276	9.0570964	8.5254818	9.3317482	9.6292342	9.540316	9.8312243	9.4769577	9.6468203	9.7698198	9.0733344	9.2324479	9.738341	9.5907498	9.39901	9.5537073	9.0586074	10.0482456	8.886291	9.5460637	9.3544876	8.5277427	9.3233959	9.0785702	9.3312853	9.4005508	9.3336496	9.630613	9.5419601	9.831995	9.4787266	9.6481103	9.7709174	9.2576018	9.0749709	9.2345209	9.7393824	9.592243	8.9626646	8.6118773	8.1207269	8.1403491	7.6599324
APLNR	10.8248113	7.3409205	6.3793786	6.755623	9.5341877	9.7492498	8.7047212	7.814423	10.9829151	9.9763122	11.4174003	8.8490728	9.3984739	9.6597215	9.4921161	8.7462728	9.849159	10.5896376	8.6412433	8.7474691	8.8514084	10.8243549	7.815786	7.3396333	6.3740784	6.7523701	5.4327028	10.9821971	9.5358978	9.7501907	8.7069302	8.8537429	9.9762841	11.4157958	8.8512056	9.4000153	9.6610441	9.4936703	8.7483501	9.5295207	9.84976	10.5883952	8.6435889	8.7499732	6.9595988	7.1038259	7.9466347	6.1231894	5.52352
APLP1	3.5942606	4.0120633	3.5429257	3.403721	3.7182177	3.9022059	3.9118112	3.2364258	4.144287	4.0044479	3.6211455	3.6797223	3.6853244	3.1355916	4.7393489	3.810859	3.3398864	3.7709512	3.4806236	3.4001618	3.1912252	3.5835164	3.2293082	4.0077436	3.5464536	3.3958425	3.4075639	4.1440981	3.7142363	3.8915057	3.9075138	3.1863886	3.9987339	3.6177423	3.6738705	3.6805409	3.126387	4.731471	3.8051585	4.5713107	3.334518	3.7621568	3.4773274	3.3987205	2.5467301	2.4678996	1.7774113	2.0695778	3.6080279
APLP2	11.3327405	11.5637017	12.3496917	11.4626933	12.7410969	12.8343834	12.4679027	12.1585194	12.5593722	12.1183958	11.8377505	11.8377505	11.9551043	11.9187386	11.9187386	11.8920177	11.5162131	11.8687349	11.7151939	11.9353805	11.829168	11.3315697	12.1556134	11.5613557	12.3470866	11.4608834	12.6845604	12.5573723	12.7399849	12.8336589	12.4662146	11.825465	12.1147446	11.8338312	11.8338312	11.9506652	11.9144197	11.9144197	11.8879349	11.7385569	11.5141021	11.865	11.7115324	11.9314729	7.6221624	7.6437805	9.0136179	9.1668998	9.3683905
APMAP	11.1071772	12.0774744	10.9319015	11.353843	10.8771345	11.045991	11.191485	10.9439475	11.0486002	10.5003334	11.2665748	11.069476	11.1943603	11.0891676	10.9531887	11.3367378	11.0335444	10.8784042	11.045991	10.8066625	11.498085	11.1063838	10.9433485	12.0738575	10.9313911	11.3526186	11.1453058	11.0475852	10.8768124	11.0450057	11.1903678	11.4959269	10.4998481	11.2656524	11.0681759	11.1931888	11.0878583	10.9535857	11.3354872	11.5543785	11.0324042	10.8780723	11.0450057	10.806031	8.8348521	9.2053557	10.078877	9.3876178	9.2268874
APOA1	5.6604379	4.7289296	6.2381497	5.0680139	6.0261555	5.7061473	6.1717893	4.7465999	3.6664364	5.6323582	5.5260247	4.8698292	5.103996	6.7628084	5.7454109	4.2695999	4.0908683	5.3840374	4.228304	5.5616148	5.463981	5.652475	4.7399572	4.7228784	6.231736	5.0611984	3.7962462	3.6507054	6.0193617	5.6985058	6.1644869	5.4556257	5.6253163	5.5183508	4.8631232	5.096488	6.7595232	5.7351818	4.2640934	5.5659296	4.0885303	5.3763202	4.2243813	5.552385	3.7801031	4.4384415	4.2908625	4.206636	4.2252255
APOA2	6.3184856	5.0163781	5.4567759	5.2913997	4.0338572	4.5372728	5.1237043	5.9412818	3.7445704	4.4074525	5.1406417	5.5549892	4.0306568	4.7313303	1.9295245	5.5113245	4.749344	4.2828919	5.3897326	3.8671285	5.9976418	6.3117081	5.9351174	5.0068954	5.4484575	5.2829729	4.9633412	3.7432513	4.0295263	4.5285567	5.1158777	5.9908176	4.4008509	5.13207	5.5482828	4.0205795	4.7267122	1.9417056	5.5036576	4.9496184	4.7459556	4.2792213	5.3803789	3.8612683	4.0605845	3.7772815	3.6651965	2.156544	2.0659933
APOA4	5.8277673	4.9955597	5.3190073	3.2866164	5.2219422	6.6441271	5.3952582	6.0390885	3.5980428	3.7523428	3.4136689	4.1546311	4.45887	3.8814767	5.7910591	6.3398342	4.6056352	5.8209442	5.6724269	6.2782893	6.7711702	5.81854	6.033019	4.9881349	5.3091279	3.2828433	5.8196923	3.5902145	5.2150445	6.6395205	5.3881998	6.767257	3.7476709	3.4059755	4.1490793	4.4510377	3.8774529	5.7837491	6.3343512	4.967426	4.5986348	5.8137636	5.6636844	6.2715313	4.3650637	5.8240068	4.3704974	4.8463024	3.654829
APOB	6.3427166	8.7598729	7.2966659	7.0478881	6.8844859	7.5323515	6.993402	8.7730338	5.8342612	7.2493235	6.7260803	8.0687629	8.2849463	6.2201416	7.1157833	5.2265268	5.7539514	6.2439266	5.7431414	3.1842217	7.0409809	6.3360317	8.7753635	8.7621302	7.2957922	7.0457074	8.815945	5.8259762	6.8812145	7.5323941	6.9907503	7.0372788	7.2483355	6.7232052	8.0712197	8.2877164	6.2141858	7.1135437	5.2190518	5.5263209	5.7451137	6.2381689	5.7337653	3.1815169	3.8107427	2.1263245	3.6254133	5.2045527	5.4456374
APOBEC1	6.1572002	6.259813	5.4042272	6.5638768	4.3605776	6.1025129	4.9304635	5.9794209	3.215792	5.9786316	6.6557489	5.2121779	5.97271	5.9756686	3.8152745	5.8195677	6.1912001	6.4695991	4.9063949	6.0103036	6.4013401	6.1508632	5.9717773	6.2538791	5.3969633	6.5597314	5.8045873	3.211547	4.3550402	6.0966521	4.9253239	6.3945028	5.9717773	6.651374	5.2017778	5.9644888	5.9685958	3.8178128	5.8117353	6.5192134	6.1837323	6.4642329	4.9022928	6.0046939	2.1779192	4.5636689	3.8862623	3.9303263	4.1907688
APOBEC2	6.4200857	7.006883	7.3283972	7.1767186	6.5492713	6.9370133	7.2982121	7.1623158	7.3860804	6.4397252	7.2317792	6.4444062	6.8040144	7.1278808	6.8566332	6.6253018	6.6482575	6.5266652	6.681484	6.8280676	6.9182009	6.4151685	7.1605616	7.0044081	7.3280883	7.1748488	7.1146044	7.3857279	6.5455591	6.9339539	7.2973765	6.9150646	6.4344652	7.2309989	6.4390223	6.8005245	7.1257772	6.8544604	6.6212279	6.6982864	6.6450333	6.5220822	6.6775055	6.8247137	11.4687467	11.315838	8.8951096	3.8901105	5.9645194
APOBEC3B	6.4379092	5.6770402	6.404247	6.477925	5.5941946	4.5162369	6.5866123	7.2185424	6.8224245	5.9547475	7.1614521	7.5957893	6.0213996	7.1772851	6.7784542	7.2553117	7.4412889	6.0090439	6.6023899	6.712845	7.1727941	6.4320872	7.2173378	5.6682921	6.3982549	6.4715946	4.6118753	6.8199749	5.5862164	4.5098773	6.582089	7.171086	5.9479818	7.16006	7.5967418	6.0152131	7.1758818	6.776401	7.2546487	7.4730205	7.4416499	6.0034523	6.5990623	6.7091832	3.7860861	5.0315666	6.6823188	4.968448	4.8725154
APOBEC3C	8.8680614	8.0445592	7.4119519	7.9841355	8.7478149	8.5505444	8.8599966	8.4543113	9.3931643	8.6337227	9.4763791	9.5101991	8.3484248	9.2146828	9.2957312	9.818892	8.6023597	8.7110548	8.7802969	9.5782099	9.7907537	8.8702571	8.4572839	8.0464726	7.4121101	7.9859128	7.9154251	9.3947289	8.7501692	8.5534138	8.8623522	9.7919028	8.636049	9.4778639	9.5121199	8.3508983	9.216677	9.2978315	9.8200251	8.678977	8.6050426	8.7133392	8.7823494	9.579884	5.458053	3.1359284	6.1354178	6.2973534	4.8725154
APOBEC3F	6.0867302	5.7874931	6.0390885	3.4120435	5.9013797	5.2956421	6.0404726	5.3538359	4.6032198	4.7902508	4.1870018	5.7241309	5.7494282	6.0511047	7.1999894	6.6692743	3.6085896	5.6873338	6.6049158	6.9087404	5.5894137	6.0803585	5.3453333	5.7786647	6.0309707	3.4059755	4.8937533	4.5948465	5.8946595	5.2887429	6.0340328	5.5802832	4.7823846	4.1830244	5.7159137	5.7419885	6.0453226	7.1994419	6.6665254	7.0752122	3.6090903	5.6783972	6.6006917	6.9051678	5.5620804	5.2331704	5.5358808	6.3804055	6.0181532
APOBEC3G	6.7457629	7.3378564	6.1017137	7.1247066	7.3521762	7.1840477	7.5758668	7.7731727	6.7472644	7.4651314	8.1728665	8.0998291	7.006883	8.2117958	8.4006339	8.3001587	8.0576415	6.6600178	8.0244816	7.3113244	8.0533319	6.7424917	7.7742954	7.3367378	6.0943608	7.1225537	6.527505	6.7431829	7.3519506	7.183266	7.5757619	8.0554193	7.4653745	8.1754311	8.1013914	7.0046832	8.2141216	8.403368	8.3031897	7.578449	8.0596496	6.6557391	8.0260596	7.3115569	5.5585274	4.6921051	6.6780406	6.9747635	6.4957326
APOBR	6.6388481	3.9500107	8.3124228	6.6757244	6.5906928	7.1044133	7.6958965	6.0404726	7.5758668	6.1172443	7.2632817	7.0519574	7.0481696	6.9363187	7.2685905	6.647454	6.3718568	7.0389845	6.0007145	7.0880367	7.6431858	6.6351031	6.033019	3.9410765	8.3150846	6.6726083	6.9498609	7.575615	6.5855246	7.1022249	7.696833	7.6447668	6.1113763	7.2623721	7.0492148	7.0453793	6.933046	7.2671408	6.6428332	6.5289957	6.3659455	7.036638	5.9949701	7.0852238	1.354633	2.4432287	2.2213058	1.3605938	3.7115336
APOC1	9.9707598	10.6880023	8.5645125	7.950483	11.0953435	11.0842321	10.7699965	10.4134787	11.2392151	11.0117465	10.181595	10.0409496	9.5600886	9.6810203	10.5718168	9.7570944	10.9557364	6.7149584	10.797324	8.1789362	9.3519376	9.9707311	10.4126976	10.6873098	8.5669075	7.9522812	10.2265936	11.2380278	11.0942908	11.0828545	10.7694447	9.353849	11.0108621	10.1808258	10.0414452	9.5616037	9.6822459	10.5712754	9.758003	10.7864144	10.9554118	6.7112668	10.7963671	8.181486	6.1319296	6.5668832	7.7597185	6.2534346	3.9638979
APOC3	3.1842217	3.6543879	4.2757832	2.9529061	4.5697416	2.5835643	3.872046	3.1821487	3.8355718	3.4101204	3.7456222	4.2296903	3.8532083	2.6770962	3.0604392	3.6013647	3.5615483	3.3141071	2.7980523	3.5141631	3.8257708	3.1767616	3.1808556	3.64509	4.2640934	2.9479364	3.929376	3.8303534	4.5671828	2.5867712	3.8692468	3.8224427	3.4163803	3.7484047	4.2196967	3.8503928	2.672943	3.0445052	3.5921867	2.3766252	3.5581624	3.30197	2.790454	3.5117452	4.2475538	3.1951118	3.4278849	2.6978332	3.9401834
APOD	9.1594514	13.9657635	10.3279164	11.2583975	10.7308385	10.8720031	12.1282973	11.362534	9.9848867	9.9567049	8.1408737	7.3077185	13.7842077	7.6530874	9.28768	8.3514579	8.0903738	9.1841503	11.3292177	7.7312625	11.3464949	9.1616864	11.3613637	13.9720227	10.3272996	11.2576196	13.4731919	9.9848937	10.7306655	10.8715536	12.1246114	11.345373	9.9566808	8.1429807	7.3066119	13.7901285	7.6537887	9.2898475	8.3539397	9.8538636	8.0927278	9.1861047	11.3282019	7.7325209	8.7968811	8.8183849	8.2385232	7.4681259	7.1461621
APOE	11.6523068	11.8660006	10.1235738	9.643999	12.8421045	12.7534497	12.6139857	12.2842916	13.0593568	12.4718375	12.1919708	10.7168546	10.7840739	10.7936875	11.8497519	11.3553521	12.2877108	8.8241976	11.2238721	9.3894884	10.2467847	11.648888	12.281412	11.8622087	10.1234011	9.6446711	11.694515	13.0620584	12.8412369	12.7518164	12.6126281	10.2464902	12.4703271	12.1889959	10.7166628	10.7830531	10.7926465	11.8462936	11.3541284	11.3888416	12.2848301	8.8262938	11.2226095	9.3910626	6.8023945	7.3784075	8.853695	7.1834776	6.585851
APOF	4.8492174	2.0524735	4.4781718	4.8874264	3.9198301	4.4196172	4.4202762	2.4097458	1.7339323	3.9313541	5.2043968	2.7710692	4.2187838	5.3564826	5.0835111	5.6399592	2.2291264	4.363134	3.6102838	2.3503296	1.1485237	4.8397042	2.4242336	2.061264	4.4693114	4.8813144	3.9754522	1.7120177	3.9166896	4.4141258	4.4170501	1.1453188	3.9257183	5.1952357	2.7599527	4.2170653	5.3494344	5.0737989	5.6328713	2.249105	2.2077185	4.3550402	3.6109456	2.3463416	2.8867942	4.1024033	3.2907943	2.756938	0.774233
APOH	4.5949713	4.3989201	4.0679129	4.2079446	3.419265	3.6255517	4.0406575	3.9975956	3.4711736	4.3367761	3.4348573	4.0242881	6.1881148	6.1084042	3.2278393	5.3012678	4.0166889	3.951225	6.2565616	5.9030737	3.2066013	4.5891959	3.9951017	4.3918263	4.0609684	4.2007417	3.9088648	3.4713139	3.4206055	3.6185168	4.0356949	3.211547	4.3321316	3.4256617	4.0260841	6.181607	6.1008816	3.2266367	5.2917413	5.9825415	4.0165811	3.9445698	6.2512362	5.8959341	1.5596625	3.5269519	1.9575429	3.9896709	3.3927211
APOL1	8.6958957	7.3626932	8.8982137	11.122045	8.9235273	8.833434	9.3777343	8.6595673	8.9393929	9.8842385	9.7665437	10.3186667	8.3168613	10.5952619	9.6909526	10.5664561	10.0200802	8.0649747	9.4937891	9.9491167	11.1577379	8.6983628	8.6618178	7.3614131	8.900079	11.1211673	6.3997587	8.9412886	8.92473	8.8355028	9.3793726	11.1568941	9.8844576	9.7675689	10.3179657	8.3195856	10.5944784	9.692149	10.5660026	9.3233959	10.0204314	8.0669945	9.4953788	9.9495296	3.8461991	5.0941903	6.6197576	6.5699242	6.3740132
APOL2	7.9710776	7.8184053	7.6579224	8.8024818	7.9613284	7.8134393	7.3545156	8.1596521	7.7526836	7.7016738	7.6636082	8.6259165	7.2185424	8.5027179	8.6156615	7.9021725	7.8748227	7.338958	7.9021725	7.7504525	8.8378599	7.9729158	8.1614399	7.8198887	7.6590536	8.8051467	7.1570754	7.7538236	7.9623793	7.8153682	7.3537779	8.8398263	7.7025375	7.6642604	8.6284481	7.2173378	8.5054662	8.617853	7.9039273	8.0405691	7.876143	7.338218	7.9039273	7.7510944	5.5232216	6.0886501	5.363247	4.3922864	5.2043324
APOL3	9.5279099	9.7601475	9.0115788	10.8325765	10.3699501	10.0493791	10.1700544	9.5917972	10.1006679	9.8329999	10.0539421	10.1722572	10.4169103	10.8490592	10.3682733	10.7388808	9.5631269	8.5528241	9.3118907	10.5373845	11.5182432	9.5295207	9.5932414	9.7611885	9.0130589	10.8322045	9.8556199	10.100597	10.3692944	10.0497451	10.1694998	11.5160673	9.8340188	10.0542727	10.1716471	10.416127	10.8488872	10.367611	10.738466	10.4417777	9.5646135	8.5552576	9.3138845	10.5372346	6.7667822	7.8982735	7.7473007	7.2404135	6.5842376
APOL5	3.6255517	4.0367022	4.5836828	3.8502978	3.7613099	4.1756979	3.6530749	4.1230301	4.2106047	4.539373	3.8821264	4.3186121	4.2062216	4.4215883	6.4547052	4.6424418	4.0679129	3.6583645	4.4529818	3.3101527	3.7813057	3.6220635	4.1148155	4.0319061	4.5799048	3.8420085	3.0670157	4.2072797	3.7606785	4.1691065	3.6467749	3.7784517	4.5338218	3.8771234	4.3122468	4.2058095	4.4154378	6.4509577	4.6313214	4.5631295	4.0658634	3.6593298	4.4463754	3.3060877	1.5596625	2.1352423	1.1931497	1.2180442	4.9090092
APOL6	7.2322608	8.5922934	7.5776658	9.1989929	7.7653535	8.2172969	8.0542055	7.0756039	8.43814	8.2396473	8.7961776	8.8690571	8.4168107	9.0778862	8.8051297	8.855779	8.8977905	7.5957893	9.1029022	8.6011576	9.2909713	7.2307486	7.0730277	8.5943704	7.578449	9.2009082	7.8752322	8.4408984	7.7665511	8.2197013	8.055623	9.2931009	8.2421148	8.798433	8.8712337	8.4198702	9.0793033	8.8070963	8.8576354	8.5771274	8.899468	7.5967418	9.1044183	8.6036122	5.744259	6.2055691	6.4948578	6.0364052	6.4732217
APOLD1	11.1598771	11.1612691	9.7269322	10.0512213	10.2717264	10.3086294	11.8816066	8.9590057	8.3762824	11.0614346	9.2341744	9.0482073	9.9755851	9.8162513	7.4187204	8.3936662	9.643999	10.3150606	8.4532138	8.6574409	8.7106676	11.1596776	8.9608077	11.1603839	9.728015	10.0515224	11.2988268	8.3789539	10.2714152	10.3081084	11.8777786	8.7128079	11.0602009	9.2370566	9.0497054	9.9755658	9.8171204	7.4186086	8.3965875	10.1888225	9.6453103	10.3144671	8.4562013	8.6599578	7.5530036	7.9124464	8.9619576	9.494271	9.122841
APOM	7.153774	7.8020142	7.630061	7.5909837	7.1151974	7.576431	7.4554093	7.5213378	7.2365605	7.2497769	7.1964598	7.337386	7.2407503	6.9626809	6.9871647	6.9582195	7.4216681	7.1993412	7.6610034	7.2261112	7.4777027	7.1520471	7.521938	7.8033611	7.6308282	7.591711	7.5186594	7.2358444	7.112963	7.5769912	7.4557496	7.4776507	7.2490539	7.1957687	7.3364611	7.2404482	6.9594266	6.9847957	6.9554111	6.941841	7.4220178	7.1984211	7.6616427	7.2245179	5.6352372	5.8776672	4.7685418	4.8434408	4.5292399
APOO	8.1288992	8.265673	8.5619697	8.4689772	7.809667	8.1307517	8.097597	8.019435	8.0730506	7.9180612	8.5364761	7.5190714	7.9220376	8.0894492	8.4256402	8.5651115	8.6879386	7.614455	8.4343871	8.0270664	8.301507	8.1307607	8.0215386	8.26854	8.5647152	8.4721055	7.8409559	8.0752739	7.8108943	8.1331237	8.0993316	8.3045241	7.9194892	8.5392548	7.5198134	7.923671	8.0919167	8.4282365	8.5678098	7.7707354	8.690156	7.6153537	8.4368744	8.0292782	8.3411632	8.4369034	6.9464021	5.213576	5.7313144
APOOL	7.321096	7.7516484	7.8411196	7.9768619	6.9732187	7.3773824	7.5737498	7.6264998	7.1830676	7.9036684	7.2266078	7.2888905	7.7401342	7.2493235	7.2049519	7.7251276	7.4752845	7.9933665	7.5433254	6.9081201	7.6733388	7.3207046	7.6275773	7.7533215	7.8426283	7.9780055	7.386542	7.1817804	6.9706255	7.3768012	7.57457	7.674207	7.9049078	7.2255557	7.2882609	7.7413977	7.2485549	7.2038247	7.7262996	7.2556579	7.4755102	7.995168	7.5439448	6.9051678	8.2169987	8.3353474	7.3810526	7.3507756	7.4385699
APP	11.6316393	11.277168	11.4751812	11.3268312	11.611392	11.6803335	11.2548361	11.7151939	11.5001072	11.2566443	11.1519828	11.131946	10.8562159	11.2703954	10.8963347	10.7369806	11.0575317	11.3160078	10.3933248	10.7112943	11.2010538	11.628627	11.7115324	11.2762194	11.4730731	11.3258253	11.1886794	11.4979013	11.6085051	11.6765571	11.2539532	11.1998583	11.2557286	11.1511458	11.1310992	10.8558308	11.2694585	10.8959701	10.7366022	10.4892128	11.0563796	11.3151778	10.3926361	10.7117947	8.4266226	8.4349827	9.4561978	9.5500441	10.0809764
APPBP2	8.5932046	8.8677424	7.9568312	8.1642782	8.3404235	8.3163193	8.2177507	8.3856826	8.4011378	8.6891958	8.2194822	8.5230422	8.3856826	8.427024	8.3414735	8.2055217	7.8894912	8.5716779	8.2747538	8.0280681	8.2411366	8.5956964	8.3886166	8.869928	7.9585993	8.1667032	8.8226088	8.4038919	8.3428563	8.3190163	8.2193733	8.2440119	8.6914965	8.2219455	8.525522	8.3883355	8.4299686	8.343932	8.2078851	8.3694485	7.8912253	8.5739543	8.2777265	8.0300656	7.589181	7.517604	7.7575938	7.5755822	7.4061996
APPL1	8.4425719	8.7341282	8.5420269	8.6238348	7.5306957	7.6254033	8.1300832	9.0603182	7.3872224	8.7534897	8.5500578	8.673933	8.586652	8.3562587	8.4656816	8.989304	8.1379195	9.0555559	7.9157709	7.8739493	8.4717305	8.4454587	9.0618434	8.7363591	8.5446972	8.6262261	7.9780055	7.386542	7.5310487	7.6255918	8.1325648	8.4748414	8.755935	8.552737	8.6762356	8.589135	8.3587755	8.4683134	8.9913066	8.671495	8.1402051	9.0570462	7.9172532	7.8752322	8.4552732	8.4255302	8.1571251	7.4917382	7.6190128
APPL2	8.7110548	8.428516	8.25536	7.9250706	8.3876432	7.9212136	8.6662638	8.4937809	8.3359852	9.1271126	8.3539934	7.8753727	8.4678257	8.6064168	8.3946109	8.3747927	8.4681435	9.2370543	8.6249735	8.814229	8.7749178	8.7129802	8.4967032	8.4311929	8.2578107	7.9267215	7.8264074	8.3384669	8.3903007	7.9230194	8.6684118	8.7770251	9.1289943	8.3564555	7.8765521	8.4706167	8.6087585	8.3970921	8.377453	8.0988094	8.4711953	9.2392318	8.6273366	8.8165474	5.6271253	6.1454036	6.3912983	5.8965273	6.0493527
APRT	9.3448434	9.4064347	9.214171	9.2933864	9.3483402	9.2346906	9.683092	9.3605052	9.5993765	9.1778359	9.1558484	9.2716199	9.5987666	9.5952918	10.3410597	9.9902722	9.5327141	9.2097592	9.3317482	9.3764654	9.2726613	9.3467007	9.362362	9.4079146	9.2164309	9.295538	10.1192734	9.6004221	9.3502147	9.2370566	9.6842573	9.2747392	9.1797758	9.1577698	9.2737543	9.6001223	9.5967035	10.3405023	9.9902017	9.4798871	9.5343473	9.2117509	9.3336496	9.3778681	5.2532376	5.3495403	5.5652937	6.0502419	5.5571087
APTX	8.8754871	9.1666045	9.5040151	9.2615566	8.6324337	8.6417331	8.6998101	8.8807871	8.6051262	9.1807763	9.1879972	9.2241445	8.8403187	8.9683687	8.5141511	8.557487	8.9637516	9.1693231	8.9397391	8.7012577	8.9642495	8.8776933	8.8827584	9.1685096	9.5054767	9.263427	8.8991108	8.607496	8.6348201	8.6442723	8.7020376	8.9660827	9.1828972	9.1900584	9.2263121	8.8425286	8.970239	8.5169226	8.560152	8.7682639	8.9658486	9.1710639	8.941646	8.7033235	6.0188269	5.0209931	5.6625832	5.6429756	5.5657711
AQP1	12.356949	11.5748336	11.185924	12.2083189	11.6498324	11.3736057	11.7938015	12.0318994	12.5504362	12.6977953	11.4939978	11.5770147	12.7937995	12.1028414	11.431237	11.4043534	11.5698441	12.4442363	11.4400183	11.8322784	12.394232	12.3542761	12.027754	11.572368	11.1849311	12.2053217	10.7112183	12.5477686	11.6465099	11.372404	11.7903102	12.3909328	12.6957145	11.4916658	11.5745214	12.7919188	12.0991998	11.4296645	11.4030502	11.5675847	11.5675847	12.4427794	11.4385799	11.8284957	8.4428357	7.6735709	8.6141816	8.6200134	8.6157539
AQP2	8.1260799	8.4759148	8.3041911	8.837298	7.8242996	7.2667442	7.2413573	7.9701121	7.3464925	7.8426857	7.7407786	7.6103838	7.6485509	7.0461267	7.136701	7.5824901	7.8933278	7.3891271	7.5713406	8.1418534	7.9036684	8.128575	7.972668	8.4789295	8.306843	8.8393041	7.5355365	7.3455243	7.8260808	7.2664569	7.2404482	7.90516	7.8448229	7.7420162	7.6111921	7.6498288	7.044116	7.134961	7.5828923	7.2130335	7.894955	7.3883006	7.5720058	8.144437	4.9769636	4.9027561	4.7988289	5.7364987	4.167997
AQP3	7.5093678	6.111432	6.9774305	9.1164702	7.7610701	7.2504706	8.8429941	7.8260732	7.7089197	7.4182025	7.8711074	8.6875791	7.3762479	7.4651314	8.8750436	7.5659423	7.8293472	7.3328941	8.4244949	7.7394911	8.2558117	7.5096235	7.8276632	6.1040395	6.9746754	9.1180867	7.4152955	7.7086417	7.7622249	7.2490539	8.8450063	8.2582192	7.4182111	7.8734119	8.689786	7.3752051	7.4659208	8.8772336	7.5665226	7.1940877	7.8310823	7.3317032	8.4276233	7.7417069	4.6254692	4.7914855	6.0838881	6.6715814	6.9162951
AQP4	3.2997146	4.0950458	4.173407	3.5324316	3.6797223	2.2504419	3.260158	3.4868811	3.6555702	4.2443143	2.8513607	3.218267	2.8119813	4.0665643	3.0814389	3.6454875	4.2047834	4.1896459	2.9799646	3.3716587	2.7927488	3.2951943	3.4807406	4.0920716	4.1676461	3.5250339	2.9730391	3.6519381	3.668671	2.2548083	3.2553302	2.7877608	4.2423035	2.8423162	3.2136211	2.8110461	4.0618212	3.0767722	3.6405277	4.1104748	4.1973919	4.1788716	2.9822896	3.3655295	9.0023224	9.0317837	4.5103254	2.055675	3.0022593
AQP5	2.9856516	3.8000294	4.179378	4.103346	4.7253966	4.5264072	4.2453841	3.728375	3.0621541	3.3450425	3.4120435	2.9278094	4.3757088	4.683961	2.7710692	4.647164	4.7613256	3.2228393	4.7001306	3.5412046	2.2466862	2.9857735	3.726331	3.7930637	4.1757708	4.0992421	4.0059554	3.0526055	4.722077	4.5201693	4.2419171	2.249105	3.3365502	3.4059755	2.931273	4.3665849	4.6771737	2.7727516	4.6434888	3.999456	4.7563275	3.211547	4.6953255	3.5364877	2.4769088	2.6920999	1.7774113	2.9904099	2.4869239
AQP6	6.2494739	5.7706565	6.640766	5.6812017	5.9101286	5.4105951	6.7232074	6.2097922	5.7801709	6.3466539	6.2367612	6.2360161	5.9814623	6.881807	6.4950097	6.132516	5.8655991	5.9829909	6.2226547	5.4967984	6.1647695	6.2425313	6.2035523	5.7633865	6.6362514	5.6750724	5.4416164	5.7718192	5.9042837	5.4034299	6.7179749	6.1567431	6.3406388	6.2310893	6.2301604	5.9735814	6.8787592	6.4894934	6.1258506	6.1846012	5.857156	5.9763986	6.2168947	5.487512	4.6222476	5.310492	3.6542162	4.5672357	3.0525426
AQP8	6.9348156	4.8874264	7.1844792	6.2439266	6.9012146	7.2217986	5.6755526	6.4686294	5.1541497	6.5052054	6.7408281	6.3925732	4.5251246	4.4362522	6.0178763	6.6093962	5.9318918	5.0541603	6.3249766	5.8767093	5.808414	6.9318942	6.4625785	4.8822646	7.1830505	6.2375008	5.8899366	5.1445431	6.8974822	7.2203441	5.6677241	5.799734	6.5004536	6.7366136	6.3872798	4.5154806	4.4312208	6.0120222	6.6051717	6.5629545	5.925288	5.0475265	6.3189821	5.8692836	4.2087843	1.9099751	3.0504575	1.6375188	2.9826619
AQP9	8.38961	6.9161276	12.0085063	6.4626713	5.7698261	7.4202235	8.8734189	4.1989725	5.0334824	7.1106484	7.7130477	8.3514579	7.9685394	7.1481667	8.5389883	8.7239675	9.2401369	5.1665658	9.7676937	8.7530699	8.2941128	8.3925577	4.1950383	6.9139523	12.0042093	6.4580303	3.0164876	5.0240081	5.7638939	7.4209519	8.8765745	8.2967892	7.1083219	7.714124	8.3544567	7.9703532	7.1464357	8.5414881	8.726222	9.455805	9.2425485	5.157963	9.768763	8.7550646	1.4868119	1.0208079	5.3403213	2.9730475	4.8182762
AQR	8.6117352	8.8006842	9.0085612	8.9642495	8.6693876	8.8280678	8.6305755	8.5703134	8.6064168	8.7905345	8.7624091	8.855779	8.8622329	8.7268526	8.8940182	8.8903352	8.7757072	8.9461444	8.9867165	8.7663834	8.610309	8.6141455	8.5728744	8.8029009	9.0104315	8.9660827	8.7025933	8.6087585	8.671266	8.8302729	8.6329207	8.6125718	8.7926288	8.7646131	8.8578548	8.8644121	8.7289753	8.8959567	8.8922857	8.8899883	8.7783497	8.9474407	8.9889554	8.7685424	6.4205676	6.2999151	6.8014713	7.148481	7.3164966
AR	6.2255468	7.4873444	6.477925	7.0395743	7.2702646	7.4078933	6.7650013	6.6778292	7.4083943	6.2848155	6.1155757	5.5067855	7.1627795	6.0228019	6.1271039	5.7033249	6.0676594	6.2937617	6.1283555	6.158914	5.8342612	6.2203609	6.6741864	7.487672	6.4723635	7.0372788	7.7059562	7.4082292	7.2697462	7.4084528	6.7618658	5.8261591	6.2785151	6.1084428	5.498601	7.1608175	6.0152131	6.1205741	5.6952026	6.1756779	6.0612964	6.2878077	6.122576	6.1527076	8.2706882	8.1850919	7.3992247	7.5042586	7.709745
ARAF	10.2019841	9.5046711	10.2724922	10.0336577	10.1478176	10.120299	10.1948552	9.9931956	9.2063046	9.6433369	9.3181247	9.3566527	9.4279448	10.0035479	9.9796144	10.3272828	10.2740202	9.5206957	10.4565344	10.2874914	10.4227897	10.2013939	9.9927643	9.5060593	10.27215	10.0342534	9.8332704	9.2085254	10.1474335	10.1201369	10.1942564	10.4220857	9.6446711	9.3201169	9.358541	9.4291831	10.0034633	9.9796185	10.3266671	9.8810686	10.2736763	9.5223224	10.4557751	10.287206	6.3570845	6.928753	6.2190083	5.5009935	5.1074541
ARAP1	8.8416763	8.3862466	8.8591916	8.6918527	9.4737521	9.7016071	9.2655737	9.0449657	9.4247587	8.9080704	9.1965382	9.2086943	8.6742552	8.9918451	9.0652503	9.2176571	8.7491084	8.7884144	9.0178254	9.4449198	8.9647688	8.84364	9.0465735	8.3888977	8.8608351	8.6940533	8.7735679	9.4263334	9.475554	9.7027931	9.2677442	8.9666015	8.9098636	9.1984438	9.2108521	8.6765592	8.993602	9.0665661	9.2196516	9.4982453	8.7517493	8.7905348	9.0191673	9.4466452	5.70974	4.7577302	5.2350016	5.4675566	6.0780406
ARAP3	8.9421204	8.6059297	8.9138657	8.2125155	8.82557	8.4843253	8.5313453	8.3423699	8.8015409	9.0861649	8.7243253	8.2644025	9.17729	8.2844936	7.9909555	8.2000216	9.0666775	9.2514062	8.277365	8.4168107	8.0970577	8.9440412	8.3451678	8.6085175	8.9158797	8.2148443	7.4476619	8.8037287	8.8276392	8.4873124	8.5343288	8.0990696	9.0876503	8.7264163	8.26691	9.1792346	8.2870822	7.992494	8.2024202	9.0146981	9.0682852	9.2533167	8.280106	8.419637	5.581223	5.2151218	5.9679766	5.4572396	5.8198234
ARC	4.0755348	4.0880153	10.0863429	7.1212629	6.7017703	4.9017428	4.4488613	4.0654445	4.2384981	3.764138	2.8145159	3.4905225	3.4598969	4.0553932	3.9887273	4.4516949	3.3317062	4.7756577	7.0151077	4.799419	4.1952089	4.0734566	4.0640642	4.0803833	10.0862662	7.1188167	6.0590478	4.2355324	6.6988553	4.8969995	4.4411147	4.1945721	3.759116	2.812041	3.4799535	3.4606707	4.0461593	3.9837438	4.4394764	5.2137272	3.3262688	4.7669719	7.0126365	4.7941987	1.725804	2.0629417	1.7774113	4.9969133	2.2820377
ARCN1	10.5568043	10.6073344	10.7089163	11.1612691	10.6408479	10.652926	10.4889274	10.4684777	10.7751457	10.5459257	10.6967056	10.5576365	10.6661318	10.7996886	10.7714342	10.3441149	10.0530694	10.8353263	10.5762179	10.7124777	10.4431076	10.5562931	10.4678576	10.606602	10.7092037	11.1603839	10.8145893	10.7744362	10.640334	10.6524369	10.4883373	10.4423536	10.5456466	10.696152	10.5571565	10.6654961	10.7989659	10.7708198	10.3434933	10.4337624	10.0534296	10.8351041	10.5757378	10.7117947	8.3907448	8.4412196	8.9414654	9.0491027	8.7237044
AREG	7.1481667	5.4875021	7.020305	7.7546277	4.2593408	3.7467741	5.6595483	4.1696967	3.6102838	4.6645158	4.487213	3.4792091	4.4791501	5.4278403	5.0508226	4.316162	5.8396508	4.4146535	5.5797975	3.9819442	5.0551385	7.1464357	4.1629833	5.4788924	7.0182483	7.7556868	5.1619891	3.6109456	4.2559761	3.7439409	5.651184	5.0475265	4.6583172	4.4844882	3.473311	4.47001	5.4210662	5.0424489	4.3094607	5.7528111	5.8302154	4.408507	5.5721764	3.9781097	4.8160647	4.0089201	3.950858	2.4141121	3.686322
AREL1	9.2854648	8.5041038	9.6200549	8.8532099	8.7179998	8.9001172	8.8766367	8.9829953	9.0537153	9.0004987	9.635099	9.8897823	8.9821747	9.2388828	9.0444036	9.8653057	8.9911086	9.0326263	9.2432194	9.2904101	9.9435998	9.2876692	8.9847709	8.5069851	9.621372	8.8551138	8.4974693	9.0550308	8.7204709	8.9020248	8.8788411	9.9437418	9.0021885	9.6365291	9.8899113	8.9837475	9.2412518	9.0459731	9.8657618	9.4469524	8.9926171	9.0340697	9.2455905	9.2928288	5.0291046	5.5795781	4.9021864	4.6329197	4.9745822
ARF3	10.5762179	10.0112595	10.3308543	10.2338772	10.8090844	10.6681259	10.8149921	10.7530974	10.93584	10.3645001	10.6296096	10.8946387	10.4458095	10.3868299	10.3308543	10.5656948	10.1108958	10.2778948	10.3984132	10.754239	10.9573389	10.5757378	10.7527528	10.0112452	10.3302257	10.2329577	10.5292052	10.9353459	10.8085047	10.6674718	10.8145893	10.9569262	10.3638301	10.6291452	10.8943138	10.445035	10.3861878	10.3302257	10.5651878	10.1653648	10.110905	10.2775826	10.3982025	10.7538983	6.3078031	6.2754816	7.4376345	7.6886231	7.8071524
ARF4	12.0144983	11.4919298	12.2199402	12.2533191	11.2634735	11.2749093	11.350607	11.5075636	11.3216287	11.7871252	11.7151939	11.7189544	11.5339799	11.6899914	11.5300112	11.3136408	11.6772451	11.8156652	11.6698409	11.6876669	11.7054089	12.0104915	11.5054297	11.4895463	12.2173781	12.2508206	11.115508	11.3206764	11.2625555	11.2738918	11.3494329	11.7016809	11.7837099	11.7115324	11.7153969	11.5318249	11.6864878	11.5280392	11.3128199	11.4785928	11.6735584	11.8121717	11.6663866	11.684123	10.1037566	9.9446419	10.9628013	11.1303414	11.4818498
ARF5	10.2484353	9.8484973	9.2048155	9.2544237	10.5038632	10.5632376	10.2910044	10.2287312	10.4723439	9.9391694	10.4320504	10.1773695	9.7812913	10.2446291	9.9939777	10.1980422	10.1375997	10.3132597	9.9506904	10.2279057	10.2126233	10.2481634	10.2269538	9.8491055	9.2069753	9.2565919	10.0459662	10.471648	10.503393	10.5627957	10.2907332	10.2122294	9.9392472	10.4312862	10.1767236	9.7824812	10.2443418	9.9938259	10.1974052	9.783678	10.1371941	10.3126655	9.9506635	10.2273141	6.5172372	5.4761971	5.8788351	6.2375576	6.0543279
ARF6	10.2896362	10.0313836	11.3736057	11.0382066	9.8155231	9.8658019	10.0150411	10.6702453	9.4394449	9.7016071	10.3055806	10.7882017	9.4492859	10.1565339	10.2649899	10.227193	10.2886009	10.2331508	10.3254104	10.3478199	10.0313836	10.2893776	10.6695625	10.0319315	11.372404	11.0371894	9.9248606	9.4411744	9.8164333	9.866248	10.0151826	10.0319315	9.7024983	10.3051425	10.787213	9.4511452	10.1562671	10.2646815	10.2265936	10.2167448	10.2883306	10.2329577	10.3248027	10.3471619	7.8438049	7.6726096	9.5510712	10.1723128	9.7946609
ARFGAP1	9.8265092	8.4656816	9.2473344	9.0555559	9.8242136	9.9651345	9.8855345	9.2720896	9.5056274	8.6992473	9.3432823	9.2232696	8.9812478	9.1274273	9.0672837	9.2146828	9.2994461	9.4005822	9.3857964	9.9600293	9.4155395	9.8273079	9.2744848	8.4687883	9.2496159	9.0572572	9.0003373	9.5075285	9.8249489	9.9650966	9.8857408	9.4171067	8.7014727	9.3451638	9.225398	8.9830712	9.1295426	9.0688623	9.2169231	9.5199123	9.3015364	9.4021037	9.3874377	9.9599996	5.4055824	5.5608693	4.7482108	5.4766045	5.3603413
ARFGAP2	9.8855345	10.1084125	9.9155534	9.9796144	9.969374	10.4827025	9.9763122	10.2554215	10.0391855	10.240143	10.0622525	10.4275483	10.371668	10.3781411	10.42588	10.4160396	10.2971705	10.1273165	10.2954286	9.9688296	10.406126	9.8857408	10.2551771	10.10842	9.9155198	9.9796185	10.2024175	10.0396975	9.9693824	10.4820823	9.9765438	10.4055769	10.2397488	10.0624248	10.4267638	10.3709802	10.3774626	10.4250234	10.4152424	10.3455245	10.2968577	10.1271534	10.2950125	9.9687878	6.0659503	5.5506717	5.2465617	4.6849245	5.6022823
ARFGAP3	10.3195412	9.8042695	10.1194355	10.8771345	9.3123468	9.2473344	9.5917972	9.965976	9.304837	9.7919542	9.8341005	10.0791373	9.3623852	10.227193	9.7850533	9.594936	9.4509012	9.9834677	9.9313358	9.9037189	9.32881	10.3188593	9.965958	9.8051323	10.1192734	10.8768124	9.9263688	9.3070519	9.3143225	9.2496159	9.5929477	9.3306934	9.7931242	9.8348007	10.0790884	9.3640491	10.2265936	9.7861889	9.5963144	10.069721	9.452764	9.9834979	9.9313861	9.9037073	8.3189147	7.8117546	8.6433756	9.365879	9.3243721
ARFGEF1	9.3148621	9.0407484	9.1723992	8.9364907	8.9353015	9.1649358	9.1114496	9.097057	8.9528493	9.280961	9.0760031	8.7558838	9.0936861	9.1015925	9.1288024	9.1999156	9.2379388	9.2787347	9.2435911	9.17729	9.1675985	9.3168404	9.0986274	9.0423474	9.17384	8.9389006	9.0060171	8.9547843	8.9371379	9.1668313	9.113148	9.1697264	9.2831851	9.0776203	8.7580225	9.0951633	9.1031333	9.1306652	9.2021141	9.2146897	9.2403419	9.2809058	9.2459434	9.1792346	7.132938	7.431085	7.3156638	7.0730926	7.1167562
ARFGEF2	8.3829141	8.4006339	8.3876432	8.4131726	7.6530874	7.9527301	8.0335476	7.7290963	8.2821876	8.5985189	8.3079231	8.7103405	8.3320061	8.5227139	8.4011378	8.3554636	8.4537387	8.632002	9.0570964	8.288992	8.0645737	8.3860092	7.7303387	8.403368	8.3903007	8.415817	8.2054844	8.2845381	7.6541076	7.9545487	8.035682	8.0664973	8.6009442	8.3105173	8.7128079	8.3346127	8.5253493	8.4038919	8.3579413	8.8781469	8.4562013	8.6343811	9.0586074	8.2915936	7.2847198	7.2918344	7.1699711	7.1298186	7.0947118
ARFIP1	7.8828653	8.6293586	8.3030703	8.5738985	8.4303158	8.4817322	8.3997869	8.2659772	8.7495093	8.931395	8.6523997	8.8209371	8.6316161	8.6500433	8.4928617	8.5381385	8.1019295	8.7807332	8.5438031	8.5667805	8.5027179	7.8845698	8.267948	8.6316797	8.3057512	8.5764043	9.0662691	8.7519438	8.4329322	8.4847726	8.4023081	8.5052537	8.9332742	8.6546563	8.8227888	8.633672	8.6523534	8.4957978	8.5409055	8.4908955	8.1046393	8.7827885	8.5465062	8.5693638	7.7667494	7.5805662	8.4294561	8.6620762	8.7698238
ARFIP2	9.5730395	9.1089274	9.5605037	9.6090908	9.7199315	9.8038831	9.9074827	9.1599977	9.7469724	9.1177931	9.1009436	9.5635839	9.0917703	9.5321035	9.3171656	9.0004987	9.5285477	9.4321686	9.3545058	9.8009512	9.5706521	9.5744384	9.162248	9.1105958	9.5620141	9.6100798	9.8829948	9.747898	9.7210875	9.8049493	9.9074961	9.5719962	9.1197228	9.1024937	9.5651008	9.0932893	9.5340637	9.3191172	9.0021885	8.637768	9.5298293	9.4338659	9.356608	9.8020368	5.7066047	5.8426584	5.1305631	4.4750931	5.1382596
ARFRP1	8.070218	8.1228509	8.9670519	7.9166152	8.8680614	8.4011378	8.7126112	7.9903246	8.7247124	7.9946481	8.079125	8.2893676	8.1971026	8.3649351	8.355812	8.2493725	7.8638431	8.1986059	7.8979528	8.4483866	9.0991376	8.0722734	7.9921528	8.1244531	8.9688355	7.9183149	8.6752803	8.7268171	8.8702571	8.4047108	8.7147494	9.1008404	7.9962573	8.0812509	8.2920522	8.199054	8.3677353	8.358302	8.2518959	7.8823605	7.8656487	8.2012424	7.8997055	8.4511233	5.0076221	4.8840888	4.8508384	4.8009793	5.0795213
ARG1	6.4165766	5.4431165	8.4607333	5.8682807	6.4841721	5.6724269	5.845391	5.256982	4.9494962	6.0676594	5.7939461	5.7856676	6.0016848	6.239727	5.2300038	4.2593408	6.1855598	5.9313482	5.6959866	5.926939	5.8895026	6.4113217	5.2494179	5.4353796	8.4636174	5.8602106	5.3363991	4.9483957	6.4787058	5.6666836	5.8365993	5.8815612	6.061821	5.7866502	5.7758125	5.9937687	6.2345661	5.22165	4.2509843	4.8305391	6.1791541	5.9241609	5.6873291	5.9199844	3.6325568	1.8651491	3.4151576	2.6677773	3.360822
ARG2	6.9237523	6.7676171	7.0104538	6.9486045	6.7439444	6.404247	7.5974838	6.3985485	7.0140825	7.2164297	6.9542898	6.7144953	6.7885888	6.8710205	6.8867857	6.7879852	6.3451592	7.576431	6.8019249	6.8087645	6.4804171	6.9208662	6.3927943	6.7641708	7.0080621	6.9456707	7.0881601	7.0116319	6.740645	6.399361	7.5981506	6.4758006	7.2149984	6.9516487	6.7112668	6.7851762	6.8682502	6.883921	6.7851762	6.1860506	6.3379848	7.5773102	6.7984656	6.8059309	5.0592615	6.2919507	4.9880281	4.1968703	5.552421
ARGLU1	10.9840523	10.8656976	10.5632376	10.4809831	10.3532887	10.520536	9.9387076	9.5495714	9.7126271	9.8369705	9.8799538	10.2019841	9.8542279	9.2329659	9.7676937	9.8054419	10.6287412	10.9896259	10.6352234	9.7969107	9.0642855	10.9838009	9.551199	10.8652253	10.5627957	10.4803587	9.9808576	9.713735	10.352717	10.5204277	9.9384093	9.0659109	9.8376882	9.8802917	10.2013939	9.8548276	9.2353528	9.768763	9.8064814	10.8904381	10.6286539	10.9887686	10.6348183	9.798054	8.4819957	8.1135976	8.4039287	8.8183849	9.1797893
ARHGAP1	11.5339799	10.5382971	9.7855964	10.0822388	11.1678996	11.2089336	10.81248	11.2916079	11.0034453	10.6361885	10.406126	10.1176549	10.4311816	10.699634	10.0628922	10.0679616	10.2666518	10.8374056	10.074669	10.7661939	10.501497	11.5318249	11.2907806	10.5381237	9.7867556	10.0821702	10.4322119	11.0026037	11.1669108	11.207657	10.8120815	10.5009863	10.6357915	10.4055769	10.1174738	10.430383	10.6991975	10.0630708	10.068083	10.0319315	10.2662986	10.8371557	10.0760158	10.7657024	7.4434458	7.2742838	8.6528576	9.2436882	9.1461478
ARHGAP10	8.0597736	8.7966829	7.8371832	8.8724623	8.733026	8.7001868	9.0677275	8.5589878	8.5277589	8.0108107	8.1364316	8.2194822	8.3700137	8.052473	7.7359375	7.6704501	7.844302	8.2776763	8.0235015	8.5884067	8.5561047	8.0622695	8.5611174	8.7990687	7.8390306	8.8746481	8.6948155	8.5306981	8.7354491	8.7024057	9.0692976	8.5587545	8.0127442	8.1381779	8.2219455	8.3726676	8.0547414	7.7372189	7.671409	7.5180107	7.8456286	8.2805331	8.0254943	8.5911039	7.4876825	7.3801399	6.7878602	6.9627467	7.0985184
ARHGAP11A	4.6003903	1.5223283	2.898254	3.2228393	6.1487418	2.7288692	4.8492174	4.8749598	5.6323582	4.510418	4.9045482	5.7555353	4.0553932	3.491943	6.3322918	5.6812017	5.1126134	4.6955747	4.4396128	3.5207171	5.1981894	4.5962686	4.8695109	1.5384412	2.8827338	3.2260044	4.4510377	5.6236327	6.1434099	2.7228804	4.8435207	5.1903003	4.5027141	4.8955116	5.7461834	4.0543817	3.4920017	6.3277914	5.6728563	5.5879919	5.1036098	4.6911637	4.4348858	3.5214136	1.2780898	0.7318954	2.8432816	3.9799095	3.5040616
ARHGAP12	8.1533498	9.0589615	6.585976	7.9427287	8.4759148	8.7713808	7.8576353	9.0677275	8.3700137	8.9499612	8.1355594	8.505882	9.1043718	8.4887925	8.1399889	8.3301886	7.7636871	8.9416147	8.0710624	7.8866784	8.1360194	8.1552828	9.0692976	9.0604462	6.581745	7.9446024	8.8902418	8.3726676	8.4791017	8.7738836	7.8595623	8.1386207	8.9519047	8.1374331	8.5087666	9.1059642	8.4918071	8.1421231	8.3327134	8.3150846	7.7649342	8.943568	8.0735848	7.8881129	7.6001594	7.2156649	7.6537273	7.9921767	7.8857507
ARHGAP17	10.1545222	9.6387167	10.1896987	10.1194355	10.4642438	10.7486024	10.8296528	10.114529	10.7621064	10.2910044	10.3047983	10.6901988	10.6137521	10.1780687	11.045991	10.9758117	10.6576915	10.2492686	10.1956757	10.4134787	10.1006679	10.1542806	10.1144386	9.6403771	10.1888225	10.1192734	10.4220857	10.7617216	10.4635852	10.7481451	10.8292281	10.1001991	10.2907332	10.3043805	10.6895605	10.6131204	10.1774212	11.0450057	10.9750654	10.5591726	10.6571632	10.2489823	10.1955629	10.4126976	7.3070157	7.2804713	7.8940493	7.9647924	7.6335485
ARHGAP19	6.2129142	7.4078933	6.0726572	4.724356	7.0217683	6.4053894	7.1256922	6.9012146	6.3666177	7.3197103	6.585976	6.9118709	7.2266078	6.3227837	7.522716	7.1298463	6.4756597	6.8070644	6.7573255	5.0680139	5.6363405	6.2064602	6.8981516	7.4079646	6.0663888	4.7184621	6.7641708	6.362611	7.019421	6.399361	7.1238923	5.6277037	7.3190532	6.581745	6.9090537	7.2255557	6.3183939	7.522836	7.1281667	7.599366	6.4715946	6.8035426	6.7543006	5.0605598	4.8581171	6.2111047	5.6715812	5.1083319	5.7296229
ARHGAP22	7.8924235	7.4212937	8.7118274	6.5059314	9.1400079	9.2395252	8.0981087	8.3695616	9.0563433	8.023159	8.3215544	8.6720889	7.4790799	8.2734976	8.3484248	8.1794051	6.6082361	8.6173839	7.9577204	8.1190525	8.0357859	7.8941106	8.3722001	7.4204608	8.7139284	6.5007519	6.6646427	9.0578494	9.1417545	9.2418958	8.1004221	8.0381967	8.0251631	8.3243068	8.6747907	7.479543	8.276518	8.3511096	8.181486	8.6444601	6.6041476	8.6198072	7.9592627	8.1212749	3.9251731	3.3758965	4.3019154	3.3412398	4.9949402
ARHGAP24	7.6084564	7.8471966	6.880036	6.7391078	7.4581764	7.9381966	7.1414312	7.3656202	7.5987152	8.2271294	7.5520625	7.3718796	7.4423971	8.2305604	7.7797405	7.2433923	7.2078597	8.3118202	7.5444327	7.2317792	7.9735313	7.6090827	7.3650717	7.8487528	6.8769378	6.735861	7.9002348	7.599847	7.4580722	7.9398963	7.1402153	7.9751065	8.2296597	7.5529535	7.3711097	7.4428277	8.2326403	7.780733	7.2423007	7.3715692	7.2056728	8.3142956	7.5450906	7.2301355	5.8463454	7.0120701	6.8724576	7.0811336	7.1681857
ARHGAP25	8.2154799	7.8393879	9.2155517	6.5931363	9.0269003	8.5309489	9.1729545	8.8463317	9.0541835	8.673933	9.6874462	9.7476425	8.1828634	9.3857964	10.2454837	10.2708273	9.4487939	8.2280488	9.106921	9.2583524	9.500642	8.2182613	8.8484676	7.8406229	9.2178398	6.5888003	7.6547355	9.0556637	9.0286153	8.5337402	9.1749236	9.5022893	8.6759841	9.6886429	9.7485411	8.1853574	9.387998	10.2451532	10.270461	9.5133968	9.4506692	8.2306372	9.1085512	9.2608427	5.0862742	6.0155999	5.9251933	5.6451056	5.8865819
ARHGAP26	5.7910591	6.3757309	7.5533738	6.8491984	6.5178569	6.5524304	6.6393186	6.2980097	6.9823191	6.3903683	6.7273005	6.9363187	6.577414	6.5517127	6.0421903	6.7023103	6.175411	6.2237405	6.3184856	7.3206627	7.1441947	5.7841609	6.2918511	6.3701442	7.5545024	6.8462978	6.9498609	6.9796219	6.5142203	6.5480526	6.6355693	7.1428129	6.3838734	6.724064	6.9345906	6.5730933	6.5489056	6.0343174	6.6982864	6.9258857	6.1690831	6.2173852	6.312338	7.3200463	5.0459396	4.8624758	5.0272294	4.9889567	5.0591545
ARHGAP28	4.8606448	5.4747827	6.2201416	6.0311717	6.5480339	6.7206109	6.6399049	5.9611483	5.9673613	6.0267757	5.2690898	6.0491834	5.0607983	5.3522357	4.939391	6.3958272	5.6549517	6.3445242	5.3073199	6.390806	5.6303621	4.8520454	5.9538183	5.4671067	6.2141858	6.0243625	3.4677108	5.9610201	6.5434828	6.7175892	6.6355693	5.6217457	6.0205362	5.2609011	6.0407929	5.0538581	5.3442757	4.9323229	6.3888614	5.5575592	5.6461822	6.3379848	5.299105	6.3846767	5.509421	5.4131696	7.4043181	7.4316413	7.4021232
ARHGAP29	10.5850761	11.4769721	9.1807763	9.1155436	10.1303493	10.0508134	10.3850647	10.9733275	10.5283327	11.2238721	10.4522536	10.0643322	11.0777084	10.1152384	9.3358629	9.776328	10.2809611	11.1362846	10.0731988	9.4604666	9.8087692	10.5844829	10.9724828	11.4748204	9.1828972	9.1171126	10.6935797	10.5283578	10.1301483	10.0507592	10.3844502	9.8097712	11.2226095	10.4514972	10.0645156	11.0764013	10.1148003	9.3377349	9.7775078	10.7198217	10.2803515	11.1354201	10.0732197	9.4620801	8.3232404	8.1507384	8.4388988	8.2774315	8.3825195
ARHGAP32	7.8959947	7.6904815	8.3883359	6.917775	6.7950239	7.0228114	6.6987349	7.0087545	6.9530348	6.8502527	6.8170987	6.2614584	7.3091933	6.8253565	6.8806918	7.0812066	6.8983063	7.6200573	6.7281977	7.3758383	6.7808062	7.8980717	7.0066991	7.6916889	8.3909653	6.9154941	7.061036	6.9504761	6.7909768	7.0204179	6.6943779	6.7766759	6.8476894	6.8137746	6.2554582	7.3086303	6.8229582	6.8780928	7.078654	7.507232	6.8953032	7.6212436	6.724598	7.3752051	5.8125779	6.0410014	5.5686904	5.726162	5.8324656
ARHGAP33	7.1212629	6.5041489	5.2300038	6.4379092	8.5250915	8.0275197	7.8293472	7.2271797	6.5480339	6.0334382	6.3707531	6.3142962	6.6464364	6.4700461	7.0140825	6.6600178	7.1282443	7.3872224	7.0775245	7.6397944	6.4686294	7.1191551	7.2263879	6.4980914	5.22165	6.4325959	6.158978	6.5434828	8.5277427	8.0295008	7.8310823	6.4637455	6.0267182	6.3649091	6.3083547	6.6424718	6.4653544	7.0128483	6.6568117	7.4463287	7.1260026	7.3867868	7.0749836	7.6410458	4.3681098	4.2804594	3.5637491	3.5626602	3.2676454
ARHGAP35	6.5474313	6.9780444	6.3167626	6.8207787	7.31848	6.917775	7.0228114	7.0137299	7.5218122	6.8637939	6.7794609	6.9823191	6.7917012	6.3799162	6.6427047	6.6999712	6.4804171	6.3951813	6.5906928	7.0662383	6.6538612	6.5417578	7.0101435	6.9746754	6.3106621	6.8177531	7.4152955	7.5216626	7.3178252	6.9154941	7.0204179	6.650015	6.8606069	6.7761262	6.9796219	6.7877226	6.3740784	6.6385906	6.6954864	5.9331138	6.47472	6.3893209	6.5864449	7.0635606	7.7363193	8.0843265	7.5836634	7.9479569	7.908254
ARHGAP4	7.627518	5.0301377	6.7676171	6.4463663	7.9215384	7.518609	7.7346215	8.1071965	7.7760544	7.2546548	8.0636013	8.2169699	6.7676171	7.8464033	8.351124	8.0529123	8.1096366	7.2447855	7.9180612	7.9588195	7.4402847	7.6282458	8.1094422	5.0210685	6.7638824	6.4410756	7.2697462	7.7775083	7.9228573	7.5191466	7.7360087	7.4409435	7.254304	8.0658033	8.2193733	6.763594	7.847709	8.3536068	8.0549509	8.4585411	8.1116259	7.2429831	7.919726	7.9606054	2.9710868	3.0749275	2.5495367	5.3566765	3.9806178
ARHGAP44	6.6538612	7.6271048	9.9104921	8.2194822	7.5060369	7.7130477	7.8599287	7.5939183	6.7898865	7.4231776	7.4412889	7.3701235	6.8757229	6.7097973	6.9631244	6.251724	6.8956657	7.3823046	7.4177195	7.7664007	7.2914283	6.650015	7.5951157	7.6275773	9.9101764	8.2221303	6.9379529	6.7864111	7.5066273	7.714124	7.8616491	7.2913637	7.4231177	7.4413723	7.3695538	6.8719354	6.705573	6.9608808	6.2463438	7.1476125	6.8924354	7.3816815	7.417676	7.7675849	5.1433537	5.1202798	5.6818819	6.4482196	6.2839556
ARHGAP5	8.9356378	9.280315	9.0769642	9.8087692	7.9641735	8.6099622	8.5062574	8.6933478	8.3758203	9.3110574	9.0802681	9.4729213	8.9766943	8.313613	8.208094	7.9553331	8.5528241	9.3830973	9.1177931	8.6156615	9.304837	8.9374833	8.6955221	9.2822265	9.0791291	9.8097712	8.7058197	8.3784676	7.9659173	8.6124109	8.5092014	9.3068105	9.3130544	9.0817943	9.474758	8.9786019	8.3158773	8.211096	7.956895	8.7570142	8.5554772	9.3848029	9.1197228	8.617853	7.2754845	6.9959323	7.2382552	7.1842512	7.603211
ARHGAP6	7.9632964	8.8074193	7.1184378	7.9369164	7.7841989	7.718905	7.3860804	8.206391	8.3196085	8.288992	7.9681848	8.0852442	8.3766608	6.9692604	7.9203243	7.3179193	6.915845	8.7263268	8.0473082	7.7610701	8.1028733	7.965019	8.2087072	8.8095375	7.1162476	7.938654	9.6676652	8.3228389	7.7858818	7.7202736	7.3857279	8.1049939	8.2920522	7.970144	8.086805	8.3791451	6.9666475	7.9226014	7.3172223	7.9462581	6.9124554	8.7287259	8.0491111	7.7625277	8.0317856	7.8035184	7.752608	8.1947811	8.6176737
ARHGDIA	10.1908001	9.5003616	11.0392965	10.584072	10.8620947	10.6158361	10.93584	10.0767856	11.0022072	9.9622758	10.2315129	10.43891	10.4320504	10.728437	10.3124144	10.6266529	10.4575486	10.0043744	10.6316256	11.2089336	10.728437	10.1900788	10.0767973	9.5020025	11.0383549	10.5833976	10.7680887	11.0014053	10.8616688	10.6152656	10.9353459	10.7282676	9.9622552	10.2308452	10.4381944	10.4312862	10.7282676	10.3118651	10.6261451	10.1271534	10.456776	10.004315	10.6312436	11.207657	5.2897166	5.7662472	5.1720703	5.6808019	5.3670234
ARHGDIB	12.3320633	11.4420466	12.1003802	11.1810301	11.9475727	11.7395989	11.9297566	12.1028414	12.1585194	11.4087972	12.568182	12.5983993	11.7662979	12.4943682	12.7185507	12.5454566	12.3359095	11.8111843	12.2346118	12.1003802	12.1003802	12.3294781	12.0991998	11.440521	12.0967683	11.1801443	11.1721505	12.1556134	11.9433232	11.7359426	11.9255307	12.0967683	11.4074009	12.5660788	12.5962014	11.7627727	12.4924135	12.7174647	12.5429748	12.7222923	12.3333655	11.8076176	12.2322285	12.0967683	8.228564	7.9387526	9.1745987	9.4442534	8.9626646
ARHGDIG	5.6066669	5.6976892	6.3919349	6.0719907	6.0991954	5.4780304	6.5407656	5.8373052	6.1855598	6.6275065	5.99576	5.7155397	5.6790721	6.3585021	5.7033249	5.0301377	4.9002818	4.0542799	5.6466042	4.8055865	6.6643606	5.5981092	5.828881	5.6866644	6.3854324	6.0650078	6.7043018	6.1804228	6.0928591	5.4698581	6.5365571	6.6598591	6.6231046	5.9891966	5.7076978	5.6709264	6.3533676	5.6955713	5.0188502	5.8998205	4.8955116	4.0451797	5.6364095	4.798324	3.6703425	5.4958171	3.1989769	3.4558395	4.7829646
ARHGEF10	8.6429864	8.6444441	7.7807497	8.236712	9.1386763	8.8570697	8.9020381	8.428516	8.9080704	9.1841503	8.2853149	8.261415	9.4824983	8.7187717	8.2568712	8.0811509	8.4569934	9.4797023	8.3484248	8.8468376	8.5473317	8.6451236	8.4311929	8.6469903	7.7817649	8.2391448	8.7809926	8.9098636	9.140884	8.8591505	8.9041359	8.5499566	9.1861047	8.2878988	8.2638705	9.4841836	8.7204709	8.2590842	8.0834061	8.2537103	8.4597495	9.4814184	8.3508983	8.8489256	6.4706318	6.1156543	6.8843732	7.6016165	7.6022606
ARHGEF10L	8.9369415	9.4114888	9.4104633	9.4064347	10.2391515	10.2732713	10.1854795	10.4827025	9.9902722	10.1369349	9.9387076	10.717902	9.6763657	9.8596504	9.6825143	10.0150411	9.3314061	9.8589763	10.0672977	10.4862071	10.4999389	8.9386519	10.4820823	9.4130521	9.4119469	9.4079146	10.20307	9.9905487	10.2387055	10.2729274	10.1847653	10.4994514	10.1365291	9.9387517	10.7177253	9.6776161	9.8602137	9.6837093	10.0151826	10.0998012	9.3333247	9.859559	10.0674457	10.485645	6.8398666	7.2508695	6.165996	6.6276329	6.8890636
ARHGEF11	8.4131726	8.0270664	8.3373196	7.9490155	9.3477402	9.2705808	9.380394	8.410314	9.0950533	8.308323	8.3932265	8.2966897	8.3118202	8.6734163	8.5027179	8.7118274	8.7663834	8.6604192	8.8567046	9.6245634	8.7135183	8.415817	8.4130027	8.0290557	8.3398282	7.950825	8.9775258	9.0966044	9.3489182	9.2727031	9.3820708	8.7156837	8.3109158	8.3957088	8.2993658	8.3144572	8.6759841	8.5056788	8.7141758	8.6147801	8.7687818	8.6627777	8.858959	9.6254694	4.6859229	3.8341285	4.9970545	4.7050325	3.601651
ARHGEF12	8.9762357	8.729771	8.4678257	8.9711019	8.845942	8.6404336	8.1960819	8.4521657	8.6490446	9.2782449	8.9560123	8.958527	8.6666704	8.8429941	8.426596	8.653208	8.7392617	9.4360626	8.7762669	7.91151	8.6075338	8.9781698	8.4551792	8.7321169	8.4708837	8.9729396	8.1227231	8.6510862	8.8480561	8.6431471	8.1987995	8.6099909	9.2804317	8.9579015	8.9603511	8.6690024	8.8450063	8.4292664	8.6557914	8.5896662	8.7415294	9.4384024	8.7783497	7.9132221	6.6802113	7.0878627	6.9601708	7.3487355	7.1804906
ARHGEF15	8.6075338	8.489598	8.3950481	7.9691549	8.5777601	8.3616032	8.6630198	7.8794884	8.6937753	8.5254818	8.4349056	7.8739493	8.4862487	8.1071965	7.9175082	7.7998366	8.1871725	8.3452209	7.9281722	7.8448551	8.2245666	8.6098003	7.8812219	8.4926379	8.3975482	7.9709892	7.9228573	8.6962091	8.580567	8.3641139	8.6653685	8.2269756	8.528327	8.4373941	7.8759224	8.4889612	8.1099258	7.9192525	7.8009883	8.0848845	8.1894655	8.3478125	7.9293932	7.8461373	5.9692351	6.2298611	5.5577258	6.1056459	5.0718539
ARHGEF16	7.5737498	7.0151077	7.348496	7.5572978	8.0369518	7.3454619	7.5042303	7.6925627	7.5834306	7.1706861	6.8935121	7.1844792	7.0937683	7.1663117	7.3226705	7.3335131	7.8002361	7.9012137	7.4777027	8.2739678	7.3940328	7.57457	7.6932663	7.0128483	7.3478953	7.5574259	7.3492539	7.5840636	8.0390333	7.3442422	7.5045922	7.3934733	7.1692685	6.8904385	7.1830505	7.0914423	7.1654976	7.3212958	7.3326267	7.6864194	7.8016616	7.9018925	7.4778863	8.276518	2.7392779	5.2110053	5.1351927	4.0811771	4.7261752
ARHGEF17	9.6239528	8.4884043	6.6288362	8.1143994	9.2524275	9.2841632	9.3314061	8.5027179	9.5635839	8.7580868	8.8518138	8.3009599	9.3110574	8.0011752	7.6109258	7.5992464	8.6117352	8.7567914	8.0597736	8.5492517	8.4867178	9.6247019	8.5060447	8.4913854	6.6253235	8.1166061	8.7663651	9.5651008	9.2549535	9.2860724	9.3330348	8.4896759	8.7604187	8.854116	8.3030395	9.3130544	8.0025862	7.6117225	7.60031	7.6468289	8.6141455	8.759121	8.0620004	8.5517672	5.7016827	5.6643859	4.6990042	2.4794657	3.5599816
ARHGEF18	9.4119715	9.2493484	9.6272378	9.1043718	9.4791844	9.6893046	9.3840881	9.9430288	9.804909	9.6770194	10.5919925	10.2659331	9.6218577	10.2383005	10.5057498	10.2659331	10.3645001	9.0080574	9.8897823	9.3706891	10.2778948	9.413506	9.9431753	9.2515539	9.6284987	9.1059642	9.0337064	9.8062248	9.4809049	9.6904441	9.3857657	10.2775826	9.6782612	10.5912772	10.2656042	9.6231335	10.237887	10.5053714	10.2656042	10.0974906	10.3638301	9.009683	9.8899113	9.3724745	7.5686064	7.6103574	7.7414698	7.9647924	8.1966361
ARHGEF2	9.8834656	9.8021826	9.9423229	9.6930857	10.5459257	10.7056289	10.520536	10.1338068	10.2659331	9.8990604	10.1980422	10.3430597	10.4712647	9.8764763	10.2213621	9.9514052	10.4853522	10.3113598	10.3808152	10.2785917	10.1854795	9.8836783	10.1334838	9.8032706	9.9424231	9.6942759	10.4346156	10.2656042	10.5456466	10.705379	10.5204277	10.1847653	9.8990964	10.1974052	10.3424463	10.470589	9.8768244	10.2211741	9.9513572	10.2588203	10.4848354	10.3108267	10.380139	10.2782519	6.2578439	5.7065318	6.2089805	6.1999309	6.6386859
ARHGEF26	4.4036839	5.4689765	4.3148584	6.1329722	5.5813384	6.1343993	3.0471516	4.3321243	5.8098575	4.9254601	5.1926038	5.0650256	4.9718667	4.373112	3.8579101	3.0253662	2.9574808	3.1411848	2.8658919	6.0549782	5.417541	4.3954545	4.326592	5.4623163	4.3072527	6.1268268	5.1966383	5.8019596	5.5738901	6.1278016	3.0392643	5.4108465	4.9216738	5.1844025	5.0579232	4.9662668	4.3665849	3.8570941	3.0145222	2.6282829	2.9551744	3.140869	2.8594742	6.0474223	5.2249484	5.7956197	6.1254299	6.3245258	5.6980098
ARHGEF28	7.078618	7.3823046	5.3959396	5.4708424	4.647164	5.5876182	4.1979198	6.7491524	4.7582451	7.3460569	6.7036001	5.9199027	7.0360395	4.0978844	5.0641179	5.2674407	5.0760362	6.7335704	3.9048859	5.7856676	4.8657762	7.0754407	6.7453987	7.3822523	5.3888162	5.4631972	5.188143	4.7510768	4.6428703	5.5773021	4.1937471	4.8616041	7.3455243	6.7006151	5.9117936	7.0336369	4.0961995	5.0570034	5.2598777	7.0480498	5.0667079	6.7290204	3.9006256	5.777353	5.2847834	4.7140321	4.7016748	5.2280035	4.9404496
ARHGEF3	10.2255415	9.7412039	8.5707972	8.9696635	9.133477	9.4909547	9.5533114	10.0320023	9.9772817	10.1502664	10.6198226	10.6702453	9.28768	10.3326112	10.4809831	10.2132614	9.394382	10.2123731	10.0028613	9.9567049	10.4513249	10.2248973	10.032573	9.7421633	8.5733234	8.9713127	9.3333247	9.9772745	9.135542	9.4925675	9.5548623	10.4505497	10.1498902	10.6193248	10.6695625	9.2898475	10.3320206	10.4803587	10.2133431	10.3363934	9.3959301	10.2119862	10.0027865	9.9566808	8.3871145	8.0411374	9.3885593	9.3649115	9.1885779
ARHGEF38	6.7717604	8.0426147	7.0000364	6.5581426	6.9878442	7.7255718	7.0863723	7.5258184	7.3972718	7.455714	6.6105822	7.1903978	6.5972444	6.3021294	5.889062	6.3167626	4.2828919	6.8628322	4.316162	6.8905749	6.5383966	6.7680797	7.5253908	8.0449849	6.997372	6.5524142	7.1220198	7.3967979	6.9854252	7.7267995	7.0838311	6.5341344	7.4561041	6.6057137	7.1895064	6.5922055	6.295701	5.8820442	6.3108423	6.2636065	4.2763476	6.8592595	4.3094607	6.8880318	4.0605845	4.8226649	3.1303013	3.0020585	4.1599236
ARHGEF4	4.2352817	3.5777245	6.0306283	4.6620533	3.0852538	3.4711736	3.8752655	4.3513871	5.8710711	3.5789367	4.103346	3.0100517	3.8981938	3.5262362	3.1338379	3.1234693	3.6497189	6.1247455	3.0509593	6.1265235	5.9158035	4.2336904	4.3420296	3.5759833	6.0234792	4.656058	4.2471562	5.8627768	3.075246	3.4698603	3.8692468	5.9080374	3.5748775	4.0979581	2.9995405	3.8962855	3.523027	3.1182252	3.1108103	4.2651593	3.6491334	6.1163975	3.0380318	6.1208296	3.6091524	3.1359284	2.2551473	3.3069249	4.0369514
ARHGEF40	9.5984641	9.1278964	9.2986431	8.772513	9.9801193	10.0844156	9.3453306	9.9189125	9.6008468	9.8745242	9.028369	8.8982137	9.1056426	9.2519033	8.8812583	9.0975659	9.3500882	9.7925373	8.9922839	9.4535907	9.0032769	9.5998033	9.9191449	9.1297801	9.3007427	8.7746787	9.4466452	9.6021638	9.9801416	10.0843525	9.3471932	9.0049259	9.8752136	9.0298196	8.900079	9.1072598	9.2541562	8.8834022	9.0990818	9.1151361	9.3519347	9.7936845	8.9940876	9.4554745	6.5031505	6.0964261	6.7405114	7.219156	7.5092436
ARHGEF5	6.8935121	4.513742	6.0491834	4.8220623	7.3258724	7.6431858	7.9588195	5.1375464	7.1618117	7.2228462	6.6309888	6.6435959	7.4171766	6.8935121	7.3621064	7.3077185	7.3616887	7.4092876	6.687104	6.7748628	7.0745534	6.8907507	5.1286003	4.5081388	6.0426201	4.813927	7.6876766	7.1601829	7.32481	7.6445172	7.9606054	7.0716719	7.2216509	6.6260752	6.6397672	7.4171145	6.8904385	7.3610484	7.3071636	5.9075448	7.3612308	7.4091504	6.6831409	6.7715275	4.0108767	4.2467718	5.3386366	5.8410481	6.1875961
ARHGEF6	9.8028281	10.0814213	8.3936662	9.8583255	10.4198915	10.3906127	10.1530152	9.8938601	9.6686434	9.2346906	9.8827363	9.9397671	9.7844962	9.7346963	10.3950643	9.9737775	9.9491167	9.5107189	9.9463984	9.9155534	9.7832334	9.8039495	9.893933	10.0813582	8.3957088	9.8585754	9.8868532	9.6698265	10.4191754	10.3900198	10.1527809	9.7844253	9.2370566	9.8829948	9.9401675	9.7856383	9.7353187	10.394462	9.9737277	10.1982887	9.9491359	9.512361	9.946516	9.9155198	10.3685765	10.8019128	10.1115123	10.5311629	10.2897563
ARHGEF7	9.8926585	9.470324	8.9348659	8.8856743	8.9499612	9.1368941	8.9989047	9.0367653	9.2103172	9.5390127	9.320325	9.0894458	9.7360327	8.6712926	9.2554386	8.9275628	9.7153807	9.9050973	9.1155436	8.9889991	8.7789284	9.8927195	9.038362	9.4721409	8.9367429	8.8877779	9.0413923	9.2125991	8.9519047	9.1387926	9.0000567	8.7807544	9.5406822	9.3223036	9.0909404	9.7370361	8.6735762	9.2576018	8.9296278	9.1085512	9.7165123	9.9050655	9.1173276	8.990933	7.0396265	7.1013175	6.5761744	6.3459941	6.6817641
ARHGEF9	7.655656	7.1701352	5.5401915	6.0732977	7.704165	7.7939919	7.6614755	7.2960658	8.018968	7.4037128	7.0880367	7.2242991	7.6813368	7.4167133	7.6331873	7.1639337	6.8230434	7.4863943	6.6774364	7.3920185	6.5763112	7.6575066	7.2957922	7.1686952	5.5298396	6.0663888	7.211054	8.0208943	7.705098	7.7951616	7.6619266	6.57128	7.4033216	7.086478	7.2229872	7.6821172	7.4166404	7.6340251	7.1624445	7.5088142	6.8190199	7.4863588	6.6738022	7.3916949	5.5326659	5.1312054	5.4802076	4.7388749	3.4757189
ARID1A	9.214171	9.1707617	9.3317482	9.4676651	9.7803595	9.9720885	9.5465102	9.260511	9.6491334	9.5314099	9.9506904	9.7505625	9.671964	9.6847187	10.0120722	9.7303421	9.9622758	9.679626	9.5837724	9.7715484	9.8583255	9.2164309	9.2626729	9.1727513	9.3336496	9.4694774	9.2006609	9.6511652	9.7815357	9.9720686	9.548089	9.8589401	9.5330241	9.9506635	9.7516035	9.6730256	9.6859539	10.0121271	9.7314613	9.8657618	9.9618582	9.6808928	9.585189	9.7730162	7.0026457	6.6436969	7.1216929	6.9261212	7.0100532
ARID3A	6.7662487	7.085767	6.2471612	7.3998754	6.910809	6.4233406	6.3606825	6.9619537	3.528176	6.8031834	6.9057573	6.8608331	6.4887351	6.7134774	7.153774	7.0993215	7.4221277	6.9774305	7.3675178	7.6390223	5.9133413	6.7628381	6.9585923	7.082951	6.2411588	7.3994563	6.5750668	3.5275478	6.9079741	6.4181866	6.3536633	5.9064375	6.8001761	6.9028594	6.8578986	6.4856458	6.7112668	7.1529768	7.0964648	7.0285144	7.4220178	6.9749998	7.3672153	7.6398604	5.3364121	5.9664825	4.7055599	5.9839455	6.1285327
ARID3B	5.1716642	6.5081885	5.200618	4.363134	4.3103889	5.237555	5.6862737	4.5717094	5.5738517	5.1395848	5.0210113	7.1133113	5.2956421	5.6356052	7.2026652	5.2167923	6.569282	5.1612399	6.2348502	4.6747099	4.2001564	5.1641429	4.5626899	6.5036219	5.1913594	4.3559171	4.5740109	5.5659296	4.3059448	5.2290843	5.6780772	4.1945721	5.1323803	5.0129119	7.1105587	5.2914207	5.6267742	7.2015876	5.2067866	5.3591324	6.5650045	5.1522083	6.2285497	4.667972	2.7392779	2.2436254	2.9297423	2.6840511	3.237373
ARID4A	8.032163	8.325705	6.6727525	7.6237692	7.5649877	8.1552406	7.809667	7.9626285	7.7130477	8.6254952	8.1321019	7.4934033	7.9378585	7.8313083	8.3792784	8.2651396	8.1014564	7.8058108	7.596127	7.8887706	7.9782679	8.0339679	7.9641641	8.328363	6.6691816	7.624301	7.9588206	7.7144509	7.5655671	8.1574687	7.8106383	7.9803934	8.6278414	8.1343076	7.4934982	7.9397335	7.8327779	8.3819925	8.2676936	8.1663038	8.103568	7.8073252	7.5975858	7.8902636	7.1381975	6.534255	6.9495454	7.2362361	7.53007
ARID4B	9.1558484	9.2275146	9.0622318	9.1679794	8.8358087	8.5726499	8.301507	8.7845401	8.6541722	9.4955525	9.3777343	9.7432474	8.9897596	9.1684576	9.0936861	9.2568369	8.8930194	9.3525579	9.3646134	8.585737	8.7289045	9.1577698	8.7865782	9.2298588	9.0638647	9.1699352	8.878494	8.6560351	8.8375542	8.5751653	8.3035897	8.7309792	9.4973413	9.3793726	9.7441539	8.9915257	9.1704629	9.0951633	9.2592635	9.3303123	8.8949558	9.3544876	9.3664795	8.5882203	7.7437626	7.9167846	8.4579518	8.5198714	8.4774168
ARID5A	8.8325309	7.4597705	8.8992503	8.4123006	8.8051297	8.427024	9.264911	8.5687261	8.4173346	6.6526921	7.7989432	7.7860104	7.1772851	7.9467174	8.7009634	8.3890906	7.749212	7.5929674	8.0934905	8.7230596	5.3372529	8.8348336	8.5713157	7.4604449	8.9011403	8.4151475	7.1491687	8.4198702	8.8072766	8.4297141	9.2671042	5.3273271	6.6487718	7.8003306	7.7878602	7.1758818	7.948046	8.7031625	8.3919839	7.8759224	7.7499026	7.594388	8.0954939	8.7251094	4.8388194	5.1528281	6.0259811	5.2174479	3.3979372
ARID5B	12.205176	12.1028414	10.8690055	11.8631089	11.583341	11.445233	12.356949	11.6169305	11.7910801	11.7440085	11.6674553	11.1047686	11.9788154	11.9529538	11.7910801	11.4174003	11.7497951	11.7151939	11.2785628	11.3420312	11.7025656	12.2023572	11.6138706	12.0991998	10.8686622	11.8593968	12.2889206	11.787712	11.5808447	11.4435703	12.3542761	11.6989034	11.7409961	11.6639072	11.103884	11.9745017	11.9485198	11.787712	11.4157958	11.7555199	11.746495	11.7115324	11.2776397	11.3407834	8.3341309	8.272806	8.6071773	8.332813	8.5092779
ARIH1	8.943814	9.1684576	8.8536384	9.1434283	8.8367727	8.9266806	9.11309	8.7567914	8.6621253	9.1614586	9.0570964	9.0174494	9.1529119	8.9970545	8.7468501	8.9615309	9.0900432	9.0813386	9.1932101	8.833434	8.8898408	8.9456896	8.759121	9.1708254	8.8555318	9.1454521	9.0762469	8.6642595	8.8384799	8.9289161	9.1147969	8.8917958	9.1633826	9.0586074	9.0196195	9.1548947	8.9988133	8.7488618	8.9633592	8.9995929	9.0912421	9.0828328	9.1955389	8.835938	7.6286561	7.7176406	7.0894026	6.8178984	6.8760866
ARIH2	7.988291	8.0289011	8.7961776	8.4948862	8.0565561	8.0434873	7.5247599	7.9696223	7.9220376	7.6944178	7.6479888	8.0015404	7.9305763	7.8942886	7.9532132	7.7807497	8.2421603	8.0221958	8.018968	7.7934482	7.9196605	7.9901895	7.971425	8.0309808	8.798433	8.4977642	8.2820701	7.923671	8.058682	8.0459605	7.5250981	7.9208105	7.6954183	7.6490274	8.0043321	7.9322184	7.8959721	7.9550601	7.7824866	8.3267103	8.2446292	8.0241805	8.0208943	7.7946258	7.8956054	7.4124139	6.6404209	6.257252	6.4558909
ARL1	8.6354294	9.0652503	8.7821908	9.2166039	9.142543	9.2192612	8.5250915	9.285015	9.3577154	9.7353625	9.1723992	9.2223119	9.4104633	9.481936	9.3963356	8.9922839	8.9197849	8.986162	9.168834	8.9737523	9.3585759	8.6379786	9.287191	9.0668631	8.7842269	9.2189257	9.1978669	9.359582	9.1440701	9.2208876	8.5279444	9.3604754	9.7363919	9.1741099	9.224488	9.4119469	9.483594	9.3978938	8.9940876	9.1987048	8.9215872	8.9879412	9.1710639	8.975469	8.3485233	8.3527064	8.6223114	8.9788179	9.0064347
ARL14	2.1100999	2.0260808	3.9172429	4.2978919	2.2193528	2.905134	2.3202351	1.4059369	3.6197525	4.2893624	1.46641	0.867114	3.5540182	4.0567877	4.6560955	2.1811519	2.0583226	3.0396905	1.9413425	2.3579346	5.3502884	2.0996526	1.4108273	2.0187952	3.9162002	4.2891603	3.2724917	3.6226927	2.2267425	2.9027179	2.3219459	5.3433782	4.2830584	1.4814149	0.8220139	3.5454729	4.0461593	4.6525601	2.186924	3.9894932	2.0632448	3.0364714	1.9535832	2.3463416	2.0998142	0.7318954	0.6165559	0.5334241	2.2820377
ARL15	6.857105	6.0688057	5.0391763	5.4157957	5.6707187	1.8891714	5.0973043	5.8556144	6.6129729	7.0745534	6.831593	6.9232255	6.4756597	7.0481696	3.1724602	6.3385652	6.5162989	6.9437187	6.4673958	5.9035264	6.2001311	6.8544604	5.8479141	6.0629967	5.0316081	5.4079848	6.6418293	6.6089072	5.6618705	1.8988712	5.0899328	6.1948749	7.0719664	6.8280255	6.9203594	6.4703959	7.0457074	3.1779124	6.3327466	6.2563205	6.5125159	6.9409994	6.4622166	5.8959341	7.5131484	7.289867	8.7151661	8.4571111	8.5574566
ARL2	9.8222869	10.4835841	9.871667	9.8518218	10.43891	10.4468364	10.5677937	10.8007461	10.6486587	10.7651966	10.0328866	10.240143	10.6807096	10.0170395	10.1612406	10.024371	10.017443	10.4816886	9.8404038	9.9163679	10.4438988	9.8230263	10.7999962	10.4829359	9.8721379	9.8524188	10.9273297	10.6481799	10.4381944	10.446083	10.5673237	10.4431564	10.7647157	10.033503	10.2392271	10.6800001	10.017302	10.1609347	10.0247729	9.5625686	10.0177247	10.4810655	9.8410503	9.9163291	8.0888313	7.7592053	7.28646	7.6723089	7.1826889
ARL2BP	9.972898	9.759427	9.4302055	9.6287082	10.2598238	10.2477086	10.2796223	9.9345656	10.3410597	10.2598238	9.6977752	9.3467266	10.3214521	10.4320504	10.284186	10.1375997	10.1037809	10.2605563	9.9699213	10.3559945	9.9707598	9.9728741	9.9345874	9.7601394	9.4320844	9.6298949	10.0349873	10.3405023	10.2595796	10.2474126	10.2793216	9.9707311	10.2595796	9.698997	9.3486248	10.3207903	10.4312862	10.2838649	10.1371941	9.7658339	10.103743	10.2603126	9.9699087	10.3554329	6.9628886	6.932306	6.9158932	6.9148615	6.6091809
ARL3	8.5235386	8.6485604	7.9305763	7.9363151	8.9404796	9.1052007	8.8378599	9.0477308	8.4400398	8.9714483	8.5141511	8.7821908	8.833894	8.6937753	8.9066701	8.9085968	8.5854126	8.4470715	8.4080454	8.7789284	8.6671924	8.526165	9.049071	8.6504191	7.9319992	7.938012	8.9964248	8.4426382	8.9423765	9.106819	8.8387768	8.6695016	8.9732961	8.5169226	8.7842269	8.836126	8.6962091	8.9085086	8.9103861	9.0065124	8.5879068	8.4499905	8.4104565	8.7809926	6.5504656	7.0716444	7.0563808	7.9252598	7.6950983
ARL4A	9.2666252	9.2568369	8.7089742	9.0278401	9.3894884	9.4878539	9.1449726	8.8787221	9.3352861	10.5738678	9.1300136	9.6510185	10.3086294	10.2054567	9.1909532	9.5072171	9.0608759	9.8222869	8.849911	9.3065845	9.1404834	9.2687728	8.8804625	9.2590384	8.7111397	9.0295753	9.7712259	9.3377349	9.3910626	9.4894885	9.1469628	9.1427173	10.5732767	9.1317256	9.6523711	10.3081084	10.2049375	9.1932558	9.5088849	9.9112005	9.0623996	9.8230263	8.8520641	9.3085634	7.2670245	6.8464874	7.629407	7.760008	7.7006023
ARL4C	11.1280488	8.7705153	9.028369	9.9004344	9.6561979	9.6036835	9.6567327	9.4367174	9.280315	9.8465357	9.8781396	9.6643402	8.0747248	10.414956	9.7210465	10.1530152	10.2132614	9.757563	9.6043613	10.5610028	9.4582285	11.1271308	9.4386452	8.7727056	9.0300638	9.9004821	8.3250366	9.2825106	9.6577589	9.6049351	9.6577589	9.4601485	9.8471654	9.8784659	9.6656382	8.0773176	10.413355	9.7221492	10.153529	10.1716471	10.2128518	9.7584464	9.6056516	10.5605574	5.1794507	4.6353499	7.3961212	6.0913162	6.4864731
ARL4D	6.7109749	7.9157709	7.7125174	8.308323	8.8575736	8.8677424	7.225639	8.2955714	8.4987187	9.380394	8.6177977	8.8241976	8.8734189	8.6467423	8.3324701	8.3630025	7.4681431	8.9156304	8.7310322	8.4434325	9.5470195	6.7057946	8.298225	7.917468	7.714124	8.3109158	9.7954187	8.5016049	8.86008	8.8700926	7.2240817	9.5487249	9.3820708	8.6202285	8.8262938	8.8755993	8.6490685	8.335048	8.3655766	7.6092962	7.4693492	8.9174118	8.7329596	8.4463213	5.6610995	5.8843541	5.5077074	6.9736585	6.1526081
ARL6IP1	10.7056289	11.2410096	10.5102521	11.079164	10.3781411	10.2462021	10.3086294	10.6609526	10.3465442	10.3839126	10.968733	11.019532	10.6576915	10.6106848	10.7260366	10.7098969	10.4002591	10.4320504	10.5076322	10.371668	10.4176285	10.705379	10.6603826	11.2399546	10.5098333	11.0778848	10.4371624	10.3455245	10.3774626	10.2458945	10.3081084	10.4168323	10.3833152	10.968023	11.018573	10.6571632	10.6099456	10.7259507	10.7096918	11.1328156	10.3996038	10.4312862	10.5071788	10.3709802	8.8808258	8.7269805	10.0844091	10.0487356	9.8714398
ARL6IP4	10.1919102	9.9182381	9.4665551	9.5902571	9.9270023	10.0372889	9.3968335	9.7676937	10.1257959	10.0112595	10.2796223	9.8680918	10.0028613	9.8009512	10.0590062	10.0066983	9.5907498	9.5527954	9.5295577	9.4950601	9.8148638	10.191187	9.7695635	9.9182239	9.4683968	9.592007	10.208346	10.1256414	9.9269838	10.0378109	9.3983888	9.8157782	10.0112452	10.2793216	9.8684971	10.0027865	9.8020368	10.0592495	10.0066319	9.6982592	9.592243	9.5543601	9.5306859	9.4966306	8.0158036	7.7955049	7.1335256	7.4483961	7.1498866
ARL6IP5	11.7871252	12.2806338	11.1793901	11.4919298	12.2306452	12.3113854	12.2234581	12.3725181	12.4229736	12.7937995	12.3359095	12.540584	12.6427351	12.4875893	12.356949	12.5940012	12.3113854	12.6376272	12.2806338	12.3149153	12.5188197	11.7837099	12.3698182	12.2778706	11.1784616	11.4895463	12.3418359	12.4207915	12.2279081	12.3089149	12.2208327	12.5161874	12.7919188	12.3333655	12.5382519	12.6410152	12.4858077	12.3542761	12.5920042	12.1516492	12.3089149	12.6360923	12.2778706	12.3125619	11.135055	11.0304497	11.6816531	11.7907766	12.0097745
ARL8B	11.6345304	11.3487045	11.6371002	11.6169305	11.0824417	11.1022003	11.2026212	11.5200152	11.2026212	11.4602313	11.48694	11.611392	11.5139321	11.2665748	11.2749093	11.2318417	11.0824417	11.6189879	11.5405976	11.4687452	11.413346	11.6314656	11.517884	11.3475138	11.6341445	11.6138706	11.5637306	11.2013677	11.0810891	11.1011141	11.2013677	11.411876	11.4585391	11.4846453	11.6085051	11.511843	11.2656524	11.2750556	11.2304305	11.6314656	11.0810891	11.6158425	11.5382465	11.4669095	9.9580677	10.0431465	10.2117202	10.4319263	10.1525813
ARMC1	8.632002	8.7692811	8.6887246	9.1151285	8.5376004	8.7071797	8.8205964	8.4201075	9.3467266	9.3268871	8.9253686	9.2533606	9.7042955	9.1003065	9.0778862	8.9718423	8.8251415	9.3162861	9.3953402	9.11309	8.6444441	8.6343811	8.4228853	8.7714696	8.6906063	9.1171126	9.2214638	9.3486248	8.5400587	8.7093506	8.8226088	8.6467833	9.3282606	8.9272488	9.2555795	9.7058569	9.1016421	9.0793033	8.9737697	9.1826735	8.8272468	9.318546	9.3969219	9.1147969	8.9957666	8.8823467	8.7403149	8.9027543	8.7905633
ARMC4	6.9858371	7.2173539	7.1116962	7.1527578	5.0973043	6.3338439	6.6915527	6.7088613	5.4632404	6.4988271	6.9741468	6.324162	6.1511205	4.316162	7.321096	6.8687433	6.9686597	6.2449717	6.5223932	6.0835136	4.9295154	6.9835833	6.7051336	7.2156577	7.1102592	7.1510937	6.41284	5.4569143	5.0890557	6.3277914	6.687507	4.924115	6.4933444	6.9711918	6.3192974	6.146158	4.3064022	7.3202498	6.8663099	6.9466119	6.9663263	6.2395944	6.5183664	6.0740665	3.7241047	4.2347133	2.7378872	3.8201336	4.8725154
ARMC6	6.9984222	6.9012146	8.6249735	7.9997326	7.7194451	8.0421582	8.309724	7.8358009	7.9730014	7.5858717	7.8649026	7.4799245	7.0739232	7.7914564	7.9143211	7.7057444	7.3753058	7.7639755	7.6448814	8.3700137	7.3510647	6.9958807	7.8374917	6.8978169	8.627589	8.0020401	7.8737232	7.974818	7.7208808	8.0436332	8.312719	7.3506668	7.5866145	7.8667628	7.4804443	7.0716719	7.7916907	7.9160348	7.7068035	7.4103826	7.3749243	7.7650521	7.6461405	8.3728844	5.6143186	6.6177126	6.2820868	5.443867	5.238936
ARMC7	7.6017335	7.3580629	8.0965328	7.116768	8.4834113	8.9235273	7.9965345	7.9898167	8.6089795	8.0102659	8.1846957	8.2685908	7.4291053	8.4874333	7.7889529	8.1003256	7.6642687	8.144749	7.9773002	8.0927225	8.4874333	7.6028088	7.991634	7.3570546	8.0985491	7.1143592	8.798433	8.6116781	8.4864109	8.9254369	7.998384	8.4904451	8.0121537	8.1867715	8.2705584	7.4286655	8.4904451	7.790015	8.1024213	8.4008506	7.665123	8.1466991	7.9796061	8.0947571	4.564086	6.6236841	4.2783505	6.2558564	5.2264383
ARMC8	8.3925379	8.2695056	8.6849124	8.6954106	8.0389715	7.877574	7.853293	7.9432189	7.7298335	8.2849463	8.144749	8.5254818	8.1509822	8.0621967	8.0815451	8.0289011	8.2849463	8.4774373	8.3539934	8.0029974	8.4652714	8.3951594	7.9448666	8.2719944	8.6871282	8.6977284	8.645341	7.7314651	8.0410658	7.8792026	7.8544003	8.4683134	8.2877164	8.1466991	8.528327	8.1534185	8.0644105	8.0835868	8.0309808	8.153935	8.287534	8.4805406	8.3562104	8.0049799	7.9971272	7.8913026	7.2318132	6.9928425	7.2587966
ARMC9	6.5951209	5.4986177	5.0348748	5.0116749	6.0448655	6.0194853	6.2215144	5.9786316	6.3207702	6.1792837	5.8416565	5.5131809	5.7856676	6.5023901	5.3222114	5.4297043	5.5984062	6.0804736	5.3704313	5.869538	5.1507852	6.5908196	5.9717773	5.4903569	5.0278125	5.00363	4.7979603	6.3144997	6.0367	6.01245	6.2152303	5.1428235	6.1729229	5.8336544	5.5048833	5.7765437	6.4968719	5.3131406	5.4210662	5.8292139	5.5903452	6.0726935	5.3620203	5.8614431	2.702892	3.8268639	4.4779215	4.7356931	4.4169266
ARMCX1	9.5569187	10.8423424	8.3315464	9.1316011	9.054608	9.0574899	8.9704137	10.0530694	9.236157	9.957967	9.2773543	8.9248179	9.7236333	8.6940721	7.9764743	8.7153819	9.4515592	9.9484232	8.7753655	8.3225516	9.2092749	9.5584507	10.0534296	10.842029	8.3343619	9.133462	9.8390028	9.2386031	9.0563344	9.059223	8.9722848	9.2115133	9.9579939	9.2791581	8.9272488	9.7246685	8.6962091	7.9783589	8.7174819	9.2085254	9.4534148	9.9487996	8.777243	8.3252359	10.0566588	10.1134082	10.0767123	10.4376037	10.3076269
ARMCX2	9.5216105	9.9707598	8.2860143	9.190298	10.4667958	10.5076322	9.8919823	9.4317366	9.9780649	10.2796223	10.1622871	9.6433369	9.9423229	9.8292781	9.5165923	9.8377468	9.6486401	10.0130699	9.4176916	9.6781737	9.8686413	9.5232612	9.4333444	9.9703199	8.2885772	9.1923675	9.7738891	9.9781279	10.4661684	10.5071788	9.8920536	9.8690296	10.2793216	10.1619445	9.6446711	9.9424231	9.8300376	9.5179233	9.8384298	9.4042147	9.6498934	10.013096	9.4194988	9.6794021	7.2085513	7.2978079	8.0791814	7.9949587	8.0401031
ARMCX3	10.1108958	9.9535153	9.0028021	9.8626254	9.1439594	9.5831851	9.4382723	9.5928586	9.6988233	9.7601475	9.6597215	9.3948801	9.4188423	9.494487	8.6047491	9.6008468	9.0147209	9.5819656	9.3865735	9.6356417	8.8799885	10.110905	9.5943013	9.9535559	9.0044879	9.8631934	9.8151306	9.7000447	9.1459602	9.585189	9.4400379	8.8819494	9.7611885	9.6610441	9.3964338	9.4200631	9.4960567	8.607121	9.6021638	9.9404834	9.0164569	9.5834072	9.387998	9.6370589	9.7130966	9.6108735	10.1172929	10.4783265	10.484596
ARMCX4	4.2384981	5.6444705	3.9661159	3.2295876	4.2782843	4.1280112	5.530954	4.1838601	4.4657242	4.2406122	3.3820751	4.3290119	4.2149798	4.509461	4.2841168	3.4689136	3.8648578	4.404821	5.8396508	4.3782982	3.0691473	4.2336904	4.1788716	5.6370614	3.9610174	3.2260044	3.5785427	4.4594471	4.2756406	4.1237696	5.5228107	3.0626289	4.2344487	3.3841883	4.320422	4.2058095	4.5027141	4.2811664	3.4650751	4.0117302	3.8607416	4.3987374	5.831459	4.3732112	4.8466623	5.4090526	5.1495214	5.1387964	5.4607108
ARMCX5	8.2362738	7.8748227	8.117101	7.7751907	8.3806296	8.2583517	7.7571187	8.36769	8.4480315	8.9114818	8.7454596	8.7317441	8.7153819	8.7999452	9.2699072	8.9228793	8.2675363	8.6242892	8.3491865	7.8260732	8.7538733	8.238915	8.3699824	7.8768127	8.1195034	7.7766936	8.8216401	8.4504684	8.3835989	8.2607934	7.758005	8.756295	8.913334	8.7475363	8.7337768	8.7174819	8.8019093	9.2719924	8.92473	8.80492	8.270026	8.627144	8.3513208	7.8281745	6.1280396	6.1629855	6.2001586	6.3182691	5.700107
ARMCX6	10.2462021	9.9044172	8.8741486	9.2699072	10.5859511	10.6287412	10.4843735	10.2982096	10.7530974	10.5401884	10.8610351	10.5896376	10.2666518	10.5129334	10.6316256	10.5896376	10.4092335	10.3808152	10.2605563	10.1065053	10.7621064	10.2458945	10.2978666	9.9043991	8.8767817	9.2719924	10.1645594	10.7527528	10.5859395	10.6281626	10.4838068	10.7617216	10.5399806	10.8606542	10.5889864	10.2662986	10.5125617	10.6312436	10.5889864	10.6991975	10.407989	10.380139	10.2603126	10.1065408	8.5845523	8.8683286	9.0801773	9.4321458	8.8183849
ARNT	6.755623	7.7386557	5.5426928	6.2553435	7.8828653	7.5416055	7.9297125	7.6190903	7.4550326	7.2355792	6.1835647	7.0030776	7.3245925	7.1263478	7.0222307	7.1999894	5.9262029	7.3417631	6.997362	7.6579224	6.0566263	6.7523701	7.619681	7.7400935	5.533693	6.2493961	8.4207637	7.4550678	7.8845698	7.5422041	7.9313469	6.0514082	7.2346587	6.1788181	7.0007844	7.3239771	7.1247243	7.0208399	7.1994419	6.8323359	5.9189049	7.3410515	6.9947698	7.6587824	6.4022932	6.2833251	6.2566845	6.3047226	6.6091809
ARNT2	6.2405578	4.1486695	3.7136859	4.2453841	6.5826076	5.8811266	4.5960304	6.9145955	6.4385571	6.8899478	5.602492	4.2001564	6.4024652	6.647454	4.3333686	6.6784359	4.3402749	6.1017137	4.2662412	6.4522682	5.5852523	6.2351009	6.911208	4.1391004	3.706056	4.2443733	3.8985885	6.4328851	6.5779037	5.8759766	4.5906961	5.5755994	6.8870509	5.5950423	4.1950383	6.3951263	6.6431071	4.3261459	6.6744398	6.1004715	4.3364448	6.0949562	4.260831	6.4466445	6.0263223	6.2134566	5.2167949	3.8141735	2.7968856
ARNTL	7.0232305	8.9718423	8.8438563	8.8187303	7.2524727	6.8070644	7.5362384	7.353923	5.6628288	4.9955597	6.5898337	6.9655849	8.3887609	6.4825022	7.7444353	7.583048	7.3071926	6.1126584	6.7462815	6.2972334	6.490474	7.0208399	7.3528795	8.9737697	8.8458751	8.8208244	8.7714696	5.6541042	7.2517817	6.8044289	7.5367271	6.4849227	4.9902377	6.5862125	6.96276	8.3915511	6.4772363	7.7457399	7.5838688	7.5517092	7.3063015	6.1059284	6.7427158	6.2914165	4.3513258	5.8410481	5.0978111	5.0112783	4.5446798
ARNTL2	7.4124128	7.1750916	7.7909758	7.2518465	8.0715237	8.2245666	8.019435	7.91705	8.1300832	8.9628453	7.4615385	9.3317482	8.4526911	9.0861649	8.019435	9.2915204	8.4249025	8.6976426	8.4904143	9.4763791	8.7848704	7.4121101	7.9187665	7.1739058	7.7919334	7.2514782	7.9768551	8.1322352	8.0740749	8.2268076	8.0215386	8.7869553	8.9647084	7.4618302	9.3336496	8.4556926	9.0876503	8.0215386	9.2936379	8.0667841	8.4276233	8.6998872	8.4928012	9.4778639	3.4992908	2.2553321	4.9889567	6.6200078	6.4024844
ARPC1A	10.4187271	10.5506702	10.0969867	9.9201702	10.6243504	10.4533275	10.6243504	10.198872	10.7891516	10.5974168	10.4809831	9.7103672	11.3327405	10.5102521	10.763387	10.3508891	10.5157783	9.8550309	10.2565658	10.1980422	10.4344523	10.4180335	10.1982887	10.5501923	10.096791	9.9201918	10.1861875	10.7881397	10.6239124	10.4525825	10.6239124	10.4337624	10.596581	10.4803587	9.7117395	11.3315697	10.5098333	10.7629415	10.3499648	10.1515066	10.515429	9.8556199	10.2562758	10.1974052	7.2138435	7.5771346	7.6537273	7.6762595	7.1909719
ARPC1B	11.7250689	10.9758117	11.2855416	11.2855416	12.1282973	12.1919708	12.0802069	12.1677344	12.1372269	11.6019513	12.2533191	12.3359095	11.4939978	12.1884861	12.0451733	12.1919708	12.0424987	11.8424808	12.0562699	12.1778657	12.3445741	11.721649	12.1648315	10.9750654	11.284585	11.284585	11.6879969	12.1340294	12.1246114	12.1889959	12.0766068	12.3418359	11.5989877	12.2508206	12.3333655	11.4916658	12.1854844	12.0406784	12.1889959	12.0315298	12.0380778	11.838758	12.0526062	12.1749043	7.3078992	7.1993191	8.3974802	8.3756333	8.9945662
ARPC2	11.9788154	11.4751812	12.063179	11.6980842	11.8901198	12.0036045	11.8548518	11.829168	11.7888916	11.8240837	12.0478186	12.1585194	11.7845478	11.942711	11.981759	12.1028414	12.0658763	12.0774744	12.2083189	12.245507	11.967253	11.9745017	11.825465	11.4730731	12.0594359	11.694515	12.0017083	11.785499	11.8859987	11.999289	11.8513167	11.9627279	11.8203976	12.0434638	12.1556134	11.7811331	11.9386836	11.9776559	12.0991998	12.1723176	12.0621454	12.0738575	12.2053217	12.2431284	10.4208312	10.375891	10.8054666	10.6342467	10.7085781
ARPC3	11.0503418	10.8364683	11.0891676	10.9772351	10.7413984	10.8853572	10.7661939	11.6471788	11.2855416	11.0133894	11.4330023	11.5989374	10.856979	11.2392151	11.4366247	11.5020923	11.2287144	11.2995857	11.438196	10.9882877	11.1533898	11.0492576	11.643998	10.8362213	11.0878583	10.9764951	10.9340394	11.284585	10.7410221	10.8849836	10.7662495	11.1525317	11.012481	11.4315087	11.5960395	10.8566599	11.2380278	11.4351326	11.4999041	11.4094288	11.227369	11.2988268	11.4367145	10.9874187	7.9894348	7.8365147	8.7852225	8.8391359	8.6844144
ARPC4	9.4681152	9.1884509	9.718167	9.5139617	10.1919102	9.813651	10.49576	9.6841759	9.8353058	9.0080574	10.0403868	9.6287082	9.619456	9.6154171	9.6953353	9.8009512	9.4999726	9.8054419	9.6705644	10.3707917	9.7199315	9.4699699	9.6853852	9.1906685	9.7192758	9.5156257	10.2057913	9.8362383	10.191187	9.8145217	10.4951831	9.7210875	9.009683	10.0409025	9.6301188	9.6207573	9.6167246	9.6964935	9.8020368	9.7794925	9.5016161	9.8062248	9.6716687	10.3701522	5.7298878	5.2086362	5.8570322	5.5027082	6.2012188
ARPC5	12.2806338	11.489851	11.7465861	11.3935257	12.006008	12.006008	12.0116236	12.063179	11.8863174	11.9266946	11.8863174	12.1183958	11.9735531	12.3445741	12.4279485	12.533868	12.063179	12.2489182	12.3032991	12.2909962	12.0658763	12.2778706	12.0594359	11.48754	11.7434728	11.3921706	11.7359426	11.8823968	12.0017083	12.0017083	12.0076006	12.0621454	11.9225661	11.8823968	12.1147446	11.9693068	12.3418359	12.4255445	12.531297	12.5072975	12.0594359	12.246623	12.3008731	12.2889206	7.8969072	7.5113239	9.3352369	9.6674834	9.8326451
ARPC5L	10.3380684	9.6251003	11.4521673	10.4675267	10.1530152	10.1076458	10.3559945	10.2429954	10.4458095	9.5739073	10.6408479	10.8644787	9.7204715	10.8423424	11.5679094	10.8880897	10.8620947	10.1257959	11.1958807	10.5554069	10.3532887	10.3375368	10.2426262	9.626287	11.4505001	10.4668856	10.5443392	10.445035	10.1527809	10.1080459	10.3554329	10.352717	9.5753169	10.640334	10.8639277	9.7215917	10.842029	11.5656451	10.8877558	10.6921175	10.8616688	10.1256414	11.1946358	10.5549284	8.1703541	8.3036263	7.6387295	7.2718197	7.2229693
ARPIN	7.2078597	7.0081405	7.2773435	7.5719904	8.6068147	9.0264758	8.5682287	7.6953971	8.4338947	7.6626194	9.1769482	7.7895256	7.8669348	7.3613196	7.7599462	8.3215544	7.6840742	7.5366363	7.4561023	8.6754012	7.9985081	7.2067402	7.6965945	7.006058	7.2766687	7.5725416	8.8938877	8.4366223	8.6092182	9.0282054	8.5701029	8.0003325	7.6637909	9.1788509	7.7919334	7.8690681	7.3605975	7.7611411	8.3235007	8.0707431	7.6851715	7.5381039	7.4562834	8.677931	5.8335019	5.7176739	6.5962131	6.2719268	6.119821
ARPP19	10.2083724	10.4870981	10.1804131	10.1076458	10.1669081	10.065822	10.1841247	10.0703491	10.2817554	10.2732713	10.2630685	10.0959075	10.4419471	10.3238711	10.3868299	10.2243734	10.1622871	10.4684777	10.4809831	10.2676001	9.8404038	10.2079426	10.0703999	10.485645	10.179681	10.107358	10.497414	10.2815018	10.1664086	10.0659699	10.1833934	9.8410503	10.2729274	10.2628133	10.0957141	10.4412019	10.3232677	10.3865981	10.2237932	10.4105972	10.1619445	10.4678576	10.4803587	10.2672356	10.0104857	9.7732695	9.3998178	7.977418	7.9495234
ARPP21	3.0433455	3.3240608	4.4238717	4.1280112	2.6863386	3.2978608	3.6068375	3.4711736	2.1007982	3.3382309	4.9276837	1.6926348	4.1669843	3.4070977	5.8404218	3.403721	4.9560421	2.9651887	3.004169	2.7504309	4.9572664	3.04264	3.4719162	3.3254592	4.4159457	4.1184804	2.8178359	2.0896654	2.6725876	3.2901805	3.6022135	4.9510916	3.3365502	4.9216738	1.6746191	4.1641638	3.3976645	5.8323597	3.4000887	2.7049694	4.9485994	2.966222	2.9960791	2.7374297	6.6508335	6.7265271	6.1935594	3.5358361	3.4225771
ARR3	7.5195036	6.6236414	8.0770756	7.9063767	6.2809901	6.7281977	5.9949332	7.3724161	6.7794609	6.3919349	6.6910313	6.5389055	6.4937682	5.9517234	4.8952777	4.3796071	6.9099137	6.5624856	6.3884373	6.4541229	7.4561023	7.5200429	7.3718298	6.6194051	8.0792283	7.9077496	5.8547009	6.7761262	6.2750845	6.7253091	5.9878198	7.4561041	6.3861354	6.6872978	6.5343391	6.4885829	5.944783	4.8884517	4.3803838	6.1142822	6.9082359	6.5570191	6.3827073	6.4483358	3.1295313	4.9051658	5.1720703	3.732204	4.2144216
ARRB1	9.1151285	8.8496051	8.4177172	7.3773824	9.7276612	9.7446296	9.6584351	9.3857964	9.3095457	8.8059067	9.2092749	8.4215071	8.772513	8.5187769	9.3185997	9.3371124	8.8715609	8.6785088	8.7217758	9.0666775	8.6775723	9.1171126	9.3876098	8.8517047	8.4205182	7.3768012	7.6974008	9.3114661	9.7290069	9.7459682	9.6600731	8.6800224	8.8080304	9.2115133	8.4242803	8.7746787	8.5214237	9.3205805	9.3390147	9.215649	8.8738185	8.6809735	8.7232456	9.0682852	5.7408945	5.4822548	6.4668291	7.1205047	6.8641151
ARRB2	9.4994265	9.0775518	10.4897967	9.6266724	10.7912629	10.5302209	10.4447125	9.4286159	10.4002591	8.9390143	9.51329	9.7919542	9.0151222	9.615967	9.6272378	9.8222869	9.7427038	9.3596142	10.5291848	11.1236002	9.1944668	9.5008423	9.4301142	9.0791291	10.4892128	9.6279402	9.438888	10.3996038	10.7902629	10.5302131	10.4439609	9.196673	8.9406539	9.5149556	9.7931242	9.0168882	9.6172724	9.6284987	9.8230263	9.728015	9.7436285	9.3614542	10.5287815	11.1227284	1.413712	2.2639896	5.3163817	4.2316766	5.6831888
ARSA	7.1570473	7.8115986	7.5864147	6.7873205	8.6028469	8.0439289	8.6476031	8.6375994	8.8898408	8.2310078	8.3177434	8.4624571	7.4503584	8.6148432	8.6621253	7.8020142	9.0793897	7.8770322	7.5838291	8.0617296	7.8794884	7.1555518	8.639998	7.81292	7.5871682	6.7848412	7.3095877	8.8917958	8.6052868	8.0452128	8.6499508	7.8809582	8.2334147	8.3209044	8.4656658	7.4507655	8.6172608	8.6642595	7.80314	9.0791291	9.0809265	7.8798395	7.5843001	8.0639685	3.624383	2.4906002	3.594013	2.9290984	2.1966141
ARSB	7.3024622	7.0104538	7.0727306	7.4657162	7.7871182	7.8679977	8.1664648	7.4984535	8.0533319	7.0863723	7.1376952	7.7294079	7.2488279	6.9858371	7.8512886	7.5171199	7.988291	7.125295	8.0218396	7.9157709	7.4762419	7.3022031	7.4987214	7.0083756	7.0695117	7.4659208	7.9327641	8.055623	7.7884744	7.870115	8.1686437	7.4766637	7.0843935	7.1359068	7.7303387	7.2483355	6.9838422	7.8529112	7.517487	7.4510264	7.9901895	7.1233498	8.023804	7.917468	4.5623532	4.3256121	5.0190985	4.4767956	5.3792983
ARSD	5.0173144	5.2186524	4.0350932	4.4340092	4.5215951	4.6246852	5.7833328	4.0338572	6.6999712	4.72238	3.5346324	4.7409181	5.4112986	5.5220752	5.4447001	5.5058366	3.5580251	3.3303411	3.7885577	6.3195324	3.5089386	5.0102022	4.030833	5.2107033	4.0295263	4.427538	6.1625369	6.696541	4.5143828	4.6183796	5.7754663	3.5042894	4.7190324	3.5409562	4.7348628	5.4034299	5.514108	5.4358241	5.4965364	4.1698201	3.5581624	3.3238913	3.7837603	6.313864	4.5883534	4.3469921	5.6354653	5.7698794	5.6309302
ARSE	6.7609305	7.0761951	7.3565571	7.3339803	6.1698471	6.7342272	6.5208001	6.5066484	6.6881039	6.6447731	6.5254529	6.7260803	6.6459768	6.7159756	6.6637388	6.3275175	6.4912174	6.6590663	6.5240567	6.5052054	7.044239	6.7578997	6.5011801	7.0737156	7.3555153	7.3329246	6.867163	6.6836355	6.1635199	6.730759	6.5158697	7.0416005	6.6406054	6.5213362	6.7225085	6.6418293	6.7112668	6.6604687	6.3220648	6.2748766	6.4851621	6.6549955	6.5183664	6.4993108	1.9691906	3.9827754	1.5420829	4.1447376	1.655554
ARSF	4.7253966	6.404247	5.8688895	4.872894	6.8337815	6.4750574	6.1271039	5.1561341	6.4073682	5.4771328	6.0855575	6.0799723	6.6931649	6.1765231	5.5214007	3.6266438	6.6181349	5.4535285	6.1861566	4.0452839	6.2665622	4.7190324	5.1459984	6.3987093	5.8614431	4.8678396	6.3089552	6.4016934	6.8316951	6.4706907	6.1205741	6.2613749	5.4671067	6.0785286	6.0740665	6.6907496	6.1709758	5.5130328	3.629714	6.2875277	6.6134825	5.4433769	6.1802354	4.0375762	3.6825364	4.0610517	3.9837196	4.8106754	2.2545897
ARSJ	6.4493455	6.2586159	5.8883499	7.2559754	5.8054417	4.9910169	2.9574808	6.4420278	5.2791956	4.6862717	6.3262199	6.0083649	6.11608	6.132516	6.0695725	4.9017428	6.1516127	7.1157833	5.7874931	4.8445869	6.036791	6.443976	6.4359088	6.2525419	5.8815612	7.2554582	5.8727625	5.27259	5.7965397	4.9844503	2.9538979	6.0300235	4.6831397	6.3192974	6.0011301	6.109909	6.1263765	6.0638343	4.8969995	5.7692439	6.1455296	7.1126844	5.777353	4.840792	3.385311	4.1413772	5.4666975	4.1826126	5.2888046
ART1	7.3591997	7.2135391	7.9710776	7.5581664	6.8839848	7.1340142	7.1330705	6.917775	6.9227143	7.3883207	7.7194451	5.7881353	6.4857878	7.5037371	6.6029438	7.136033	6.6965821	7.2919328	6.7354218	7.1599778	7.1999894	7.3586947	6.9148065	7.2125344	7.9724202	7.5588056	6.9235705	6.9206175	6.8812145	7.1321876	7.1312335	7.198233	7.3878843	7.7206992	5.7794071	6.4803258	7.5038034	6.5990623	7.1341855	6.7766759	6.6924782	7.2910528	6.7315701	7.1588181	5.5830936	4.5483731	4.2525253	4.2840456	3.7013792
ART3	5.658732	6.1546099	6.2884124	6.1126584	4.5162369	3.8579101	5.8550398	6.0938974	6.010977	5.7663878	5.9420768	6.0719907	5.7195672	6.1135451	5.8135543	6.1135451	6.4925869	6.1990383	6.5047299	6.0738684	6.3508357	5.649771	6.0871532	6.1480482	6.2835126	6.1054827	5.3532751	6.0030703	4.5098773	3.8578902	5.8472345	6.3451538	5.7572616	5.935511	6.0641644	5.711074	6.1052381	5.8061171	6.1078128	5.4122772	6.487912	6.1927653	6.5001553	6.0673642	10.8639996	10.6679217	6.6939766	4.0720572	4.3231582
ART4	6.4887351	6.0773675	6.3585021	6.668652	4.5128848	5.8556144	6.1912001	6.2059414	5.6453492	5.5813384	5.9611483	4.9141585	5.8578883	6.4007671	6.0228019	5.5771725	5.4977282	5.8704228	6.1758623	5.8635347	5.527056	6.484327	6.2000663	6.0704871	6.3522558	6.6641017	5.607045	5.6373298	4.5045354	5.8452262	6.1860506	5.5188545	5.5724488	5.9532869	4.9064881	5.8491772	6.3945028	6.0160432	5.5700038	5.3015914	5.4893115	5.8614431	6.1706693	5.8564085	4.6871254	3.8873191	4.1094237	4.8489797	3.4927953
ARTN	5.6349329	5.5228124	5.8070265	6.1535924	4.905383	4.6747099	5.7881353	5.8446088	5.103996	5.7041889	5.5557407	5.6494716	4.9222571	4.3690986	4.592798	3.5178128	4.6690017	5.0787739	5.2210698	5.0259819	5.7141623	5.6264026	5.8357768	5.5146333	5.7991701	6.147282	5.2576211	5.0960716	4.8978627	4.6693498	5.7794071	5.7068192	5.6959401	5.5457838	5.6398915	4.9176945	4.3665849	4.5840347	3.5131418	4.5579174	4.6630566	5.0708714	5.2128431	5.0185881	4.3603844	4.4288915	2.511797	3.4396158	2.1282479
ARVCF	7.7255718	7.3245925	7.2290292	7.2790955	8.7191363	8.6637526	8.4977342	8.0930222	9.0088866	7.1669359	7.4447217	7.7807497	7.6130046	7.1477062	8.4052183	6.9798789	7.3432884	7.6773649	7.8985486	8.4011378	7.6331873	7.7265496	8.0949092	7.3239771	7.2281706	7.279566	8.2510376	9.0106032	8.721225	8.666199	8.5006031	7.6343809	7.1654976	7.4448767	7.7815226	7.6136411	7.1460125	8.4079298	6.9770624	7.6994175	7.3428966	7.6783087	7.9002348	8.4038919	5.3861671	6.5609768	5.2697243	5.3767542	4.2849527
ASAH1	10.9030025	11.2460171	10.7751457	10.981122	10.9319015	10.9613478	11.0001013	11.3268312	11.0824417	10.9425812	10.8520746	10.5750822	10.5076322	10.8456624	10.6473677	11.1793901	10.7220394	10.899031	11.1047686	10.7308385	10.4565344	10.9025898	11.3258253	11.2449748	10.7744362	10.9804295	10.7469789	11.0810891	10.9313911	10.960833	10.9993953	10.4557751	10.9420106	10.8518149	10.5745514	10.5071788	10.8453958	10.6468495	11.1784616	11.0751131	10.7218647	10.8986684	11.103884	10.7306655	10.2370069	9.7330472	10.322632	10.4901764	11.0865513
ASAP1	9.8155231	8.9319588	9.9214146	9.124198	9.2451241	9.4382723	9.5371503	8.4429701	9.4791844	9.4959705	9.4937891	9.3758918	9.5302219	9.6382337	9.5314099	10.017443	8.8650806	9.5860746	9.6749268	10.5689198	9.1999156	9.8167769	8.4456607	8.9337988	9.9214709	9.1258833	8.7597815	9.4809049	9.2474912	9.4400379	9.538873	9.2021141	9.4973413	9.4953788	9.3775983	9.5318041	9.6395963	9.5330241	10.0175133	9.9227143	8.8670505	9.5872978	9.6761292	10.5684062	7.7165617	7.6904986	8.8709269	8.5964176	8.4225193
ASAP1-IT1	7.3641425	7.1675152	9.0130224	8.2245666	8.0504148	8.4965673	8.3236114	8.2751536	6.5832765	5.8664504	6.7212237	6.955944	6.2884124	6.464844	4.3136711	6.328572	6.9871647	6.5480339	7.2790955	7.502734	6.6316972	7.3635295	8.2777265	7.166152	9.0146981	8.2269756	6.5798472	6.5786028	8.0522441	8.4997831	8.3262833	6.6287228	5.8588223	6.7170569	6.9532045	6.2825264	6.4604512	4.3114774	6.3220648	8.0168951	6.9857053	6.5438717	7.2788358	7.5026011	5.6376556	4.9613388	6.1579384	6.7419805	6.3210104
ASAP2	9.8712295	10.4757771	10.2409535	9.2329659	10.4495201	10.6923572	9.5652643	10.7200842	10.4651707	11.1598771	9.6073131	10.8066625	10.5859511	10.0559414	9.5648369	8.9728199	9.7016071	11.1577379	10.0429984	9.5251127	10.0299318	9.8716829	10.7198217	10.4750676	10.2405305	9.2353528	9.6021638	10.4644792	10.4486972	10.6917272	9.5666904	10.0305271	11.1589713	9.6085782	10.8053551	10.5853085	10.0556873	9.5662848	8.9747707	10.116222	9.7027931	11.1568941	10.0434746	9.526718	8.3557667	8.4005866	9.9022137	11.0265954	11.4384916
ASAP3	8.9504192	8.9753381	5.8446088	8.5389883	9.5563592	9.3830973	8.6637526	8.90245	9.4573813	9.4464847	8.574612	8.2113313	9.5014595	8.837298	8.1478099	8.7770542	8.6849124	9.4743817	8.0573188	9.3582095	9.3346293	8.9526282	8.9043319	8.9775258	5.8365993	8.5417167	9.778583	9.459252	9.5573465	9.3848029	8.6660417	9.3365423	9.4482364	8.5771274	8.2141216	9.5031535	8.8393041	8.1499495	8.7791224	8.6690024	8.6871282	9.4761631	8.0594924	9.3600718	6.2931334	6.7407126	5.8159335	6.5109342	6.2510957
ASB1	7.8272183	7.9930007	8.2931059	7.5377438	7.9777191	7.8659248	7.8924235	7.7401342	7.874431	7.8130282	8.1395829	7.7194451	8.2024299	7.4752845	8.1413694	7.8278488	8.3244883	7.6060595	8.0898754	7.9012137	8.0607439	7.8287327	7.7413977	7.9948017	8.2957185	7.5383595	7.4821745	7.8763476	7.9793898	7.867525	7.893821	8.0627712	7.8143535	8.1417216	7.7208808	8.2048623	7.4760002	8.143232	7.8296401	7.8644683	8.3271001	7.6069336	8.0919167	7.9031586	6.3169657	6.1443788	5.6139347	5.6490586	5.3205906
ASB13	8.9142432	8.9499612	8.8218105	8.7776076	9.343931	9.30127	8.4634055	9.168834	8.8706423	9.1999156	9.4861309	9.3406754	9.1250622	8.8218105	9.028369	9.0422969	8.8447217	8.9808755	9.236157	8.9253686	9.3758918	8.9160669	9.1706441	8.9521297	8.8236198	8.7796832	10.0739813	8.8728532	9.3454777	9.3033065	8.4661635	9.3778681	9.2021141	9.487795	9.3426026	9.1269418	8.8238327	9.0300638	9.0438801	8.2064065	8.8468188	8.9827052	9.2382929	8.9274632	7.5471249	7.0642606	7.3756574	7.4527109	7.7823337
ASB4	3.7698052	4.7570738	2.9026465	3.6958578	4.5900916	3.0471516	3.0527361	2.7775781	4.0389696	4.9222571	4.1682255	5.0259819	2.7430725	4.3222771	4.9304635	4.6945513	3.7411703	3.1656712	3.7964347	5.1424217	4.8481727	3.7653903	2.771433	4.749936	2.8960212	3.6948195	2.390751	4.0329793	4.5891959	3.0462665	3.0462665	4.8418126	4.9154015	4.1659821	5.018326	2.745466	4.3146091	4.9210995	4.6882943	3.2388475	3.7337217	3.162342	3.7911992	5.1340896	7.398041	6.7444128	4.8990804	3.4781438	3.3758965
ASB6	7.9026892	6.6159744	8.1330666	7.7956963	7.1947938	7.3473784	8.0556724	7.3886417	7.334678	7.4863943	7.3866336	8.0828265	7.7325999	8.1719294	8.380188	7.5278791	7.4790799	7.4380566	7.8020142	8.2603899	8.1330666	7.9039273	7.3880767	6.6107395	8.1352775	7.7962337	7.6490274	7.3336461	7.1940877	7.3462407	8.0578072	8.1352775	7.4869162	7.385993	8.0848845	7.7337037	8.1743818	8.3829056	7.5279735	7.974818	7.4793475	7.4378746	7.8033611	8.2628352	4.6910848	4.3070229	4.9719819	5.3187496	4.6042487
ASB7	5.673225	5.949621	6.4463663	6.5072904	6.1636422	6.486874	6.343806	5.994404	6.2155112	5.8028031	5.1028822	6.0862636	5.1695659	5.601528	5.2894097	6.2201416	6.3082876	6.1900188	6.0773675	6.4517294	6.4159567	5.6645905	5.9869453	5.9440539	6.4413315	6.5032528	5.4115948	6.2095686	6.1567431	6.4821114	6.3368502	6.4090873	5.7949515	5.0960716	6.0781936	5.1611171	5.5926415	5.2821144	6.2131966	6.4106568	6.302282	6.1846012	6.0701972	6.4466445	5.9956613	6.1729494	6.3200657	6.9460323	6.7193866
ASB8	7.379391	8.1541734	8.1810457	6.9357796	7.7904446	7.8928936	7.7401342	8.1139454	7.4681431	8.4573086	8.2177507	8.5799551	8.507661	8.0914616	7.9773002	7.8393879	7.3876843	8.1373937	7.4610542	6.9332994	8.4191565	7.3787713	8.1168691	8.1563309	8.1833048	6.932137	7.8737232	7.4687674	7.7910696	7.8945625	7.7413977	8.4224183	8.4601024	8.2201363	8.5822555	8.510601	8.0934941	7.9791735	7.8414811	7.599366	7.3870315	8.1402051	7.4604449	6.9298608	9.3490383	9.4442534	7.8734938	7.1044008	6.7421136
ASB9	7.0377519	6.9939932	6.4351135	6.2909912	6.4262566	6.6082361	5.8287273	7.2004702	7.1123757	6.9884918	6.6851895	6.736569	7.1477062	6.9343819	6.1247455	6.5891253	6.5768562	6.9320941	6.9249758	6.4060722	6.4695991	7.0347826	7.1999888	6.9913516	6.4281066	6.285947	6.9545832	7.1105587	6.4202549	6.6032076	5.8202529	6.4647167	6.9854252	6.6828743	6.7324212	7.1460125	6.9314425	6.1175657	6.5847655	6.9681552	6.5726345	6.9291282	6.9217366	6.4006789	5.1460921	3.5824751	5.5183872	5.8965273	5.2535034
ASCC1	7.6728154	9.2223119	7.2643821	6.6275065	8.0331175	8.8719203	8.4686222	8.7558838	7.5925187	8.7160428	8.861312	8.3907954	8.5176461	8.5191277	8.6249735	8.7633555	8.7721131	9.2129422	7.1527578	7.8587957	8.4686222	7.6739932	8.7575535	9.224488	7.2637265	6.6231046	8.8831905	7.594388	8.0346749	8.8739827	8.4711953	8.4723113	8.7181725	8.8635025	8.3933889	8.5203367	8.5217737	8.6280452	8.7655956	8.1400561	8.7742907	9.2154103	7.1514084	7.8604839	7.4617537	7.1883529	6.7966882	6.301476	6.7589742
ASCC2	8.4830181	8.4014893	8.3140212	8.3427577	8.8347756	8.6827949	8.8903352	8.3716718	9.1208785	8.0369518	8.169005	7.9959376	8.4759148	8.2751536	8.5014196	8.4599372	8.3488135	8.0302364	8.3634229	8.4708245	7.8083408	8.4860341	8.3745595	8.4042479	8.3166881	8.3450103	8.646092	9.1225311	8.8368033	8.6849741	8.8920407	7.8094818	8.0392399	8.1713164	7.9977801	8.4789295	8.2777265	8.5042919	8.4629094	8.199054	8.3515075	8.0316516	8.3657756	8.4735927	5.9983547	5.4429281	4.723551	4.7143832	3.8928193
ASCC3	8.9858007	8.3030703	9.7346963	9.9528001	8.8392314	8.901093	9.1391072	7.7774534	9.2019983	9.7643913	9.8054419	9.9458606	9.3922748	9.7659834	9.8596504	9.6825143	9.5482391	9.3278322	9.5442289	9.6212225	9.6115862	8.9875547	7.7791268	8.3060195	9.7356715	9.9525271	9.0270103	9.2041588	8.8408991	8.9029709	9.141098	9.6134593	9.7653856	9.8064814	9.9459443	9.3937867	9.7669894	9.8606816	9.6837093	9.6021638	9.5498988	9.329497	9.5458177	9.6225295	6.5086369	6.5714794	6.9189954	6.7171629	6.6730217
ASCL1	4.515176	4.4429898	5.8396508	4.3863457	6.0461762	5.1833536	5.846883	3.737939	5.3023191	4.6404168	4.9121437	5.748827	3.6068375	4.6924624	4.4133628	4.3091271	5.3298033	6.6014157	5.4025633	5.4025633	4.6645158	4.5098773	3.7325926	4.438283	5.831459	4.3818614	5.3229026	5.2950455	6.0372693	5.1755633	5.8397177	4.6605401	4.6342144	4.9070489	5.7406611	3.6017055	4.6860589	4.408507	4.3032548	5.3401515	5.3229026	6.5969578	5.394502	5.3954229	2.9625312	4.03174	3.1417756	3.8570049	3.8546558
ASCL2	0.867114	1.4507504	1.0717479	1.1485237	1.2293205	0.5903633	1.421694	1.6926348	1.0717479	0.774483	0.867114	0.774483	0.774483	1.5223283	3.7152783	1.9689836	0.9655227	0.774483	0.867114	1.4780134	1.4059369	0.8644849	1.6746191	1.4428217	1.0844693	1.1453188	1.0253946	1.0676792	1.2212519	0.5916746	1.3764419	1.4183483	0.7795429	0.8220139	0.8220139	0.7795429	1.5141333	3.7070577	1.9802676	0.6856088	0.9648587	0.7795429	0.8644849	1.4691394	2.7729738	1.9754818	1.30457	2.2401412	0.9196223
ASCL3	5.4600205	5.8518325	6.8693764	6.3496927	5.5600865	6.1984017	4.8289457	6.5956357	5.8359188	6.6731679	6.6368446	7.1972827	6.3830666	5.7561763	6.549784	6.5151103	6.3148917	6.4115735	6.5931363	5.6905318	5.3154165	5.4496327	6.5919612	5.8439611	6.8659911	6.3451538	3.3582631	5.8259762	5.5529097	6.1919575	4.8221751	5.3057206	6.6697765	6.6328739	7.1961681	6.3763536	5.7493807	6.544579	6.5100004	6.4555365	6.3083547	6.4053063	6.5885003	5.6812944	3.1295313	4.1541395	1.4818086	1.1218819	4.8543458
ASF1A	7.9363151	8.4629247	7.3206627	7.8942886	8.2489033	8.2344715	7.7394911	8.2840296	8.4290084	8.7716836	8.6775723	8.5839895	8.8514084	8.7931492	9.0756004	9.0617725	8.2085359	8.6455146	8.1032613	7.8946776	8.2734976	7.938012	8.2866312	8.4661635	7.3184489	7.8959721	8.0316516	8.4316613	8.251439	8.2359831	7.7408146	8.2758487	8.7738836	8.6798126	8.5864454	8.8535655	8.795516	9.0774271	9.063391	8.7477592	8.2108388	8.6477659	8.1054175	7.8963646	8.0212303	8.2640992	7.6562514	7.2247689	6.9614134
ASF1B	7.2049519	6.9927113	7.3935989	7.6163443	6.9968328	6.805755	7.6163443	7.4900047	7.2914283	7.27569	8.0019203	7.8111083	7.5302102	7.7381104	7.5333322	7.9363151	8.2919749	7.2261112	7.2355792	6.6075017	7.9166152	7.2038247	7.4901919	6.9901588	7.3930089	7.6169479	6.5062639	7.2904401	6.9947698	6.802559	7.6179003	7.9183149	7.2748324	8.0038733	7.81292	7.5307712	7.7396691	7.5335203	7.938333	7.4535266	8.2945944	7.2250179	7.2348273	6.6032076	4.3164208	3.0749275	4.2060288	4.8917694	4.0839128
ASGR1	4.7680436	3.0714034	3.5926336	5.5846513	4.0864209	6.1659875	3.9628473	4.9327049	3.5615483	5.1531435	6.4146675	6.4591361	4.7593812	5.5831297	5.4184287	6.1818151	3.9398563	4.8970025	6.0023556	6.3526822	6.5685362	4.7627869	4.9277159	3.0685728	3.5823867	5.575096	5.0648843	3.5573759	4.0779667	6.158978	3.9593505	6.5641918	5.1445431	6.4094239	6.4543115	4.7558824	5.5743827	5.4099853	6.1756779	4.2818144	3.9352086	4.8896206	5.9949701	6.3467656	3.624383	1.9099751	1.1931497	1.4371587	3.8778475
ASGR2	5.3042609	4.2720292	5.8534462	4.2047834	5.2517029	5.2290434	7.0293251	5.4958956	5.0835111	3.4001618	4.9596029	6.1786288	3.5942606	4.0851275	3.6327075	6.7628084	5.7615336	4.4475829	4.7984499	4.9327049	4.0993008	5.294603	5.487848	4.2696028	5.8466512	4.2007417	5.1388487	5.0743617	5.2450763	5.2205274	7.027304	4.0942965	3.3930717	4.9517496	6.1720234	3.592444	4.0811435	3.6253088	6.7600074	6.5116571	5.7540371	4.4422127	4.7955772	4.926144	3.1295313	3.1498227	5.5242169	5.3846135	4.1505113
ASH1L	8.0984311	8.2256572	8.4235347	8.4870932	7.9946481	8.1986059	8.1235811	8.1519795	7.6154699	8.0071824	7.4092876	7.0513911	7.457167	7.9073563	7.2497769	7.6056621	7.804398	7.4586526	8.0266722	8.1427425	7.9481535	8.1006312	8.1534185	8.2280148	8.4264922	8.4900413	8.2777265	7.6165504	7.996456	8.2014393	8.1256661	7.9501567	8.0097314	7.4096686	7.0492148	7.4573588	7.909247	7.2490539	7.6069336	7.4284174	7.8050765	7.4588428	8.0281633	8.144437	9.5892369	9.4022208	9.3623466	9.5679738	9.6227462
ASH2L	9.3662043	9.8009512	10.1956757	10.2492686	9.8653057	9.9331721	10.0059237	9.7789378	9.6143279	10.2235127	10.7357364	10.4112809	10.2484353	10.2527304	10.3591482	10.1834194	10.4768826	10.0219675	10.0372889	9.8618895	10.5584667	9.3679938	9.7798125	9.8020368	10.1950322	10.2489823	9.8110084	9.6155712	9.8657618	9.9331868	10.0058938	10.558087	10.2229835	10.7354081	10.4105972	10.2481634	10.2524435	10.358543	10.1826233	10.4051201	10.476211	10.0223147	10.0375016	9.8628359	9.0348361	9.2304686	9.1836711	8.877253	8.692159
ASIC1	5.9420768	5.889062	6.7706025	5.7329436	6.7778589	5.756862	6.7318202	5.5334507	7.5416055	6.188717	5.4447001	4.8706932	6.7266374	6.5480339	6.4065598	6.2591665	5.5459672	5.7390903	5.5334507	5.5450362	5.7997225	5.9351174	5.524481	5.8820442	6.767257	5.7247398	6.7006151	7.5422041	6.7745566	5.7464878	6.7274897	5.7920157	6.1823446	5.4349351	4.8631232	6.7232052	6.544579	6.4006789	6.2527831	6.2875277	5.5374083	5.7305654	5.5253737	5.5365678	3.646202	2.7331424	4.036785	2.156544	3.3312936
ASIC2	4.3658432	4.1369749	4.7091986	4.2782843	5.347844	4.0020899	4.0525881	5.3249381	4.5884048	3.3577845	3.916057	3.2389236	4.3902145	5.6923528	4.1809139	4.1251839	4.6891926	3.631728	4.7187109	3.8930122	4.9630945	4.3602833	5.3177943	4.1298741	4.7005147	4.2710803	3.7120585	4.5815444	5.3391642	3.9955359	4.047139	4.9557402	3.3521387	3.9151669	3.2395069	4.3857293	5.6820051	4.1705336	4.1203045	4.1369484	4.6835712	3.6269344	4.7107389	3.8901005	2.4769088	2.6331387	4.13713	2.3924818	2.7968856
ASIC4	4.961077	5.162151	5.7252212	4.9243771	5.7733899	5.7252212	5.5583986	5.1888044	5.465268	5.1561341	4.509461	6.0123517	4.9999825	5.2157825	5.1008091	5.3966733	5.1786525	4.8925628	4.3561988	5.516769	6.9634847	4.9526161	5.1797701	5.1545968	5.7165166	4.9199469	5.635679	5.4569143	5.7638939	5.7168736	5.5534344	6.9618755	5.1488097	4.5045354	6.0061183	4.9897542	5.2060471	5.0932188	5.3864813	5.4173378	5.1704287	4.8843964	4.3515069	5.5096695	2.5467301	2.868668	1.5420829	2.7181599	3.0137466
ASIP	6.0897291	5.4278403	6.2097922	4.9718667	4.8677092	5.6580556	5.9375391	5.3887522	3.8767541	5.8704228	5.6595483	3.829918	3.6971959	5.7917385	6.4244462	4.2929978	6.9112412	3.491943	6.7688385	3.8701054	5.1531435	6.0823907	5.3807525	5.419344	6.2026109	4.9662668	3.5785427	3.8757204	4.8625452	5.6492493	5.9298922	5.1445431	5.8631169	5.6516426	3.8232735	3.692299	5.7844788	6.4187246	4.2836544	5.6661973	6.9082359	3.4941383	6.7656981	3.8612683	2.6953989	1.2452739	1.7774113	3.8068804	1.2961245
ASL	8.7176007	8.8553474	8.6151909	8.3775172	8.6015791	8.3479054	9.0052991	8.6234705	8.3639982	8.6900138	8.4182221	8.403843	8.561182	8.7422636	8.2821876	9.0701288	8.5804282	8.6189718	8.8006842	8.6600441	8.8935071	8.719739	8.625909	8.857416	8.6176232	8.3803765	8.1451672	8.3665558	8.6040106	8.3503061	9.007015	8.8954031	8.6925335	8.4210093	8.406738	8.563938	8.7443185	8.2847116	9.0716827	8.4235398	8.5828903	8.6213739	8.8027126	8.6623951	5.6299668	4.8272188	5.773056	5.1543532	5.4653442
ASMT	3.5324316	3.9355823	3.7721574	3.5892858	4.0616316	2.3304961	5.2799823	4.3586183	3.4853726	3.9385801	3.1502344	3.9486372	3.2140391	4.4488613	4.5824085	3.3223683	3.3507681	4.7155165	2.8871326	4.7409181	3.1553443	3.5310505	4.3531207	3.932487	3.7661985	3.5846462	5.9918299	3.4836722	4.0550745	2.3392826	5.2700102	3.1510117	3.9356677	3.1436175	3.9445698	3.2099459	4.4420344	4.5768797	3.3179175	4.1543899	3.3472456	4.7100442	2.8794526	4.7333724	1.725804	1.2150359	1.8410731	2.1694253	3.7315471
ASMTL	9.2550029	9.5752759	8.8478042	8.8403187	9.7665437	9.5139617	9.4797023	9.4769577	9.767161	9.6036835	9.2560265	9.2589311	9.9182381	9.6143279	9.8445891	9.6681651	9.3692068	9.6544389	9.1792984	8.9965787	9.55888	9.2571425	9.4787266	9.5766831	8.8498949	8.8425286	9.526063	9.7682446	9.7675689	9.5156257	9.4814184	9.5604038	9.6049351	9.2582128	9.2611184	9.9182239	9.6155712	9.8452369	9.6693492	8.9710786	9.3709797	9.6557022	9.1812362	8.9983749	6.8813414	6.4168848	6.932306	6.9857927	7.2101716
ASMTL-AS1	2.4068742	2.5140073	2.6403894	2.4306502	4.2212829	2.3579346	2.6119491	2.5318606	3.0814389	2.3698669	2.1767572	2.683403	2.1192951	1.7856087	2.0911006	2.7775781	2.2466862	2.2813902	2.2692683	2.4958289	1.9824557	2.3847802	2.5261418	2.5206852	2.6261036	2.425401	2.0581518	3.0767722	4.2108407	2.3550351	2.6023354	1.9568775	2.3783839	2.1903522	2.6748098	2.1100219	1.7881896	2.0767562	2.7675046	2.1886381	2.249105	2.2672607	2.2672607	2.4905474	4.9669494	4.3378126	4.7751256	3.1618645	4.8371471
ASNA1	9.2655737	9.2457528	9.3100984	9.4074705	9.7261337	9.5321035	9.8358489	9.7627115	9.6078984	9.158027	8.9547246	8.8766367	9.4785753	9.5635839	9.3428826	9.6537803	9.5826688	9.4899427	9.3065845	9.5488165	9.2077115	9.2671042	9.7636895	9.2483426	9.3122926	9.4091905	9.9499232	9.6091999	9.7272423	9.5337801	9.8367964	9.2096001	9.1600527	8.9568343	8.879115	9.4803194	9.5642973	9.3447644	9.6550781	9.1514353	9.5840988	9.4915058	9.3085634	9.5504768	7.0428103	6.5036111	6.5136569	6.1879953	6.4112522
ASNS	8.0843305	7.9161881	9.7614514	8.9299664	8.3128462	8.2300572	7.730773	7.7855223	7.7532608	7.7414364	8.4281041	8.4290084	8.4661411	7.7075781	8.7438358	7.7032392	8.4899471	8.1580697	8.6358205	6.8899478	8.0270664	8.0863993	7.7870946	7.9180876	9.7621191	8.9320137	8.5649599	7.7543605	8.3155306	8.2326403	7.7314651	8.0288907	7.7426628	8.4307878	8.4318829	8.4693844	7.7088722	8.7460886	7.7044711	9.0128508	8.4929645	8.1604532	8.6381891	6.8867357	5.6967347	4.7921434	6.3857008	6.8437167	6.7454126
ASNSD1	9.5527954	9.8735641	10.1869323	10.3285889	9.0613481	9.1379429	9.4221701	9.8671009	9.2952878	10.0462241	9.7768604	9.9104921	10.2659331	9.4994265	9.4210478	9.5231206	9.3428826	9.8094113	9.7824945	9.2286579	9.6480506	9.5546112	9.8675586	9.8739553	10.1861875	10.3279455	10.2041101	9.2973926	9.0629399	9.1399041	9.4239473	9.6493444	10.0471139	9.7780493	9.9104817	10.2656042	9.5008423	9.4226626	9.5244241	9.1743799	9.3447644	9.8103907	9.783678	9.2313687	10.3361707	10.2168156	10.012214	9.5338474	9.4156053
ASPA	7.4752845	8.1653532	4.5544392	7.446738	7.2467226	6.0485544	7.5533738	5.6556099	7.101539	6.7784542	6.0600462	6.3566903	7.6347967	5.8526563	6.8622543	6.7172248	7.1688045	6.7298739	7.767675	5.5343386	7.4412889	7.4757552	5.6468486	8.1678165	4.5491938	7.4468898	7.6532941	7.09922	7.2463435	6.0405048	7.5536186	7.4409435	6.7739766	6.052227	6.3514592	7.6358762	5.8458108	6.8592595	6.7120676	7.0689873	7.1673583	6.7267655	7.7689779	5.5267681	7.9378031	7.2367383	7.2401292	6.1680034	6.7498947
ASPH	8.9075207	9.8787873	9.5019296	9.5884962	8.4187673	8.7126112	8.5707972	9.0040484	7.8649026	8.2924397	8.5181288	8.5364761	8.9607844	8.2561287	7.8246314	8.1194239	8.0001913	8.2275818	8.9353015	8.2295977	8.6481103	8.9093629	9.0057195	9.8787993	9.5035985	9.589974	9.414096	7.8667628	8.4215742	8.7147494	8.5733234	8.6504191	8.2951192	8.5208003	8.5392548	8.9626052	8.2588767	7.8264074	8.121634	7.9729158	8.0020401	8.2298705	8.9371379	8.2323713	8.8623389	8.3487882	8.7170414	8.6230047	8.8574348
ASPHD1	2.8474845	3.9674159	3.6872744	2.9490101	3.460735	3.1842217	3.2264161	3.0296673	3.7338002	3.4624745	3.4730513	3.766729	3.1641609	3.5141631	3.0433455	3.8785525	3.3031075	3.4548329	2.9718547	3.3382309	3.2540938	2.8446399	3.0183516	3.9593505	3.6828207	2.9396564	3.4956605	3.7325926	3.4525244	3.1837321	3.2244506	3.2501968	3.4454239	3.478674	3.7597068	3.1615727	3.523027	3.0445052	3.866494	3.5542429	3.3060877	3.4540914	2.9631931	3.334518	2.4610424	3.8123399	4.216169	3.5990877	4.4712789
ASPM	6.7017703	2.8694235	2.1100999	3.9285965	6.0932058	6.5212976	6.460504	6.9889908	6.7501532	3.4020468	8.1681747	8.7344133	6.8617898	7.7944806	6.8145496	7.8990652	8.1876454	7.2894832	7.4037128	6.3404689	7.4957915	6.6978042	6.9865142	2.867445	2.0966525	3.9211549	2.889697	6.7471047	6.0865797	6.5171194	6.4555365	7.4957765	3.3930717	8.1713164	8.7368166	6.8581273	7.7962337	6.8111919	7.9005359	7.6516177	8.1901827	7.2888097	7.4035428	6.3343512	3.5648661	3.382422	5.3704306	4.4126072	4.306272
ASPN	12.2422622	9.7090715	9.9263961	11.8946647	11.6931649	11.0544438	9.7367164	12.2199402	12.7410969	12.9450809	10.1235738	11.2665748	12.6576551	12.9843837	10.5568043	12.0965163	11.1830735	13.2520033	12.1650003	13.0403501	12.2533191	12.2399424	12.2173781	9.7102014	9.9263688	11.8904545	11.061696	12.7399849	11.6896813	11.0533004	9.7377138	12.2508206	12.9475649	10.1234011	11.2656524	12.6553975	12.9858862	10.5562931	12.0928173	12.5530071	11.1821232	13.2539742	12.1620759	13.0429088	10.8288727	9.8310426	10.5366193	11.9751535	12.2951583
ASPSCR1	7.5317366	7.0062064	6.8989481	6.5624856	7.3872224	7.6210455	7.6327124	7.7460883	7.7664007	7.1917498	7.1795777	7.3323387	7.2996367	7.3385302	7.7944806	7.462603	7.716162	7.1308963	7.4615385	7.0679418	7.6226585	7.5320805	7.7473001	7.0033602	6.8959171	6.5581966	8.1697544	7.7675849	7.386542	7.6217961	7.6332883	7.6241113	7.1904853	7.1791736	7.3317032	7.298849	7.3378148	7.7959632	7.4633084	7.3684883	7.7169552	7.1284124	7.462121	7.0650748	1.725804	2.5430221	2.3450452	2.156544	1.994897
ASRGL1	8.1175261	8.7899738	8.2935689	8.7305856	8.9220946	8.0863509	8.2675363	7.9063767	9.0750467	8.2898834	8.2154799	6.8633548	8.5809932	8.3066436	8.3397635	8.5034722	8.0759925	7.7450773	8.3766608	5.7224535	5.2339872	8.1197351	7.9080023	8.7918375	8.2964343	8.7327443	8.6355827	9.0769654	8.92473	8.0887387	8.2702922	5.2263083	8.2925348	8.2178112	6.8609724	8.5828903	8.309266	8.342261	8.5063918	8.4875348	8.0789043	7.7463246	8.3793362	5.7116617	6.0796085	6.8529081	7.0330081	6.7507989	6.3636772
ASS1	9.2299608	12.2666683	10.6546009	10.7474962	10.8448085	10.7699965	11.5125894	11.0294566	10.9783835	10.9453392	10.501497	11.8968467	11.770841	10.9511846	10.9453392	10.2070102	10.8196166	10.675918	11.0392965	10.2315129	12.5241678	9.2323252	11.0284226	12.2640083	10.6541365	10.7469789	12.281412	10.9777307	10.844059	10.7694447	11.5104358	12.5216	10.9447311	10.5009863	11.8925966	11.7672625	10.9499294	10.9447311	10.2064942	9.8979279	10.8192623	10.6752437	11.0383549	10.2308452	7.9000992	7.5524431	7.9699083	7.3206534	7.8236078
[truncated: 11,755 more rows]
[truncated: 18 more columns]
