# Supplementary material for: Analysis of common differential gene expression between rheumatoid arthritis and ulcerative colitis
Source: PLoS One. 2026 Jan 2;21(1):e0339397. doi: 10.1371/journal.pone.0339397 (PMC12758813; doi:10.1371/journal.pone.0339397)
Supplement: S2 File — (CSV) [file pone.0339397.s004.csv]

geneNames	GSE12021_GSM302859_Control	GSE12021_GSM302866_Control	GSE12021_GSM302870_Control	GSE12021_GSM303522_Control	GSE12021_GSM303525_Control	GSE12021_GSM303531_Control	GSE12021_GSM303533_Control	GSE12021_GSM302864_Control	GSE12021_GSM303523_Control	GSE12021_GSM302882_Treat	GSE12021_GSM302896_Treat	GSE12021_GSM302900_Treat	GSE12021_GSM302924_Treat	GSE12021_GSM302927_Treat	GSE12021_GSM302933_Treat	GSE12021_GSM302943_Treat	GSE12021_GSM303364_Treat	GSE12021_GSM303366_Treat	GSE12021_GSM303368_Treat	GSE12021_GSM303520_Treat	GSE12021_GSM302872_Treat	GSE55457_GSM1337304_Control	GSE55457_GSM1337305_Control	GSE55457_GSM1337306_Control	GSE55457_GSM1337307_Control	GSE55457_GSM1337308_Control	GSE55457_GSM1337309_Control	GSE55457_GSM1337310_Control	GSE55457_GSM1337311_Control	GSE55457_GSM1337312_Control	GSE55457_GSM1337313_Control	GSE55457_GSM1337314_Treat	GSE55457_GSM1337315_Treat	GSE55457_GSM1337316_Treat	GSE55457_GSM1337317_Treat	GSE55457_GSM1337318_Treat	GSE55457_GSM1337319_Treat	GSE55457_GSM1337320_Treat	GSE55457_GSM1337321_Treat	GSE55457_GSM1337322_Treat	GSE55457_GSM1337323_Treat	GSE55457_GSM1337324_Treat	GSE55457_GSM1337325_Treat	GSE55457_GSM1337326_Treat	GSE77298_GSM2048265_Control	GSE77298_GSM2048266_Control	GSE77298_GSM2048267_Control	GSE77298_GSM2048268_Control	GSE77298_GSM2048269_Control
A1CF	6.16354275593107	7.0698277197407	6.88431496401885	7.06865480507836	5.91632446185166	5.27680222600704	6.42227745206004	6.72251758926363	6.10092600436884	6.82806927164521	6.97649744416802	6.31176638608051	6.20105013693071	5.27354697770903	5.92819624986698	6.46332997787934	6.52472819003932	6.41913934143701	6.45789525113425	6.59617948042733	6.62141290927152	6.22217964415834	6.77466133148436	7.1173761244933	6.93480613976967	7.11626909957035	5.95403040911076	6.16006707507533	5.97735860177371	5.34266570129094	6.47754134636067	6.67488794873807	6.87906934748088	7.02500298053799	6.36857595783384	6.25822858711616	5.33984518004239	5.98780798789779	6.51820055766849	5.57979021254861	6.5788925142007	6.47603059630332	6.51360644842331	6.64956044558308	6.65896421745169	6.38760668179599	5.35126098373288	6.74045246870425	6.74117386562735
A2M	12.3833027857134	12.3462717151964	10.6946274251992	10.6633405684704	12.1388485771113	12.0036731697906	12.0423292180647	11.9485399232905	12.4562762297655	12.2020217155148	12.4562762297655	12.0036731697906	12.4059433378075	12.0423292180647	11.7122377923118	11.9906206217164	12.1914954424773	12.2699994011317	12.0974415012083	11.4308599980388	11.817399517423	12.3946872753421	11.9563416096477	12.3580076940214	10.6824873287629	10.6517676694801	11.5678811546351	12.4679660042436	12.1496861	12.0132375123239	12.0518784197178	11.8192607088255	12.2140193694036	12.4679660042436	12.0132375123239	12.417884904693	12.0518784197178	11.7127548918082	12.0007369289499	12.1827135829163	12.2031093728556	12.2816994225373	12.1078746703728	11.4292028679628	11.8023470819672	12.0493994480904	12.4514645393164	12.1063381958462	12.4285069436342
A4GALT	5.67198859720791	5.47101905048114	5.00373216135353	4.98925582086066	7.11170389043059	7.46441285961181	6.63043937527526	7.0600064039451	7.59997331614923	6.74523131	5.84663194324722	6.37354394921413	6.71789963168551	7.00906901072473	6.3588125244759	6.49447544810703	6.06988844401878	6.27953859429451	6.42072968470439	6.77939454080881	6.85161506139964	5.63315450261113	7.03907573889526	5.4317487824852	4.95655565895396	4.94100033706392	7.11802508598134	7.58275973777374	7.09148393509288	7.44636456405084	6.60521391534354	6.82792988525935	6.72090675199675	5.81123983319752	6.34494442595111	6.69354578797751	6.98775504141588	6.33014751186659	6.46751361826655	6.29376901971594	6.0385588087418	6.25071670539965	6.39282455183246	6.75537949345071	5.45711281058204	6.80512808901456	7.34354868828417	6.51291338743391	6.54221063590612
A4GNT	7.13622647434864	6.21083177636921	6.18817148376609	5.55936919818726	5.73191014167556	6.17712546503808	6.69191191369715	6.45871280944025	6.19807553896399	5.35119457404016	5.78752461853396	5.65681195204471	6.55346599938174	5.30665170417058	5.56115520286096	5.33653669539465	5.93037940416906	6.71979444872987	6.49537365602193	6.26409087479431	6.70781564700818	7.19383231198396	6.53257811460547	6.28978943525536	6.26710432764929	5.65167424646358	5.49380835697618	6.27611466385741	5.82132412990664	6.25652256527389	6.76005032549147	6.77526983100983	5.4480188314972	5.8751742449874	5.74787497086281	6.62545867521597	5.40405308097551	5.65310159005134	5.43406256795195	4.91927975209517	6.01581232479759	6.78789762048785	6.56899736979538	6.3417711070555	7.12129511026408	6.57186992500107	6.37986228375882	6.54478320659163	6.32104637100664
AAAS	5.81904302871706	7.06623278073319	4.6124355485289	6.03388554129733	7.30148461338544	7.08612833021046	7.29325973629163	6.266040896	7.61281880650526	5.84339044587334	6.69355767824236	6.40460201237313	6.81807745893695	6.67122039646973	6.23240594915638	6.1777827648114	7.40239706885908	7.09444098614199	7.05445783132083	6.91100341502785	5.31372352667658	5.76528644233059	6.22038407931926	7.03134757388499	4.53886788199284	5.98373063534806	7.03888426486944	7.58436350036479	7.27048089024719	7.05165877220377	7.26144928394789	5.25105096898843	5.7900577974126	6.65389209437942	6.36108219883517	6.78025023098671	6.63112668194581	6.1860066932804	6.130481008	6.97577602409895	7.37201934868571	7.05952324766618	7.02031750860118	6.87483433440015	6.94359970018323	6.79079153385506	5.22690885956075	6.3398953512685	7.07572958148478
AACS	8.15239463007726	8.73033086294504	8.81314209732991	9.03638763145543	8.45617850575607	8.38118847941646	8.23026830718733	8.54592618167573	7.81725634499056	8.06605888463292	8.05015491991791	8.45123102462958	8.04480023007716	8.09392208301701	7.53443925236286	8.04480023007716	8.28470559562125	8.28360437887895	8.26036271822592	8.40528623767511	8.94330873905419	8.14455643666771	8.49024779419345	8.65174390630825	8.72495681695644	8.92137603799345	9.4001993874982	7.84939369671293	8.4112280901692	8.34536690758386	8.21234626574426	8.83986763895452	8.06870157907083	8.05466952160797	8.40693335021053	8.04986798332318	8.09366205134787	7.60032031197699	8.04986798332318	7.85436352114046	8.26055350449436	8.25955222619377	8.23921307568669	8.36703139633556	7.81354251904485	7.67148497607207	7.87115799511546	8.56434336562203	8.06532678759179
AADAC	2.45038554479995	3.90332473594054	4.44258056384872	4.10824405782709	3.54390330223569	4.14920082858594	4.21018931632004	4.54156020002204	2.18466212230488	4.81172935917806	3.89534980460949	4.10966898146415	5.60567812016937	4.14176626442289	3.13585321358064	3.82518824552839	2.64713275402116	4.28841285752481	3.78912714110356	3.83914208619784	3.78449776991755	2.44297476695395	4.51264481934948	3.86925749308726	4.41304773471664	4.07935716275077	5.08368568720538	2.14648327099061	3.51770280554973	4.11816604442684	4.17815344992452	3.75581197428433	4.77445308939807	3.86925749308726	4.08072487554635	5.55807315063304	4.10760589337597	3.11337323907781	3.79664468275306	3.37490296547084	2.62049975756212	4.25193280954781	3.76290021986865	3.80762059659844	3.04094834475873	2.97668133872439	4.34014566026019	3.54275467777589	5.3490626657034
AAGAB	6.76910587261175	6.62750010616145	7.22947915003607	7.40293333241806	6.97117570781149	6.94563538725861	6.80300244121227	7.26625375507619	6.96682290596535	7.35958864510471	7.34089638745243	7.6749599943049	6.75884828004111	6.89447406135075	7.26487721983554	7.16816132627264	7.36440932331808	6.70472405542398	6.7532992901969	6.74264268979573	7.08441742434765	6.76407639906868	7.26765193771535	6.61964717496932	7.23080944115756	7.40586052741556	7.2517724488465	6.96399556193666	6.96923092111598	6.94272320964287	6.79809852120807	7.08343740628665	7.36198227884771	7.34249127908565	7.68149295727692	6.75334056262251	6.89156373381755	7.26563101483906	7.16865334909452	6.85766151735865	7.36657834191143	6.69883252484351	6.74792709229167	6.73723716947793	7.2114831384908	6.60991184592424	7.10192799115574	7.40725848949597	7.30110215948218
AAK1	7.19321976060755	6.78381840825993	7.10588052711585	7.02187617910518	7.41221500914434	7.04041452416499	7.26047314205737	7.20464313805285	6.69743597525142	6.67805594362213	6.90406081162123	7.2249368787427	6.67542016459265	6.67262410500253	7.12907225753152	6.76646794601485	7.38434389203283	6.98321902255841	6.95840397843703	6.6925766543999	6.94878055290862	7.18978939667091	7.20092670630491	6.79560226434329	7.10615849013027	7.0248296815614	6.53891213253495	6.7128909553999	7.40111634475113	7.04263773412761	7.25506477909145	6.9534842053589	6.69268979386549	6.91166740507899	7.2211029188789	6.69014488277196	6.68751481724545	7.12866784046246	6.77869155443311	7.33944169468786	7.37520257406944	6.98758369481317	6.96391322220593	6.70643397703463	6.67396238199526	6.99207273429064	6.99337555129466	6.50924442590349	6.88300720952312
AAMDC	6.9013180571055	8.62585033534678	6.90780703786859	6.96263156619789	8.47718279015552	7.93818434331855	7.98516428418952	8.04067406567863	7.883763919	7.79794337787034	7.15294576410159	7.27978043621301	7.7670653962925	7.80684557953618	7.63875838216783	7.91546656211213	7.50209203095277	7.64507983932804	7.26452607120452	7.49627716102169	7.44433059231404	6.87212443747997	8.01265005908598	8.59577459221676	6.87884485716418	6.93412814649807	8.34674405605749	7.85568317323081	8.44782986268031	7.91042759877816	7.95713597581377	7.41592948864731	7.76995446762884	7.12567690660869	7.25216361495872	7.73945090059243	7.7788856503011	7.61117805908709	7.88786716824809	7.57112923726483	7.47407302043958	7.6171252027764	7.23655000443756	7.46849390650185	9.34711575878772	9.4935641069273	7.75784821334834	7.8737844088169	7.88324554932609
AAMP	7.75839896110413	7.86162155568753	8.5733782438472	8.36883929153891	8.45882808547968	8.19040816858158	8.53977312336499	7.77972179455088	8.1014543389967	7.41482449621153	7.59460658758379	7.67440257285182	7.5345224861688	7.75564523228859	7.45072451228412	7.20617194720479	7.99837807500944	7.32596739363087	7.56928278677082	8.07084221171454	7.70439319630594	7.73313063686495	7.75374842993956	7.83335208817451	8.52459285491503	8.32641375681723	8.98547783924128	8.06687461829538	8.41296737144121	8.15354058721811	8.49169373104078	7.68133771374606	7.39981722884423	7.57436650355582	7.65196436127705	7.51630582574837	7.73046700405729	7.43452153067605	7.19829243792089	7.3043405859972	7.96585436050871	7.31433898512504	7.5498902683402	8.0363254419609	8.76227542045639	8.00730097249912	7.11779891526104	6.11177892218857	8.29413538472885
AANAT	1.62421172078552	2.60372683792182	3.321916111	2.48242791734281	3.06118499676151	1.67980760442287	2.71188577278033	1.64132532957307	2.54315955434872	2.84912257286158	3.81744896418182	2.92399805962087	1.98334404616886	3.46480853463746	2.16991705288617	3.08472134084186	2.64831220718799	2.57051203231227	3.4958111093677	2.66606173036096	2.42604251556013	1.62316254951493	1.63567381972725	2.6314788504245	3.34990643114334	2.4926388053552	2.21948571854926	2.57796587556289	3.1118943816004	1.68741938130304	2.73557052924519	2.45699262413013	2.8782312422863	3.86394494288982	2.94461114860657	2.01881127537637	3.49789760070901	2.21331361790188	3.1118943816004	2.56782113066206	2.68056325218769	2.59759680147743	3.51939292650014	2.70441880375531	4.31129404149653	1.84340596896813	2.76835180605557	2.96517485345097	2.00364699593617
AAR2	8.50366710391585	8.45658017085446	8.64803509664551	8.74569546719305	8.52466123528075	8.77194302267923	8.25634593382375	8.55634877777658	8.71969544203441	8.28245312535061	8.55505874210731	8.43104049404081	8.56832667060718	8.52979890962622	8.21600631648303	8.11899247848912	8.83486242970944	8.41725667749982	8.1861437579115	8.46479272474039	8.62996664500101	8.53130155132838	8.58047980612734	8.48717738949555	8.66653866744025	8.75829962190194	8.43557536250115	8.73396805737257	8.55087478716394	8.78283619271392	8.29771789120177	8.6493878987833	8.32250656754069	8.57956878573142	8.46321229742392	8.59171991621607	8.55560476140085	8.26037032593299	8.16934753645418	7.93602310012821	8.84236548521626	8.45051887312109	8.23247096398642	8.49479002730587	8.44738654268302	7.81546969087805	8.61253574955584	8.52337935848109	8.41790031872918
AARS	9.73198823965398	9.8117241704465	9.51532915737312	9.95074255166871	10.5836212405783	10.341989683865	10.2949542939887	10.3344152807907	10.1578255138216	10.0093019531255	10.1222719680043	9.5298538842023	9.66313711042372	10.1872011456616	10.0283296751705	10.1489770314852	10.5452282082713	9.9430938593432	10.0027612744404	10.2822379337246	10.2311953890773	9.70122405829502	10.2929441357867	9.77966905996774	9.48813337876569	9.91607469330943	10.5307886776077	10.120020188147	10.538342526034	10.3005107861061	10.2541420856944	10.191885992183	9.97415090778408	10.0852237894234	9.50251246502052	9.63392414085138	10.1486824074204	9.99308222527871	10.1114499913367	10.3663116628369	10.5005519474141	9.90880102345637	9.96784884065083	10.2418319072765	10.0904381858153	9.98168123733488	9.75613772773752	9.85105402359168	9.79556758437118
AASDHPPT	8.90801280285894	9.10098649752323	9.63027277094861	9.71497256329528	8.15108299182648	8.08715988278625	8.48340256809645	8.71458359956816	8.19996962727704	9.14290716253534	8.91174547284104	9.03832314384374	8.97186948559292	8.88775229102629	8.62767298345255	8.94384754830457	8.78684350309904	9.07316071320979	9.26745023485214	8.60899107325061	8.47706198179413	8.90441889577937	8.70597971717334	9.10226295415415	9.64353307144103	9.73018273744209	8.90625245529978	8.17914559938082	8.12860326766041	8.06302079772289	8.4690080317261	8.46258135450229	9.14502393102716	8.90823251520378	9.03827314980944	8.97017973143699	8.88354679974788	8.61696019202605	8.94087344198144	8.92989643478595	8.77943843652957	9.07381913309909	9.27280383023333	8.59736240883863	9.35679372423068	9.17455130173376	8.97035355534191	8.26599079302211	8.62076537102067
AASS	6.59602027190079	7.59154005840393	6.28319945760799	7.10614332310904	6.34293198399509	6.14455092858446	6.28090856202561	6.24064548425968	4.86003773847233	5.41982695635957	4.85341749695302	5.53720699854827	5.51809237099743	6.40134127428519	5.32129020796205	6.30607762512494	5.58132862559538	6.11235249836649	5.71692325679347	5.23789988990693	5.64713778155587	6.52750595515966	6.17602949011671	7.51390049225988	6.21809736086538	7.03354678219893	6.78022855797368	4.81131927087227	6.27631289992838	6.07944273548838	6.21493696066564	5.58763904023858	5.3628091523247	4.80397638003045	5.47743724315266	5.46066245287366	6.33464269839526	5.26246274140616	6.24020767387845	6.5615339154241	5.52157501713144	6.04735224565395	5.65628321962331	5.18291787938269	6.02785451921985	5.92926905009902	5.93767616111553	6.26977919318464	6.34535531148216
AATF	8.28640878708164	8.54218827976366	10.0027896587104	8.99896684568727	8.46906087639559	8.53092537936866	8.22255156375932	8.46368869739168	8.33773208211466	8.72747270210794	8.71609188429128	8.62225977913706	8.77332324151269	8.30957871966958	8.94330046914836	8.38600949237566	8.86043941351577	8.33459245194147	8.46368869739168	7.72893231632569	8.70710094362996	8.31523174273052	8.48875173943368	8.56572293606882	9.99234572661342	9.01201083669783	8.8254921752599	8.36526483585568	8.49391802573806	8.55476132945642	8.2527028212414	8.72676602891043	8.74655550448974	8.735391282	8.64382949999734	8.79141470036935	8.33741722487443	8.95732673855644	8.41211192729164	7.8490500760579	8.87635609518061	8.36226406801876	8.48875173943368	7.77061788726744	8.02630057693621	8.43562890083365	8.19714162165848	8.56158240115452	8.11380866272664
AATK	8.2738761103243	7.84187517533604	8.95625020660149	7.32674933215735	7.2716826969217	7.3482876835322	7.28096031313274	6.63566868709191	7.57858622763711	7.44225135884436	7.60421574260242	7.09321255694797	7.44831715821796	7.08135593749351	6.29941416467774	6.86323256438825	7.37823299623926	6.42503703225423	7.09233467765423	7.1716308717023	7.02891447402785	8.31964487081456	6.71995047342956	7.89899817990375	8.98361690491448	7.39612754213403	6.67885489145674	7.64187134023997	7.34206301767173	7.41703875041564	7.35103959537835	7.10501483230437	7.50877854290341	7.66680175568979	7.16773096559482	7.51458078852193	7.15632581207198	6.39028967801121	6.94234909695865	6.41122002799386	7.44635492560749	6.51354870146612	7.1666141463483	7.2450210840074	7.42186389471251	7.80164681849236	7.55920666805971	6.92040121318097	7.31874357410296
ABAT	6.65653268391917	7.32579997041697	6.07028840396694	5.82252226928709	7.39581372484933	7.25359037872938	6.38376688214339	7.75452532074781	6.7681510295382	6.79193415576084	6.99536934734904	7.44958476228125	6.13237856128145	6.99536934734904	7.00790595494595	7.29513652338684	6.62229892632459	6.65877036750596	6.93159795890631	6.05895554125763	7.20889861189724	6.63856586796837	7.75303203588842	7.31805389952744	6.0434568637768	5.7923260960905	7.30898189948427	6.75132995563771	7.38849975469266	7.24408142800163	6.36135149990138	7.19830303342844	6.77514247187674	6.98229737400421	7.44356510741139	6.10631494233119	6.98289767389161	6.99454032610865	7.28660076911479	6.76869861686212	6.60423774567545	6.64071381963991	6.91790025595564	6.0315987879282	5.91557485249645	5.88885198026949	6.59256151317264	6.84952317061421	7.09682922844361
ABCA1	8.97748983628896	10.0341807272872	9.82662833731626	9.72914244268951	9.51498358381031	9.53689720488998	8.89128868413035	9.678357273	9.01418503065262	10.1022904686791	9.08220565890116	9.06521889599034	8.97662977793216	8.93430047999218	9.47467703215025	9.0208212409337	8.76036216693735	8.93148892147998	9.96616831120881	9.52920251246604	8.41696994058769	8.96642866419307	9.66441442889049	10.0193778833512	9.81215917035564	9.71491666557722	8.99146282901068	9.00280381827078	9.50146354503252	9.52314415696003	8.8804807100912	8.40711416239468	10.087660888435	9.07061722841786	9.05371469232633	8.9653041633132	8.92325053470563	9.46127987294427	9.00943278753213	9.88672889566501	8.74991325710089	8.92047829534943	9.95218867869946	9.51550816867695	9.15026296353374	9.13828071974657	9.63742828076676	9.74189745147177	9.45271595014962
ABCA11P	5.78775704605214	6.87775209047613	6.72131882294714	6.24565022242479	6.31004143345704	3.8621664723886	5.65035939698575	6.32660001319183	6.41842954705951	6.40002461554789	6.39714209308057	5.94091390666671	6.80721630172904	6.23854329663482	6.4476903349933	6.11002923108157	6.24427914674022	6.33737152899618	5.60605992982153	5.20382900543399	3.7174011100508	5.80315733331465	6.3524381113242	6.91351694176952	6.75509353767759	6.26899884535447	5.34732064000846	6.44544122383029	6.33475989725753	3.85066489518026	5.66255537441277	3.70661321217654	6.42674092843722	6.42358046133577	5.95872499826308	6.84266025550367	6.26226308986323	6.47547374611711	6.13042448020887	6.24530282804077	6.26757481856896	6.36435573929015	5.61817408794253	5.20940613615669	6.83193747105978	7.59184614279909	6.6810703374454	6.73663087616738	6.04706628171394
ABCA12	1.44053241833761	3.20726079752318	3.58153102311907	4.08658978319435	0.433674992740182	4.70762996923858	4.70531610291588	3.09644707029868	1.6499471665673	3.96023599927411	4.03407462133005	3.52076721511628	4.05323892401958	4.47758663770664	4.60498975540942	4.23145197307449	4.68074648408315	3.33860818227227	4.2567322224363	4.54255484978047	1.61247309515685	1.39901153346998	3.09299305376112	3.20537315439499	3.58817954702223	4.10401574776224	3.57812123654522	1.60993568808788	0.335886509863952	4.73877461571186	4.7382663527737	1.57894240574787	3.97703979186159	4.05044220691755	3.52596098523796	4.07055138079555	4.50772773767486	4.63429503527909	4.25047501286065	3.46020919961009	4.71024362631156	3.33710944677626	4.27559389683423	4.56960880211131	3.25964593548578	3.22150840702072	4.56276850778511	4.64174361377959	2.6959813573243
ABCA2	6.24511081386213	5.69064017962974	6.3244671086005	5.87866496769579	6.95593119709618	7.01631588339394	6.4177830864935	6.26575284778643	6.96460298384847	6.13421054471181	6.22714306117119	5.65789369784558	6.37090389891122	6.2099725103101	6.19029864621524	6.43979318883201	6.25746117015405	6.53246022367279	5.99002309801643	6.55873035977218	6.07698784722373	6.27061472502615	6.29073322801091	5.71889348546368	6.34953049197575	5.90575929039289	5.74582216751847	6.98540498653946	6.97677096956255	7.03652231348385	6.44155383654148	6.10251195753567	6.15900994872974	6.25261090666447	5.68677043942886	6.3953760884295	6.23523650713453	6.21532517090568	6.46352175225474	6.26597530257305	6.28259283719361	6.55618928270404	6.01632234749055	6.58246628834174	6.41385351836358	6.26293493527339	5.96499703380025	6.63607083870472	6.5772817705379
ABCA3	5.4048970051726	6.34293045107852	6.33569888261444	6.11974209752682	7.31040328860906	6.6387489287009	6.82138407205195	6.46294272058501	7.5934763085315	7.01664665063201	5.75867011563759	6.29550630859556	7.60750106089831	5.72164573424445	6.42710050222662	6.05259571096585	3.90986490702883	6.62868600546612	5.77950937348491	5.77188443267924	4.80226823815802	5.42631120014186	6.4942111473631	6.37304705549382	6.36565468432523	6.14755765191534	6.51636412118854	7.63412041054447	7.34906185335856	6.67193061328636	6.85565295738773	4.815988203	7.05332327374088	5.78300117362838	6.32560944437965	7.64832547580438	5.74450195572161	6.45819517729067	6.07932083756928	5.30088575106915	3.92226600870999	6.66220492010079	5.80470913298796	5.79602913178495	6.76211060018026	6.51082509856155	6.73181041553593	5.79573670778009	5.98058851282549
ABCA4	3.90225107736676	3.88676874165493	5.73021131113612	6.14177928873147	4.36072974951833	4.46804814718806	3.76045127097402	4.79933255604908	4.16460147113913	3.8283224485441	3.91723044046375	2.78060769419896	3.14677582880978	4.41346941019555	2.61174120326004	3.9327720092921	3.71417310875314	3.62182583039614	2.59941186058905	5.24544941926821	4.00934139700536	3.93737407022816	4.84150435320264	3.92540194780164	5.78915449109604	6.21048512635641	4.05132900604073	4.19994511319212	4.39706379465143	4.50894664623804	3.7904960298425	4.04868874140372	3.85920573209508	3.95145974538558	2.79623343559172	3.17409940411762	4.45414457277588	2.62136301965758	3.96976241676731	3.27024825905297	3.74347672825252	3.65310024794339	2.61542497732256	5.2965573417334	3.16158265059689	3.14284311296413	4.82625451887781	4.73815596916368	5.14994468536855
ABCA5	7.89388594581283	8.85512573684948	6.4793329281822	7.63695976444298	8.48538799843161	8.6154998881622	8.35938500308401	7.91282711681968	7.16608239731914	7.43840170847191	7.40603062616872	8.24059872126157	8.05999552035017	7.07828633223085	7.63089880820482	7.57333570349252	7.80943384856525	8.28931949827773	8.59408810436861	7.27267169183294	6.83908989763864	7.80947624541766	7.82763677253008	8.73096205215833	6.44696739587055	7.56265342450385	9.10664380624666	7.1107665496856	8.37653061966877	8.50095602047989	8.25574637617292	6.79535691287991	7.37171021186574	7.34044138464655	8.14186698783757	7.96950824748745	7.02532448516168	7.55655844620387	7.5016745461344	8.27530147445191	7.72856391748709	8.18847453721797	8.48053497265477	7.21293009102702	8.92008730359126	8.98297977834888	8.82010876009085	8.4332007552476	8.5325375429593
ABCA6	6.63290399631331	8.57836985775159	4.95418118269362	6.10535084348121	6.94120962010407	7.08589987897331	7.4603843065473	8.11086304688012	5.73243481081074	7.40867990245203	6.86952811068491	6.88897938291641	8.06261752756675	7.74750927123008	7.10895892580448	8.27321012814151	6.29063894780325	7.13837626733619	8.51356381586749	7.70330509455392	6.70786574493887	6.59530256852338	8.1055258281681	8.58180434960646	4.88044727931785	6.05675033005268	7.54213155959314	5.67674420448982	6.91299866987166	7.06063600145482	7.44310388970114	6.67368027402843	7.39063774923878	6.83966641852622	6.85947181677684	8.05666258173371	7.73589620480342	7.08461480285243	8.27082847016665	7.35251283265359	6.24663870285658	7.11453146858987	8.51527172092316	7.69112458552613	7.74714941673744	6.17102619216761	8.16303533873617	8.12596294894566	8.13969153105192
ABCA7	6.34027582534971	6.46582007262784	7.62704749554603	6.52561536457447	7.0801818751966	7.78555425478583	7.07394361449094	6.63150514468669	6.36216522573224	6.23748419173799	6.90462656183413	7.35860639512926	6.42303650600183	7.27366522915723	7.31333535492973	7.07967887451481	7.71305131316519	6.40768648154701	6.89564645187568	6.32169930418394	6.83795676409662	6.37308534289837	6.66518284487641	6.49854492987904	7.66370189367451	6.55858710783166	6.25388209216896	6.39335957299422	7.11544166293318	7.82267248038209	7.10890741142437	6.87255963668403	6.26794759016818	6.93908479071925	7.39446907100926	6.45572101557077	7.30948794530908	7.34956782887324	7.11455651935863	6.75812255307727	7.74988474893394	6.44072350409667	6.93030861604083	6.35479127430948	5.46354124256896	7.13551697585218	6.80831240382127	7.41848962261866	6.56609541117311
ABCA8	8.69841639159835	11.0875877510643	8.14741259439597	9.96826270079058	9.6027450191955	9.81602185157542	9.16643054685108	9.18457959978509	8.54154788102259	9.69336380314261	7.74460094918864	7.2174141839156	10.7320679599674	5.62269616966674	7.74806159317732	6.50565733008941	8.71871430273722	7.21202971885251	8.83266806827388	4.64643132974243	9.60846337146577	8.67664429228813	9.16390785028668	11.071218048093	8.12377194062673	9.94868271981497	10.1720649206825	8.51910110449295	9.58279503429999	9.79613773392727	9.14571293091054	9.58822992746559	9.67257433728389	7.71961143267925	7.1894717634825	10.7153516133779	5.58032857374758	7.72333067451481	6.47204728535618	7.48648360663721	8.69729136720834	7.18416990063471	8.8110273415231	4.59766396022761	9.86600682330579	9.87101031361688	9.99263997157983	10.6900516232809	10.6703871618014
ABCB1	6.48894837310619	6.58712654144943	5.57052923661745	5.56167992800949	6.65863616727309	5.89929123019311	6.99357951357976	6.57967629658313	6.41038744803885	7.15026622184203	6.87763235891388	6.63894293435479	7.08985850291646	6.36230219153981	6.85580410931188	6.31159652889569	7.43702269236455	6.95251183311031	5.83139684533003	5.2029663246124	6.57480554036217	6.52515232466075	6.61579524730549	6.62291164210605	5.60646678664876	5.59707021027043	5.6665855458303	6.44664971336978	6.69471275231075	5.93449032573976	7.02956218229937	6.6103651622226	7.18574835614149	6.9134648758945	6.67538322442333	7.12497520811428	6.39755388260537	6.89211714569027	6.34712802049483	6.48600197387564	7.47140452413758	6.98792302853526	5.86672438969395	5.23970555326011	6.40911282147445	5.77383065719471	7.3064774329783	6.68714685120486	6.28931880483337
ABCB11	4.03300156657031	4.24596191480804	4.55104802593855	4.21608459961743	4.71979781687521	3.51972861013801	3.58631975070366	5.10592301651639	3.26906123891975	4.59201010551586	4.23180863670814	4.26069816594688	2.91641136135025	3.14469867985821	3.63154971499147	3.25219651013471	4.8435683834751	2.7351913165894	2.73304957508629	4.83029359714613	4.74337246559433	4.02579931932535	5.11462156392425	4.24208718088267	4.55200370720099	4.21137646574871	4.45170484186791	3.250595381	4.72204221022677	3.50311887822631	3.56690634231216	4.74635557503544	4.59105821959292	4.22573365786003	4.25674205725612	2.88989124177391	3.12895308311082	3.61680435756689	3.23934729960113	3.6687910214856	4.84762005166929	2.70754716022575	2.70057560427623	4.83304539996278	4.42138030180656	3.29560468430823	3.82097053393058	3.25571796014964	5.2388992026803
ABCB4	6.52718212007617	4.74988647268422	5.2485012121619	2.1853852736021	5.99382794289841	5.45524591562051	4.34433804128932	5.9833330571245	6.71644007107218	5.55662032620205	5.38047375401664	5.14252677665418	6.14851270955049	5.82427786257242	6.19869383125536	6.0215797938875	5.91233783317893	6.5237868613185	5.31888221175157	5.30430280058832	4.1751723029612	6.57363491176938	6.01565382485963	4.74913195551522	5.25873448658315	2.1243568296426	5.51149175971337	6.76768429163359	6.02621358499217	5.47073466109302	4.33772451389374	4.164653813	5.57671043189499	5.39388114976016	5.1514742234695	6.18432042665826	5.85007842782834	6.23645957058478	6.05433663277583	5.07111826751667	5.94106582881707	6.57033691988597	5.33246946145552	5.31701304855552	6.98798574127242	6.92811038328606	5.11118501326431	5.26219378857916	6.35482352981163
ABCB6	6.81892893597302	6.87139183434809	3.25620672159825	6.16060442204637	6.0409654289047	6.25980340233347	6.62107459216368	6.05643291745952	6.02924847985067	6.62988100378602	6.52836583139838	6.62886193325228	6.42209623380205	6.78311321839979	6.14249994788525	5.76064263343188	6.96178012876558	6.79367353364604	6.34866815255895	6.88234560530372	7.20920460538852	6.83046739900326	6.05099932688776	6.88502587506504	3.18773459868229	6.15506771299452	6.51211928324192	6.02070230852034	6.0324983977587	6.25715786440366	6.62820199432713	7.22959716063866	6.63700910300328	6.53271662940945	6.6354650449831	6.42350421349213	6.79403075065875	6.13639019879501	5.74548294483904	6.16731955005603	6.97665516820712	6.80441186453076	6.34883190619907	6.89569429823946	7.22330646598763	7.41994037529905	6.79643915018832	6.71914358207629	6.67374985353775
ABCB7	7.48281223724007	7.92736667026349	7.53678689852259	7.20934837097415	8.03197090746495	8.16537189181689	7.94377488273811	8.1313629734638	8.22285889933705	8.18269594345342	7.45396673869739	7.89258565669081	8.00785640784736	7.83699123370531	8.65742999848417	8.38135720608867	7.66126452845525	8.28462876290332	7.53935394337486	7.89305718438395	7.87728234365517	7.44377845786051	8.0690155199494	7.87241637293923	7.49561294397915	7.18014202913126	8.70514472731797	8.1561216565924	7.97354404381929	8.10122110424609	7.88842519822562	7.82449746942811	8.1184470483452	7.41620102761164	7.83919609911835	7.95067055144737	7.78525352557846	8.574058158	8.30915336687051	8.3314453836542	7.61681366586763	8.21580447372629	7.49846055950475	7.83943858194074	8.80475849536571	9.19719739589755	8.57048228152937	8.15093896327204	8.18405744218798
ABCB8	5.04647593704501	3.83663772418353	4.50490546389546	3.45947451390133	4.83405031182812	4.92266565477593	6.51046009373574	3.61694864872658	6.36029810392246	4.50616359873983	2.28362198685865	3.39087897230422	3.35478747081276	5.46932585101024	3.50650172308696	5.0786802524339	5.47865500437137	5.31897766432965	4.99398670432501	5.59238649498989	4.45505050639384	5.08210169856939	3.62379479045299	3.84376640958414	4.53248677171545	3.46438116671089	4.15276438379444	6.43478342295185	4.86907952830875	4.9575688779151	6.58935396620343	4.48179129598077	4.53518603388019	2.26033693970273	3.39507335452132	3.35683275629619	5.51954180920451	3.51252574703038	5.11704450424604	4.47860403809375	5.52852778994894	5.36372873025127	5.02958923171447	5.6458746156465	5.96899584250477	4.2776581249317	2.42678477596409	4.83596772508349	3.56737988628374
ABCB9	5.25612661736685	5.75793082610322	4.22844887377246	4.21116530678184	5.79546219903604	6.20691915707352	4.96016718793345	4.82302982198159	5.88148564260073	5.56472863361417	4.9747193266589	4.80311725922545	5.23998703754418	5.03703568744431	5.78633719678979	4.55663619407189	4.79794331487361	3.74822083664563	5.02228593278876	6.19843406903794	5.60264420721493	5.23350982216091	4.79372319639869	5.74424009715449	4.19396057981949	4.17712535249318	5.13286926739506	5.86982052611689	5.78125475857925	6.19943325363769	4.93358633046424	5.58472386286515	5.5460293218202	4.947856146	4.77400575582674	5.21676961402428	5.01109610396884	5.77246708139037	4.52543140120301	5.74638346163376	4.76839152783034	3.71078235454857	4.99635502714688	6.18913283260059	3.26195393932142	4.81369566735263	4.91910608140126	5.84288393070351	5.26345347406021
ABCC1	8.98461272853775	8.00204816167053	9.16484972442708	9.24382623338796	8.53132199081635	8.42462222799451	8.35499418433014	8.57344244301392	9.02640610256476	8.61222723849693	8.30596207559935	8.67705547171023	8.02547826479773	8.29864353993337	8.43255601850161	8.67462101349075	8.68535465425191	8.98418551720108	8.81941474697113	9.23271991390642	8.90039862034201	9.00393937423634	8.59231920419416	8.02147798845727	9.18353062473794	9.2624810706457	8.17211380116735	9.04536208283131	8.55027051597211	8.44354639809398	8.37418152977402	8.91936110810877	8.63147644031457	8.32532078639528	8.6965418726797	8.04487791584691	8.31830014974752	8.45123040383565	8.69415294441843	8.72962085132422	8.70480200542601	9.00347870778651	8.8387405993492	9.25085659134618	8.53468723914793	8.04613014371979	8.09544425475151	8.47524994765423	8.79821587091895
ABCC10	8.36151877510812	7.93397777875984	7.57405413232852	7.69913257379552	8.00064819717752	8.14456271018915	7.65594766677709	8.16123489771907	8.28909257384674	7.94278801952013	8.40423275556537	8.564119012	7.60476778428657	7.79563870428022	7.68193384528411	8.03657201611866	8.52851451117188	8.62191403747954	8.38668027475024	8.10603108277372	8.66516967018614	8.36804772375726	8.1876956032672	7.98305778568143	7.65838096113103	7.77205208373822	6.98988923494069	8.30365737598243	8.04303303	8.17255451223101	7.7321944365594	8.64214795511216	7.99096793307087	8.40669561261602	8.55047009123201	7.68654718380622	7.85874628875925	7.75574426440352	8.07536433494131	8.50983052709024	8.51836880102797	8.6030820603298	8.39084290561311	8.13791702138039	7.50025928536397	7.48572070807729	7.73806396327959	7.76398253193624	7.76696176671865
ABCC2	1.95050021575397	3.53500727993926	1.85290997702736	5.59535889300677	4.98843836277748	2.6460917901425	2.95735329160338	3.32673623265231	5.64320679408979	5.51946262848438	1.48777680032262	2.02855085989289	5.32626675533926	4.98709082203699	3.68599500091313	3.68944371417587	4.69838882392448	3.54661922056171	4.39159021980561	5.16278257657089	6.90792967694743	1.87892489537493	3.20755935081103	3.41402249639015	1.77752833602245	5.40936547832578	6.8382789037536	5.45545656794417	4.81699735863973	2.55227371530364	2.85415037602158	6.68681646659394	5.33523300197979	1.43461301067071	1.96429831125335	5.14683058068869	4.81639246106109	3.555152866	3.56079887161798	4.2388394609878	4.53584082631959	3.42044462519726	4.23928179295722	4.98829339055703	6.33234179616711	6.37893798066466	2.99631047339973	5.78128301882188	4.08203243876155
ABCC3	6.23179787740798	7.32744223931601	7.40876625310812	5.49574669606792	9.30110361120829	9.77024778973812	9.06394945475912	8.20063217043228	8.53942332872504	6.14922713533037	7.48170619462088	7.92298086891361	6.2415125752556	7.01513486609567	8.14534050939213	7.30028235316967	7.17731805455269	8.15103526003336	8.21236176469493	8.50614711071011	6.41234996219951	6.18935379862291	8.16712437167901	7.2923249733204	7.3740071612212	5.44718625267319	7.15348077897054	8.50724867585079	9.26816965949212	9.73746673554187	9.03159397494137	6.37218068531087	6.10734347411119	7.44713040003543	7.88902292553719	6.19896916704803	6.97897120014128	8.11168072617709	7.2654172463743	8.92750696354894	7.14153066502396	8.11735814036079	8.17901801169831	8.4736237006622	5.87570569290445	5.70545246935197	7.61118369809339	7.64085217745737	7.1635518803046
ABCC4	7.18365778863304	6.61033216147283	7.43530905629201	6.71456176252191	5.61625560580006	5.42484019298262	6.50677377394274	6.78689298985257	6.55618316447734	7.27476380198359	7.67692798913869	7.91289194808797	6.32171580192116	7.89932724725494	6.644493259	7.69022168751343	7.28800957151799	7.37418248013537	7.8546911287343	7.4801240951663	7.01713957302259	7.1838259264143	6.79575934515115	6.62322194536884	7.42889890480137	6.72464209592666	6.06372940431803	6.57027571368795	5.64862254907695	5.4629949127612	6.52152227526077	7.02060969172904	7.27246518085435	7.66491645059771	7.89509972790061	6.34084296220704	7.88172792929189	6.65700418596318	7.67774064824609	7.89374400191247	7.28537036462015	7.3695134087134	7.83877219816012	7.47314306072157	6.61728834031571	6.37143837571956	7.1133915055459	6.41266344414264	6.48166582493187
ABCC5	8.93257067407172	8.69954264806032	7.90063263639029	7.96976755240114	9.29065222474985	9.26961613011865	9.39836121924422	8.83125271505322	8.34503570158277	8.60674543054922	8.50986378724586	8.32675034268923	8.3320272787248	8.11772116905066	7.61000516474135	8.13400377273657	8.82750716117404	9.17823303176127	8.41167761826633	8.56106452788239	7.99218819814836	8.92256038062287	8.81972912788881	8.68630967048929	7.8738323775135	7.94376318974443	8.4841976513001	8.32569810418614	9.28565234910336	9.2644927526814	9.39397190231741	7.96696521666789	8.59149136930901	8.49363693677151	8.30699437285044	8.31235906388417	8.09432442323437	7.57878638253986	8.11112996931109	8.91586134409664	8.81581407587595	9.17084658526183	8.39380105713042	8.54535424615999	8.80147756501937	9.05001182781767	8.51190229607035	9.00710570385795	9.14490191946048
ABCC8	2.94013683842023	2.45506618257994	3.39196274542365	3.07946840684882	3.35770143274571	3.35770143274571	2.85361831196704	2.66864914225691	2.85071189323307	3.55145803270795	3.018496326	2.20277547968537	3.00933710798294	2.94013683842023	2.32748191003227	2.4136693193176	2.49055072692773	3.34191753087279	2.84740852402099	3.43752924673012	2.52809200141854	2.90700861195448	2.63842517345847	2.42230326549957	3.35218755362008	3.04223312670708	3.46804229454228	2.82000310475691	3.32007675450232	3.31769885444736	2.82703835097252	2.50410765482258	3.51264115909544	2.98354634424496	2.17386377608698	2.97256132307343	2.90137553584822	2.30377342331863	2.38067157257384	3.08564037900699	2.46237305476994	3.30442005955511	2.81129114034923	3.39910913754867	3.06449295767176	2.98911639390723	2.76978709588361	2.75840189942631	2.56136375843475
ABCC9	6.18932163703031	6.42723710341707	5.57099141380493	5.57959603272652	5.87089681384305	5.43786951842426	5.54146815865309	5.11741237776299	6.37051414384323	6.08658710214554	5.99256418222005	4.92187195733825	6.06131223336627	5.58682111930753	4.92574956175502	5.84614988124518	5.66762122357024	5.92805140101953	5.59592634852122	5.85680163434522	6.31102641151356	6.21934746443244	5.13299678357185	6.45993622921898	5.59221510492721	5.60120276130914	5.59370471622406	6.40218996111603	5.89559641355969	5.45824418440088	5.56322821005248	6.34152707869152	6.11522757996168	6.01799166492047	4.93444426638197	6.08995821971179	5.60766709603795	4.94070154048472	5.87052896805049	5.38045555038478	5.68931502156904	5.95371110255174	5.61757905145125	5.88384455908037	6.79506580458643	6.75089347095851	6.2576623466206	5.98227215398665	5.72585343136194
ABCD1	6.87698781115959	7.06704772813265	7.43098944240018	7.0705215201137	7.69266232869942	7.72464755851496	7.00817219528078	7.56830659990181	7.93009170168219	7.46811501897748	6.83108876732175	7.30352101048278	6.99428814329968	7.50993893417059	7.24203048189883	6.30614182081218	6.63943831427561	6.45984411749181	7.50938194175303	7.44039233499782	7.91355165645844	6.89745065250291	7.59211117140121	7.08870188759657	7.45418377680451	7.09183496540749	7.22524441277891	7.95493314050722	7.71695920370064	7.74922115810357	7.02975746699081	7.93843293688633	7.49175583911715	6.85090901952219	7.32663341082487	7.01515001435763	7.533542465	7.26495013039782	6.32190500357754	6.70041446966565	6.65747594825856	6.47692999644446	7.53294567152057	7.46369042592845	7.92714481577885	7.89113750360956	6.7933586666913	7.3526217312607	7.23730701149407
ABCD2	2.93730215170186	5.57401883090527	2.32377210793569	3.89580865073862	2.93022971950914	3.06458041987405	2.35724763733733	4.62532005682895	3.08778617421999	3.96051526288248	4.82054049220781	5.16375590157031	5.19683901686261	5.06959381483467	5.64983030248316	4.9924321058694	4.87369300521601	4.63475671833611	5.105717264	4.00239857115025	5.17648023563918	2.86829146134622	4.54129586431291	5.48826691105423	2.2457483726759	3.8151661396952	5.71766264691368	3.00861311728549	2.86082394774555	2.9904050571437	2.2781103630949	5.09201656149235	3.88132124027138	4.73261277042404	5.07675172083499	5.11001715129004	4.98338952029916	5.56442675330042	4.90687083402802	4.63296043139129	4.78997641066395	4.55022712975743	5.01873598416896	3.92489285010839	5.52656181135007	5.29986688344477	5.42151344460382	4.14370862322272	4.78755759550004
ABCD3	9.48731914746689	9.35888535938178	8.84689017223674	9.48122102830642	9.12570845422147	9.09897971160004	8.6579722963912	8.96537089546766	8.72552571765869	9.15503127312563	9.38116448337257	9.57622493895573	9.14056825755327	9.11804587214381	8.71700587053972	8.53864081950784	8.75353242208689	9.54122856379371	9.09109747188837	8.53794460960068	8.45921866243163	9.47896750249798	8.95877840655676	9.35088400459091	8.84025887579997	9.47290998829137	8.79523892343557	8.71939324986286	9.11853814862413	9.09184027579865	8.65215574568523	8.45419597025471	9.14819782702667	9.37331961838802	9.56741346346104	9.13374797199935	9.11115733927795	8.71121419965114	8.53389427524642	9.46266909501983	8.74687697828293	9.5321742204888	9.08380152431211	8.53227474878984	9.675083863	8.90537739916169	8.93369938452811	8.68830967092259	9.41115396692772
ABCD4	7.18532335052899	7.20872572320142	6.49257453896878	6.42918166079377	6.77698474078301	6.8393871655185	7.44462446010389	7.53151509780373	6.43334542328539	6.82184303558742	6.61954574758135	6.89510545967482	6.6424719842081	6.9098051456851	6.51719086565539	6.71918975378707	6.9181285465506	7.16414707018746	6.67974549433186	6.34616410180243	7.21795988890869	7.20574312633482	7.54789370959888	7.22901741018944	6.51888021121275	6.45643553707837	6.20572946259564	6.46048797249833	6.80130468656372	6.86287294191484	7.46250532947254	7.23850960481288	6.84563101452881	6.64472819588177	6.91789176290891	6.66783331633269	6.93273506355455	6.54316763675687	6.74384179586523	6.96191837745224	6.94113321225194	7.18445782585404	6.70483373941075	6.37372802915401	6.85408193025666	6.46953395610059	6.84126352333147	7.00265695285212	6.55498442922492
ABCE1	9.54688465296583	9.27445487313856	10.2685871817188	10.2092914796276	8.36323307608099	8.46866000827458	8.78969097487235	8.7114353042739	8.71439444007762	8.89373325656697	9.06757024869511	9.01488647001734	8.92273882556246	8.84458534555585	8.88980070277125	8.84458534555585	8.7462965680059	8.78969097487235	9.22181098264166	8.61018226766766	8.84762224501493	9.5509947154883	8.70000465685971	9.27359476993303	10.2863610832465	10.2259076198312	9.30693410034529	8.70292612821652	8.34543873655223	8.45262360660685	8.77944409024678	8.83908282375187	8.8857780118754	9.06329261184037	9.0096255461344	8.91532541304664	8.83572645016637	8.88203592976683	8.83572645016637	8.85568079870008	8.73537670479333	8.77944409024678	9.22049067811443	8.59685003014567	8.82491464556136	8.93547838795977	9.21822925657554	8.98191453330982	8.94845860751265
ABCF1	9.48891477874378	8.92213566286178	10.3591283555345	9.81205785904745	9.20245427827349	9.40427929178602	9.56254616290572	9.47710658613037	9.0484269821973	9.65482197495995	9.98502406663488	9.80332708501254	9.32457867206285	9.58504113190429	9.62803397407539	9.69682998666768	9.35980319885607	9.21173716493905	9.46152438753754	9.6487596864333	10.0555591928025	9.49803639995522	9.48691332585335	8.93737621376103	10.3598706568087	9.8175876524456	9.81628111484809	9.06090831667386	9.21413754305513	9.41369657397271	9.57086583509003	10.0589960301897	9.66224271271645	9.98962362165267	9.80890949342104	9.33483939799078	9.59273820337909	9.63580084704388	9.70377079319731	9.06042880944019	9.3698424924742	9.22336744464499	9.47060272800887	9.65632770099752	9.99057033790497	9.68028916422272	9.28467396747959	9.12176496905161	9.19759920456695
ABCF2	7.1690808946088	6.92129095554481	8.92329623962158	8.47673221092713	7.0150552856545	6.92663138367477	6.81327176185858	6.46622033862487	6.8214015094109	7.09346925804317	7.11730599153008	7.04466886707932	7.09632090803461	6.97226572036749	7.02384939876314	7.07521338571328	7.01756829757964	6.74739216002085	6.90498828408671	6.98972283015849	7.09741269832524	7.16677954399762	6.46697791422282	6.91967199431963	8.90715183091941	8.46451908440719	7.73752114554815	6.82078945771695	7.01362134363367	6.92519520294436	6.81285251590034	7.09589908405117	7.09198982524848	7.11556474714988	7.04322760641367	7.09437353244353	6.97071776370275	7.02240762221346	7.07377517369537	6.55877851501622	7.01611917061384	6.74774135176934	6.9047691262269	6.98858165702029	8.06426624617951	7.5042811437024	7.26166932907644	7.12926976839563	7.30630218909111
ABCF3	7.22212013141668	7.07739718784299	7.84056983926946	7.68667133578619	7.71525541593237	8.36921055722116	7.01924180978988	7.79066243120828	7.43708494829979	7.22699097228176	7.82700224322102	7.25155599872827	6.63132910700044	7.81773909206608	6.86407837358012	7.35013836901796	7.62910373748289	7.46812555850572	7.81241178978149	7.78365965507065	8.16634128257745	7.23626923991783	7.79407078994291	7.0946434508657	7.84320004202306	7.6921833279761	8.09052313306106	7.44752592625323	7.7202284213988	8.36263759265945	7.03661878061119	8.16295871477734	7.24167550351471	7.82975239905269	7.26545767593331	6.65558629203659	7.8208099757464	6.88411621952883	7.36206467027234	6.73639956205015	7.63552571241785	7.47772382778087	7.8153257294235	7.78756199336637	7.71796150532023	7.83006411544681	8.02444881394392	6.22253088585475	8.02253955343733
ABCG1	7.40547735888246	7.6291764511096	8.48290638243343	7.46296754551805	8.31258637223422	7.98397885027833	7.00811764093242	8.05037240145312	7.89205265947712	9.3923249946186	8.20089359811144	8.27305425657651	7.75919700952337	8.57090153746109	8.62515211994881	8.80773502794835	7.6454882118259	7.93506400395689	8.44854067751433	8.81958827498987	8.05698917206184	7.47541027901394	8.10358492354204	7.69351055519226	8.52369495840034	7.53116455034835	7.01749267304336	7.94990948077896	8.35843898207401	8.03920466125254	7.08725262472915	8.10977564824423	9.40859166917677	8.24986440197826	8.32009894519172	7.82010187585059	8.6093198431113	8.6622221309075	8.84106911693321	8.14004330848581	7.7097102264679	7.99181407070208	8.49017838145737	8.85226806708323	8.6835229525244	8.46200053646767	8.54846781199785	7.76343907122372	7.95999430289418
ABCG2	6.87789582910503	7.40710340144845	5.75768920161795	5.97057164805392	6.95655485403096	6.7623357918108	8.27978208663573	7.64597527288955	6.61724428456877	7.46779840625351	6.90958762881982	7.52114335823026	7.76688601081583	6.32942521763515	6.78836979522014	6.72926389207989	6.70606621655732	6.6273186808868	5.76820518256312	5.42941587893366	6.74933720292526	6.86322784450257	7.64858200287714	7.40444735720076	5.7160059117682	5.93227493215444	7.05415459737903	6.59586137800159	6.94376592855614	6.74513625936455	8.29428460058495	6.73166290774936	7.46627192835923	6.89627478492878	7.52090804781095	7.77152213699075	6.30047898701095	6.77170364649977	6.71025323142011	6.95070373521362	6.68637190726151	6.6067534039932	5.72713990959013	5.37932132271213	6.85165451509482	5.70889549381814	7.67668782235348	7.30866915019144	7.60600628535903
ABCG4	5.74705143453209	6.29456350006062	6.65982678728749	6.44037293684987	6.96584031288339	6.2297214202839	6.38327142362865	6.26616591600657	6.37009448682798	6.04091186094222	5.8140947585729	6.17289030486313	5.01442471763112	6.56257001126583	6.50728885938549	5.80145055565963	6.20189806811791	6.10250758120264	5.86888229570022	6.63216440507309	6.74778510365897	5.90551237100684	6.35806903808469	6.38402632036659	6.7032451362771	6.51060841831843	4.53884568770619	6.44924161149346	6.96927804616449	6.3263404077469	6.46135668694131	6.78033520231578	6.16266725583175	5.9636373030571	6.27653662838879	5.26476328235657	6.61783621487454	6.56872910031141	5.95205095770839	5.79016041765692	6.30241993670071	6.21539059480964	6.01237879782758	6.67891642999903	6.17482865858175	6.08447921410573	4.45704873598443	5.66056207460686	6.05560086411104
ABCG5	2.1322330578818	3.02720062469243	1.80028239530038	4.80602225564499	1.67024330467274	2.20425163259551	2.75771623644317	3.80236698914707	2.04158663032299	1.91679954442734	2.51076428330422	2.81637231114466	3.42967476958587	4.8217965577902	2.51757833114862	1.8384015234215	2.24761341126768	1.81044849811611	1.9652508383515	1.96813213628471	3.73740567098197	2.14410582517168	3.80703397384119	3.03606069011502	1.82671780131412	4.79581637787033	3.57202037495894	2.07411713078214	1.67540788323521	2.23012717477809	2.76719358168651	3.74402843694275	1.92860310613945	2.5141731098624	2.82700414719512	3.4343084904814	4.81503753607885	2.53169454	1.84310110631029	1.53819406541829	2.26282597091844	1.81266937940652	1.99102951274189	2.00106460655961	2.52195529685821	3.94301991119303	3.71394028790796	4.43071785781078	2.02691623095249
ABHD10	8.930337186	9.56396817172768	8.4395876673499	8.432131317	9.46370933151887	9.58651464788591	9.28367162902665	9.53691935339626	9.42137524670333	9.69507803545101	9.81412169035459	9.99852532624368	9.63426311910959	9.38615165880976	9.68551587495977	9.42300182663255	9.49502007155522	9.25534994630125	9.34157554419021	9.16806689621092	10.1383127774352	8.91163564694937	9.53276912728166	9.56054844707608	8.40821785119321	8.40025582462192	9.44485859724997	9.41434979823043	9.45755317997924	9.58365609273621	9.2730955283025	10.1502593144997	9.69492120046982	9.81759526877424	10.006917549753	9.63202763860485	9.37824860603779	9.68563581655607	9.41599964271911	9.49601846199922	9.48918683760265	9.2441381510752	9.33309349832818	9.15538402571841	8.71731520550445	9.25337524038108	9.20122818901725	9.37900680930308	9.4009062485646
ABHD11	7.35342369035211	7.54494888308376	7.12761136251769	7.40216306362909	8.06894068375689	7.46305164754351	6.91022168034706	7.84800873545025	7.59631646161619	7.04115585745403	7.1652039598082	7.12934049149721	6.99827286881699	7.05837564590755	7.71900603847938	7.27961637146014	7.27890584162632	6.72596496475803	7.49805238019443	7.72646896151475	8.23303071731392	7.38310219940051	7.8720308304422	7.57254348903951	7.15959166090916	7.43128420705187	6.7599676860041	7.6231155031966	8.09139294958383	7.49125288591103	6.94434278818622	8.2535713615111	7.07378525073947	7.19702781229167	7.16082762134582	7.03148857422099	7.09098668366742	7.74454624981353	7.31030767034487	7.31690475670322	7.30903151227275	6.76061727511892	7.52601764733963	7.75170902440804	7.49274671422454	7.79100193127418	7.1403496548211	6.94441265851733	7.35326601016183
ABHD17A	9.99701895647623	9.5348658841857	8.76474811473177	9.10363859824139	9.46949721440647	9.49656806479129	9.50389070926371	9.62873517734757	9.84861981562615	9.36740275309115	9.73478453394917	9.40442605825517	9.29944105173178	9.29840770086602	9.60260533695414	9.68472921241352	9.4939466610506	9.27503718443815	9.19095523584341	8.94792403731163	9.21637393328689	10.0050299816962	9.63024499672484	9.53472922546449	8.75138981244567	9.09611098703888	9.44465197423773	9.85420367152651	9.46876893670249	9.49608347138554	9.50325875605852	9.21046523978147	9.36392677943867	9.73875040374652	9.40171925931218	9.29510209917288	9.29394947038487	9.60371006747769	9.68720780179384	9.37472747673378	9.49335291370808	9.27010057667315	9.1845874466546	8.93778757599241	9.32615417643238	9.16289218507888	9.1676128001356	9.30891587746387	8.7453682305293
ABHD17B	7.64444666821066	7.32428214193058	7.83965851910155	7.70074347203325	6.64806279596161	7.24475587821442	7.34894685528029	7.07189666038427	6.97120104797608	7.2871298704643	7.05773968710356	6.48252582327112	7.70206622976901	7.95567583536262	7.45270597673714	8.09250805882327	7.32701530809609	7.49004837130239	7.41323970562363	7.43992710268876	7.24214363161943	7.66852162843484	7.1037098411062	7.35286511463622	7.86067310611795	7.72392127950374	7.4377811968713	7.00528083044692	6.68703360088014	7.27501726266304	7.37778214724693	7.27271223226425	7.31645512582145	7.09038642880885	6.5226367756529	7.72557256811694	7.97476704106647	7.47980339270982	8.10926390800707	6.70298483772945	7.35565517251904	7.51673834015063	7.44121485695654	7.46784976492772	7.90616401703124	7.80917351862654	7.66666498775306	6.91764983421566	7.25494642303366
ABHD2	7.85665661550859	7.40039209629336	8.17660653046311	7.321594354	8.18251950939976	8.10895531832682	8.25272822414441	7.96705837848288	9.32250143290481	8.51812536077184	7.97701606957386	8.15050616640718	8.61860160050931	8.44415627660997	6.89935045142798	8.10591761821029	7.18702662197378	8.03274028513428	7.61659920502165	9.10950667992089	8.09452386973486	7.85876118411105	7.97110250922215	7.39066502540349	8.18641006950023	7.30978308383633	7.98361072480058	9.35783917797754	8.19215064303721	8.11758859993226	8.26353001511178	8.10213712876673	8.53541204911464	7.98203466308396	8.16031400206573	8.63801257665229	8.45965649088053	6.87558633847232	8.11439135672656	8.03102415764529	7.17170438268751	8.03929327345416	7.61249822167078	9.14056361843794	7.41813057225961	7.03304605485369	7.4626244443686	7.71296252564248	7.69247424764564
ABHD3	7.84467138093036	8.93930970502735	8.83579998686709	8.33447180971648	7.75716053022903	7.15648111256055	7.65093369652866	8.60810150666772	7.02427292411101	8.73372208049955	8.85204474855972	8.77946281580279	7.61583620399809	7.34079704927537	7.87764797010249	7.9469951815316	8.96595192020742	8.77695643676344	8.90376891021631	7.41608213942769	8.02392428925579	7.86898885514273	8.6286936410001	8.95833164079615	8.85560855221595	8.35767545722675	7.32681297980325	7.04869714113438	7.7809986254817	7.1807569942823	7.67504982413184	8.04795394522851	8.75414312377514	8.87192887396665	8.79954293055362	7.63989856286151	7.36528484004237	7.90175218190162	7.97074458519279	8.5553873641556	8.98480833886157	8.79709480391585	8.92314202794534	7.4411694507979	7.64037574880129	8.0952637700602	8.53805858324638	8.03900057904204	8.2342780441415
ABHD4	8.60460266868112	8.58187837547853	7.64191565391916	8.3199650758597	8.41286874860068	7.97323689946355	9.26378331004635	8.15146190232223	8.97868429176923	8.95136616106527	8.91131032602747	8.33672063600314	8.67080833739491	8.67830227968574	7.83204545560723	7.93034739783872	8.51819316468322	8.72839767757429	8.19374143061686	8.76573374008635	8.65916476651425	8.60894189452764	8.17524851255523	8.58690256783255	7.68665543692173	8.3365260040034	9.00809561282903	8.9664678792689	8.42566255643189	8.00329323084825	9.23945465232473	8.66108426367647	8.94025969135697	8.90190574465871	8.35233930190214	8.67239572084024	8.67952624694136	7.86840741014347	7.96255930113301	7.71663682803482	8.52640183046115	8.72741113679491	8.21608895336593	8.76329457663264	8.48428799655195	7.89599010327185	8.18978487248557	8.32162234861239	8.75145228123257
ABHD5	6.66438849092311	8.62181765287023	7.6866464838765	7.97187954082004	5.95478609439819	6.13760784188646	6.57321470193513	6.20097629107548	5.62884622826719	6.38654584593805	6.92421309040626	6.50578680736801	6.59387384192318	6.46136177666652	6.621007227	6.47610072715892	6.99231511741157	6.49342959350742	6.91286519436355	6.15008681535042	6.67188729862606	6.6584429055026	6.18677385914846	8.6447523178352	7.69800408904718	7.98746498238378	7.1696346368989	5.60473241461435	5.93627785646967	6.12196763709959	6.56542760865228	6.66739769624093	6.37581682327674	6.92365633757822	6.49707949754486	6.58677590276802	6.45181061789939	6.61320400617727	6.46703019259135	6.3650926923072	6.99262059941219	6.48472931021528	6.91196782293285	6.13556035328246	7.70714463874649	7.74578566755969	7.57360460991753	6.26675860031372	6.37753427561242
ABHD6	6.38703579099388	7.00774950079776	6.61660086406788	6.61177882837895	8.03153353638068	7.76522843318193	7.55168019411263	7.35306576391843	7.60678588276257	7.22134571185126	6.21229268082613	6.94770980844569	7.33051562638779	6.80162009403154	7.14843400444165	6.87794732659557	6.50003274818599	6.88472179199613	7.07345850020887	6.43910402179697	6.91660783849258	6.36510397819963	7.34203214546413	6.99277653373989	6.59732851965386	6.59234428183492	7.4793406686523	7.5980402474147	8.02562142671531	7.75807490955435	7.54271675123186	6.90120782317492	7.20902493991199	6.18778171978542	6.93272374719005	7.31953018270507	6.78508243682898	7.13552481027749	6.86243805394908	6.84628697648979	6.48007650165147	6.86913509069627	7.05964581005754	6.41785025528474	6.59799529788723	6.67568866150402	7.04803594059848	6.95209779074629	6.76771962377197
ABHD8	3.22831537389739	2.79747385108251	2.4232283839558	3.12264854574881	5.5640912740783	4.94897949426076	4.83602803124762	5.70475315506534	5.85632777643629	4.23803753879732	4.57831201431733	5.09784652023292	5.46462114128246	3.95346221166854	5.18339610941733	5.61773878469183	5.23052924071616	4.70172605662761	5.5535652182513	4.57170141583237	4.9938365098638	3.21670773059294	5.71946819777798	2.78114917540677	2.40642841243348	3.11572275913616	5.35803731663423	5.87383983415315	5.57627953918885	4.95069371302733	4.8361318957193	4.99785954551887	4.23707807348039	4.57884309727473	5.10572414984386	5.47535094652926	3.95148123760075	5.19188068643172	5.63170182344853	3.88425094155156	5.2383926871169	4.70161593883087	5.56604121045803	4.57022981639266	4.92988124211194	5.14249304400584	4.53443822721998	3.68712465545783	3.31945838077047
ABI1	9.05071970884207	9.07299083021181	9.45484960208946	9.31435243383501	8.55592773889667	8.63296583594545	8.51569551929505	8.8909477238206	8.67111683801148	9.34562611936958	9.12851432302542	9.3274841795706	8.93692828308754	9.24426349730009	9.00145998495031	9.28495962375943	9.14679266375668	9.60456353221053	9.62257697391529	9.36342259224753	8.80815605275922	9.05148798499967	8.89363108623283	9.07364085536119	9.45185402454259	9.31267727729241	8.73499097073891	8.67520970210571	8.56088173963552	8.6374302585289	8.52154675333747	8.81132808727463	9.34359718765223	9.12895468428226	9.32560508617781	8.93929857570072	9.2432926214424	9.00295898090344	9.28342772037094	9.44614422701749	9.14676866629308	9.59911556335421	9.61705504324996	9.36122215946654	8.47802054665673	8.29381340552233	8.9819394910589	9.31222784046427	9.60487615377069
ABI2	8.37829058135029	7.81986999125067	7.94346483413266	7.89280682410342	7.59988858338026	7.72806140114353	8.05315154045117	8.10472918420417	8.08367814062397	7.51883419549661	7.92534297405124	7.04460610009661	7.21707961184095	7.54281485919695	6.85859961868595	7.13130294571901	7.54596158928463	7.97907217867418	7.66448583924435	7.5920645470536	7.78226324838058	8.39959440036393	8.12615405151851	7.84034042531519	7.96545221053784	7.913135779	7.77885601930025	8.10419397242488	7.6198940222588	7.74822233851343	8.07387860895025	7.80257534660761	7.5385976339436	7.94608881581965	7.06150746188576	7.23512153939949	7.56211899404584	6.87540597063539	7.14906042057709	7.20186293992769	7.56584145338119	7.99983832917401	7.68573948446346	7.61190109635235	6.91064067840132	7.41019523774936	7.66713383444189	7.96190766474814	7.98808333325224
ABI3BP	8.44197798509187	8.11773524921159	10.4604227587239	9.90257878566707	9.35245071974433	9.83892074084064	9.5770486948006	8.65435044389661	7.03764921243054	8.10046397881492	9.16816180570996	8.17790145009368	7.35916404006051	6.7145977032879	6.97924444912896	7.33441600846779	8.8510780791981	8.62537668497947	9.22027565058808	8.58149707623338	7.06881199364263	8.3934758566115	8.60762314	8.06705280455488	10.4164540910499	9.8583089815175	8.46771938461859	6.98096426950037	9.3081802376905	9.79469706799895	9.53312220928549	7.01253326037649	8.04917775650337	9.12321327377355	8.12807200946938	7.30421307633153	6.65782443953524	6.92160323776323	7.27952227011576	9.78068687666114	8.80490341219178	8.5779141063268	9.17562801030907	8.53496065897936	7.3388650497184	6.52808055415523	8.24443027589658	9.09633714439607	9.55933157827196
ABL1	10.97471407	9.72688835787765	9.47800903035264	9.92196503654492	9.9873299492418	10.1994299166275	10.8441884494421	9.97868098466864	10.3258337257734	9.52694386783787	10.0879384200428	9.3529046704876	9.93572417837308	10.0641648426671	9.24907942152064	9.74456523681897	9.73104588381834	9.90770312356711	9.68379423136817	9.86094258416085	9.82851586983727	10.9939161210891	10.0077525340584	9.7583038612815	9.51127844176951	9.95217228362999	9.93811207949207	10.3520154063755	10.0167497784116	10.2270861885156	10.8654371672964	9.85923843799816	9.55972085073456	10.1170369442957	9.38750347885782	9.96587741672803	10.0932050389705	9.28406342830951	9.77558625897616	9.2330501344842	9.76239138062461	9.93811207949207	9.71570727370437	9.89158388712793	9.37157315778712	9.52535599824516	9.35024484602254	9.56496831344157	9.92657753115282
ABL2	7.34058908211603	7.28567507535428	8.12494496020573	7.95907257767251	6.59496525881826	6.56100715112785	7.7668241477178	7.41409604710241	6.67527997716639	7.52038227954449	6.99934809831748	7.10100354843585	6.7846449743443	6.86681413040176	6.58330764389065	6.88188717421133	7.1963322087076	7.41930186086443	6.79311015912889	7.68264377407904	7.54425314964332	7.34794068885443	7.42195150765478	7.29252555160582	8.13848616054996	7.97208316795319	7.49975038753005	6.6747164948454	6.59451126512229	6.55949947652746	7.77796067664795	7.55309809306122	7.52921167852793	7.00309807864817	7.10543869776739	6.78548338428669	6.86895112894188	6.58164358007203	6.88357409246367	6.79639557293104	7.20211097080601	7.42706899506613	6.79454153411053	7.69276369222669	6.23226267285334	7.11806653538927	7.38896001774948	7.66522750694972	7.42306541756694
ABLIM1	9.66130642149289	10.5646165893647	8.17911243699468	9.7213579862907	10.3807164517772	9.89390213450355	9.440576742	10.5122576362755	10.0003408952053	10.6640911272279	8.23386412746433	8.59437443925502	11.911993759857	9.36191532868181	9.96179829270032	9.326152524	9.20709355218702	9.96781669886593	8.95395096912203	8.33352388584901	9.63774822794756	9.63058816856265	10.4816043196716	10.5345699891572	8.14956687102581	9.69073875244191	10.7838795318344	9.97008320367995	10.3509218701392	9.86400100066568	9.40992271711191	9.60713139118338	10.6334906817814	8.20422198834317	8.56515187848558	11.8815534602272	9.33172282795058	9.93130254018823	9.29645471533934	9.19592935703378	9.17669011878205	9.93715686813936	8.92454788858513	8.30453820204752	10.2701964774539	10.4766495514196	10.0225666275444	10.8372071039002	10.8235851901409
ABLIM3	8.6135054693172	8.88751445321346	5.59838607521411	7.28236028723969	7.54111367258997	6.94524514468162	7.7571185343917	7.49917250788131	8.0653076900064	7.63287512757904	7.40987390718074	6.72537541103237	8.16869531720333	7.53510151310712	7.25659959775819	7.08840636252416	7.34982075343151	7.40933447262591	7.5370124331227	7.29372888328975	7.0516411056675	8.61922646339606	7.4837040307015	8.89829051184246	5.53563234798164	7.26207973968568	7.79483082509102	8.06114037571346	7.52610051985503	6.9168191034892	7.7469837976628	7.02571052938576	7.61969818972109	7.39229606479279	6.69232251110028	8.16567851882604	7.51980164633525	7.23578082458497	7.06361151054361	7.49671340530087	7.33074065876735	7.39176603814052	7.52227747272437	7.27307392620098	7.87557332657987	9.11312069001813	7.94952454829017	7.20388091655575	7.27848795121761
ABO	2.98226818191442	4.91695405733482	5.19729349049991	5.70103983675186	3.50516602540957	5.06132497201013	5.89419090618498	3.34781225220556	5.41453340518721	5.43300557770883	5.10747851386548	5.34126205935013	5.29786424661719	5.48322147671264	5.32578205563497	3.36422735260975	4.36142870909344	5.92912492808698	4.39319270518184	4.90829401453618	4.02155088121527	3.00274910250469	3.3534209699543	4.91029070253615	5.19131914964564	5.69136323914757	3.87481223644429	5.40830991028195	3.51307848691034	5.05531958176401	5.88532130474464	4.02384381329466	5.42526073706973	5.10195209251385	5.33323538916576	5.29249520161144	5.47380395984318	5.31875552158904	3.37079795274369	5.85448033199855	4.36230499485135	5.92079151064541	4.39085371896769	4.90206628780423	5.57001055304536	6.28563505500099	5.95787985039389	5.17131835675121	2.86377346757795
ABR	8.98507620927266	8.7546263327675	8.68113680561573	8.47532717964582	9.46011122436117	9.38752369071797	8.98845732217729	9.54115634706576	9.50768734323555	9.15578172659921	9.20396915147963	9.57583478137451	9.12537648777621	8.86106701778945	8.56372075951922	8.77857529611208	8.39432863830031	9.53995890880946	8.40667824857715	9.50966863674505	8.76901422438676	9.00866012591909	9.56614785408008	8.77768595913294	8.70406111489975	8.49751111598577	8.55581507052493	9.53265885967751	9.4848958366329	9.41184607364941	9.01207315792622	8.79231790686907	9.17938663725769	9.22826396116131	9.60091521634639	9.14893253378761	8.88442315092908	8.58593695574319	8.80195343155979	8.92829936985092	8.41656083439609	9.56495336260855	8.42906240146254	9.5346346368309	8.0692961372871	8.46085296779691	8.72129328281484	9.15816200486831	8.75110875820813
ABT1	7.35318673028549	6.5358627559746	8.40049840673291	7.4089199524023	7.49649130086955	6.96175888402214	7.66349429915059	7.45168756698285	7.64363485606107	7.14498453407755	7.33753018986349	7.83354901244011	7.6839061152004	8.04626546509286	8.71377152699522	8.09587733755086	7.72795438685242	6.58121393492008	7.50182314097415	7.61303019839188	7.36366807813879	7.3243396942742	7.42367377988934	6.49747430951752	8.38198538423572	7.38085981405177	7.90632348507359	7.61780989513253	7.46895677253302	6.9295627511866	7.63716893611021	7.33458709847206	7.11487268022848	7.30827751695476	7.80874691203189	7.657954325	8.02268970665995	8.69783358277142	8.07374568077074	7.77219007718912	7.70256050380873	6.54416298030069	7.47545997641024	7.58621012382424	8.1241693991396	8.21459939934916	8.2282601868995	8.5701255765083	6.20830817267734
ABTB2	6.03919350285562	6.17614311052982	7.32307654367581	7.09888662680026	6.13378616902963	7.00562327907452	7.18950672214676	7.66607640021758	6.42845159814101	7.23156823283811	5.53421655396663	5.81534745398011	7.008376026	6.02503505946611	5.90425566120195	5.73938543826085	5.4987832462108	6.03346721724703	5.87486774759722	4.73757752220364	7.01109608072222	6.08445830224108	7.57886987765814	6.21081962606028	7.26459841190653	7.05843842560748	7.76013213766372	6.44352770926114	6.17249584349671	6.97320761390009	7.14195322571697	6.97776938779546	7.18040488176604	5.62061817929704	5.87931305747063	6.97603853275772	6.0716080614857	5.96094559945593	5.80893745041224	4.50978231018714	5.58977878895932	6.07981450459662	5.93313482060433	4.88862098005731	7.45743367880823	7.70533490872339	6.06101125898163	6.32497283744476	6.96476065187281
AC003989.4	3.73986944095239	6.49941080402631	4.84799059705308	4.32711356766628	5.1777935964799	5.91295157057691	3.59598213668413	5.60289646535052	5.0216343030152	3.71272169099171	4.25578222378154	5.04391398634417	5.0011228662738	4.56597895547392	3.9986281112206	3.20736724762157	3.43988191355449	3.37617521804759	4.8768343061517	3.03819722992679	3.26068945956094	3.69468546851091	5.58169506627283	6.49277767146828	4.8143293675843	4.28893570193192	5.33077203317653	4.98904472783403	5.14890331807707	5.89602064797263	3.55115870249905	3.20716770720648	3.67159517288106	4.2182334653665	5.01081175256588	4.96949717433247	4.52861473726186	3.95767013435261	3.15420221615048	4.29500179044621	3.39753855094321	3.33670716664362	4.84127985461677	2.9926614635396	5.184191319	3.45694951310364	2.80848053843664	5.82532011981818	5.23702478320716
AC004692.5	8.01954638164202	8.45396032709808	8.02411578456036	8.15874040052664	6.35656388713407	6.72315817317555	5.29318444716662	7.98520619899251	6.62536008587635	7.24379803818547	7.76263930234699	6.92184496040061	6.20906832568784	7.15690819725242	7.14486851145249	6.87810686437458	7.62488023798049	7.27548853891329	6.71812792286381	5.96295142205582	6.44596694731978	8.04802280358581	8.01350648382543	8.49214935171249	8.05309529340321	8.19068090299456	7.25697907761067	6.61730312558726	6.34275990110932	6.71667422437902	5.25207820818841	6.43321725631533	7.25306161467734	7.78518743134981	6.92252609385763	6.18923078846076	7.16389162912528	7.15162253828855	6.8773112547475	6.88948854375123	7.64303609365192	7.28571539024194	6.71236811419513	5.93675567213252	7.7940304505381	7.25846304569623	6.94789194947801	6.77616050334738	7.11397737326887
AC004941.5	6.3485527745721	6.05677766109481	7.30188948363154	6.66498967266909	6.10381421806461	4.26450679168444	6.55210317742112	5.64688859575331	6.99025152478804	4.33770908230874	5.50991387944407	6.77478105590812	6.66439614198101	4.7729168818724	4.33030913991266	6.25531590057527	3.40592383773541	6.16185276692796	6.03552601392333	4.59223680863266	3.95157748718143	6.38440619703543	5.67983310997991	6.09173073364283	7.34368973768607	6.70275396031703	4.35894383422284	7.02938011128248	6.13884771473546	4.29693223702666	6.58913745882719	3.98448139609062	4.36671559104147	5.54304929951107	6.81236711503119	6.70144860668572	4.80730873306939	4.36490070736973	6.29129556169607	6.27093475784729	3.43792847426146	6.1961726916878	6.0706254630209	4.62429032618675	7.06608815106996	6.49913932476784	6.26587563343498	6.46708230033037	5.52388667959572
AC005838.2	3.60053655096981	3.28604813104219	4.72731811418659	4.86599521706919	3.3903885857889	2.24213201147498	5.24542825482931	3.02725107244892	5.78931497453885	3.22327254775455	4.71025795807193	4.9928075641122	3.61595649364459	5.482423016	4.88481109931458	2.40668072987719	2.85020016401324	5.23535172002001	3.60176735093216	5.91673571067718	4.31391199280025	3.66808336987812	3.11200394595705	3.35731566745677	4.75999584931393	4.89493114321208	5.12223669313246	5.79455591475472	3.46474320934717	2.33525442473183	5.26448432353454	4.35959625779528	3.29945848436792	4.74319134406423	5.01803151665086	3.67669971123779	5.49385968637219	4.9115401667317	2.51001411779548	2.15251589658151	2.94192272460369	5.25063638479448	3.66948105883913	5.91725829301644	4.21168193640952	2.35136225943967	5.28076896319358	5.21706395066305	2.27840826963884
AC007292.3	5.57080527019619	5.07486259757976	6.12889393858228	5.10582107725017	6.58376411438896	5.71347517092771	5.15925640587036	4.22044346035477	5.93946549927892	3.38844374957497	3.7317627271138	5.85450493553665	5.15536904236544	2.20184223938158	5.61627633085649	6.13493441258398	3.66631993262207	5.41692855070979	6.24759092403748	4.8075854884383	4.87332828050271	5.61909484983235	4.25409594084798	5.11643724805328	6.18647292155855	5.1484747156243	4.08672323199655	5.99337049912348	6.64922960358192	5.76340125566708	5.20007681705306	4.91419298177494	3.4116920371226	3.7606220012302	5.90797229008894	5.19837939071007	2.20632642058535	5.66469148126938	6.19313821270385	5.21505591150018	3.69315666014639	5.464518357	6.30753326237606	4.84544508612307	5.11202937116568	6.16646704781947	6.12171654327943	6.17253427647579	4.23756698317972
AC007389.3	5.66757918746991	6.96078604138335	5.24837835050902	7.61493324007853	4.59620439423717	4.10091785601197	5.62510735107946	7.03343306435616	5.49523071863315	6.67304732510085	6.55587004093155	4.56756498125653	4.72341745826039	5.95041548327757	4.14015316037354	5.85943770968825	6.57053087546678	6.47537328704214	6.30804679290156	6.80307947766343	6.99322319383359	5.62688636519476	7.02266485239069	6.94911742360924	5.20047259151042	7.61540276065584	6.49368581285137	5.45104833687037	4.53341433738056	4.03019119373885	5.58355902138111	6.98204890089429	6.65527727457579	6.53580614518527	4.50321786763443	4.66226699364989	5.91625867645425	4.06878302681539	5.82315419543232	6.1130395549839	6.55039812240939	6.45289573710254	6.28153963460281	6.78799046214611	5.93654628146497	5.8738936483568	5.23757585539235	5.92684287882994	6.91102670400312
AC012065.7	5.4399257578288	5.4946621069022	4.93327664950093	5.0201482761346	5.39967876295621	4.73488824236113	5.77179066499822	3.75308962896714	6.26936875332105	6.07336667976169	5.87926617851439	5.40436115482817	6.59338141366263	5.10732456767411	7.94986426384036	6.35274462552818	6.16816788337634	5.24212396973618	5.37755393617477	5.70939340728794	4.87991509655688	5.47554668009506	3.82905199837406	5.53072117420592	4.98215058402068	5.0656727185049	6.30978411702629	6.29022087747484	5.43647045017861	4.78691474665527	5.80207498944297	4.92654947098921	6.09752900223251	5.90725740734089	5.4407649253506	6.60813749678071	5.14835359508639	7.93856224452874	6.37305760418204	4.17686433232685	6.19006404377279	5.28223262452882	5.4132589865814	5.74129776650705	5.08170224166581	2.86828549550272	5.13835648702756	6.27870802510171	5.89577630660068
AC068039.4	6.61690869190204	6.35510606275618	6.87867306223134	7.09647192112704	6.85582936051781	6.57456010596521	6.29870594544701	6.86711902225843	5.58090383933701	5.76994371750819	4.5353451962078	5.4389337095895	5.99066814962565	5.52374246967808	5.90861414695289	5.23812066162115	6.37448157822481	6.32589104184338	5.19101044714153	6.44527363227406	5.48917158232188	6.64226578596268	6.89776440694337	6.37404031593552	6.90986859343386	7.13223372088882	6.10594186906978	5.58455077012664	6.88611675663891	6.5980510159934	6.3180011840284	5.49111863468092	5.77834888670884	4.51905745364145	5.4402294202417	6.00325136407937	5.52748088262437	5.92083450284627	5.23494143604674	5.72323926546526	6.39669688929453	6.345937687	5.19010898482193	6.46588341653841	5.66723591055813	3.42300381644974	6.23345123369327	5.87800154544233	6.4440385580873
AC074212.6	3.37121438308378	3.25685135923239	4.13058707585639	3.08824474107656	4.89963749406524	4.41322336858123	3.86810571003189	3.66217640662047	3.35772546870642	3.43069241530893	2.83559734126987	3.44849454286294	3.60794016481398	3.90067208598394	4.11400113796448	3.19496754642564	3.13196355893011	3.03231655974015	4.34213011958315	4.27771899372856	2.86231210197268	3.38433587191601	3.67478064527469	3.25874002177808	4.15646150235303	3.08798844142673	3.5689619384073	3.37655347491287	4.93851878225763	4.44519310345745	3.89258503730092	2.8669806050602	3.44863472807312	2.82968878836336	3.46318343751673	3.62118685135914	3.91560450541682	4.14452596049107	3.1895066551576	3.39740966265484	3.1341698658731	3.04731446261348	4.37498982287406	4.30692485961306	4.29297237059706	4.84629616088479	3.83787205920033	4.27643816539458	3.80840386274045
AC084219.3	2.19572311949004	2.10149665970814	1.75297663327663	4.39693742136497	4.47412144899283	1.99691898370137	5.00311288136136	5.11014255446089	2.90096683902118	2.18075067801475	2.69686228531098	3.26190870377186	1.14814461512086	2.91976313313007	2.21703560460701	2.8926207881442	1.60414409300275	2.77930316318671	5.04768071727456	4.94489773476222	2.67467202732916	2.30829398266368	5.21233185455726	2.2125254039365	1.84994099277157	4.50613625470889	2.05023126465867	3.01737293666686	4.58219837676627	2.09737790782308	5.10413348566801	2.78095491372827	2.30046602489231	2.80878535308958	3.37025911764085	1.23865594058304	3.03522183171032	2.32091138833582	2.99857482899796	1.80032456894796	1.70807509413314	2.89228076804075	5.14908137169841	5.04658930858895	2.67586755941361	2.18493229786541	1.61607632096176	1.7598993290988	4.64679289270662
ACAA1	8.51035867330782	8.31283129450843	8.38034891054387	8.05155071459047	7.83235679964584	8.61823366229944	8.61276749186252	8.68345086765045	8.96479688287869	7.80550145003648	8.46390167330509	8.36544358043479	8.12232830035142	8.40442987018914	8.62383200792239	8.32822888344418	8.46234802898639	7.979819311	8.41269890449991	8.73563299833932	8.38074602198486	8.5122519378604	8.68578936154148	8.31562073881156	8.38337650000689	8.05502037968142	8.04444739494978	8.96611749842219	7.83751410040696	8.62047242223497	8.61505721069556	8.38337650000689	7.81038880075434	8.46612111479339	8.36834191338811	8.12587885193351	8.4068770770882	8.62600284357538	8.32989271842276	8.64246568083366	8.46461484898915	7.98314829510913	8.41548763538223	8.7379303933638	8.45257550202411	8.86262791074702	8.29832734116576	8.39588925630591	8.18746136694071
ACAA2	7.57819543424944	8.80901724571244	6.1959766694229	8.19119560456068	7.71754557711325	8.34271202562676	8.37661818778405	7.91502122335161	8.37877307251235	7.34317276387943	7.53999669705255	7.45488891062207	8.7023715539007	8.52751773122714	8.61854084371489	8.11886773604576	8.00976123286554	7.98143130946397	8.12151913747804	8.02327224845991	7.8848459147278	7.5599072727185	7.90359308556304	8.81593367971804	6.14270834084016	8.18509826034019	8.04570017696484	8.37633596326397	7.70284535307345	8.33982409399467	8.37436058315815	7.87288981653565	7.31950304641648	7.52134375340105	7.43358566525573	8.70678557794003	8.52889944714832	8.62186179029743	8.11147758694651	8.15109953697339	8.00000615907764	7.97121248875587	8.11433867883406	8.01473708850759	8.8446579895309	9.16140604627565	8.43197484110332	8.26454731812029	7.98797952643392
ACACA	5.35335067374233	8.14579444658341	8.49697093115378	7.882868793	7.16473450201682	7.34614925202135	6.7437505651241	6.76075838043514	7.23583449223938	7.63961609074267	6.44010046448539	7.15340448832727	7.6102496891109	5.05728230120903	6.52576165387697	6.87510567158773	6.08832597010199	7.09837112751683	5.31358004811559	6.82494420073669	7.21479595062996	5.41195399854994	6.80713589717742	8.17659656603223	8.5225019216062	7.91748658762113	7.31748327571952	7.27821454564666	7.20825508818823	7.38713636845768	6.79050212581832	7.25674764825271	7.67696765835634	6.48894183280691	7.19622516683914	7.64839477529343	5.11923282523355	6.57401758741343	6.92062941479533	5.53456126434032	6.14129653510197	7.14144401265338	5.3741327763178	6.87043105786445	8.09729916681557	7.27915333940637	7.82512167274596	5.93498233312649	7.48866248398703
ACACB	7.65362066361492	12.0660456777994	6.27246188294288	9.66741326575067	8.39770341615651	8.31166661953468	7.65856255233313	8.39043497374682	7.71234410410976	7.13958521405296	6.50969486719443	6.85977281857957	9.02076342504741	6.55883514944218	6.81151923313931	6.59600580359513	7.69813888688647	7.24522715849682	8.32944043056122	6.84840193668362	7.83292749722849	7.59267192260863	8.32084600209656	11.942821378213	6.22317582909381	9.57925302851718	9.84990475605932	7.65094252830919	8.3279841167085	8.24342981602858	7.59858357888053	7.77037106121188	7.08357150463585	6.45873145924722	6.80657761016952	8.94263465848675	6.50772953570462	6.7577484176814	6.54354789900082	7.25479709934367	7.63700714136796	7.18851751982547	8.26088983600352	6.79459832590165	9.31329867821168	9.11644537745065	9.30057680688709	8.56842033829447	8.48295876201298
ACAD10	6.89407266397176	6.20966377132408	6.6466548787515	6.18094752447189	7.55215322364645	6.71645239919927	7.47123879795983	6.84563478040537	7.758170483	6.28959707494986	6.25893971877682	6.43459720840248	6.15477520668696	6.63170471538947	6.56170200682506	6.96822459062158	6.97182770244622	6.41811992292389	6.55000724002169	7.1908581577901	6.73306031686393	6.87581383757196	6.82564638236307	6.17913483303976	6.62391363194108	6.15027991826981	6.74392786903658	7.75062394691569	7.54239613785083	6.69455607654818	7.46019682413904	6.711324111	6.26072358948735	6.22963211838979	6.40797514148985	6.12312810291621	6.60853760331442	6.53762358455911	6.95061237885795	7.11189759496232	6.95432159499954	6.39152261533757	6.52564115596444	7.17643080573742	6.99406699534056	7.11845520366916	6.0707330303353	6.56761229537464	6.18200589584733
ACAD8	7.64740668241732	8.12440646728243	7.41015655468249	7.30707254051271	7.63065727401582	7.33008022241949	7.04866792886683	7.92256915774272	6.93365724767116	7.35384117012458	7.35315393010027	6.73458071074947	7.46808428615469	7.4490950994724	7.72828477398496	7.70625914775251	7.96093547915794	8.22556926820531	8.00719144536829	7.21074416914389	7.2697453478985	7.62119899218944	7.88269297833371	8.0745785921677	7.39568111048601	7.29718175134394	7.03367965842497	6.94144118071507	7.60506692102867	7.3197640474951	7.05041171198587	7.26212822339056	7.34206303834727	7.34142921078611	6.75157964951851	7.45128930176141	7.4331737384885	7.69820383392235	7.67712244048929	8.41598585543893	7.91932456650518	8.1699565044127	7.96271074943687	7.2051823198763	8.46261694498757	8.04562499240335	7.71028626810441	7.05796913512246	7.26482878283354
ACADL	3.7617773512519	7.85869943750534	5.10825883782862	6.13367602266255	4.62704261689529	4.17818322625297	4.59771760867915	2.76536289013336	4.4853603742321	4.58145782203304	5.07849490373448	4.16793116419423	7.53129658933669	2.87602855781839	2.34317638372955	4.17680711412149	4.91213858103773	2.89077232671034	5.48640377988847	3.93120476777725	5.9462755892345	3.78257053267943	2.82175884084778	7.71864108583495	5.07160336878711	6.05466068791067	7.02913315414934	4.47192340403162	4.60872225945071	4.17871527222837	4.58374945477554	5.8731602120393	4.56359273802549	5.04027339769479	4.16891615559645	7.4033869387542	2.92433084173287	2.42046638499882	4.17718976122028	2.71714790923768	4.8815742673248	2.93863397968758	5.43159815744764	3.94361103311697	7.28310293167307	6.68704321449936	6.46114463798353	4.96173762373024	5.38820301890654
ACADM	9.96147058341232	11.0936593292403	8.79986732831776	9.59124334085871	8.16411777718569	8.39531550501699	9.01250155196384	8.38371159568853	8.06983825996013	9.36152069752681	9.09690302758113	9.09737697570249	9.10006105494162	8.74207238849635	8.98102753679568	8.59603979947343	9.59124334085871	9.59482318537472	9.82395885621463	7.85263137419113	9.0061111828873	9.98745422235794	8.3747074258666	11.1445843058899	8.80009313274354	9.60962011616497	9.03336841116126	8.05215273093698	8.14984121597992	8.38623148138917	9.01745051998432	9.01055075398078	9.37461768252698	9.10329095180529	9.1037871655208	9.10623020353449	8.7412209116727	8.98477511359933	8.59162944829406	9.07529296420469	9.60937558531546	9.61277767468323	9.84688985255434	7.82947605981286	11.1823681084015	11.2035916900699	9.99844999571897	8.98959464514042	8.77681548296896
ACADS	7.89405077157386	8.12497141212601	6.78688635899547	6.73700762042168	7.68514048462339	7.14014642025247	7.71527549203888	7.54198924563548	8.47235529269867	6.47953680225477	6.65341437599263	7.39540177435464	7.61766133543316	7.89187716436436	7.51618160182687	6.89497085480717	7.55879879989743	6.91616312808348	7.52519477799073	7.60198418492721	7.73160635814594	7.83691867346927	7.49732683700488	8.05953002640367	6.76641611382657	6.71862438389591	8.49511937667278	8.3955236804121	7.6355908327229	7.10829516279914	7.66472866005576	7.68146305721975	6.46901669193869	6.63622567695296	7.35556447442824	7.57154471894553	7.83455783189257	7.47236866454862	6.87143625640365	7.24125260636407	7.51381196909312	6.8915993357721	7.48108998388877	7.55536648420988	7.35575085532754	7.72334527067245	7.31534659873801	7.78821364651344	7.90746179500168
ACADSB	3.89017008155406	5.58109123046493	5.75368446326071	5.66180212407077	6.02217371577062	5.86243664653015	5.95622756402121	5.55542274101215	5.56341242752009	4.81777362947446	3.84244061385299	4.7405912200028	6.1353585721444	6.19254126793296	6.56271082467594	6.05825767487103	5.43649882944895	5.49348082630054	5.85564548755224	4.53040982983304	2.64979210142037	3.82711091405335	5.47789021053024	5.5017802606076	5.67373393634384	5.58036515992786	6.75774419663469	5.48396089419936	5.93783910556617	5.78000211671788	5.87207210406157	2.60987114601812	4.75159281014308	3.78835793870357	4.67486809925946	6.04918514810652	6.10650992232255	6.47498768877629	5.97325377023004	5.74939975560683	5.36212867841857	5.4161517164782	5.77376940395025	4.46369767920643	6.88235442155942	7.66185096763074	6.21382062070132	5.69287747166023	5.5739470289415
ACADVL	9.92087789476483	10.7214312327448	10.0091525609583	10.3010004329163	10.9131989338567	11.0201934645727	11.1273782821769	10.16938473	10.2946105075686	9.38514047601083	9.79632909715617	9.97278256257489	10.9726467041441	9.20619097238166	10.2090287987796	9.9881094599431	10.5050553852699	10.5111464950862	10.121858110064	9.73490899965635	9.97598705165187	9.87142397001586	10.1180736592777	10.6653585726234	9.95880033310265	10.248400104496	10.7134776892421	10.2420117578436	10.8547230167344	10.9610140092542	11.0669241091373	9.92594762362267	9.33816636345577	9.74712800506846	9.92281737214007	10.9138097065624	9.1604747915452	10.157628448136	9.9391235586112	10.8639706965866	10.4512411441246	10.4573133594829	10.070357981837	9.68639122021921	11.2430925	11.4410006615798	10.4041478069124	10.0427734799928	9.88867954742572
ACAN	6.63047320455032	5.66498113903288	6.60888377046911	6.61528661984362	5.61900938646622	6.81405231901693	6.66734080504792	6.37381438994544	8.32812323766477	6.5572512427198	7.29319315668608	6.97245015997876	6.96409523692263	7.06812073065384	6.09642841644515	6.74663947565923	6.65824666972836	7.67950555710273	6.83085529705011	7.67390917530969	6.73957408985374	6.67125852268724	6.41295431463365	5.69605393311017	6.65015448986796	6.65632482854533	6.10648833556136	8.37840059741523	5.65146816742574	6.85762084740393	6.70913727361429	6.78154761149562	6.59755389062006	7.33912724876972	7.01711346204825	7.00810977527936	7.11253109390508	6.13228241942249	6.78915538989669	6.54843725747683	6.69998601289209	7.72801549497619	6.8739334543732	7.72236483683839	6.53868062100552	6.3826626372945	6.42967601462632	6.54135652760931	6.66466188838164
ACAP1	5.66704881100457	4.45425337443974	5.64226153104921	5.24169161375198	5.03111843255492	5.14059426787186	5.50495543704667	3.44479207768437	4.59891896008492	3.74774965754116	6.57692321944093	7.01682431151847	4.69380393255295	6.83959643877294	8.19810761297044	7.51149911543403	7.31990906487564	5.15484811621009	6.38043315402723	6.95082486317777	6.40566757714625	5.64525014995982	3.40499934272387	4.41891957840628	5.61937291980195	5.21452364013125	5.15875432563173	4.56397942189569	5.00076479851392	5.11348457602551	5.48087544765615	6.39378317477561	3.70744662848883	6.56717720927136	7.01345017445116	4.65865480361099	6.83395447862198	8.20492602296315	7.51337345554948	6.89890465561159	7.31999895424632	5.1257960313342	6.36865131476279	6.94628423353941	5.7778635363536	7.04946695395274	5.90488500279994	5.97115432011064	5.05668346983405
ACAP2	8.31103761876728	8.91841736790169	8.31103761876728	8.20230510282472	7.35402502578407	7.55213156156444	7.44712063082087	8.60979084586761	7.89594784005831	8.41600679514032	8.65828905151259	8.64348450490621	7.85087772874704	8.20007739621563	7.73402378602538	7.73984347791528	7.92572576616058	8.61858084685496	8.45744064540106	8.06301877582228	8.19917534044274	8.30793646219009	8.6109541903511	8.9242073797193	8.30770151299543	8.19733843415509	8.03360970049703	7.8851787016191	7.3313249283878	7.53477514467466	7.42757649935927	8.19410091215902	8.41451821210694	8.66006810531412	8.64509275937221	7.83915777184391	8.1950179520785	7.72047439575965	7.72658779020608	8.45201608307318	7.91563363219775	8.61987016376001	8.45634275654973	8.05627204694437	7.49537680847416	7.14811619133061	8.0289463292748	8.3260549437813	8.21049020501536
ACAT1	9.66863413809322	10.9640744561286	8.58969502359675	9.59727777721196	9.86480335861151	9.67549747372678	10.2771053549385	10.126971552725	10.0206831397914	10.6377663548319	9.34282092485579	9.75044874329247	10.9120655298401	9.76473776472356	9.69043522668835	9.80308623716134	9.97741615715436	10.2024363806742	10.2600869810514	9.6055542074475	10.2394388472082	9.64841358319811	10.1139758140249	10.9622387233631	8.55162564575371	9.57564943427582	10.250327220777	10.0056830046723	9.84790433517946	9.65533331381641	10.2665748768949	10.2278113202599	10.6318940651303	9.31675810329563	9.73070695242922	10.9094332712776	9.74617107799722	9.67030027918575	9.7850299648155	9.96189733244762	9.96189733244762	10.1906301433862	10.2486562206594	9.58439373142914	11.5167211450743	11.8356242303121	10.3587111458004	10.3126590941779	10.2806120092004
ACAT2	7.27634082933524	7.26824603009664	6.71014268762876	7.50401733441914	7.31789160487905	7.77836827074408	7.75651151044809	7.77792534930269	7.15243573640882	7.56848909106011	7.62170873605063	7.49283859725793	7.58712353682145	7.30919446038804	8.19872083556372	7.72255412241925	7.89279700768598	7.60203251208151	7.69522578808719	7.44348105513773	7.13308882551978	7.27941349826409	7.75477063452356	7.27163571750978	6.7408221951113	7.49516135948776	8.17632188672724	7.16155243002181	7.31870092422565	7.75555118377978	7.73395873687825	7.14298090008529	7.55621575076022	7.60628504941488	7.48443688982534	7.57408722764446	7.31040684609772	8.1521546609746	7.70241379210616	7.06117531322295	7.86353915068053	7.58757595014622	7.67647037142726	7.4380391857842	6.89170267167137	6.75192065854404	7.49610511613528	7.57931641481066	7.41653311947358
ACBD3	9.84697828043114	9.91992456284378	9.67932334675664	10.0324017173741	9.50825232190729	9.67847975300654	9.45734489926757	10.2248422029179	9.39966619773698	9.65207858867537	9.35910007461292	9.5182602154085	9.08767092898437	9.01134423512231	9.27035597394834	8.94869807501953	8.82789266892693	9.58313813694778	9.2240209458514	9.63383105005994	9.22315536217988	9.82245915699808	10.1995961336842	9.89504022375278	9.65589214351996	10.0076360353731	9.97515236611862	9.37753830260757	9.48553440901165	9.65548372327439	9.43493851259827	9.20155502315162	9.62887592452521	9.3367165107271	9.49540300444721	9.06614773008448	8.98949290007406	9.24843198148705	8.9271763650088	9.52340588926841	8.80664773001013	9.56025465079168	9.20192696000766	9.61067491035637	8.84780978574742	8.93165529366822	9.02089377098069	9.1621310829776	9.02500400294019
ACBD4	6.51433031527565	7.38896768993689	4.67287749167232	6.8501602016396	8.09804215383104	7.37443299566076	7.40316835285585	6.50032336204101	8.07175913712165	6.86892077079473	6.33788315662641	7.03678901316996	7.410717549	7.32026027908782	7.8283967384888	6.79594023612838	7.82024876322728	7.50690597306944	7.85215100517656	6.92289451562062	5.93130702935736	6.44490709864904	6.43025078695705	7.31701561575645	4.60667663548384	6.7796702249886	7.92504616395316	7.99521132198132	8.02094998468967	7.30331430715492	7.33121807214586	5.86155047842803	6.79818011145142	6.26811362260479	6.96614471250751	7.33867361258939	7.24828426999031	7.75376400594939	6.72593626344678	7.80491791178912	7.74567862549412	7.43379176784413	7.77732034929524	6.85143973154496	7.35768924807099	6.35012784659234	5.35356194205734	5.61605140715254	6.06338756220023
ACD	7.59115290197817	7.32742824619125	5.3934748066506	6.06723111498911	7.60222806043155	7.8809230451601	7.10982635584069	7.65557039985398	6.16686995196951	7.26962196621108	6.22177200411037	6.77557432890365	7.7938965258915	7.44766038907654	7.94228431427345	7.29394234884762	7.4421877685133	7.38095759138622	6.93342634787179	6.98627462556101	6.14452605119772	7.5797009495349	7.64533767078316	7.31114187401816	5.33781935838289	6.0252462123465	7.43835012156384	6.12790868145124	7.59092160393308	7.87371674145074	7.08931845253558	6.10458592377611	7.25245323354972	6.18430732179186	6.74821242129911	7.78544649513974	7.43450531867995	7.93604602963812	7.277256892	7.16049816559519	7.42842567337949	7.36542876198609	6.90970655887671	6.96370213772042	7.20029823352874	6.82467837010662	6.5261331940299	6.00828445163365	6.95013817655616
ACE	5.00782914729977	3.47237220782868	5.53346270370249	4.39153231404407	6.00940701676445	6.05692936310672	5.97826792734742	5.08996200774749	7.15301918186315	4.55132334242764	3.63477612204403	3.38403339413117	5.00277781648675	5.60904031509644	5.31125342617579	5.50713983817174	5.22856401141801	4.45085969907239	5.88153390184452	7.11348674410382	5.82535028257766	4.99065063185733	5.07611464164454	3.4223482355787	5.5315065214455	4.36005508007768	5.39039060979649	7.19675265544967	6.02150514140673	6.06966742291342	5.98784347410939	5.83190740495535	4.52475248200028	3.59207497571668	3.33129407161632	4.98612428042061	5.60924578124006	5.30258706011585	5.50603276716105	5.30507562136064	5.21914251735513	4.42115965941668	5.89001482281559	7.15589125510258	6.09998364302243	6.84546015632799	5.00550302277492	6.00764092192146	5.16049006194282
ACE2	3.77662053661402	6.85012810875296	4.3924932568627	5.1091465834043	3.82364536266965	3.34388745928664	3.90604522294957	3.6326265488223	3.05357779315726	3.55961736547547	5.26753307325225	4.53658074731084	4.48804761103908	4.70682052870763	4.88547853879276	4.80218179525945	4.55408605279651	4.84029634391772	4.21424575127354	4.63916975889468	4.03790334942263	3.7265169006139	3.58241560269161	6.84776273955304	4.34726824343547	5.0740604734105	4.95044185334293	2.99452542419611	3.77364563811976	3.28706908466275	3.85399425640004	3.98978927799543	3.50390685601717	5.2364256944352	4.49404136762773	4.44666049415045	4.66667614005898	4.84781728843806	4.76288988927587	4.80720427524651	4.51189359751529	4.802425917	4.1639700942863	4.59933128038142	5.30417555619162	3.97705619349963	5.10281450782043	4.73560379993944	4.56546473393681
ACHE	3.10412537023481	4.10337214327275	3.7543016485314	3.1436745998495	5.21516155616796	3.68234487920182	4.47109686357851	4.35083344475969	4.77175939377784	4.26310308601853	3.71244259912473	4.81027106329054	4.87718403838477	5.08597066751201	4.91866366700406	5.34230878130969	4.39574879754781	4.38570859837598	4.90879423271958	4.99638252569621	5.84487495137023	3.1112814833306	4.37924130655708	4.12833047493256	3.77255794703671	3.156567854	4.19047059686823	4.8057104187032	5.25851536337016	3.70164046228619	4.49796003712773	5.90337644465758	4.28995891967172	3.73117019987414	4.84572440187908	4.91393751953549	5.12604495264649	4.95599368831533	5.38849461134317	4.07998977012242	4.42512839338144	4.41489000880225	4.94835410867971	5.03616039349351	5.87871552782075	5.24985986138007	4.84905958996507	4.36492439104047	3.31289080730504
ACIN1	8.04933544661334	7.53870792860947	8.04061286800089	8.05402868638685	8.65315211539875	8.37291631085794	8.5291072926372	7.34373812388235	7.83460469212894	7.26203010271483	7.05279551983321	7.2727596320697	7.73159738413137	7.02194297320711	7.74133428214599	7.25264049781391	8.1791106531048	7.99900398974253	7.78047110017696	8.16720163412953	6.89229060259469	8.04043153397838	7.32048777510095	7.51977272934124	8.0315513543601	8.04521060072734	7.75550634235414	7.82142959043949	8.65704437886102	8.37140126262877	8.53049840775528	6.85755115418761	7.2362989687424	7.0221484844581	7.24761745957318	7.71604381323665	6.99094954050248	7.72618234493817	7.22637461433362	8.02597664751913	8.17313202944014	7.98915663842014	7.7660224183932	8.16055605755895	7.84825811333756	8.25229619837461	7.40143234713239	7.07113533845275	7.90908450405626
ACKR1	11.6364194335557	10.773535288601	9.71681027558308	10.8896731949273	10.1740162173152	9.8174914486998	10.1825885595119	10.4618700436865	9.88103311918831	9.06929860629361	9.90650314494745	8.71801213977339	11.3789491323109	9.79657916034792	9.99370170702866	9.97679406266982	10.5827059462027	9.52733990887476	9.35489873516318	7.98691162027664	8.92137404859351	11.5777828620985	10.3940086889164	10.7063821894205	9.64793445025046	10.8231016573656	10.6243386735029	9.81342753842276	10.1063536398597	9.74920855928356	10.1150384718993	8.84788081097495	8.99690260526364	9.83902472429874	8.64327733748854	11.3174964159404	9.72774720761649	9.92621145698249	9.90921053906591	10.725622668129	10.5155737224836	9.45614324702942	9.28468305239099	7.9092671786553	10.1180418931477	9.34437644301693	10.7200251755459	10.265557708589	9.93221835327938
ACKR2	5.55572393841416	5.3287865465494	5.65770638999971	6.49973960571495	5.21083904489449	5.1481388459157	6.08689379902038	5.86011251808377	5.90967549694595	5.20579783834914	5.6367678250255	5.76931972809189	5.74777744705222	4.67919076778357	3.84143155556544	4.59559411269935	5.04794037250254	3.55509414227365	5.49423901445981	3.86215462770342	5.70786104048372	5.55791207264549	5.86723856289385	5.32733648782854	5.66102890538879	6.51827386806608	5.76845450918121	5.9184315191843	5.20721708913516	5.14370652600095	6.09770374880356	5.71343889620801	5.20309782990883	5.63966851271078	5.77577817230583	5.75374054660525	4.66850860773476	3.82420678269583	4.58342460471627	4.7495444302754	5.0429137414864	3.53406711211961	5.49487580892611	3.84504268604484	5.40343815348009	5.42615905410877	5.26582095179473	5.18660349267761	5.82422980970362
ACKR3	10.2234950867926	11.878541397176	11.454812045236	12.3311362691737	10.5182182303031	10.548116298285	11.4274820009042	11.6718649853577	10.5955791364303	12.0942923081564	9.86984464234466	11.7350087831605	11.5351174479477	11.0698518427157	9.16196375157189	9.56231608060033	10.2928812173545	11.3588700588494	11.4002299203914	10.6090061520734	11.8697845366255	10.2955267737827	11.7419809506165	11.9480976926743	11.5260480285946	12.4024154483555	10.5390027150987	10.6676340361754	10.5912509502911	10.6208574117891	11.4989365949144	11.9391061773308	12.1644468421836	9.94225013259677	11.805029064907	11.6056116934523	11.1418752884445	9.23624284275241	9.63548646795817	9.98241552867137	10.365482817583	11.430439239263	11.4715725311818	10.6810108530994	10.5272623907504	9.38470245994936	10.523024018613	11.2988844838459	11.8340149295364
ACKR4	4.7478312921097	7.75618466642102	2.50098327870727	4.85733258502322	5.03373331781976	5.29161388069282	5.68706588893624	5.37491800718804	5.52377987145182	6.63339929545627	3.31736467650954	5.63274117888271	6.05186269743681	6.28727876920495	4.73980542423292	5.31475279147169	2.69593192132164	4.44230959832351	3.60602578067691	2.05322356213161	5.96631044018158	4.66761210730345	5.29952260859379	7.7204740927945	2.39162038499141	4.77937776021876	5.87634532374897	5.44952523161035	4.95732305859003	5.21593166421703	5.6168637229649	5.90136164885611	6.57786330543111	3.21724701688338	5.55998738070115	5.98734914757608	6.22642875551878	4.65722575160942	5.23983217104426	5.88056270504753	2.60207943223688	4.36073960953753	3.51190025518746	1.95116458167277	5.81887360634207	5.12813490534389	4.53592176497889	6.65472093340911	6.86665243829122
ACLY	9.97455486893042	9.23155347055045	10.1323387341693	10.2562474151673	9.5762306868492	9.45242864117579	10.0335232898186	8.87713994008069	10.1740439793173	9.58986917519537	9.6573950482567	10.0101259072388	9.66463202358835	10.0323292874319	9.95767229124004	10.0966250368525	10.0412344464654	10.1046442220993	9.62008847762041	10.142115901286	9.34698966828154	9.95710113015559	8.85574240764144	9.21168488886712	10.1157269526334	10.2405812816744	10.2507504101694	10.1579654525253	9.55744628996929	9.43239469338935	10.0163978873599	9.32680862224428	9.57102228927536	9.6385851079719	9.99285462387794	9.64580297224192	10.0151136783086	9.9400449742284	10.0795912694715	9.76238966375187	10.0241929758865	10.087710628007	9.60107341149134	10.1257030163599	9.10223746894955	8.76547654234921	9.57648314901449	9.45363342209146	9.89805233709133
ACN9	6.11422566330436	6.51692082343081	6.84442995150135	6.67650364389175	5.86011166326471	4.86746130905654	5.55303882813949	5.84722487415423	5.50451944690515	6.22400739265299	6.15416974979494	6.86956976014322	5.47345722916297	5.90258723251591	5.77464794656277	5.14149458227307	5.85311767279531	6.39964743639449	6.26271545397412	5.40144691885915	6.2298192912894	6.11010131137945	5.83665378802153	6.5208032909956	6.855396083	6.68386408244197	5.88522323565572	5.48490597794387	5.8509592481243	4.83841723058288	5.53967462684911	6.22800749862843	6.22101782334338	6.14930159233161	6.88121930978589	5.45456961446049	5.89340125795106	5.76038859262814	5.11621004780268	6.28606532421557	5.84369532236127	6.39903962929121	6.26005456536792	5.38131644030322	7.59405146791029	6.40667274673453	5.83184114026398	5.83625871825867	6.30525128573579
ACO1	9.61964441556899	10.6111367273053	9.32743388919513	9.88085336386709	9.08098709496422	9.10391882107183	9.13616792387111	9.85499822200608	8.80531371946769	8.72499851801071	9.52076858529988	9.88819661075006	9.25298998854398	8.78518521264031	9.14076180440815	9.27981008079638	9.27155010544609	8.44577156552376	9.72080193118796	9.85499822200608	9.6123101783024	9.63973150586268	9.87839131299617	10.6459181486261	9.34145359506884	9.90412168755022	9.36138417720137	8.81149252357943	9.09137253324597	9.11572116160358	9.14770788293868	9.63195445702949	8.73056271657896	9.53801686112796	9.91190029885556	9.26566192562071	8.79152631708209	9.15228373884998	9.29313174832662	8.99652693270106	9.28495293582364	8.44648184431489	9.74192999613699	9.87839131299617	9.47603402579847	9.03142324833579	10.1037975768384	9.07879852503973	9.0249452756068
ACO2	6.68767817370227	8.36497942002365	6.31167046247335	7.24792582517215	8.02363513900961	8.11784176988092	8.2333472221786	6.98047059260586	8.08156251486409	7.79799049153163	6.96981418834386	7.62876765375873	8.58121289295911	8.24416794333537	8.85894297184461	8.7973918036128	8.61546011251183	8.25990141202032	8.83189772146688	8.18320675340214	8.17213350842854	6.64198501157824	6.9399422787551	8.34672562767913	6.25966317962786	7.21215580309088	8.11335733582856	8.05874302222601	7.99939461715178	8.09482681871175	8.21339854550116	8.14988987046527	7.77057759278443	6.92915591949152	7.59892251125388	8.56551076180534	8.22374397632196	8.84753468793685	8.7851283340079	8.336735219	8.60057174257409	8.23961906462588	8.81996257718311	8.16112957688792	9.64874887609838	9.73234140915257	8.64482842055307	7.9161474109289	7.3146705704469
ACOT11	5.77448118258924	5.33148035706428	6.14008327023573	5.27678588396627	6.01989528122016	6.19621297918154	6.14346833175936	6.02816694822737	5.76525539152521	5.40339614842445	5.09800657833638	5.20951857205173	5.80635043799864	5.24120737004189	4.3949557043304	5.4505377603695	5.61939050402367	6.09522540038798	5.22086935452111	5.9730460081344	4.99885499989259	5.79567540815572	6.05458034804167	5.34313341271786	6.16876017627054	5.28896057838136	5.37434992341546	5.78688934047447	6.04640967257831	6.22553652556237	6.17165230030346	5.00488818099982	5.41627009027218	5.10594666243101	5.21943782179287	5.82930686710231	5.25134563405146	4.38980848582552	5.46507519066965	5.35115501188459	5.636389853	6.12315248271211	5.23137160421429	5.99786564766722	5.86869180269232	6.04987491082474	5.39623484522732	5.48365078905244	4.85567715905894
ACOT13	8.12615144827017	8.78797074446101	7.55795385856196	8.5780471134662	8.95176653010088	8.63045519096647	9.04974282953476	8.08704154298062	9.35944946989881	8.62533355998661	8.44459004559149	8.51273415947238	8.84532707116022	8.77758107947003	9.02481916759066	8.72330639425999	9.21690167719898	8.53768715152502	9.37030618902336	8.86794986653002	8.95039593536603	8.1283230814681	8.08871136816752	8.80208368165975	7.55152963615604	8.58856400310086	8.53767099742628	9.38103941982434	8.96824521576482	8.64150502592484	9.06805615994488	8.96684669282675	8.63629911878268	8.45342410163021	8.52223269011366	8.86018789997941	8.79022571906164	9.04248297108828	8.73587445594525	8.59799659934242	9.23700327455784	8.54751080322962	9.39276294783012	8.88348981198875	9.34509603692867	9.57522683331729	8.74381799386721	8.14971575744033	8.51018038431557
ACOT7	6.62062465441221	6.36749126892926	7.12709700830829	6.52532559429954	7.82347462468599	7.8164495242325	7.81311703935692	6.93837409730383	8.19709003619023	7.11526572731713	7.32136377977644	8.67008210599045	7.1880140152713	8.01795685327796	7.82238169568145	7.79095590953564	7.57120317864435	7.98755709570123	8.12956508571791	8.58424230147893	8.13161780853204	6.685152614	7.00162776805942	6.43169444716198	7.18955450153525	6.5901433894425	6.87398664602404	8.25212370416808	7.8821791993617	7.87454338199558	7.87125170890707	8.18726797799152	7.17749219846104	7.38310315955933	8.72199796742296	7.25021555462527	8.07521253451093	7.88107855788461	7.85018365634083	6.99756382715033	7.63180547456732	8.04464854190198	8.18545293917713	8.63649537556889	6.72866883949609	6.02712107881965	7.06632870640988	7.01231662150391	7.45838532921995
ACOT8	7.18871951007526	7.02050766784312	6.93827053675487	6.69794060694334	7.60092681321939	6.88949026155596	7.59050337097648	7.10971702060908	7.40362350404007	7.17854915734046	7.75331229770843	7.08908077399812	6.37202051513386	7.53035696803003	7.22792375540478	7.26078974505025	7.73112532426071	6.83515865216964	7.12846984056041	7.39936429819073	7.58361508039046	7.18424374008034	7.10778417205453	7.02036887211277	6.94030576219986	6.70743612036644	7.7525034234758	7.39325137128909	7.58476059311955	6.89279877125912	7.57480938651115	7.56898217514824	7.17445661677288	7.73350498867479	7.08755558430149	6.38851175941958	7.51649785095157	7.22234975391001	7.25457403668572	6.77009308499361	7.71229882092305	6.84010664316312	7.12573603847855	7.3880584755624	7.20957110397782	7.40116661	7.09268144223512	6.65456810858045	7.28308079839936
ACOT9	8.88335548446995	9.13224040115401	9.30793963316526	8.9787981550822	9.16069889652816	9.46917262075234	9.88438692197259	10.0205625392274	9.1716355620861	9.22841146980319	8.83474953580282	9.65238839258112	9.07209932181268	9.40780901143494	9.47623450912413	9.28856233393539	8.86133856723683	9.61419118587128	9.73770096022272	9.52895154905468	9.26089219688643	8.92104652086994	10.0217263628872	9.16093240664315	9.33195661322939	9.01399068590515	8.66812841380185	9.20021412676725	9.18948914603341	9.48755965055089	9.89010246258326	9.28651890234156	9.25512503880239	8.87381941772846	9.66557514053315	9.10390692895027	9.42860079890014	9.49439171491508	9.31338750041589	9.4803000576907	8.89960881551358	9.6284519314029	9.74784202429482	9.54554077368097	8.91954851494654	8.7738102010646	9.20280624010753	9.56004494994989	9.47877332689989
ACOX1	6.25027510788102	6.80325627891195	6.81840997405125	7.15414132553421	6.12866799939049	6.15710488145373	6.70875442497574	5.76458556687989	6.49142051584898	6.66111602418188	6.7395836954896	6.53265806810793	6.66676599955799	6.56949751861154	6.30544254955047	6.61898805798413	6.31958306224788	6.3867430241991	6.50529073246476	6.77397633321547	5.76547609491581	6.21460395333576	5.74206245584857	6.75774493397465	6.77242650177695	7.09958417591487	6.7845515832033	6.45309890080221	6.09690743319586	6.12610561985342	6.66532228275366	5.74235678523655	6.61952516351186	6.69566110694121	6.4927324425432	6.62522746194919	6.52896118903775	6.27035236252329	6.57640668623413	7.05142419635221	6.2841831761203	6.34834676039637	6.46742144899606	6.72934603834012	7.18843316050462	6.70031873613338	6.61144689227285	6.51068432646003	6.50270117952427
ACOX2	6.93376243578452	7.51771517597963	5.40304875052119	6.34321180567679	8.33522251508675	8.69831970393022	7.6705163761517	6.77834580524331	7.44550263337548	7.32009959844886	6.19406609145298	7.32054054091871	7.4971107025184	7.11482170472359	6.71906419026835	7.37018808259679	7.49278681420796	7.60979653132181	7.07223975541533	7.09279094783035	6.93224488168142	6.89875331607229	6.74053364947562	7.49326488239861	5.33856086301962	6.29826757593986	7.56037654996971	7.42004304120378	8.32187637719359	8.69008097429694	7.6486452800758	6.89805719579375	7.29234078822512	6.14719371794164	7.29274636343878	7.47218212279428	7.0837211892207	6.68105057773428	7.34357744678346	7.46747340183651	7.46777885597231	7.58711893834744	7.04040148974177	7.06105891658318	7.89663156898759	8.02813801375738	7.56101362735722	8.30564268080243	7.49627212096373
ACOX3	6.52999627725879	7.12683018323364	7.20583126922214	7.23550641858369	6.67026002890251	6.3790493191186	6.49038479555837	6.60539397649566	6.83810520046365	6.79530513247034	7.15008764510907	7.3407284935297	7.00893341413742	6.60006584286088	6.92750154018835	6.67969724312355	6.47231154396755	7.05731541722236	6.66014031891261	6.57992696771231	7.62175256949618	6.52077261080961	6.59650528266831	7.12463999212357	7.20433673128656	7.23416579848781	7.15126220341148	6.83183752761882	6.66163987824479	6.36736773381146	6.48051632309055	7.6245230602226	6.78911055876138	7.14823015430211	7.34022184463121	7.00514133479004	6.59147187184845	6.92271634942379	6.6710436727337	6.67761542614247	6.46200997418237	7.05446429721783	6.6517056833922	6.57161683024986	6.86355918227857	6.19899846462758	6.39979137880983	6.63088762207615	7.30829147714337
ACOXL	3.35074210289016	1.94934364204488	3.36460428647004	1.80261610649469	5.6687098349197	2.73213826895296	2.44661240966882	1.37033206463744	2.45874979825639	2.57918384209538	2.48924640754783	3.25821883794407	5.25059746292788	3.85309584401777	3.75563383564887	2.6316701281567	2.68529015948231	1.89305323345427	2.65035187229241	2.84956044012855	5.17425572879888	3.29088367708823	1.31565986007983	1.90526618493853	3.29845363512123	1.73296462420853	3.76775369845776	2.40566132033249	5.64549234201877	2.67387189764898	2.37329489277227	5.13973276198347	2.50269877357369	2.42686328699976	3.18702868860927	5.21983665279984	3.79733612216798	3.70485439240149	2.5457666326144	3.87083028787539	2.62242871755711	1.79873761643275	2.59891377674716	2.77900209362457	2.80267741600663	1.50282447370406	2.51889490699908	1.96411655569659	3.11796032572709
ACP1	8.64828150687109	9.09053880888891	9.0981421753047	9.32225200099702	8.58464559004966	8.70912919145972	8.56583697132621	8.94071333600961	8.51071555202371	8.67885181688622	8.46449149648503	8.48339520288296	8.62580735891809	8.85541378046055	9.41183175967141	9.03064904457658	8.99961122016189	8.83366473891418	8.77794851853676	8.58272044197336	8.69776105748744	8.67349735028728	8.96503381202714	9.11346275053214	9.12112485619327	9.34375653918104	8.61493632639869	8.53608166980648	8.61035476290757	8.7337205327065	8.5914584468774	8.72240619262783	8.70382036354763	8.49047620295987	8.50938405566185	8.65105150129839	8.87972363516661	9.43243542420957	9.05392612548412	8.43904471685014	9.02293574083938	8.85793600346382	8.80245614873826	8.60844845328987	9.23823880646819	9.35594219880093	8.82849334349025	8.87497201161822	8.71569750692421
ACP2	8.20692560110913	8.81027746392206	8.45412561289805	8.43740700419693	9.11580309164091	9.25855354294194	8.80099483422989	9.834158033	9.55597969794172	9.04004709917266	9.25424259726463	9.75938934529298	8.5539662066136	9.30911022064393	9.36091023265552	9.42857755346509	9.36184000556889	8.64250404169799	9.62082948499625	9.64744891877493	10.0935945437389	8.26822094651301	9.83690890541686	8.84888596486963	8.50661142346888	8.4906733766884	8.15700824230166	9.56794278334541	9.14385839622734	9.28093166247608	8.83994995635633	10.0862801077643	9.07017465113599	9.27685478213218	9.76442613893316	8.60274662797719	9.32973560749158	9.37976840394627	9.44502572397109	9.57131816196739	9.38133460175491	8.6878890856055	9.630635058	9.65627327586923	8.42186376684663	8.52119667702357	9.0354308252385	8.69263175114278	9.41823079043752
ACP5	10.1966876554994	8.03563146198901	7.60711577292157	7.04826658995404	10.380085623317	10.2251133803923	10.2657599601492	10.0280521106399	10.5309126371063	9.43687737713185	8.50294932357669	9.16226836635508	9.06163729257404	9.47480803887107	9.67195397581234	9.53500867903307	10.1144999375778	8.70478312393525	10.2775206984004	9.77382962144316	8.55002678831285	10.2199317595657	10.0480206264517	8.02220695466832	7.58597500302752	7.01769350796023	8.91301279878642	10.5591774499894	10.4067232408463	10.2491066853333	10.2906090650811	8.54501484719544	9.44675389944778	8.4976022175877	9.16715597536539	9.06496516213346	9.48550658750594	9.68577444069924	9.54668920408976	9.60928418940452	10.1366680495854	8.70236843843041	10.3027991986774	9.79031393117835	7.8187773321689	8.2552051936651	8.64542230619584	9.14614775387561	9.63206222576494
ACP6	7.77702776704259	8.35146353671991	7.50003093317746	6.56132509537218	7.76588576204122	7.38236351281162	7.86089457346976	7.97310603261192	6.7361170338075	7.87190578594832	7.40538351666886	7.624223424	8.03513537425532	7.47931778504046	7.30536892813729	7.53451659634727	7.71163909534798	7.43363199841121	7.51276386598805	7.00069751930715	8.0592664907447	7.77703174103969	7.96780889577925	8.33670298962841	7.50672651964626	6.58643686212892	8.05629116698836	6.75804972184228	7.76618629376065	7.39215795629329	7.85834187385584	8.05230089061539	7.8691663998589	7.41435299266647	7.62795373609461	8.02857951513279	7.48593371656099	7.31563930347206	7.5402310290747	6.95345423627596	7.71352327820275	7.44122911375796	7.51892443601307	7.01717495866035	8.05619156265236	8.40721721060386	6.8996423792522	8.10940986894059	7.7672163052761
ACPP	5.39078227447287	5.06691892158581	6.52762836547843	5.32725137915669	5.87870191294074	5.88048203374659	5.60489710068383	5.65355301953246	4.88939294264615	5.35268138392953	5.25079626019442	5.05241653092317	3.39568713609626	5.80766505139533	4.45492217091568	5.99338832747807	5.30408247889775	5.33168760684489	6.18692321298057	5.88186326255195	6.57908041796246	5.4641214222655	5.71700496286501	5.15319423853999	6.55881860783155	5.40321846755117	4.01150001523547	4.98420454402382	5.93322106319106	5.93591322316475	5.66993022803955	6.60814430467016	5.42800031106776	5.33221361780583	5.14019648587595	3.55660277474759	5.8653777892375	4.565859815	6.04321388008022	5.30789962244859	5.38202097779655	5.40757773463089	6.22986266258627	5.93698755930448	5.53761503150182	4.15136827302113	5.29407257786214	5.12339067569839	4.98177366753397
ACR	4.33336186168977	5.81048752602082	4.67527549965634	3.8891757911911	5.95413257496391	6.46350472156456	5.43784460810659	5.78225992075768	4.83690079769365	6.09105932875903	4.19228394160199	4.87804322004037	4.52129403966894	4.36937235151841	3.74178311312562	4.04313423177207	4.4979256218356	6.12185417913711	3.62462270509625	4.96106526703767	3.7511616610913	4.34175359639598	5.81590950479289	5.84301093336458	4.68758956557749	3.89681280742344	5.13006839810589	4.85291759760425	5.98920320278453	6.5081769067839	5.46528897652565	3.75495605508132	6.1289265344013	4.20189680082462	4.89476437832199	4.53286879632231	4.38105937891005	3.74709581739479	4.04750315372472	4.18357348384438	4.51101239514929	6.16149939612694	3.62858017909756	4.97733698389515	4.30216844112056	6.32218764672976	4.19227484098073	3.49507818831492	3.73367070800739
ACRV1	5.93872704333571	6.03870047852464	6.60103146796017	6.73614029609664	5.52951409266405	5.58324889700991	5.94693393146915	6.19907778591443	5.36076498343804	6.00806722966309	6.15702902026117	5.61155612266484	5.46121286266421	6.07488783061089	5.8889682449356	5.67409351303849	6.46815500050427	5.80563840805834	5.88140430881519	5.88077087105424	6.32534057960525	5.95158293369081	6.21619032660215	6.05321921233002	6.6274111255403	6.76465481963591	5.75213905694235	5.36196924290943	5.53391724640458	5.58818352595994	5.95935174827167	6.34613032879923	6.02207465759219	6.17334261581208	5.61857064728911	5.46373907268781	6.08962128388207	5.90093701634227	5.68147387746502	5.81293346635905	6.49112835602687	5.81575413078062	5.89339014337343	5.89203789786294	5.48106084193304	5.71007938235241	5.91508660550487	6.06009067365076	6.22928746027259
ACSBG1	4.55869049332621	4.61682742592044	3.58414721479179	5.20585190743148	5.05076686429064	4.97849621702996	5.51980761978703	3.84133595860781	4.08157689911054	5.12723978917628	4.10435874111663	5.30290271943334	5.09407008468812	4.45038837011203	6.04685796265805	4.75393730732913	5.49475293497298	4.93624637428163	5.13488004386423	4.41490593430428	5.05319284230418	4.56234301231543	3.85472478403197	4.62126270107564	3.60713576841715	5.19786018194238	4.06593901922479	4.09474388765427	5.04475782245506	4.973371467	5.50702605647826	5.04523586764395	5.11767513820517	4.11789676679324	5.29253778593618	5.08786306481578	4.4559135579174	6.02656851754815	4.75320238509897	5.61426625119782	5.48259959109889	4.9337015976761	5.12727319575413	4.42141245343359	5.07057350422683	5.78627999566937	4.8295345580177	2.86498402492042	4.64240642004233
ACSBG2	6.62878473062623	6.04290508050561	6.10296101711491	6.06847972894856	5.91247506609985	4.22182450426328	5.29156793921114	4.52245315862994	4.6486427496073	6.28486826825414	5.06585112323527	4.94975903188863	5.37944486184447	5.82137302382119	4.23521651480507	5.45309632312524	5.39332777466193	6.07298096782408	4.68673679138627	5.520729761	5.92790083263182	6.65223799422784	4.66955044287638	6.10057375833823	6.1563706380726	6.12419874850942	3.46845759508302	4.7864968000433	5.97800308362614	4.38677860948249	5.39394091842228	5.99249358908897	6.32759781514995	5.18108866872984	5.07089789019129	5.47430944044461	5.8924147548821	4.39831749613832	5.54283170896421	5.37574111834976	5.48982839726573	6.1281857828237	4.82312220386657	5.60723061110035	6.12026021467102	5.06126730080228	5.27437322562362	6.7125999383587	5.11231998972072
ACSF2	7.13287961020023	8.0043740584483	6.02843511252966	6.18176485031491	7.80739925522123	7.3578364089546	7.40472581322534	6.75710264151439	6.99917156226829	6.56042791566908	7.35669536581209	7.3578364089546	7.00424654938281	6.77460473191751	7.01235723121428	6.68068216383741	5.95539524230174	7.09607727847535	7.26614679554709	6.89606931422436	7.20725605857529	7.14258386882931	6.76396687398074	8.01854817408151	6.02895247646773	6.18369273915702	7.32930857328926	7.00782830384756	7.82020051604181	7.36859199130717	7.41562584927962	7.21719070426752	6.5657217259289	7.3674186496143	7.36859199130717	7.01264141288935	6.78135004935644	7.02147660293087	6.68687903172442	6.46879245692866	5.95584462867518	7.10525874506213	7.27606534954391	6.90401794144927	7.28823026230927	7.84252018582466	7.49648332632148	7.00551359061745	6.7840108485955
ACSL1	10.7105483760724	12.2606879260765	12.0074107691912	12.3125547781156	8.96535489735436	8.7754020023483	10.5778987675177	9.29133160303896	8.75587752055936	9.26572789468611	9.00180082672142	9.55114496360523	11.1144247114918	9.91389183625158	8.80907613158281	9.89422649631509	10.420009063537	9.51740142012509	11.254848817039	10.778448904022	10.2204102269428	10.6553527933661	9.23044935953873	12.2123313518736	11.9573338086179	12.264869713578	11.5005956914503	8.69225326013582	8.90342441129722	8.71189027005691	10.5225015071259	10.1632268725917	9.20483470146395	8.93975083362978	9.49086533909584	11.0610010912093	9.85455529816002	8.74605780809264	9.83475940268163	10.1969196928287	10.3637940200274	9.45723139937681	11.2010640673785	10.723188252425	11.897174161192	11.2843366412912	11.9441829445793	10.4869400291782	10.4510193728076
ACSL3	8.98538410235529	9.40401693246297	9.73071656208329	9.27831178936479	9.56247534735835	9.77337415780883	9.02908597026428	9.25780135631917	9.58013842462097	9.89351083815613	9.25428001425953	9.61004093444435	9.16111157514779	9.4018592753853	8.8313897752407	9.50459603418118	9.03225164007457	9.48917741692392	9.61759311878611	9.41535702076641	9.84772031600315	9.01448270235567	9.28369953536573	9.42902703595578	9.75186439441787	9.30425690374107	8.9617252234689	9.60317303805195	9.58560779678927	9.79398823344354	9.05771584593298	9.86711694408525	9.91244387958211	9.28056342193817	9.6326412206234	9.18865615116239	9.42689479685835	8.86142786358895	9.52913183319978	9.33979429464195	9.06093473515429	9.51308160679358	9.64020769057987	9.43973865932782	9.9872133179205	9.91239076052881	9.84220875278464	9.68797157056169	9.56376664084173
ACSL4	7.8714107039282	8.70738069298785	9.38349349914764	9.96756064304456	6.3834418182803	5.92684394640477	6.75218720103557	6.9680512445094	5.75060310554513	7.40873152959242	7.71597367688232	7.79020417688587	6.82772622197869	6.97654122330529	6.20875115470139	6.54040591163994	6.41221359650896	6.95693826267226	7.43540066837747	6.82994762611369	7.30539194129463	7.91949040790085	6.99316997878451	8.7737472102128	9.46316652943617	10.0606459349114	6.8155249315242	5.74316533330867	6.3934103613344	5.92355070523861	6.7727551775503	7.34031759793578	7.44614773809546	7.76116352882218	7.83745201430473	6.85026531569539	7.00351866920327	6.21414488457131	6.55434579615971	7.02081256661352	6.42204276355005	6.98268323580018	7.47360763136077	6.85172555920496	6.556823693	7.5950638069909	7.58482707176319	7.24401534003858	6.87124416519889
ACSL5	7.39952320348783	8.69803937874602	8.01960952600416	9.08552078002216	7.70115960271965	7.78156990712265	7.47996795995094	7.46352020193635	7.70155407880784	7.91957670624792	8.65427986492362	8.65566770874484	7.75285962735499	8.5391221314206	8.93703768362005	8.47791264915516	8.25432314300316	7.97381458447077	8.18642559714979	7.27566632480837	8.71069120877828	7.42120888306281	7.48530326808755	8.71912198808378	8.0410134266886	9.10589748740477	7.41960210609215	7.72333840715848	7.72314403249529	7.80399769259964	7.50160330001728	8.73184727133478	7.9410511183606	8.67567046783566	8.67700812832049	7.77508672896324	8.55990365093667	8.95759076749898	8.49837241674223	8.36218041631967	8.27550114204822	7.99530725219611	8.2075712730464	7.29807178766208	7.49654490859976	7.29506858684855	8.2471073168152	8.15272575633558	7.97870150572098
ACSL6	4.7939363843635	5.54125966785388	5.64091857125744	5.33782162311136	4.81924292429272	5.25700820195383	5.51696626879571	5.10051226857474	4.80901543762043	5.10859874802109	5.66516269639952	5.26475519770265	5.13462327929897	5.03731062935826	5.57832859546543	4.7947831794577	5.79428344982852	5.15894952763452	5.43741655686947	5.45674255241746	5.58996427879212	4.82272829758478	5.12540830150286	5.55882159744843	5.65748184164319	5.35935741979661	5.35006713010353	4.83840723697104	4.84661683483056	5.27949784429715	5.53450875807085	5.60744739739815	5.13336751141485	5.68207464043936	5.28748747404207	5.1586471197457	5.06307115574296	5.59521535230797	4.82338856551225	4.68354459411998	5.80902036028087	5.18382686376447	5.45669858247108	5.47622096473248	5.86560390204964	5.97815842182952	5.37386540213461	5.19360562403702	5.50218653007164
ACSM1	4.42950507653395	3.05262001198239	3.45122447147263	3.08670609357263	3.16661214859343	3.79653272595485	2.9321522408736	3.07779924754846	5.24455239129928	2.65028959706984	2.28101057934146	2.29744517093629	2.82119004627123	2.83571565183942	2.84888791395069	3.81638744454398	2.87762295556006	3.05426453397704	3.16823072208966	3.18717101942412	1.70609813762809	4.42123550354915	3.05646818091046	3.03580218778608	3.4403408148525	3.06259485729564	2.78008480678226	5.23724388677822	3.14754479376195	3.78445442392607	2.91844412028274	1.67393621423992	2.62316641847012	2.26571429347582	2.28388559664046	2.79292897167188	2.82431110749873	2.83156862391318	3.80540652391426	3.90569782071273	2.85626940800688	3.03791064793437	3.1464670506953	3.1674973988389	2.61189854769978	3.1528399560384	1.97043631912329	2.84161646941447	4.16506760525931
ACSM3	5.06451142416849	4.33862381968614	5.03120446137954	5.14207023131805	4.15795934766115	3.52057610599814	3.4973471346147	4.77158108043584	3.80951039614992	5.14403275560817	4.6286374532576	4.85297404527081	3.9260012900956	4.3537342905127	5.15928512408634	4.44546522392327	5.8753910032814	4.20281552097508	4.18439006035553	3.30686521010273	5.18018092957026	5.09342705462231	4.82006551545873	4.41521152019317	5.0629133065706	5.16735786641569	2.7611726	3.92411064904515	4.24845843536051	3.65714117403684	3.63513074963776	5.20256596480003	5.16817742353223	4.6884429891964	4.89630640678541	4.03496610862785	4.42842844832929	5.1817426006576	4.51612503620008	4.73982195824022	5.85229100664839	4.29078366317853	4.27300684983935	3.45488584180877	5.09336119149364	3.88929434526846	4.5329292218133	4.79732956451282	4.59286947014665
ACSM5	6.49846196432251	8.90689138849114	6.34403083458754	6.82662012638975	7.96261239344452	7.8556871654742	8.02818392424351	8.00154884677634	7.46533941743976	7.3930255440231	7.20792439098139	6.98507438246824	7.94957256056961	6.88499829096935	7.74565058591367	7.22730595877577	6.95507200379273	6.42890653117134	8.04081153911879	6.91060245734685	6.78277303853707	6.5005532754158	7.95025759618432	8.82120089763143	6.35072042930739	6.81790710108421	8.57826699431138	7.43439995865271	7.91370676600499	7.81010482711708	7.97668939859197	6.77544377877569	7.36458121473483	7.18728167366144	6.97081471700344	7.90038014529481	6.87452650892677	7.70481626611738	7.20496900151408	6.7378587609381	6.94221051631424	6.43299252466842	7.98821419653981	6.89893142436409	7.98259919334151	7.57297704352449	7.64301992780348	7.21338929004002	7.55560309323214
ACSS3	7.12564673263996	9.03501862661237	6.67548848466732	7.63770987042993	7.08083526849527	7.33903897077846	7.47139516913761	7.28276491045499	6.90443664956163	7.11358614832177	7.47550696993655	6.84211929733691	7.46880769104623	7.33623267349775	6.94209707907031	7.10303623992298	7.02481143850281	6.93361560023425	7.30677514011529	6.5935138752684	7.72996392300385	7.13813662912998	7.28416867254785	8.9112387580724	6.71854844848109	7.61495457815449	8.2347703444455	6.93210365354743	7.09667400411948	7.33671518831591	7.45960942823267	7.7003904411981	7.12665590623271	7.46359544000036	6.87371538429944	7.45733545121633	7.3345780386719	6.96710427011004	7.11678904745014	6.21927137282623	7.04384684481838	6.95911302740664	7.30674529818269	6.64185992768281	7.35211315509163	7.0501579376516	8.03437083626335	7.66497346753896	7.59179720643768
ACTA1	4.15018155184656	5.71363369792639	6.10499400603799	4.92468194977816	5.30971284535727	5.94576231120004	2.30714596581984	5.15796065827572	6.81221107585769	3.70050563217526	5.55326760447954	5.07452508908857	6.48623975482523	4.32067988098602	5.95159438143541	3.6874009383975	5.29585259289498	3.82373975659672	4.05589382384065	6.00095203379816	1.36776266741485	4.07659584301729	5.08354514980267	5.64614975222001	6.04057732881171	4.84924296529723	5.76158646892105	6.75983855344126	5.23507951229027	5.87912145552407	2.20798637691902	1.27550328401944	3.61362340136062	5.48429797895086	4.99380491453655	6.42768304253247	4.24095522104293	5.88323795778663	3.60648891209104	5.71837520079534	5.22182129355947	3.73524230351293	3.97314431936644	5.93697759278512	11.1857992889531	11.1391787216634	9.04496814377306	4.0196872861619	4.55027391609207
ACTA2	10.9357627059295	10.084354693886	8.65741764310535	9.19494272077819	10.8542068185702	10.3931361108882	9.77323515374825	10.5036990744111	11.646821998228	11.3966977897404	10.6692118082396	10.1183528905128	12.0468231977228	9.92930247185335	10.0279373622043	9.91525521783602	10.0457993268954	10.8828375732077	9.11030983791417	9.30963145040609	10.5176870797749	10.9665764117099	10.5255858903234	10.0974843551259	8.64216456237248	9.18991177706777	10.120036268277	11.6893975148024	10.8837003357319	10.4130687991897	9.77955614734987	10.5397170417243	11.4347657050861	10.6947180273756	10.1321583442416	12.100006829124	9.93927492541983	10.0395344574507	9.92475612200311	10.1246359562846	10.0579069640567	10.9123526550023	9.10431788096464	9.3066464606571	10.6747697010142	10.3022573225814	11.6752467453895	10.9501605649739	10.8818797682941
ACTB	13.2618201898626	12.6322368463343	13.5494435276484	13.3225081552044	13.4061532584631	13.4061532584631	13.3781663404012	13.2826685523056	13.4390738109828	13.1126596507826	13.1506153664097	13.2175783705045	13.2618201898626	13.3781663404012	13.2175783705045	13.3781663404012	13.3476962319335	13.3225081552044	13.3476962319335	13.698679577727	13.2175783705045	13.2852714721455	13.305088930074	12.6582376025902	13.5757460272091	13.3444559724083	12.7957377184368	13.4643094572144	13.4307879511846	13.4307879511846	13.4008906598943	13.2416958983664	13.1389392301238	13.1769996301349	13.2416958983664	13.2852714721455	13.4008906598943	13.2416958983664	13.4008906598943	13.2852714721455	13.368026176982	13.3444559724083	13.368026176982	13.7183314457149	12.4116616177041	12.4914592209834	13.166883541509	13.3231796604644	13.1501296077245
ACTC1	5.8811917183375	7.157716971	7.92701435982509	7.78386626614695	6.57550787833911	6.64356203736265	6.45872820011591	7.62103706550679	7.6404422423855	9.29041651971921	6.67364845026588	7.68368217819086	9.62989534299522	5.93890532456836	4.61630698202728	6.84441428681214	5.86118427884141	7.3032713146605	5.91363409579569	7.52135863547082	7.88681793867238	5.86766140167503	7.63329455834784	7.1637236216259	7.94285347741383	7.79745095586835	7.85601615677273	7.65254680687807	6.57180888407807	6.64126812939389	6.45273899125136	7.90315451327113	9.31965511676272	6.67256420448797	7.69733218937978	9.66207938906559	5.92464258666292	4.58238499192561	6.84575650791276	6.3317666286942	5.84720513598521	7.31082770757084	5.89957080395911	7.53139476138406	9.91743155944224	11.2724836327613	8.4678748327903	7.00575865903882	7.23813795818107
ACTG2	6.72244078491915	7.77555688971437	6.75887518284659	7.16558578903441	6.96223844783022	5.92384167491316	5.8154948113748	6.91760951488856	8.62728823088916	8.16142925413421	6.98414279227922	6.29507206765998	9.67853899479643	6.70689002847133	6.18496545709031	6.14552665983841	6.32818325187009	6.7212580207901	6.73825829290644	6.03459438436398	7.60356764883075	6.76316850809361	6.96181503136585	7.83343907195196	6.8004986656875	7.21368785631553	6.52229699196813	8.69801783431934	7.00721012417551	5.94791150999264	5.83760024289659	7.65889457482973	8.22496166956341	7.02893979348815	6.32698066776014	9.76285695566501	6.74742282964723	6.21512093493762	6.17570627778481	6.453905199	6.36087913079519	6.76176626468984	6.7783883595991	6.06133542027357	8.08036712807895	7.38092349027869	8.51497462670723	7.52204365043293	7.84198050985272
ACTL6A	8.58619763344069	9.20073276524042	9.27747703137686	9.19278494374324	7.37487236353593	7.60927842994957	7.40450032166853	8.44864533578733	7.71091602461494	8.15685318667959	8.1573756401774	8.3368579642544	7.75214907225847	7.9438600442907	7.9033409041926	7.62977981946131	7.45579709941664	8.26132359042868	7.85166009600017	7.95601732955012	7.77448176135616	8.60223914531178	8.46098846172245	9.23191412512975	9.31084965990254	9.22379531131941	8.16244463625239	7.70243158259408	7.35578024461522	7.59768888609055	7.38698526800743	7.76793689595881	8.16167317046698	8.16096436228827	8.34637196270022	7.74497216345211	7.94221447120747	7.89995868020653	7.61868407796151	8.07806796480951	7.43991405786122	8.26872690595579	7.84761923647885	7.95505947248801	7.69934460332101	7.21163943138083	7.77841683421808	8.13024334326568	8.40100519146712
ACTL6B	2.32705234840085	2.24238880071451	2.66642088615135	2.16841825096178	2.48989196241914	4.13567577970564	2.77549607557276	2.73592687041089	2.66259227128147	2.78744558468591	2.71749370163787	1.87113576242674	2.34945801367739	2.17849771199391	2.90263600175918	3.45966997630662	1.97829070529336	2.37216394019511	2.51369967313351	2.4256102345468	1.88328782134861	2.30282333401845	2.725048132	2.21137767115257	2.64137203429229	2.15614361908658	2.67962064872527	2.64482601537136	2.46720817109963	4.14119372524928	2.7632728830759	1.85462355971205	2.77069616710066	2.70017917385818	1.82780527205983	2.31588614412576	2.151463147	2.88969168123969	3.45022016386358	2.89305189097951	1.94515537251948	2.35787530989657	2.49446977011691	2.39907330627363	2.85593829803901	3.08162753131656	2.34260798623188	2.15014199265946	2.01518010001903
ACTL7A	3.81562287564176	4.02032821316863	4.36657079929641	4.22374085032814	2.74810353857715	2.91600160783047	2.6389448625468	2.32029204572729	3.35094458731782	3.84485495560688	3.70992586634086	2.64441906071568	3.6051654183281	2.86355366363253	2.56861814770052	3.46832685008805	2.98202661833483	2.62066732366273	3.72678307341903	2.68302929907976	3.96662802149659	3.80882984712362	2.3723676186068	4.00694812047652	4.33960344587558	4.2028893534397	4.25077198735308	3.3718316044704	2.78099779338875	2.96211554424555	2.67065205336795	3.95633196205242	3.83541535211795	3.70501093914087	2.68822327539092	3.61758656070588	2.90399144568546	2.60664473752505	3.48250123516106	1.97012212180425	3.01998842227094	2.66708288357621	3.72138071427497	2.72892161474496	4.9647219804098	4.35082700925148	3.41988776079882	2.89169010191796	2.56431012683446
ACTL7B	4.64354762317713	2.89477590795247	3.21429351401922	5.02304192843198	5.23682380462091	3.84115408994614	4.0881625732542	3.290712324	4.17751870901689	3.12164601638858	2.78368776367344	2.83046398162424	3.37443245354288	3.28897895845348	2.53166955256717	3.67588149571232	2.54070383451582	2.82340346981025	4.49067023693226	3.99956328763291	4.77860268860076	4.70605123429092	3.34799091382247	2.94786402741423	3.27226715929283	5.08805696467248	3.08572419035757	4.23881399121932	5.30348897682827	3.89684332115105	4.14848684378213	4.8430817810466	3.17658175312725	2.84248757343467	2.88101122868308	3.43209837155576	3.34899844965174	2.57727940058728	3.73193430663353	2.93584300233458	2.58862015660442	2.87494443233863	4.5559321446059	4.06428424564822	3.43215454814161	3.67730897012502	3.09272455771618	2.93906735335376	3.01241762281326
ACTL8	4.30086178480723	3.33634413728968	3.58422195740989	4.67871901961682	5.77189671866248	4.44755425228141	5.87654272352023	3.44032007105416	4.39537182310695	3.3803911582853	3.89498120089227	3.44212354352683	3.72339462156555	4.22707273744789	4.03777634178994	4.35825240320912	4.13261538132339	3.61424943300991	4.9214708221096	4.65114703711633	3.53999432680558	4.31607889846251	3.44473078850862	3.33644000308756	3.58676130538385	4.70260234909838	4.20767000154767	4.41141179290393	5.82228624610139	4.46671227961571	5.92874271612045	3.53987211317455	3.38250230775838	3.90366086811194	3.4417360250032	3.72734996254583	4.23935172321135	4.05063150797351	4.37447801826173	3.79805687823972	4.14472642691216	3.61666589345666	4.94932066188322	4.67510592909771	3.43199582153507	5.3026150380792	3.6562788711638	5.45519453795394	4.02724463530079
ACTN1	10.8147335751981	8.99638907689775	10.2844441520825	10.346444460332	9.37221387216812	8.94882568969351	9.59054674026573	9.51901541684058	10.1780807958555	9.80813295243462	9.98339405471169	9.78210112214316	9.91264837737437	9.40943801303116	8.64923912783386	9.30066153675521	9.65066304852175	9.82362597868292	9.23658261480735	10.6661225275796	9.33651529150738	10.8238159476585	9.55382007969363	9.04166127473236	10.3043811823066	10.3656397295987	8.71801969795879	10.2008374900485	9.41002831289846	8.995534873	9.62396106562034	9.37495660699938	9.83764935665871	10.0091130392508	9.8118789932894	9.94050586569104	9.44661332152393	8.70222528992019	9.33951032449278	9.95789307887993	9.68306257211286	9.8528268214771	9.27718384242181	10.6787163053432	9.5139662048438	8.65503268804702	9.93188534004415	9.14784536350337	9.35785781430409
ACTN2	5.6117663448498	5.50130992716209	4.95637172913802	5.26548071893232	4.12460483181591	5.19218357000652	4.6780632069395	4.88308568906493	4.24666765363993	5.95059793060203	5.92799829970619	5.01708098332158	5.07114464018395	5.03007427295621	5.38163597805784	4.6748938982015	5.80301760472581	5.23904634337515	5.05588702215002	5.41389796386658	6.06402369767905	5.64214307964112	4.90537608648277	5.52712922329754	4.97922260873113	5.29068273124963	4.76194211837807	4.26382032913095	4.1422299206101	5.21763360134417	4.69871943956694	6.10193065446807	5.9835511359697	5.96192788977828	5.03994129554451	5.09390007258305	5.05341199863179	5.40782170372829	4.69322076473969	5.17150850523107	5.83495741242138	5.26828672991188	5.07989082564762	5.44112440247161	10.1826125237537	10.4767426605268	8.60148884907942	4.60574549307475	4.4787483476355
ACTN3	5.24993837414467	5.796236262	5.11544432559215	6.70471626522999	5.54891285480166	5.69422862562122	3.96051407562627	4.61654611067652	6.51081031068392	5.66881040009864	6.32054438188736	5.93692162242923	5.77739088248168	5.99753830265963	3.34057861592285	4.95362616374912	4.76295819782284	5.11743935684784	5.47736911441619	6.49474397988799	5.34449554589836	5.25074538248388	4.60681121279919	5.80648093144772	5.1104822439139	6.72766582390714	5.59161205361695	6.53190201577342	5.55487962035824	5.70046728284679	3.94116467244243	5.34613659910051	5.67464674776864	6.33811424674879	5.94872958256594	5.78556718673323	6.01091278603184	3.31489170003065	4.94745322808955	5.29065818460017	4.75384124399137	5.11687425901545	5.47976381910383	6.51719893746817	11.1980613510377	9.99253114571388	4.69131917513121	4.14652310804516	4.86812863256845
ACTN4	9.95393867916591	8.86625074227893	9.93471121204815	9.08631333239344	10.1126008885369	10.214875721914	9.55872284206239	10.0890184965229	10.4672249318903	10.1801155505195	9.84179014934528	10.0182929753788	9.79728652322482	9.67737960568743	9.42045236290062	9.5043416674252	9.22876018765399	9.27814314117372	8.52705831230873	9.35096346135769	10.264796716358	9.95225953339535	10.0900572006158	8.83712248688483	9.93186589747911	9.06233881837426	9.74952534270516	10.4748893349694	10.1140339667473	10.2183502333588	9.54683662158517	10.2689883915132	10.1828624079126	9.83611018471493	10.0170592212102	9.79078011856932	9.66838510815086	9.40490688048855	9.49106915435646	9.72445549237543	9.20821726076113	9.25949594213334	8.49071053831114	9.3334229523818	9.37826496077134	8.80600253868508	9.32548530475502	9.86760896728456	9.74280319321811
ACTR10	10.708603683085	10.9877529897073	10.5117363032353	10.5468477465412	10.3185113629926	10.3703703320055	10.4081561738964	11.2279155687391	10.626736352447	11.2612738515317	11.0714406950955	11.2279155687391	10.9554059106576	11.1300062668699	10.6393854998063	10.5856627333059	10.9939139480732	11.1782503580132	10.9821580870237	10.7308331343539	11.1118831244486	10.7096990056117	11.2341138710677	10.9916268860153	10.5098291732175	10.5456705040607	10.6730203086518	10.6259561843742	10.3134771240711	10.3660389572238	10.4043687372322	11.1173993295985	11.2678971943375	11.0768239339564	11.2341138710677	10.9595091788127	11.1356321906865	10.6389994365846	10.5848734542593	10.9430377195973	10.9978246900391	11.1842265097202	10.9860037968239	10.7324578450938	10.8464938336908	11.1408095397757	11.3672383534626	11.4733945427586	11.2255617558747
ACTR1A	8.8983380031461	8.58937189498469	8.71448022836812	8.64787149916619	9.17668824189979	9.41900871694832	9.23206256027336	8.98723805298523	9.40680484264347	8.66348694759423	8.58057042542639	8.93631473115908	8.65719709482165	9.09434305113852	8.51972923413476	8.73637251131795	8.36966706482139	8.56710683725345	8.41518905779217	9.33538796401364	9.07462741972139	8.89298518008658	8.98259709901354	8.58269640950818	8.70851742581424	8.64157113887919	9.14881549924469	9.40431980666942	9.17302092904206	9.41665325160832	9.22848982284914	9.07070356718851	8.65703244787956	8.57394886541682	8.93084864152256	8.65091205399385	9.09066513896136	8.51284910881826	8.73045492309468	8.61851582187871	8.36141580284055	8.56023503408006	8.40747132180223	9.33322106366939	9.38510499305598	9.13462792414176	8.72553575530644	8.34483775831844	8.81623858632037
ACTR1B	8.50265577529373	8.48030599834838	7.54010397370599	8.07134819589504	8.67871707908563	8.69142776438301	8.76916460320615	8.58694312447464	8.59837136966481	8.51736200129172	7.93216807447434	7.43952281475262	8.7798656759512	7.72566567900378	8.45470777880646	8.181812739	8.5115299160118	8.38718786496548	8.37256632362462	8.79095404155187	8.49872237580716	8.49185689874646	8.57808836602502	8.46925415424373	7.51318210834884	8.05341902442873	8.48034176486526	8.58948726621372	8.67111802075541	8.68347607466641	8.76239152758778	8.48820192319026	8.50700739939224	7.9118395496778	7.41168571280491	8.77356866782373	7.70183081034682	8.44341686215803	8.16597542347965	8.47414087152698	8.50100156192863	8.3752774722806	8.36010633080152	8.78547262340219	9.04128666847318	9.02921297633687	8.12886813038015	8.26329292442006	8.17024370454437
ACTR2	10.3809766833716	9.95119289453241	10.1937725548948	10.6361129777386	9.77851865527291	10.220978837577	9.77995484350216	10.0512954123879	9.99816860891072	9.69859216966504	10.6084989048412	10.1472060847648	9.86569534688039	10.3224792100597	10.3342957411747	10.5485488523806	10.1720358163036	10.1332545041993	10.4296836225303	10.7213154888395	10.080688428791	10.3998121959629	10.0706399393054	9.97055491870133	10.2127647014752	10.6543529971242	9.74459061450445	10.0174317778581	9.79797097364044	10.240157207276	9.79941907168856	10.1002589981966	9.71790129328384	10.6268131196818	10.1662670998047	9.88534611453125	10.3416581048883	10.3534428181849	10.5663643359405	10.2109796030424	10.1906170942952	10.1525773835497	10.4482023875683	10.7388265277276	9.06856463451935	9.39132621012313	10.1654219709405	9.83749901721625	9.78818088838699
ACTR3	11.952131546587	10.7100503919929	12.1252545988651	11.5880393226411	11.0103199564174	11.1239559026101	11.3255822061154	11.1849041112202	11.2530436702174	11.3849622384691	11.7873495504446	12.0201808204167	11.4079372020433	11.6085106760334	11.5160653799393	11.6600790516426	11.6995468519719	11.6146993138784	11.8076906991945	11.8623841105807	11.5705792158684	11.9574753381765	11.2141744300632	10.7578562701518	12.1259538626203	11.6035417894389	10.8001894612508	11.2799699188958	11.0469480849322	11.1559946606735	11.3504297335519	11.5861325741547	11.4077589932949	11.7977641145732	12.0235590231895	11.4297171355981	11.6230396147877	11.5339119075831	11.6729099482499	11.8665201422902	11.7120152217951	11.6291456435082	11.8175696299568	11.8705913495444	10.531345936985	10.2996704443727	11.4080792021107	11.4443239967641	11.7218553457737
ACTR3B	6.92281119748029	7.08062506149479	7.91693236503021	7.14738747760972	6.25553201166436	6.34986477123726	5.38833717130405	4.73885392136216	6.07950621837237	6.15696095328986	5.82214248171206	5.75021768009255	6.73479197471508	6.29193042296482	6.0994599536614	6.02370049567501	5.61727110744145	6.64055450925432	6.18933923074485	5.74928390426754	5.97554342978095	6.90043609380506	4.70411106327848	7.06009543841873	7.90087390871368	7.12777909043896	7.02615435449366	6.05032279015999	6.22864379680333	6.32158004986406	5.35625456227697	5.94663359631259	6.1284845559443	5.79288724847771	5.72028670088327	6.71254107425524	6.26443609420676	6.07065796198158	5.9952686938927	6.05950638860098	5.58534567223241	6.61619846031959	6.16290069038492	5.71903295601557	6.83277617498582	6.85178344647698	6.53900773184182	6.70828319010965	6.15828783178492
ACTR5	6.79517176768782	6.71916940180246	7.67078648392605	7.3394225510012	6.6950101090982	6.94489617763284	7.18057227203379	6.9933490074245	6.68583292481673	6.8170399715254	6.55074630706944	6.80519004113778	6.98662877025782	6.61879263147943	7.49096143643553	7.19152636170417	7.46638566542315	7.09709185256629	6.87847304192047	7.03691978593751	6.98958879018046	6.76650237962429	6.96354473844031	6.69117404933342	7.6360595244018	7.30698186254758	7.21825840488303	6.65696550254406	6.66733519222391	6.91547754858216	7.14914637791505	6.96012801095592	6.78821164970216	6.52326367463144	6.77646626630199	6.95682069948076	6.5900690080326	7.45684120356768	7.16047359940632	7.40939479365833	7.43285324588598	7.06673480667783	6.8493952679177	7.00633467511912	6.90621689457102	6.98855884291473	6.76358013541609	7.2903027800897	6.8908924846551
ACTR6	8.13298893914096	8.58970808023369	8.28426783290284	8.8434400791167	7.36240525450116	7.21546143321807	7.81688375245446	8.34677104144709	7.21546143321807	8.40953333894001	8.36116428982456	8.62684124177354	8.07444817220521	7.9421410667087	8.33918745076795	7.93883730160017	8.01218433517859	8.46807096251718	8.13027517291036	7.57677678416549	7.95394980757003	8.13309866013464	8.3500364240244	8.59680263042681	8.28706074763418	8.8542233532896	7.86697023845148	7.1971310176132	7.34789170394582	7.19765840179478	7.81123449598031	7.95012153184088	8.41348892545151	8.36469150545008	8.63404234618214	8.07397468011706	7.93851549615188	8.3421594642537	7.9353006319177	8.34577492738137	8.00995353359719	8.47320653956439	8.12981444657556	7.56649540133848	8.41287974551397	8.10066397345252	8.14063235	8.23495210239612	8.34628380232985
ACTR8	6.57161846267685	7.16089475694931	7.65670660352226	7.07168024555832	7.18419579439252	7.40093452895104	7.40987617920925	7.42990454287987	6.87291810229314	7.25378602861428	6.85984031797996	7.33158199879593	6.8418009428267	7.05442478364105	7.10938877324338	7.42128160140309	6.39009106161398	7.07977967584496	7.22586605652168	7.21599451795019	6.90742611079089	6.59148322413359	7.39728072735603	7.14493447010913	7.6097827004577	7.06095062898692	7.76487419660869	6.87448785959272	7.16706885379765	7.37036263995607	7.37871860258152	6.90796648829879	7.23271989914604	6.86248948692491	7.30509319339457	6.84509619086711	7.04506553353993	7.09703662237711	7.38862041975215	6.76317173779267	6.42035650328315	7.06974209293062	7.20592119515033	7.19650936561122	6.73267442428143	6.51047667497737	6.94504407703519	7.20134432096101	7.32839384681085
ACVR1	10.1500070470471	10.5194288691003	10.3319650900986	10.1761068893217	9.52817992866608	9.88429068359295	9.90664873085647	10.735228062715	9.72830211316092	11.1805028309706	10.0032806480188	10.1683631409593	10.1943849008737	10.3136471078146	9.41327197524952	9.64262938060411	9.67328158715339	10.6522526574068	10.0396500635774	9.91961853623871	10.0201104176984	10.1861712565031	10.7721988756078	10.5561325778257	10.3688062943433	10.2123816638822	9.67754953938869	9.764746838	9.56523271266634	9.92031213934616	9.94259980103859	10.0565014263222	11.2172054736038	10.0397438707711	10.2051345278767	10.2304713015292	10.3505166234149	9.4505342106129	9.67915492277021	9.75221707879568	9.7097117509779	10.6890644623726	10.0760514232218	9.95536494814979	9.92009183203342	9.47616352144255	9.99256032852435	10.8202173224485	10.7476695780231
ACVR1B	7.08838711332088	7.65768835433879	7.6218831985664	7.67414707271592	6.58824196032705	6.53986674539213	6.86633914890421	7.22253073780467	6.44098391276964	6.93450830646773	6.97430432197423	6.26114435975137	7.18063517691173	6.74603764744556	6.87160509618494	6.97075572642118	6.64914580995357	6.52293683625692	6.4831775081164	6.79165868940608	6.94090410367319	7.08706601102549	7.22296111831313	7.66536953994621	7.62903290677835	7.68206240268586	7.17079075001539	6.42702582304811	6.57688816501339	6.52663507448054	6.86059592725152	6.93604406644743	6.92993147924741	6.97044339699471	6.24413564881521	7.1804443651411	6.73806598079156	6.86595002195839	6.96677537470359	6.74270234789007	6.63957168471713	6.50957154757532	6.4697777661069	6.78424758905814	6.78533102278765	6.83649239420911	6.61336602838433	6.29853496344966	6.75686770129066
ACVR2A	8.46470256071204	8.09160021643133	8.91624744345311	8.2753549354705	8.28337000609849	7.83110457354889	8.28928865686939	8.49967407818566	8.12850170242107	8.0860180978083	8.34884234554979	8.42805584306792	8.23327248766313	8.01248915050765	8.48209889344071	8.378685125	7.79683576100957	7.42324636256277	8.07113436369838	8.7431893654641	9.09677707954488	8.47382220668479	8.50981145461765	8.09130808839343	8.93515430272039	8.27954394279184	8.26824205308137	8.12961969616961	8.28776129348388	7.82570893141757	8.29360456392536	9.11977664531245	8.08629027978105	8.35472765862623	8.43634586800055	8.23687336799823	8.01096884932934	8.49173697888473	8.3852720174581	8.14397205756438	7.79067191709045	7.4073645460859	8.07120815479575	8.75872711543603	8.61501467143551	8.81688067771774	8.33821495503243	7.99237137784123	8.27179960318464
ACVR2B	6.42864543712683	7.16519166569728	6.96056252277326	7.49534049611581	6.45455707811402	6.84509552392238	7.03484502155388	6.96231926425221	6.4836482720811	7.16953926361445	7.32080504707869	6.20037719936296	5.91149641067467	6.79656929757432	6.83313167189289	6.48901221464078	7.13206514922479	6.67101186250257	6.48620895412371	6.82212831229131	6.79361114182648	6.5025248860414	7.0071533288991	7.19765804192825	7.00537461799162	7.50908793907463	5.8322567307272	6.55417372681155	6.52618838581646	6.8959415469223	7.07598557885272	6.84697585388049	7.20240639088856	7.34461088315648	6.28510521952716	6.01352073952119	6.84909948845371	6.88445132600164	6.5580695054977	6.54721259069452	7.16708338045564	6.73023427439315	6.55584759160959	6.87286850214781	7.67717230795235	7.90093215980503	6.70447934175756	6.90864051918675	6.91948164599826
ACVR2B-AS1	5.98347316567771	6.30875780383131	5.48877854133656	5.65560140826118	3.5772202520221	2.53974923741972	5.67748520876567	6.96752516089433	3.8227271191544	6.20820677158301	5.7379626901418	3.63287796746286	6.46474569599318	3.63287796746286	5.53784667499795	6.21852149944799	5.21673345755361	3.58674060044404	4.68338635658778	5.57569925344465	5.8343737160182	6.02363778592871	7.01745247019908	6.35223727930691	5.52514161634621	5.69575810931014	5.75221988823897	3.85559285018479	3.60790429735338	2.56479787808251	5.71528019605024	5.8743216690594	6.25033777318133	5.77684109426522	3.66517814719513	6.50979554841724	3.66617568517607	5.57505878337214	6.26063796005004	3.82633550010362	5.2510011558437	3.6198691070852	4.71461899656237	5.61464465704809	6.5088493440375	6.42581006005279	4.98334190309498	4.80621685338705	6.26546955969617
ACVRL1	8.3779892992345	7.79908328837181	7.15869630430631	5.82414828242956	7.13613435478867	6.4662502702675	7.22069055628154	7.70685762320294	6.78261996441032	7.11355928453335	6.80624278724826	6.51735004853026	6.51916216819015	7.13896877055722	6.18753597184231	6.68565434864643	6.59013739689433	6.48465081522177	6.06899616260783	6.40031878770007	6.73844793564383	8.36301033572988	7.68544309232351	7.77859854276531	7.13077432433152	5.7774263757504	7.37225310003671	6.74962635179998	7.1083257925962	6.4285350298442	7.19335887498224	6.70466349770293	7.08508199826338	6.7740250490563	6.48016481839802	6.48197343782093	7.11191743990749	6.14578763996516	6.6513149998077	7.03086938974855	6.55380842231072	6.44773943824825	6.02553698248004	6.36106408141376	7.62903824713254	7.39501773923889	7.41525364474015	6.84550173423272	7.18043863751027
ACYP1	7.6109795191871	7.28097863840396	6.95484077590063	6.77641948683792	8.19062768673348	8.35539239438556	7.8577667942776	8.34195413918018	7.66502552432828	8.43335015097909	7.25376899054737	9.06976333727738	8.06423427177451	7.14849149875386	7.51472723837592	6.98289138015177	8.30637025391374	8.93648977143734	8.24561200162883	7.32812282435301	8.57600917630946	7.5598716205286	8.285268067	7.23168566577544	6.90685717915046	6.72923494056243	8.79260621592846	7.61331123688172	8.13453199548883	8.29829936817134	7.80537928747267	8.51622717933401	8.37541270184582	7.20470823965273	9.00418107707706	8.00958048276848	7.0992492084445	7.46400075326568	6.93443388457434	8.17604049651655	8.24992542509703	8.87286147230162	8.18919395056239	7.27846999941635	7.47371248934326	7.50055085363667	7.56310295531333	8.20892725892991	7.70166241107682
ADA	8.71234040047736	6.74151649969676	7.43128927090732	7.65369293585823	7.4985010609354	7.25077324281435	7.35363583321489	7.18119559756699	7.63853837211657	7.4463185827172	7.8416749253748	7.83299666193783	7.00125812036982	7.99967754301855	7.73915707350212	8.11487738298486	8.12769540019643	7.92589258943946	8.27004560066979	7.83594487949679	7.70577579081905	8.65984276195572	7.13714529934605	6.69830510667121	7.38530457560962	7.60846249078624	8.05374919549792	7.59191321454432	7.45309471426129	7.20600351695332	7.30876000642399	7.65960871494317	7.40111073242154	7.79402470644828	7.78547079398041	6.95710634989251	7.95081950756731	7.69264125593852	8.06492618230209	8.31597741534127	8.07820076585089	7.87760962963565	8.21885164048216	7.78842640935979	7.73566288042167	7.02554955642134	7.58240866059438	7.43442985282229	7.81598451054649
ADAM10	9.56529439501223	9.60763193086494	8.98712777126694	9.07340173203077	9.55172779674545	10.1375665237395	9.82470294241262	10.1386485517714	9.13235665422322	9.66532558782657	10.1174559546221	9.90174515138324	9.31872850372437	9.70090093412928	9.53249359910537	9.76607748512901	9.7053190533766	9.7530649162962	10.0829003436544	9.85011331202703	9.49972233071392	9.55946875795117	10.1383794393566	9.60220453199545	8.97525141322982	9.06229890177899	9.53900042435629	9.12163938382502	9.5458539023601	10.1373227773128	9.82097004787107	9.49318046713284	9.66091395563193	10.1170289359601	9.89904260010407	9.31050230848151	9.69651260338104	9.52651806277587	9.76197618876019	9.92396901368994	9.70100768097525	9.7488974048243	10.0822835946342	9.84687309322424	8.54770665	8.71572729033869	9.82454987789144	9.94765723585236	10.0236418855034
ADAM11	4.50015240819286	4.34307819906411	3.90499799709083	3.6548123851123	5.09967400664646	3.45160141811712	5.10931479566287	4.55282957324614	5.20366178276471	3.8769509228334	4.07483492273427	3.40537738034268	4.12289084109231	3.1568412090029	3.44582857537845	4.33106299755588	4.36893739046171	4.13597444842308	3.32506001502601	4.88288527841846	4.25814587120557	4.48142981225104	4.53362204756642	4.32416834194059	3.87860648540708	3.62216906950401	4.68373335812328	5.19303118513431	5.08839404364623	3.41686832449679	5.09786859292639	4.2333568756267	3.85068199928032	4.04800730113233	3.37472892444933	4.0968091474181	3.12128333817224	3.42079394213071	4.30820783103857	4.18884891424282	4.3480053146716	4.10898820693717	3.28269290614976	4.86469340966871	3.49221681073361	4.42570903582217	5.03966968698378	3.09137981719185	4.40327389821024
ADAM12	10.4648236821453	6.05581758780395	6.83067905867988	7.04374264961875	5.92470046607919	5.63871016608036	4.9371313688985	6.44559353335384	7.35379733122273	5.86025242961427	7.46779607106215	5.82587647727707	6.19868005038735	7.85594907366342	5.73574122283463	7.07980165390267	7.0639544068051	7.55833439683581	6.78048729923525	9.08743654180081	6.63264367645139	10.4357539148652	6.46944058808661	6.08284098926016	6.85129229976441	7.06312113526705	5.24326186653049	7.36968751974251	5.95330437987407	5.67023064569428	4.97629140833015	6.65605705289586	5.88932483216213	7.48232920579334	5.85516806556077	6.22553521493455	7.86614132725345	5.76562867156352	7.09852444165065	8.09673458045111	7.08272123911793	7.5717885101351	6.80178596180234	9.07966409646567	6.0850315872776	5.7805323071046	6.84806382804968	5.85427517708907	5.63413037220134
ADAM15	7.2111461617225	7.03098063708726	7.16783724204136	7.43232656531638	7.69379344773324	7.56621929946077	6.52586772907529	7.083654162	8.00873195492232	5.23664372300563	5.38016844780845	5.70676890242406	5.71332535248635	5.83920200682618	5.55245851734484	5.94568641049985	5.39829884875104	4.75622898388229	5.25920960259384	7.35532704083633	6.09280635539481	7.23002967062434	7.10305876449664	7.04936973307407	7.18634603049509	7.45179601896664	7.04165440332019	8.02963719870032	7.71467738273368	7.58669945090735	6.54091829735947	6.10360277876971	5.24123154665876	5.38641420523768	5.71445987101496	5.72095608505689	5.84886366691892	5.55956390587354	5.95593253032419	5.44792891373716	5.40299514339556	4.76016657668282	5.26381218318312	7.37478153022835	6.38030565376904	6.06172582336206	5.64780458553735	5.3389140504259	6.28449515300685
ADAM17	8.79843860921426	8.59588774964336	8.81069768131012	8.59474005622587	8.53111536952309	8.484476286	8.24836326026775	8.62848122923234	8.43493243891588	8.07681072902809	8.37497568091415	8.7409597801056	8.14236854673206	8.33883188203275	8.35457080205193	7.91654469428366	7.92905689765181	8.40051306736565	8.81527289942705	8.73988927522784	8.08559443131439	8.81496989045985	8.64187936462718	8.60882314854056	8.82738280219363	8.60769123895687	8.24943424895801	8.4455878668026	8.5431691583164	8.49569807547825	8.256001816	8.09113293821522	8.08252077018677	8.38463772816306	8.75633771673136	8.14854910874928	8.34784701305307	8.36387690837984	7.91943570695002	8.36987043491188	7.93192300918559	8.41060444557443	8.83197656541891	8.7557380406412	7.7149922355553	7.9143261377881	8.23165481777301	8.27453382545175	8.3281201216716
ADAM18	5.23304568817656	5.6231244310818	5.76178651166851	5.65911485551135	2.96098600153435	2.96807364951781	3.71525721080832	5.02666743413643	2.89141044981578	4.8769155805564	6.24542040911132	3.89559194103868	3.78527358039702	5.2266994065148	4.01817235511693	5.11799747912228	5.22337366710898	4.95884413850457	4.83517683854982	5.25499421406894	6.10626940673284	5.24092742708646	5.03635830485609	5.63524207448238	5.77265432972455	5.66933643884955	5.57158485083983	2.90117970280542	2.97253519013058	2.97505794631095	3.72253831173649	6.12018540632154	4.88637954887647	6.25997908346252	3.90128406109801	3.79374173309395	5.235550954	4.0215158992608	5.12702353777758	3.73677196979083	5.23435416808628	4.96633192673456	4.84204128388155	5.26290926128816	4.9899982055001	3.74992229402865	3.68737701085579	5.75207810490946	4.84647413210922
ADAM19	7.27462593789043	6.3676365439304	7.79843535255898	6.7871824554591	6.55030455898907	6.16798915904807	6.16844331924048	6.05425978979463	5.71132548634403	6.52659289841436	7.25772514878711	7.13650400277064	5.92624088504573	7.23812964397101	7.32178508999222	7.10875036434018	7.66411314462117	6.3484478211623	6.83709107135166	7.11398043291634	7.14789418725482	7.31489176690275	6.10735531683367	6.41761679275865	7.83105179540495	6.83339325872918	5.90546159449104	5.76754610816332	6.59841815764924	6.22013022313209	6.22013022313209	7.18971900798619	6.57479036674894	7.29828664933834	7.17854019720344	5.9802243369575	7.27848662904833	7.36154249717903	7.15103916806424	6.62449563495543	7.69932245351145	6.39909156403124	6.88183184785451	7.15590052541061	6.83119898624792	6.96966607474681	7.13086167333277	6.23708400044492	6.21749291757162
ADAM2	3.84521828412165	2.10065296818048	2.49018615339235	2.15370898752051	0.914880212985143	3.80146355993496	2.65814336634549	2.43567200764756	4.99330266237057	2.78186630279346	1.91831116385221	4.15241058712307	1.2852308889989	3.50362159011163	4.76382386363889	1.67434001502858	4.67655450376886	3.13708609324648	1.2852308889989	1.40878109915587	2.6920726819678	3.89587845275254	2.46806955964828	2.10410859688548	2.51703293549117	2.16706475593079	3.0043139570225	5.06547654261052	0.951665942199415	3.85459243448152	2.69222643478799	2.71297969859165	2.8076878212269	1.93912608194233	4.20742861625275	1.31860165663501	3.54512765624133	4.83023599298846	1.67142211808746	2.00473079604588	4.74338441831543	3.17667599322778	1.23615793188405	1.44177619623651	4.12614214146647	3.64443704444059	1.85790303852907	3.52337869034322	1.97055782490277
ADAM20	5.3384363561503	5.85578955178926	5.6092566054335	5.77330830152409	4.59088885238814	4.18381213128045	4.74900750262457	5.94386709596929	5.16389089100486	5.48822576732708	5.75033311859767	4.98463026051853	4.36567019776102	5.65584548104366	5.24858762015308	5.4843397180212	4.78324451706753	4.98312093960296	4.81313672948377	5.50843949925914	3.45860683167314	5.35479054175953	5.97654474089845	5.88583045230399	5.63231583640281	5.80140870287564	5.02012474952195	5.1758396681658	4.58986966761539	4.17486251901663	4.75062507181279	3.43535204197241	5.50820899653965	5.77767140492754	4.99218960038335	4.36114110619001	5.6798878975503	5.26300098435052	5.50552995168401	4.94163251651222	4.78713336007189	4.99103381679601	4.81607195580531	5.52939155314099	5.30677446890429	5.88229523568248	4.83698826301099	5.66749820161868	4.24485433566416
ADAM21	5.33201518446168	6.33607191643661	6.41542028175793	6.65144262781051	5.23502678666263	5.80238191357217	5.58875399035399	6.33607191643661	5.66969258415877	6.37877552968236	6.34039216664744	5.20935165426487	5.32014836339872	6.08577733449369	5.36143743301247	5.46493210561447	6.40532271938026	6.01890928432657	5.32014836339872	6.0621504198359	6.12165297972876	5.34523435950297	6.3659663496251	6.36505668469055	6.44663872643827	6.68555265354384	5.54794944808359	5.68912719849361	5.24603516928231	5.82389136381035	5.60512142009608	6.14941994645186	6.40935544686638	6.36943383350793	5.22024609201855	5.33322706602343	6.11157502678845	5.37385443885198	5.48029756434785	5.65230878846911	6.43658953637028	6.0431268316642	5.33262462301928	6.08698821716427	5.52119126529846	5.92912973882493	6.27588730737661	6.12471791112662	6.02691788208848
ADAM22	4.59717431221462	5.92820735485389	4.63829952764032	5.79826078737887	4.98640925368655	5.63299656486205	5.34844284840418	5.81606831640985	4.78980357192703	4.48784855475518	4.76049449863347	4.67348663757551	5.39140440587109	4.77050122223859	5.23967818603033	4.77671761279171	4.22172782997511	4.51366718674512	4.82526794880875	3.3457573816247	5.23967818603033	4.57008741114072	5.73609674863712	5.84315222852739	4.60987176420307	5.71890962448686	6.27420209843776	4.75412836184634	4.94183322850162	5.55982960785859	5.28719446258398	5.18291007787031	4.46640940954288	4.72629072897312	4.64239508478958	5.32797291645139	4.73681401614041	5.18240259681348	4.74114149464765	4.54906656215044	4.21331309562911	4.49157863243739	4.78773992935091	3.37098490425446	5.3987686165493	5.05128266496414	5.29416848594788	5.4887845252391	5.56042706730151
ADAM23	7.35474452842677	5.62326764824978	6.8046142946463	5.41691679677252	6.33903986219874	7.16190583242315	5.63574402909994	6.40400007844314	6.75106384629932	6.14273537261787	6.48747581386085	5.63740733267902	6.03741854571195	4.89542533291631	5.97712360987271	5.77552072277744	5.43668044040718	5.8240785697947	2.74532247906401	5.52863392230091	5.92940667649221	7.42093089184051	6.45634189134351	5.66334523359015	6.86309899953172	5.45450617094946	5.79000659837006	6.80890630996936	6.38920342011142	7.22516012747256	5.67586795664863	5.97466337154146	6.19147009029557	6.54216811691615	5.67778734858369	6.08430810008299	4.92359050728961	6.02316635660835	5.81814454334954	5.02552662079474	5.47453334955143	5.86736893377256	2.75555886210781	5.56748665444157	6.90860506304351	7.56557614895627	6.74865192727209	6.75944702907205	6.69469390961082
ADAM28	6.08286105821575	4.39503310441902	4.28722488089361	4.04283843251182	6.21610021330055	5.10554280172014	5.3263221280823	5.16038294627129	4.73203704450571	3.88825016594921	7.40621653694913	7.19487152417284	5.0572715748037	6.91319938222315	8.07495934247774	7.68323326296707	7.34892122442829	5.15464771109362	7.38368789085962	7.20414794648523	5.07449050683083	6.09416932797878	5.20830319244145	4.47576788391066	4.37123177795213	4.13988506622674	3.66565846544095	4.79628956703527	6.22187474752493	5.15480753716604	5.36817536903017	5.12469877276868	3.99062289502736	7.36486684777082	7.16236444241127	5.11016190240403	6.89143694348486	8.00419113604611	7.63025294360868	7.71901469601221	7.30992324625849	5.20298489994407	7.34325219407755	7.17112207656383	4.38475178975043	4.0103533265446	6.53187567782834	5.21503738949495	5.28016231563822
ADAM30	3.95960924617211	5.43868180569288	5.30528924394075	6.43643900165735	4.10550858087324	6.27397786293272	6.30466369073418	6.17186483486075	5.83968938418339	2.77518484542609	4.8906540236175	4.29396606787827	5.4513149901788	4.42485460535644	5.56388341785078	3.80066043556442	4.56082221693479	4.9402341425481	5.15440995214437	6.04294289829821	5.98518627396003	4.01091483873849	6.22086912025559	5.48610900505989	5.35366582843613	6.48652197485199	5.33648980740219	5.88899060865812	4.15529316777412	6.3232473631456	6.35385402795956	6.03432488118077	2.83961722067348	4.9387172865908	4.34638560594548	5.4994532140037	4.47319414422264	5.61166657026559	3.85555382750674	3.80819249908083	4.60961282713036	4.98744986251008	5.20120291474355	6.09093225617289	4.90368836476067	5.84766601175846	4.99809888315677	5.10966066080345	4.89577132435503
ADAM3A	4.39297629208182	1.28316091066204	2.13146298980891	3.17624171167618	1.13034566572566	2.8064162771903	3.10187290288932	2.26705495750386	4.39419187144364	5.25802672303431	4.9378947331366	2.77425809141567	3.4989575256986	4.24866899421651	4.22222845521214	5.64645405875641	2.63321793390258	2.77187056577365	1.71426432252347	3.07463185302942	3.13637346968572	4.32830046704178	2.23396530230668	1.23790470958447	2.10020241032044	3.13183520825335	2.68057483854282	4.32934234082083	1.11746298225683	2.75465802607244	3.05344641466757	3.0799132841717	5.1831573535079	4.86854412753159	2.730181332	3.43850670566135	4.18243364412577	4.16367981623949	5.57171785306642	5.10448045430987	2.5929299156718	2.72879712705535	1.66923635971787	3.02928339142844	2.01869511619984	2.73367223121211	4.37560914755643	5.08308733464238	4.4787423363362
ADAM5	5.38083043906547	5.36856104684928	5.71143131873835	5.68062646213183	5.23533843645989	5.22442116625333	4.95961543096375	5.52406120190618	5.04478906504777	5.32843103157019	6.13972399574943	5.48405019924629	5.94145070535104	5.622243377	5.24519753427164	5.79032801930239	5.6403185056551	5.16347052874898	5.76911927728305	5.13348824576976	6.54128089226841	5.41169265161764	5.55454100992602	5.39789475388408	5.74190734302352	5.71003701127292	5.39225410386722	5.07784492535078	5.2669332014196	5.25622427747639	4.99089649201696	6.56777061135274	5.35942587613977	6.16882206890812	5.51543705035886	5.96991054437685	5.65099217028246	5.27626099435166	5.81918946417927	4.95849447985221	5.67021199310183	5.19455003724933	5.7978924423292	5.16462828326494	6.06550388083087	4.85068337025454	5.22805793768493	5.90661671122854	6.03618092492486
ADAM7	3.76858839166305	3.9579020204361	2.67191826623882	4.53891909931216	4.60871931679693	3.65566944392199	2.5501228929848	3.77754592115986	4.72025848301266	4.41242952885263	4.37782367550167	4.14138934176901	4.48493020485981	3.08019430164269	3.72622697	2.17809709420454	3.51606282477369	3.54879162779832	3.54101223504698	3.82656060690243	2.86727951494796	3.73855576128188	3.74962492688446	3.93187513819111	2.63489776162367	4.5149936523793	4.45727684646302	4.69453325424281	4.58419759261326	3.62508047656597	2.50985618727187	2.8290951080507	4.38837613041313	4.35044283611937	4.11398871964618	4.45927066052464	3.04395792406431	3.69555468580175	2.12613789653086	3.68039910132996	3.48679623793228	3.51566318025614	3.50202402350828	3.79578515861088	4.17518951742941	4.58165433925188	2.83273201709021	4.37371269332835	3.72966829218585
ADAM8	5.61860509368725	3.74905981710834	8.46552267061685	4.91739386410793	6.06363687093261	4.90946216978292	6.09113115855242	5.37636155766863	6.11236324592144	3.23821867370905	5.80942702088433	6.80632682428784	6.05207821020787	5.6807111396742	6.76786488659286	6.36404941443112	5.98424747283102	5.60315585653511	5.92260713067276	8.49148847494963	6.75760434821478	5.60459866790422	5.36491740230593	3.76501919177584	8.4145243010088	4.9123877928421	4.69763084315297	6.09380669769205	6.04486419535289	4.90456760341243	6.07221029203765	6.73109538321717	3.26127578788515	5.79348605793563	6.78025903571737	6.0346584618005	5.66538490708496	6.7412387684109	6.34306317908237	7.6078816997731	5.96519418372202	5.58910749879208	5.90624173233448	8.4402155550186	4.76378893130468	5.65785749008053	6.17397096440988	5.67490959363248	5.18150821007283
ADAM9	10.5611276356985	10.3371427314857	9.89015806022492	10.5013320624068	10.3813807327871	10.1534278003314	10.8650455764329	10.7051631099902	10.4508367359022	10.6729872305062	10.2732372503857	9.78851108154567	9.77918642156647	9.97441117029502	9.7505140120478	10.1310595374517	9.06919489428173	10.6168983345706	10.2704559155646	10.5479053565374	9.80502348060249	10.5524950433103	10.6976742058007	10.325864278673	9.8727849332714	10.4922452237693	10.1338439102217	10.4410693557467	10.3700311448447	10.139836624724	10.8594865766889	9.78673369605951	10.6654066344877	10.2613323615976	9.7701427782131	9.76079549115292	9.95803288893487	9.73177174849612	10.1169040355932	10.5852207622643	9.0434778511555	10.6086743375391	10.2584845588684	10.5393230895677	9.55454496899502	9.06392121885051	10.3792686941655	10.7373883911424	10.9562160493013
ADAMDEC1	7.78501595154471	4.6722282558423	4.93911457792161	5.02900632901655	5.04735213762311	4.51415843633863	4.47042487269407	5.6262614557848	5.50063647886124	6.28391457538443	10.4254676965739	9.83611316043969	6.68463256098874	9.70139809495001	11.3226593255146	10.5451212445135	10.7951676846706	5.64137228424946	9.12209889318815	8.74942244918397	9.77218728881847	7.80535985927038	5.65833065607988	4.7110648523447	4.97377280147573	5.06429220342061	4.69665593512664	5.53315716567616	5.0829100219916	4.55410959097698	4.50873009609187	9.77026572840238	6.31294368106276	10.4170379276209	9.83418814532593	6.71204389146275	9.70033932570866	11.3024125408265	10.5354255286705	9.99084838124545	10.7826931370224	5.67440624918103	9.12785506135956	8.75948644889221	4.95658666578337	5.54824444048926	7.38757061201564	6.04784768811931	6.02383766630742
ADAMTS1	9.9780523285963	9.12297567060779	10.7479314444978	10.7732411441171	9.82789274229224	9.5435046131777	10.8840023368413	8.25502102014085	6.9851227047133	9.84608719984479	9.05272771335669	7.68851668543159	9.13562811111223	8.21274048242793	7.487775121	7.91530304385836	9.03693476918535	9.34828435603407	8.10195560674646	8.44728931456311	7.9092799859639	9.98589913632892	8.24207943865084	9.11965012687686	10.7641426197138	10.7893513876702	9.77240805116512	6.95477301654242	9.83343084200558	9.54565922841241	10.9005890999927	7.89188429311893	9.85183301194503	9.04840819148053	7.66843891682701	9.13226614819674	8.19901265038273	7.46532428814128	7.89789238246887	8.30530812916615	9.0324762551195	9.34742656846068	8.08687688856002	8.43657869392913	8.56326410526618	8.6357037544066	10.7617752497731	9.24174786970202	9.39866625361257
ADAMTS12	6.6451494243276	6.74886876664796	7.36545298578036	7.03108331491459	5.12575990616214	5.37187108294849	6.08035376813828	6.96736855867348	6.45832968831009	6.75508144673285	6.64183027212552	6.64900989584002	6.38544286892366	5.86752392753526	5.92295105310425	6.16243981272773	5.80687681821665	6.55425428880732	6.07187215937484	7.21547435298017	6.57537560737512	6.69240886729594	7.01470309358462	6.79602158553668	7.41166918176139	7.07879587569169	6.26169235810995	6.50588194065693	5.17456533808907	5.42074057684078	6.12740582633982	6.62143331806825	6.80233052324581	6.6894046415851	6.6965603695317	6.43241839555316	5.91182067783895	5.9705542780894	6.20900620368491	5.52222746291573	5.85412527172916	6.60090263708099	6.11973743667382	7.26267105544557	6.43730256402691	5.93943553258347	7.10092162490726	6.05821477336011	6.67341453491045
ADAMTS13	6.12225000879284	4.69166056182848	5.78308141997265	6.15383015863508	4.9074682863006	4.59330117067954	6.37625477320933	4.73396227457502	6.03044114728906	4.96222592523504	5.50492897462827	4.44634803994999	5.17113098938972	4.40125088073661	4.55919824841314	5.73874129772504	4.52728268017863	5.92401725029606	4.45018795505268	6.12800548347845	5.73568539379451	6.15079007994436	4.73505918923198	4.69287303837844	5.80400687519725	6.18348066503572	4.84429334805382	6.05675863127015	4.90882210602454	4.59175201011445	6.41052779760366	5.75582539860145	4.96928490149817	5.52016603877803	4.44317622345876	5.178050218	4.39671379141606	4.55639072567892	5.75881530503855	5.47906907025745	4.52701671222722	5.94784974547042	4.44773541560722	6.15756721446062	6.0436420475661	5.91216627163575	5.67697866898254	5.26510772328273	4.87530799331383
ADAMTS2	7.57836859294378	7.38941404698664	7.49978558580219	7.91403346515994	7.77778049839517	7.89744181058903	8.70788916429936	8.3710851209581	8.78848847861749	9.01017953691512	7.79018627766707	8.41118613033067	8.3552930719433	8.91483991396633	6.59355721247573	8.01051225923384	7.83475216926207	8.12911527373799	8.1058462248994	9.41900761035448	8.55903087045388	7.63216015190365	8.41152987732278	7.44635848584739	7.55492354607307	7.96282474688288	8.43972020020554	8.8216423764451	7.82803697160037	7.94651013038983	8.74237859962347	8.59582577138963	9.03967745233076	7.84098241220176	8.45058510324332	8.39584579573686	8.94660222948375	6.66107012931641	8.05770962767636	6.91220929951516	7.8845189126849	8.17360715380364	8.15102310318383	9.4405767564823	6.7431388563994	6.75223486192388	7.40879909305398	8.06537075261678	7.75576581301496
ADAMTS20	4.70772918733778	4.20668128609467	5.38317429490862	4.59289606466601	3.46209050787899	4.41222939001678	4.58518331774364	5.12456260913962	4.09555730471826	5.64695705670447	4.79491352108284	5.11962065056535	4.78549590635537	4.80954547389135	3.67931190398417	4.919680479	4.44981987967492	2.76987676590408	4.37272599148636	0.824778303344903	4.94457663114747	4.69759258130362	5.12068544556602	4.18542998913779	5.38582561286225	4.57725756747226	4.53732721150569	4.07082389267052	3.42758858973179	4.39504125083375	4.57131171130782	4.93610477452703	5.65712744039823	4.78546393638549	5.1151626355358	4.77633177224889	4.79789887254827	3.64670193593434	4.91297361046587	4.68980052746443	4.43328757165251	2.71587293881346	4.35461893997469	0.715144794723525	3.50792308552432	4.47607172836126	4.66151040975427	4.72920723025813	4.8115974165422
ADAMTS3	6.67009481219267	5.41213594755022	7.46269741686007	7.07607885483069	7.17306349187717	8.03486635253293	6.53940741364043	5.82821536318293	7.73587231534395	6.18221633409361	7.18543516504404	7.26404607708928	6.53602036667478	5.9842282757962	7.12672464587903	6.3978708688583	7.14617940032534	8.09524956867838	6.40637758163654	5.68953180564174	6.40717727061088	6.72054737525685	5.87006305215485	5.45054759533554	7.52240419621328	7.1308034449515	6.33061052641114	7.79756622082357	7.23012904250338	8.09963970669854	6.58933429829036	6.45593173411515	6.22705867800798	7.24229863478936	7.3210370711106	6.58482098596884	6.02660323660112	7.18323101830189	6.44522747909504	6.1442541912375	7.20116794763269	8.16070890892852	6.45486242400997	5.72964292591502	5.70422894722736	6.77359586428729	7.44131499267941	7.78259922858084	7.54489105110637
ADAMTS5	9.85127642316115	11.5876509501563	9.94984526727692	9.97368002909361	9.97081225642628	10.3704888407121	10.5026828306119	11.1724413051536	8.88089996885739	9.91196423988337	9.85590953564597	10.8505380444138	11.6001344919988	10.1284354037493	8.98749700333546	9.48717951672007	9.75110468866514	10.7683842492444	9.7856915267278	10.0827722198087	11.6186614885032	9.80390411706032	11.0879617199087	11.4890640084833	9.89898762080127	9.92223292591075	11.7273740688134	8.86149372109214	9.91943930207574	10.3084022181835	10.4365709984427	11.5193580078065	9.86226454223643	9.80836742622677	10.7746448848608	11.5009418836385	10.0726811138745	8.96545680833936	9.45064736820068	10.1106239350691	9.70609269540269	10.6952241824431	9.73961067192038	10.0283882850013	9.06113529100622	9.16025191964367	9.64285699957671	10.65226174	10.4621337446092
ADAMTS6	6.41698332108894	6.78370971032382	6.78672931078061	7.5005458810905	6.34051271722493	4.21139712773499	5.75003852127786	6.57608752965847	5.74855028585804	5.99752248606294	6.18060834353349	5.47421249275368	3.96227212847083	4.10939705951668	5.2832109269441	6.26913499353066	5.70597112495567	5.23747940228916	5.71844707851047	7.14848219081543	6.21539622873307	6.39570200658933	6.5565526605907	6.76384634579366	6.76810764130822	7.48429424272858	7.00468683940262	5.72678599414379	6.31985048275334	4.19306820957916	5.72640198541774	6.19429438269076	5.97628417735125	6.15771839458384	5.45356536627976	3.94808244504602	4.09107300494785	5.2623443009691	6.24744555315281	5.30328928407412	5.68225678908755	5.21651564157673	5.69380139390283	7.1312044366157	4.98620639924797	4.56307148389963	5.35518482566139	5.88555785040497	6.03449073449551
ADAMTS7	5.62433080476619	5.65483711354017	6.02721574508254	5.83003124367737	5.3598785541553	5.83091814803195	5.98212954553212	5.87237217898349	6.147221355	4.56991245919434	4.92007190145664	5.18099110482651	5.43125752172953	5.30813477698859	5.27955206276189	4.85059975064975	4.28939934758604	4.33599676151339	4.50647423826218	6.14622219396893	5.16360237085018	5.57692991724258	5.82552620814392	5.60844268263281	5.97882582426028	5.78230694412336	6.22286713780761	6.09830470890044	5.31406385176821	5.78340424028002	5.9337927987457	5.11987351133623	4.52793427075368	4.87571094475792	5.13600541729469	5.38301918104719	5.26220202626643	5.2338885680608	4.80723504646151	5.44433009766762	4.25030367894361	4.29934472996308	4.4648872908811	6.09754468877398	4.65571676934617	5.9337222700765	5.3616543460557	5.52514127993686	3.76490564012076
ADAMTS8	3.95839186225144	4.01095608477115	5.56472826389997	5.22682199860096	4.42925980754854	5.10459134749499	4.9704522489094	5.13549539902409	5.07115934175421	4.37237656863791	4.66744175019948	4.2133211148566	4.91179650933167	5.84110633374403	4.17604365877159	4.82971948249036	3.17727640839979	4.10646570672658	3.73146883789822	3.03544913148086	4.18000963520139	3.89286409191953	5.05614528602914	3.95058943451808	5.48174713520475	5.14779423435412	5.72470710759266	4.99352530838653	4.36025395355702	5.02598146584055	4.89426488991542	4.11523181987101	4.30654023176521	4.5955799399147	4.1491462479273	4.83631524505841	5.75665629054763	4.11091537804637	4.75351552866036	4.8505264389934	3.12431914095286	4.04422320697404	3.66832064429797	2.98537606755213	3.69727574011037	7.84955440748505	4.24833648608354	4.15706270946157	3.70431374993203
ADAMTS9	8.66764976996811	7.83498469573891	8.84199549564627	8.65380956102369	6.97029198035576	6.92874862739945	9.79463035313412	7.04634892825241	5.44168228292719	6.03880794683247	6.7447625750108	6.17415772856514	6.13852629244672	6.05563683034383	6.03712157380913	6.19985690198392	7.38283048591743	7.32270720166788	7.06412757432338	6.86087725026081	6.4862078517095	8.74530347236871	7.116605182	7.90903252430735	8.91986336150126	8.73160930940172	5.89804352598883	5.49496020315025	7.03993710711871	6.99757191241431	9.87712844624739	6.55072174188932	6.09886998059369	6.8120920246962	6.23615730942958	6.20045744225324	6.11510679425824	6.09658893750189	6.26155486529046	6.73839458131396	7.45535589044471	7.39426741939692	7.13391213981617	6.92912290614932	7.24421122549547	7.60878340464209	8.53885036372051	7.27750067355033	7.66095064512361
ADAMTSL2	3.01743072006913	2.69076929242978	3.71163557611376	2.56902193310793	3.92149057246289	6.09270719209447	4.07829370477698	2.89752734801787	3.30837850563055	2.5184601309635	2.25729086938679	2.52834758641956	3.07397994101821	3.31344750488042	2.53410995728817	2.84273979135166	2.12096221467644	2.74077651641523	2.3640612826078	2.43163153821437	1.86997062389312	3.0856996482738	2.95321736734883	2.75660297462165	3.77204768534092	2.63856052416934	2.97275146478637	3.37872357454522	3.97733300407301	6.1430689648401	4.13889877360342	1.94196566582179	2.58389066928778	2.32136372955368	2.60283488923951	3.13806578762113	3.38107275658721	2.60420102127949	2.90740445940601	1.65298089862757	2.17694465031308	2.80493458464061	2.43814665090065	2.48413596414512	2.61242921413401	2.7773386948845	3.13374151935523	2.64279122312226	2.51294631251956
ADAMTSL3	6.8220176166729	7.73764388899247	7.41295996992447	7.98402022040789	9.983895801	10.2660762276895	8.12920816144758	9.05507408091162	9.17532747079227	8.53659185040038	8.83787497263476	8.13136958275012	8.90402104804069	7.29785215378387	9.08707001829612	8.30266596404243	8.35094004256363	7.61319476145878	7.04069749233192	5.95307953109593	8.87518022297073	6.86162388003784	9.12015827600217	7.7893229485026	7.46114034756339	8.03801153389911	7.95456510309099	9.24118477218855	10.0589071768816	10.3439348431721	8.1844760634947	8.93888344409607	8.59737068026708	8.90118209482907	8.18632529366373	8.96794721048047	7.34438757763556	9.15206120261298	8.36056275952224	7.34830174926556	8.40952610743979	7.66401810674216	7.08389223663561	5.97808836839313	7.56165933599442	8.32929194823551	8.59828070132845	9.72791161666745	9.65528409634983
ADAMTSL4	6.52847771146169	6.46817418704097	7.32976750450387	6.33388231147688	7.18482251673333	6.93840436883737	7.49519823348811	7.12249345950741	6.48811559374949	6.4736212072695	6.97228898760849	6.07071607707535	5.60160182184987	5.87196537938528	5.8637350253328	6.6916658680387	6.79694702167083	6.68028803140384	6.80583543652984	7.91692118720172	7.11832866759567	6.54659365780176	7.15206883699325	6.48470974852012	7.36312407205305	6.34653245684929	6.34340376372979	6.50466622476253	7.21583894304831	6.96401435496735	7.53171976083168	7.14780840506859	6.49091362268879	6.99933729924941	6.07886891818525	5.59952137763508	5.87627657556525	5.86651145237529	6.71211458035347	6.58019996390533	6.82024391118628	6.70141807750537	6.82867444749054	7.95991038438373	6.95365970407301	7.13753876347274	5.32515639961349	6.59554078248934	6.26642949467948
ADAP1	6.74945994783738	6.354732088	7.52250592003467	7.51482419580208	7.51827269592752	8.01264632012281	7.83184067703128	7.58558464425609	7.468166605	7.52535135962488	8.06433417693307	8.41058346381808	7.32207627721989	8.00313988749428	7.31366686408195	7.69791558944952	7.92266732819624	7.6173367233939	8.24217223635071	8.09162975671923	8.54403301756894	6.74284347435445	7.59607715104609	6.33769293102262	7.53156080604475	7.52386272587266	7.71272695813674	7.47655603024266	7.52731085282688	8.03027819295019	7.84642853660939	8.57146022711145	7.53479361608827	8.08306572099537	8.43549176100673	7.32750276706768	8.0206093781167	7.31869627380217	7.71054269823741	7.35785602253335	7.9387749348448	7.62832957965462	8.2639708158246	8.11032465218387	7.0274939231968	7.66393735942862	6.90404565626404	7.24048686780017	7.84272088860278
ADAP2	8.8774997606097	8.64405693829229	9.44970535455308	9.49377258668919	10.6559894919357	10.4989774048364	10.5913708343209	11.0516476565551	10.0911655408454	8.77587804258289	10.2232321034502	10.1328815984856	8.34030447002242	9.52296500107648	9.79501448624483	10.0329645862552	8.43712383345625	8.97068983185896	9.65708524621321	9.67478140749173	9.60096607671685	8.86588387217719	11.0752993054053	8.62839846749391	9.44684990680278	9.49198537600945	9.27785175664069	10.1005281469082	10.6748748121597	10.515101222119	10.6092602112068	9.60078627731597	8.76260766590618	10.2348872899873	10.1429246939571	8.31984711783003	9.52238299524639	9.79878155681802	10.0410438340673	9.98606926641792	8.41831928035384	8.96082489929609	9.65793017865724	9.67594221187355	7.98787860065975	8.06381940461526	9.61979152512231	10.0121807059575	10.0851658412659
ADAR	10.8144296293751	10.7128245573768	10.8065709790499	10.7278321630771	10.9667020083753	11.0829159286252	10.4768789791087	10.5668190921549	10.8859204180946	11.1888877102897	11.0720112983116	11.3391057886139	10.6137266076585	10.9993408407048	11.2368944845412	11.0339914359233	11.2233618423014	10.4963219038092	10.7075841764525	10.9325585733532	11.2977375162933	10.8469456106823	10.6083598512661	10.7490662710826	10.8395025757923	10.7637496783874	10.202730575162	10.9151187722479	10.9933884270327	11.1047759439315	10.5210383374096	11.3120433831475	11.2065182134631	11.0942076333582	11.351522086423	10.6537720393373	11.0246784780073	11.2531754419277	11.0574372015109	10.9933884270327	11.2401059021407	10.5397436724494	10.7441040266236	10.9607081406757	9.86030600992154	9.97864648717808	10.7607755502072	10.8564508778356	10.898453451158
ADARB1	7.11593238016476	7.41709934403676	6.32710512853502	6.61256643265176	6.77759390165339	6.56693708858895	6.71294974397404	7.3615329043295	7.16272579123209	7.29733775226449	6.72079430218344	6.78965097720866	7.67174994907032	6.39975879121968	6.90201847609204	6.46893922907085	6.29596434123253	7.05625861926877	6.36046009545243	6.81013736926043	6.6751414081946	7.12914139798944	7.38139745925913	7.43754035768197	6.32059973529922	6.61418414504296	6.83794010052305	7.17813843249233	6.7835913084868	6.56775914923521	6.71671274575388	6.6787016236838	7.31474284974309	6.72477406930121	6.79550925129897	7.69745111410608	6.39571902229553	6.91079614032221	6.46602951675751	6.64563076867724	6.28880562200365	7.0680172521404	6.3554771991759	6.81655182411491	6.59480392338028	6.48551413233684	6.91317609932421	6.51038827392397	7.14718332039388
ADARB2	2.96187194363084	3.62370504373187	3.12610546420158	3.30229890099827	3.12213986045986	4.08078907548621	4.6236461892716	2.8459903520883	3.82935895455029	4.23705910490999	3.62125317260354	3.22749259071495	4.26858955794275	3.03570996898172	2.5305822215722	3.13671295364514	3.66098997542279	3.59658631642527	3.29179354941701	3.35050156026516	5.79314394780463	2.93396280254461	2.81274817272558	3.60779254489166	3.09965010685319	3.2868854756254	3.80801429231437	3.82168170239911	3.09761540331748	4.07375896482668	4.62872981393612	5.82278975630497	4.23615789305047	3.60703967469852	3.1972797847746	4.26460017952696	3.00666454607428	2.50604609734458	3.10813455163277	3.75863370875967	3.64823259375435	3.58480770525028	3.27372404028725	3.33084608344161	4.21135993992321	5.27163606246596	3.30997544451372	4.23824609124391	4.22753558760719
ADAT1	7.5582824434177	7.60399883406902	8.07351985325032	7.53117123326596	7.51793204824411	7.45838373269635	7.54551543200565	7.94374235235786	7.07755553350216	7.45090888984216	7.47397688109118	7.16010770648187	7.35196594561217	6.78313231647262	7.6770537580498	8.001235996	6.97472446001405	7.62922745776418	7.38489062735665	7.74166877792893	7.50972411469824	7.59799532582552	7.96871245941633	7.64197015213503	8.09444531472294	7.57152924267562	7.37990941375827	7.13369632609294	7.55941904997262	7.50185147909227	7.5856682242226	7.55140966326428	7.49464181605798	7.51698368853828	7.21409483763359	7.39910265404101	6.84955717769686	7.712922128	8.02431787443433	6.69069417371022	7.0345195915928	7.66651180827016	7.43036285872004	7.77507970056042	7.31858866977166	6.91759502496329	7.69558914675663	7.11790978077631	7.44198534319304
ADCK2	6.78453617612914	6.90514228141617	6.14688289444325	6.45117498955921	7.30846350939836	6.88609795199383	6.82254861416113	7.01926972217954	7.89383788711094	7.04632037359367	7.20355324554008	7.05208022043931	7.191002846	7.34826206559666	7.93718693213976	7.41827950786786	7.12815047350289	7.05020627582216	7.44879271710636	7.3791967372439	6.97475938144895	6.79473128508781	7.03128217389238	6.91625818185777	6.15085206989369	6.4579903125661	6.66564035901932	7.91092220829645	7.32225275403531	6.89741881175683	6.83273398951625	6.98645658969212	7.05864213908326	7.21670046399034	7.06414386208545	7.20421251438013	7.3622499485286	7.95415883509782	7.43266272284078	7.26338154647453	7.14048593758995	7.06229067333263	7.46346094997197	7.39339324060232	6.98109909146344	6.93413810867605	6.99471148567461	7.10797247086168	7.04618975173988
ADCK3	8.42859996390319	10.5237698161734	6.45017544596725	8.79246399724612	9.20868297649878	8.94074475296332	9.3054573282965	8.93541070462064	8.90739790674459	8.74570178993356	8.6665154101711	8.72341754007304	10.106997873158	8.4562566920204	9.35399300497419	8.83513946786953	9.03565489809892	8.75826576237684	8.95920214249767	8.45566245168336	8.95015320246718	8.37947593078673	8.89018012364025	10.489586981299	6.38197725031781	8.74647998337581	9.61423566412414	8.86183514571081	9.16530320608825	8.89547696258507	9.26130177357093	8.90489127926083	8.69924752364484	8.61915406549847	8.676570776	10.0692454207317	8.40814481441264	9.31068806265063	8.78934761050867	9.17926667540578	8.99106705962703	8.71151957846687	8.9139554955032	8.40743073870808	11.3369191936608	11.1305088539725	9.99961832462425	8.77473881975754	8.74660664259985
ADCK4	5.99748268491181	4.3771184866412	4.11916386820606	6.95021745227013	4.98595440768259	5.4212692222853	4.08633856589026	6.15421143849349	5.8923629025083	3.70148324196473	3.81299846125963	5.15458907974581	3.4975588712483	3.23834997121648	2.75924305262853	4.68271248488877	3.66416957810015	4.32187241295039	3.53602277711139	5.01230307843433	5.70401182231233	6.01926803911183	6.17532963354655	4.41295947947436	4.14550529932358	6.97177719233954	3.23335155340007	5.91326702893736	5.01157477517991	5.44606209295288	4.12594946010621	5.72873019052488	3.7430917136259	3.85746115979726	5.17964781069698	3.54052521094646	3.28363595392095	2.80975735314219	4.71606722054985	5.42804502604633	3.70206476282278	4.35325661034317	3.57981022148317	5.03974417797881	4.16791754001065	6.14060735484549	4.68527010714012	5.47407617031124	5.32107335230948
ADCY1	5.87422126291983	5.62271327905188	5.97185308187594	5.88634068210519	6.25779914786822	6.39842610230089	5.15310437080328	6.29575649464014	7.17084879009298	5.86445455776655	7.1517409893133	7.08850403385406	5.55450676864493	6.13012791655054	7.01462049835868	6.24615043590796	6.43348087195991	6.24881942103715	5.16505702245879	6.11044558988633	6.34451544478582	5.98656956918141	6.3825645238187	5.74788675353362	6.07798457375412	5.99539180795508	5.13170166172923	7.20990397396891	6.34726707126477	6.48022129846557	5.30437069601947	6.42948627992624	5.97639855187439	7.19139242450728	7.13146602432125	5.67990200305436	6.22666152843027	7.06213724064303	6.3355091258519	5.1850487109596	6.5136978668925	6.33960136980328	5.31589269899212	6.20794107389879	6.39606529595049	6.40852862114998	6.70967872392677	5.91601824332295	6.09331641710388
ADCY10	4.57277521269813	5.21164665546347	4.93330360998158	3.41700336894691	5.52863912575169	4.21019412035102	4.8374596989544	3.31183275512417	5.04885065129844	4.12606453005263	4.54613535774084	4.54161086446566	4.1302793882588	4.23054147140861	4.51782875575145	4.54161086446566	4.59480740561398	3.91410937878067	4.33586291291287	4.24751992548123	4.39548289257267	4.58484086553283	3.31222760461993	5.23067487687008	4.95088515396136	3.41881210824967	3.96460566406695	5.06602351552101	5.55195871308004	4.21787024079491	4.85160900833113	4.40609388789088	4.1355947030334	4.55905058022939	4.5523679284666	4.13861419327914	4.24049151673554	4.52881701883682	4.55295690871486	4.65078937052035	4.60131377893588	3.92090765035026	4.34408677505121	4.26129059239457	4.70172123223149	5.19499340220583	4.41855365406847	4.9450659582512	4.04062755929392
ADCY2	5.92815459515418	6.9112150800114	6.48756503953138	6.80837574286853	6.47823343721387	6.51340774483458	6.9171292083105	8.10292941779056	5.27147011227027	5.45724260107012	6.21268625877545	5.72304464027202	7.32857561977466	5.41195978092697	4.81096790984416	5.39731648278632	5.48903578944075	5.77855811992742	6.02763520456519	5.53853714645612	5.77446739082209	5.93258104492281	7.97333957368632	6.85438826107191	6.45901107489765	6.75821822751031	7.84431203399597	5.31581887846414	6.44912644836648	6.48196232743027	6.86025142890494	5.78737822372015	5.48973680008739	6.19956163751917	5.73956254617495	7.24739093655991	5.44868580987644	4.88326417993586	5.43501350851778	4.54641359276543	5.52043735910181	5.79175887975802	6.02497727318771	5.56629308388523	8.79047612844457	8.88062499904621	6.7852833262599	6.17230906173048	6.24629685600404
ADCY3	8.25272784542403	8.38229733053616	7.6895657205917	8.34986656376368	8.68251799354425	8.23402274954996	8.08983879977114	7.84591048954289	8.9124200085382	7.66827380878577	7.67857499791986	7.57184364833208	8.51824869179411	8.07597094168683	7.97867527247439	8.06496664434986	7.92733014199745	7.62226332353636	7.69972412802901	8.46483941953555	8.6508670268784	8.22889787855421	7.82968452771978	8.3558934091405	7.6766511309885	8.32426544485022	8.75057724341656	8.87541369472129	8.64972798015496	8.21040745669896	8.06870387905251	8.6188767127478	7.65536133373549	7.66583152660421	7.56159547993785	8.48926555405491	8.05534583986807	7.95970148598585	8.04448365277821	7.90303809910571	7.90967973730457	7.61083985119049	7.68650931899061	8.43642595802596	7.82435892521603	7.84446610179941	8.44239552391496	8.51871374927616	7.9494320163873
ADCY6	7.70164122154101	8.46121135353286	7.59552387041515	7.70439231033671	8.45988332937232	8.75037617448021	8.31739174880479	7.77839663526228	8.17667821207187	7.48616533642832	7.14623873210163	7.1970817538994	7.74924076013512	7.0351147456297	6.60079297335228	6.94366619560397	8.13331433080811	8.06174485809266	7.59383081818969	7.7195501158661	7.18452164062899	7.71950061631089	7.79640875786899	8.48314023594787	7.61292578794822	7.72246947774117	7.89123958368005	8.1973830291491	8.48184224987673	8.77331278813831	8.33811493047945	7.20020300679744	7.50262036123338	7.16171878570843	7.21245487457013	7.76737845578855	7.04997942243392	6.61240876583621	6.95772288490584	7.06547923996058	8.1535972262848	8.08318072055444	7.61064995727897	7.73746398825486	8.04926286990882	6.46185961235582	8.11853495789859	7.84989282980191	6.15509998243058
ADCY7	7.51765545461766	7.4908565695251	8.55869442202923	8.3211014714808	8.71744211192384	8.91375508807012	8.14347428037024	9.30755244043931	8.38894698346213	8.84081534010356	9.00078316440323	9.46300628919732	7.69323336166695	8.58435132526164	8.55713159315521	8.75003250023828	8.64445351861671	9.53904782730232	9.25064673057611	9.29175952069894	8.41031992830213	7.60737497565857	9.26501332417429	7.58284005362719	8.57168307965664	8.35259479890564	7.43038374501359	8.41430200897512	8.71937306138133	8.90079070344022	8.18778085496829	8.43441021095264	8.83343517635861	8.98168287048946	9.40837545351203	7.77056742813061	8.59529156741069	8.57017033233694	8.74973901528064	9.68681149472492	8.65149716732863	9.47860513877307	9.21252529256412	9.25038451027126	7.570802942	7.12940499487552	7.86868704561471	8.71865087317559	8.6118183896784
ADCY8	4.83940704080508	4.33275676830716	3.52689167689645	4.99368145430279	4.36391428166566	6.06566948947657	5.82355264975391	2.76559465450341	6.30883647089133	6.56036735029685	3.20103179632689	3.70933870309022	2.5956560908076	4.74729891042994	3.99569266229765	4.01934875220563	3.02777182192755	3.51121144094249	2.44676891610572	3.36460218800294	4.13005211566549	4.87758353969858	2.77654310985373	4.36877198053433	3.55620580301884	5.03621879341135	4.55915750222096	6.37335487375935	4.39889191199265	6.12600444661888	5.87812167290962	4.16403664062464	6.62817746702396	3.22693375747258	3.74052677867524	2.61947471747039	4.78506458304992	4.0279811503034	4.05395316444935	3.13985042947926	3.05499738413455	3.53833185453425	2.45721212344703	3.39166152251154	3.98421972548394	5.37709181003377	2.89567424862556	4.54367590815611	2.66678680244152
ADCY9	7.2184704095381	7.60675876108672	7.73854827737123	7.09395664320396	8.21927497187811	8.05670881018198	8.02819468785111	7.7680213552974	8.05243071640548	8.38273642358306	7.52117562475525	7.25977220298013	8.28980896537597	7.6537286608072	7.3830577491743	7.13195798927916	7.50147013278912	8.08828787561847	7.02044531979288	7.73628026386375	7.55546333964824	7.24127607038575	7.78916221825714	7.62828115764354	7.75971612474321	7.1168184961991	7.83416382503472	8.07232854506013	8.23850035410379	8.07625727611362	8.0481794695985	7.57733281418445	8.39997958311941	7.54314096495767	7.28229518990446	8.30852355876949	7.67497730398392	7.4054124581841	7.15477885280026	7.08085315661112	7.5236315260475	8.10779428863998	7.04413302416959	7.7574993488698	8.4235133949805	8.39848059298917	7.67660087861307	8.14546169999153	8.04414080691393
ADCYAP1	5.96684808587017	5.25789390891673	5.82566825208481	6.39617274724494	5.77980068382999	3.90137171260781	4.00327589491495	6.2133752046653	4.85492936561288	5.85308065619845	6.01213054199868	5.29194736041487	5.25282157585394	6.13425908535005	5.51380187995344	5.73161147778129	6.64593704095545	4.99927929927714	6.09912414170475	3.5213196057491	6.24986798465786	6.01141524177765	6.26142636208864	5.29329643900171	5.86864601701261	6.44719205505751	4.68059093300236	4.88287179427367	5.82156480882937	3.91907507497219	4.02190240138787	6.29910762666289	5.89628802101238	6.0579210272539	5.32789206014656	5.28847953571241	6.18187301850813	5.55284252946017	5.77177945086568	5.43838931824606	6.69994551195189	5.02879292780262	6.14489047259283	3.53767851535571	4.80345760478752	4.45154233569067	5.81480670208369	5.83152026286746	5.78682385823311
ADCYAP1R1	5.61149539272116	4.68905141837822	6.28008039605881	5.63389891104221	6.96243100460051	6.03077744783165	5.92022613591649	6.19885633736365	6.31443715916718	4.63057889471775	5.53341537694031	5.35216569116752	5.85808178240515	3.70455601790072	4.06472612049625	5.80048810466018	4.07577166394254	5.95201052541948	3.25340190073237	6.07417167490122	4.6729070382704	5.56507178464579	6.16324660284911	4.62757670613106	6.24566078575481	5.58817104417292	6.05070666877132	6.28097884025037	6.9418419295594	5.99090523271115	5.87809101612847	4.61301459470259	4.57242723218711	5.48551883085502	5.30065999219305	5.81366004650445	3.63079343159599	3.99306520334586	5.75665208664063	5.83524491148582	4.00747704347352	5.9118212225693	3.17808880221047	6.03527741343726	5.70622909769823	6.79873082577687	5.86486919212759	5.07761514381792	5.14732659561706
ADD1	9.22263640256812	9.22263640256812	8.57275830307248	8.82889705224947	9.74582965232839	9.71048072084337	9.35392447382853	9.43290317083595	9.48935871520233	9.14821128000931	8.80708398064771	8.56443751698861	9.40720558839049	9.00234753026949	9.324634084	9.13921567722584	8.77988761049622	8.91549881280119	8.3520612806671	9.26677659543625	9.48287742787679	9.23574863587192	9.44521881130364	9.23574863587192	8.58497820605775	8.8412745895418	9.28915965756431	9.50242979538383	9.75894274873124	9.7235207015446	9.36624720360753	9.49663743299019	9.16106558157749	8.81943094925898	8.57654202458729	9.41961132141733	9.01522495684709	9.33689253155666	9.15210715368765	8.67599577786038	8.7921485954467	8.92829924129841	8.36342670163308	9.27950504357205	9.48697998265834	9.02700650790752	8.95572202663793	9.17127014804059	9.14949799179725
ADD2	5.6068025543857	5.84402479463832	6.4355381310568	5.95875530295101	5.53321336834136	5.66039702165773	5.84984689115944	6.22217845104949	6.16233211617786	5.1638978682051	5.9907456938327	5.62286459764801	5.87738180843292	5.85464873569857	6.22542300166695	6.05818458560204	5.64935774982723	4.66613621923231	6.34708976960297	5.94956026477253	6.34767406180294	5.60467686022037	6.2176049757715	5.84115757060921	6.42974324211768	5.95583133288605	6.30401928566812	6.15827691225693	5.53164447075079	5.65760621951283	5.84735018816049	6.34206469407382	5.16553650875113	5.98802792571373	5.62114103584876	5.87482098701844	5.85176524739059	6.22082698866325	6.05524456683893	5.43072113404291	5.64720375409315	4.6732888184672	6.34128304302456	5.94670253950085	6.11651031351781	5.92690505788623	5.69598266840619	5.61957634143457	5.37031858036297
ADD3	10.9217023479778	11.5515844830012	9.01298497137621	10.0317966411364	10.8996174948071	10.9434392213304	11.029005944734	10.7840963781745	11.2910401688984	11.6436844712303	11.2861641553991	10.8006058827442	11.7548181985819	11.2280218626087	11.1955797512275	11.4234639807005	10.962694513741	11.4754702907387	10.4673807363351	10.6322277364536	11.018912484275	10.9044236167221	10.7638994924605	11.5452857376278	8.95914214860496	9.99636547576202	11.3217691989956	11.2804414743165	10.8822551627767	10.9266112899985	11.014440813097	11.0040763709663	11.6385217421393	11.2754701436292	10.7806331582605	11.752530292219	11.2162535042237	11.1834191571168	11.4144812678277	11.0273158848113	10.9465482124734	11.4680810577065	10.4414127991983	10.6096250857474	10.1917390857982	9.9188333761549	11.3918183734296	11.4547992321557	11.4166410612375
ADD3-AS1	4.18545464074048	5.48386104258397	4.49873543356219	2.8437856352727	4.80239942689706	3.24949848006451	4.52726266661375	5.05609518396769	4.79341100459429	4.24821727129683	3.10396652261862	5.27327156357455	4.07434664355026	5.71271512029695	4.96117432190678	3.50106529325172	3.39146966653118	5.0357464758696	4.12432717954155	3.67467574209476	5.57921140317795	4.21373031947945	5.08943128567203	5.52296501916819	4.53015142102393	2.86121149408046	3.51072534391677	4.82553146280603	4.83708510585081	3.26833610041327	4.56010515109946	5.61840953162737	4.27935433580161	3.12410896161777	5.30908443763987	4.10005416289676	5.75300371663281	4.99318977019328	3.52712212064684	4.65951887463073	3.41456714966233	5.07059828836659	4.15252392845336	3.69940540614888	3.29114751529153	4.26422734040596	3.79188894954531	4.8530077371999	5.34476605248347
ADGB	2.71329144155909	1.98911266983039	4.16798944352828	4.33169357304294	3.45912082496967	4.38573073962806	4.42424289736474	5.19210221389473	5.34721269436214	4.54436880348187	1.94186773676865	2.61371334977205	2.2504688978539	3.26340204320579	3.16293408278857	1.52407923229056	2.56070546713845	3.38009459412192	1.30769316487768	3.99097264421739	1.98576535324857	2.70653638492229	5.24894523471061	1.97539238343105	4.19675738139686	4.36889352592524	3.18207563143427	5.40859630206772	3.47067908661967	4.42011374628463	4.46430613118399	1.96897045728667	4.58270726446738	1.91122043081654	2.59364762100266	2.22117986352646	3.27620951268806	3.16542371530537	1.50428829017836	3.28053154044134	2.54973740654743	3.3922396620502	1.25147149003622	4.01582644632636	4.53191276267693	3.30570529657892	2.65275959650941	1.79470384370151	1.58308427390971
ADH1A	5.48446096124484	7.69136344929771	5.95724551811107	6.4431004622681	5.22813220843135	4.67498298907777	6.13092742538072	5.77575219640785	5.54391995302172	5.22613202589591	4.99045591329121	4.46661944502873	6.43502812516811	5.50354739173371	3.01271792444598	2.4656866727109	5.9514348636884	5.47832874923142	5.79114519003804	4.720179973	5.99217190824373	5.45599951824092	5.75121879996939	7.69444111362755	5.93705480796549	6.42835900805335	6.43792369215571	5.5159369221759	5.19722259958597	4.6397110762163	6.11221070405071	5.97097343664314	5.19408822314278	4.95593763027435	4.4288992058132	6.42014168297964	5.47551887305722	2.96621437064336	2.40303676562154	5.00642281633567	5.93019009099248	5.45016692435906	5.76626963919897	4.68308085351218	5.97459771352116	5.88127884359348	5.70728803253206	6.02962271975588	5.66859698369364
ADH1B	5.67284027311591	12.6130528380453	5.28319321728668	11.603054524742	5.29196461880776	3.58719865239151	9.16408946364366	9.01803037958952	4.47920688694253	7.04996124104801	3.9153081906287	5.5922729672897	11.3942961053223	5.29196461880776	3.82126121727447	4.7297589997117	9.68034624107274	2.65328805778659	9.93587620487246	4.17773307764616	9.69850898558232	5.645272733	8.96725076337886	12.5272833817599	5.2576322642129	11.5224319028013	10.6904474512263	4.46194143496585	5.26650949223293	3.58191322736433	9.1121463248036	9.64004493444488	7.0163552906887	3.90280960449602	5.56550626651101	11.316264494755	5.26627902871075	3.81117173982966	4.70777723498389	4.13808914404136	9.62230274916952	2.65797527405748	9.87473888010097	4.16668064452322	10.6637297501231	10.0853664711618	10.6020290908476	9.25764048013077	9.2039526276702
ADH1C	2.96068926025205	10.0766396734186	5.06673258944721	7.69345482798319	3.85879709624541	4.38150034261217	5.6857033795944	6.67084560644521	5.10508458234537	5.89870844150648	3.17788446313722	4.15271159890852	9.74521983756885	4.5215503456849	4.94057590170665	5.2326815339944	4.45352563929423	2.96068926025205	5.28012414198654	3.33583726036831	5.73705737125767	2.85533348163462	6.54657854647923	9.93702985449287	4.94441293257254	7.56739836682057	8.0769456555689	4.98489115250515	3.74551553589576	4.26357920032397	5.5615032351086	5.61239768595444	5.77380132394117	3.06973171324829	4.03832517055136	9.608681006	4.40617445261157	4.82214260494258	5.10954042744408	5.29082335029474	4.33557490314677	2.85533348163462	5.15694476123476	3.22934608029664	8.47363483258579	8.13498490020713	7.55978675430647	7.83039833466647	7.52298443814379
ADH5	10.1258887857621	11.1964127671503	9.09622346140848	9.86432509646786	9.49932274998855	9.6037605203265	10.3048222941489	10.8399492131351	10.2703267211869	10.5511335212371	10.1328000990658	10.0182534867627	10.8112030211301	10.3402184130468	10.1760764022061	10.2492208122228	10.2468901252114	10.1522138695899	9.93626419641625	9.83729924860439	10.5017454396969	10.0952686354001	10.7843746386026	11.1272841463124	9.10393347956245	9.84330567366795	11.1037318549817	10.2348910369567	9.49250983212327	9.59219128381465	10.2680352562253	10.4577050240468	10.5060011053886	10.1020370671662	9.99168302594324	10.7559999514091	10.3023653733639	10.1437964134175	10.2148832724192	9.98228073947443	10.2126704610815	10.120652489934	9.91242134225026	9.81725571575676	10.5396332586844	10.3358866147526	10.6265284328771	10.3256575049314	10.3096158905842
ADH6	5.6327435774493	3.99328338101736	5.39104202672303	5.72492059926275	4.12728202638468	5.25468697051838	3.87301173982608	4.5000400149529	4.67795564521371	4.21724588145874	4.07355630346136	4.41919351043386	4.58680071395108	4.43266451247293	5.1984413022696	3.79528864308315	3.48178394408433	3.02895169719103	4.18681413216163	4.11105738621767	6.0774275670506	5.66560121203516	4.54867670345416	4.05198083882978	5.42678091673499	5.75673166437891	3.23539630177791	4.72430827062279	4.18291094993451	5.29251846128548	3.93227075238437	6.10600371353655	4.27190255714915	4.13075446819313	4.46930001886685	4.63396279301072	4.48153211973935	5.23545968573596	3.85926949255325	4.66297686916818	3.55120250979446	3.10704354920078	4.2421265441016	4.16953162413158	5.05472901949279	3.65924072622208	4.77593628208358	5.37083761113274	4.60609677321293
ADH7	5.41550097046648	6.23366883111716	6.7797705837905	6.44362937043704	6.22603841732605	5.22393373203159	5.56091804016422	6.20647024327079	5.47935319434012	5.94368052604522	5.84358041223335	5.75159835111006	5.90316931802557	5.58391455831396	4.76471643329928	5.87561439372965	5.70112107204407	5.87088241787961	5.62281931708455	5.81957153459886	6.1531815067974	5.42058161817622	6.22958441086153	6.25705785048561	6.81634022081247	6.47192892422449	5.58434176706586	5.48530475182447	6.24947511983938	5.22374383972607	5.56942005275254	6.17470252417252	5.96156057100064	5.85918146518659	5.76466994255216	5.91911694634914	5.59346441329445	4.75984446959564	5.89141747594122	5.71712873152642	5.71286032280967	5.88612949023212	5.63434483253381	5.83315358747553	6.05419827524204	5.80676357099022	5.50099458943286	5.71791733848477	6.35014625600665
ADI1	10.0321996375031	10.4597079766154	9.83875211464238	9.9185788792792	9.97269221209734	9.81933347534577	9.66137804280399	10.0529417086841	9.23614284280076	9.74641591597335	10.4190757619446	10.1466431775956	9.33710549979293	9.86077930505395	9.62192729165624	10.0253019495395	9.74461674905053	10.231147141605	10.4583302488843	9.27488998088645	10.5198843456572	9.97072208352796	9.99050754255473	10.3786790369071	9.78645140920568	9.86229409885418	10.5925280955429	9.21326597939144	9.91422134086532	9.76780203626905	9.61703934144048	10.4362634964758	9.69863501584828	10.3400356253239	10.079814831635	9.30885185144486	9.8070478616787	9.57989478749042	9.96405717969996	10.4915617664166	9.69691591607907	10.1606186884648	10.3772360247851	9.24982393119586	10.3512110614601	10.877781458187	10.4300340420407	9.98143918852925	9.92216145359286
ADIPOQ	7.872494925	13.0594279149407	7.53403418723335	12.62641009	6.97873463479666	5.32108371744437	9.78111161559606	6.15216538066596	4.4415294228597	5.14964419504497	5.47170825422209	7.23288905198888	12.5138773607579	5.86158938361818	4.95654517458548	5.22113823329371	10.9799362037371	4.29836101175326	11.2553346936266	5.36853631068295	10.4548955964526	7.78785381092975	6.06297732038071	12.9658883918109	7.45001811226386	12.5296507540198	11.5157219203054	4.35069971217409	6.89263230527659	5.2299669836632	9.6913870185551	10.3630614553267	5.05620242410139	5.37983881944379	7.14778744302076	12.4158137600465	5.7713453073258	4.86677955603864	5.13042116963892	6.24289259446225	10.8870252302422	4.21033841653728	11.1612852502316	5.27762792857752	11.5675498812629	10.5621790370993	11.6404225408803	10.4219865498325	10.48792178
ADIPOR1	9.27990164646474	8.76890118039793	9.72037525345599	9.20612969181563	9.09494489901617	8.98977438016242	9.02308352980045	9.25150037633947	8.72622545350887	9.21995443475666	9.3109638231338	8.68764583344389	9.19439270639079	9.51450993903227	9.46644309976498	9.44525906478423	9.51249839743458	9.33118298852852	9.93944055310835	9.33311844721978	9.12493007692066	9.31460392769015	9.28694494022907	8.81088642062677	9.74945778082834	9.24210812882689	8.72572833088875	8.76932655851943	9.13202114160512	9.02821041670414	9.06128948986705	9.16204424396183	9.25572978972547	9.34541458633799	8.73125082125604	9.23065260923448	9.54618175929538	9.49891208121319	9.47804440290124	8.96217307896311	9.54425394874465	9.36492734181691	9.96611437191654	9.36679441943383	9.50045261460318	9.70124917532639	8.87240903536249	8.90986008883893	8.97465734259122
ADIPOR2	9.33980767103533	10.0053164001711	9.58208259943274	9.99030038116197	9.70033606165818	9.5002261723696	9.55002668887121	9.15237581794558	9.31778150860693	9.40299881056122	9.2889241695112	9.59885233516235	9.93709582256877	9.22066304885436	9.09151072136602	9.1546069980168	9.44390320996854	9.02041342379537	9.51459415854299	8.96984468857474	9.83888886708726	9.33889872102001	9.17158960977482	9.93615071681551	9.556365205	9.92262719781597	10.4140262659577	9.31904819361555	9.66227958307605	9.48277444159216	9.52735789509099	9.78671888668702	9.39588744199093	9.2930585467085	9.57113164531633	9.87552086696536	9.23239932815987	9.11664478509324	9.17356957901766	8.78684774701759	9.43284399782378	9.0530798345933	9.49486526348127	9.00805455320481	9.83435852411641	9.76175186650145	9.97361282234816	9.68496386730158	9.23070058377273
ADIRF	8.12232743868504	11.867304948978	9.29383296794352	10.8341046991075	9.62761651387144	9.39780816390603	9.36694595270862	9.96588101025024	10.6174955215765	10.2933591851451	7.96535606772434	8.76757192529382	11.7219616250002	8.18840974447004	8.76829375503633	8.36591694654479	9.66518490802526	9.90452190163241	9.96257190782948	8.01176278421853	9.09416213502927	8.10059669867463	9.97234829310256	11.9099123029506	9.28935450457875	10.8525879189806	10.1158957142276	10.6321990804672	9.62897715196067	9.39504967025237	9.36389922314845	9.08630481630992	10.3040730345278	7.94170296448551	8.75499430872366	11.7617247762541	8.16774377510765	8.75606359793271	8.34777206928859	8.89565540837827	9.66706856451796	9.91012968391898	9.9688228323287	7.98834317730646	11.0983193324088	10.1160947927637	10.5231178226739	10.1356246318384	9.72489942162738
ADK	8.1144423711054	8.20849996626203	9.52819086466938	8.06492301261729	8.0681283806755	8.18277326982786	8.65359810633028	8.23260759932642	8.68956501812674	8.74219157464423	8.50056597950849	7.96026210020984	8.65015558238166	9.22562627714024	9.37966915240148	8.86462465475609	8.19885491995145	8.53848855277576	8.607725775	8.10566739113032	8.60349619459329	8.09630402451255	8.21211549374573	8.18794898001862	9.47865025138814	8.04796393547203	9.30474778474476	8.6592193113167	8.05112389149598	8.16302916118791	8.62403776142473	8.57447767950342	8.71120255580867	8.47383927460557	7.9459268172518	8.62068714257058	9.18358197154382	9.3342865040991	8.8306142917412	8.35352884796906	8.17876736012123	8.5109227796909	8.57867703872313	8.08767310449997	8.87700552219707	8.98085132855997	8.7393488407436	8.35086065433956	8.19684358783537
ADM	8.79014626532136	11.7911498952586	10.5161597672476	11.650063967339	10.5179444269591	10.4714003124371	9.43347371698207	11.7566498682309	9.77464373643357	9.93554471480093	9.57150025763917	8.61089050613429	10.2345299328859	9.50141081240906	10.1424914976222	9.48954249620602	7.95149525459821	8.88046329385434	9.55934468033803	10.561708804389	8.89293482750829	8.75865661976989	11.7796132602975	11.8147911978485	10.5165155255237	11.6693039170328	9.64166666681833	9.76010876515431	10.5183624291479	10.4710302646736	9.4127468289036	8.86337006433588	9.9241465	9.55388665198089	8.5748352033221	10.2284799779422	9.48202654139289	10.1353579703749	9.46996831610667	10.5025192212882	7.90403011244875	8.85050017930779	9.54123489526243	10.5627195920734	9.44285538437039	9.63949444678938	9.65194817233557	9.69593437327388	9.41594385052097
ADM2	6.80327967137372	4.60061084251388	7.46817865803244	6.81287034671235	6.94984769905071	7.28671763896551	7.19931322889317	6.75157106798737	7.21971644680671	5.43657174351186	4.50690200652904	5.49284841405353	5.76176366826799	4.4800950133076	5.19679182733037	4.03836313994284	5.71546985756022	4.98389198783072	4.31689834298074	8.12699627872292	4.45601857455899	6.79478749753906	6.74344270505429	4.55112047135025	7.4726688791696	6.80505576379563	6.7694943574056	7.21974114263705	6.94505048831577	7.28770906987915	7.19898777600446	4.39899718634875	5.4010698049694	4.45715616918731	5.45600121702996	5.73311186228436	4.42656881533738	5.15503708803517	3.98324402671911	5.62726800257721	5.68570235456746	4.939552023	4.26522987665916	8.14103215915682	5.99869827413359	5.23666218453598	4.24980886669797	4.52086007461273	4.88274902747441
ADNP	9.67591531560317	9.49278181818707	9.5202649793555	9.42357497380235	9.08217311636755	9.02123177651526	8.93187997704731	9.18545750792937	8.98023880777759	9.63512532884254	9.68169436831209	9.45555727641315	9.46789624844018	9.56352934427859	9.98079888883949	9.79893684080782	9.77178709843341	9.58349412318901	9.38943509763992	9.07932115251418	9.41421695773408	9.68466187709605	9.22943636365766	9.51429658371786	9.53949783155108	9.45051464390384	8.71491883975939	9.03866208228698	9.13341095905523	9.07677943767573	8.99373821059232	9.44191651463815	9.64650323809052	9.69000186492219	9.47995043871765	9.49141288292051	9.57986821632344	9.96700629275143	9.79821409718933	9.5767017629165	9.77319372920265	9.59831373630024	9.41894429408575	9.13126094669675	9.49684830287425	9.17238678410215	9.26481703643757	9.57370051566071	9.54311080260288
ADNP2	8.08457323735389	8.66075369845773	9.05400756560127	8.60991487381068	8.69420552544245	8.69899903720304	8.3583979739279	8.75766513813454	8.50635598274218	8.24605362544556	8.18479468960457	8.28539278733222	8.11114517242687	8.32466096364628	8.22974903366466	8.17826389282518	8.24472773408611	7.92691812774067	8.46599931961478	8.42625037737723	8.77601528095229	8.11148402652715	8.77894178669342	8.68302695795259	9.07465664843955	8.63259953233312	7.98863747400257	8.52924657557425	8.71604544445186	8.72080479917718	8.3823838053819	8.79737916136505	8.27091500034727	8.21042896131092	8.30991441751745	8.13722949287729	8.34884282718977	8.25437963868756	8.20371659166654	8.33767081620664	8.26988273656551	7.95311594233134	8.48936765336117	8.44964000799132	7.70531268560238	7.90589711343872	8.29778614364304	8.91177972603798	8.63905341754266
ADO	8.71666059834023	8.63818494094489	9.48926375833144	9.292844098	8.16003356611357	8.0032615899845	8.27665213489556	8.53417216934058	7.90976204284664	8.93636929609448	9.04992853568235	8.72551815982518	8.63871238498288	8.87468073695497	8.53095051270837	8.70851106896677	8.42602624707047	8.58931563620033	8.86956775903566	8.39194104109271	8.65093211388421	8.74553480995083	8.5637154090453	8.66734499317452	9.51610890750657	9.32015961636766	8.15705524822628	7.94029457485696	8.19088456897767	8.03393912989653	8.30729665898846	8.68006995951081	8.96474762694119	9.07869999729081	8.75434727900706	8.66790370215912	8.90285214629292	8.56054862427197	8.73846358343379	8.49061256756729	8.45609334766808	8.61877260243564	8.89771827626521	8.4223125519332	8.46237568378135	8.31530286938539	8.51739516189332	8.71047908536782	8.6512227208752
ADORA1	6.53424100584618	6.73692428166207	6.53850581893052	6.24434867769708	7.34259481874323	7.0871196336215	6.40871233363477	6.42417663030012	7.1582100680778	6.35821682019293	6.53424100584618	6.3283654191085	6.28726556124354	6.14726241817023	5.89335982901919	5.89940785555373	6.3878618575947	6.49343673232582	6.28208192804148	7.12932896896003	6.31549070307404	6.52987678911859	6.4199264416897	6.7303474126615	6.53454553300236	6.24231626767129	6.99538839507225	7.14626465441917	7.32906229776598	7.07580899652888	6.40546337064516	6.31173114399942	6.35420678578764	6.52987678911859	6.32495498984133	6.28424965442243	6.1468012714931	5.8945858509095	5.90201378869208	6.08143015439435	6.38429425830983	6.48862490102016	6.27982136363416	7.11849081771401	6.31186075246144	6.94502366648757	6.80423131251206	6.85034972805286	5.89205912136697
ADORA2B	6.49533450267811	5.34034024840062	7.30001420018645	6.79203968971159	7.08197624589184	7.60165926568363	7.85621799783003	6.68692525725799	6.43187586179173	7.6623413356143	6.45289698746604	7.02675375807513	6.6931958661556	7.03603142091266	6.40483353241025	6.66586234504492	6.51908239711256	6.93560417662709	7.14541938108144	8.14317640899654	7.55832807043987	6.49474121908285	6.68827567208767	5.32721060244452	7.30607647551434	6.79356697150464	7.42445277864995	6.43100330477302	7.08658176317234	7.60944848826817	7.86560444587805	7.56664335504764	7.67016217067738	6.4517161609483	7.03024054225988	6.69484354989861	7.03995688840124	6.4032821922931	6.66712891357301	6.38026303218172	6.51882709432709	6.93885685032649	7.15026654658348	8.15315455279813	5.34565056393837	6.32145682723117	6.85028267979306	7.66803930275275	6.96235015156198
ADORA3	7.42431035516256	8.67841342480141	6.78683369017265	7.43838128187057	8.99065595253889	8.87476006534081	9.56923755627847	9.76407994465064	9.42909689056364	7.75993070145264	8.65611481318371	7.68661321045911	7.50692801225251	8.06680453854094	7.47770408518926	7.60402267687815	7.15273897786339	8.17419047992277	6.59246860940379	6.77106996983249	6.86894140324198	7.34663625639809	9.67363866500938	8.59465904738392	6.71089791740925	7.36082078208532	9.23578928523979	9.33939353968042	8.90397198051603	8.78918582594419	9.47943124693764	6.79295412458221	7.68061813994885	8.57260494333113	7.60757650854633	7.42878141886531	7.98544014857703	7.39978111436566	7.5247519912022	8.47844807060499	7.07632626623047	8.09308484034004	6.51791852168371	6.69497579830747	6.77495922345871	7.32134761496915	7.39292070507049	8.4599398166036	8.4623751471486
ADPGK	9.63417948717754	8.96436781094103	10.0346107949429	9.43182577337769	9.39845649773057	9.32783541045044	9.32411233214941	9.48035758565398	9.27879598746221	9.64836829736572	10.3865260337859	10.3458196804891	9.8377605078693	9.67948897226053	9.93411725583012	9.93641511078974	10.5155576630327	10.0795262463674	10.1403714980204	9.68852914344869	10.1628550315878	9.63546489523301	9.48227118002225	8.96890351556845	10.0326190797329	9.43460611009168	9.27868575651736	9.28199936323947	9.40148601555854	9.33100491029105	9.32739351905059	10.1595939068868	9.64933131063458	10.3804284930318	10.3404907414671	9.83696180601323	9.6805924300219	9.93285769178036	9.93506806606148	10.1984554567132	10.5073949429018	10.0773837105833	10.137413428155	9.68934490454283	8.97213317424811	8.62651669410342	9.36274325273748	9.57594520046657	9.7826074879264
ADPRH	5.73569623541914	5.01457581812189	5.09465767197401	4.95446383588545	4.40697118503507	5.77150396885895	6.85668854694884	5.00999090861932	6.9010748655171	4.76378783033641	4.81565315476766	4.35987120191626	4.08187460125562	4.69695226626035	3.80252602215007	4.3374578934218	4.54762958869615	4.68077874339729	4.4936502344513	6.70571762060114	6.0140456722108	5.72309022481899	5.01497839454177	5.01868367323714	5.09595922454007	4.96051310843863	6.1829524011478	6.86865418637468	4.42727127097007	5.75912227685935	6.82423650840969	5.99731445873164	4.77378383088651	4.82258420261956	4.37563675239594	4.11044688099431	4.71182240859755	3.82749543663877	4.35626626156144	4.00520907489543	4.56434018753144	4.69194401629087	4.50811099185588	6.67687448125428	5.33242477732921	4.43231904691915	5.00103641893293	5.12606165331963	4.5659383393234
ADPRM	7.36337802674145	7.53763559962335	6.98290457841136	6.47264732742827	7.36126784342857	7.28204314926695	7.49543654963213	7.87866579910832	7.58729640465016	7.29768701672303	7.08649766375476	6.91864043436344	7.62703729276875	7.75271371741234	7.62259897242095	7.25691131554694	6.88455491226293	7.48901741134252	6.8324970559381	6.98379298987643	7.03877700956075	7.30659186729983	7.76160684082482	7.46017336351764	6.96973378415778	6.5180006370705	8.3828875896052	7.50406051569401	7.30450429520727	7.23443885532676	7.42311970952128	7.01933476052958	7.24825753070582	7.0616054560339	6.91300302217353	7.53985589246426	7.65059813900044	7.5354765724349	7.21224403059532	7.21469016956426	6.8823066174833	7.41744627494969	6.83637518856654	6.97111303654018	7.88800179438089	7.48376873275001	7.29654949304519	7.35336940244407	7.35779854882864
ADRA1A	3.80951931693101	4.59631438975124	3.87535458843971	4.25436865558358	3.63117929296406	4.79905052523141	3.97739973870021	3.89060390542657	3.69783223894461	4.50271018617547	4.68120108367453	3.07273408354487	3.11287556943152	4.63633653998807	4.08571584450683	4.19638181135214	4.09359869775084	4.16648990616143	4.20403789220448	4.02532657609956	3.94829154410812	3.78281412673781	3.86699696834768	4.58005719361771	3.85132002570758	4.23351610951065	4.38078728068061	3.66860689280199	3.60387655204623	4.78487207641877	3.95287531526662	3.92486399089221	4.4888552439225	4.66491223099462	3.03911796349897	3.07725293152223	4.61862316465111	4.05810762125183	4.17759317566618	4.2261667691244	4.07174826823325	4.14532719229023	4.18545903925702	3.99883332812766	4.30902694936139	4.64152892051215	3.17013273689314	5.00420856636222	4.28480167997731
ADRA1B	3.27123447254765	2.34955453907531	1.81912501371604	3.74396635069835	4.44298859754022	3.6243002719052	3.39574609624472	1.4264496190568	2.58468923396882	4.23029094872505	4.25639377345719	4.59928832781752	3.96748342855752	4.78059686221197	5.03856698432928	5.37289074309994	4.12611407551141	3.47739070702751	3.36019169920326	4.77368547888343	4.23154485134372	3.34074853929255	1.58004427606112	2.46348614398774	1.93426787298951	3.78783335430402	4.77815973311279	2.67785883578516	4.45488387807183	3.6760338003313	3.45768176858307	4.25331867770665	4.25233619427271	4.28133861507068	4.60308793477418	4.0020265109184	4.77815973311279	5.02464695097472	5.3456522597626	1.76173456208994	4.15417781298304	3.53371958690347	3.42069985502913	4.76979072875981	4.7197369330667	3.99252558949876	2.33392320816113	3.63294812426158	3.30290557802413
ADRA1D	4.22329658580702	3.77811983552007	3.94345873719796	4.00360323767168	3.77595220113359	5.0719584169799	4.17428364187246	4.70825259275295	5.1355345222721	4.16392059335268	4.17428364187246	3.59296801416033	3.35302303630134	3.36942490886358	5.05152854763308	3.0098920788079	4.5104595361808	4.21842397377746	4.45248485708281	3.37569806880325	4.10300441372518	4.27767832923556	4.75471952769507	3.84261557817932	4.00417832972205	4.05849377926257	3.78606767256116	5.17502742886929	3.83693770253078	5.11098467999683	4.23061286806301	4.15927521023851	4.21871979332858	4.22750828477032	3.66009699713415	3.42140980393971	3.44184436076508	5.09119570844811	3.08763036635632	3.16134859969037	4.55514286653259	4.27279652820648	4.5026191773636	3.44259691520237	3.33388912627168	3.94921416037834	3.83103980794129	3.99278706491466	4.70949242924812
ADRA2A	7.27729852010928	9.99838782133499	7.55177441853409	8.75980362700545	7.79290707712763	7.02175249459441	7.30093839230819	8.53157949826246	8.42061042558139	8.53325987564696	5.79439301728287	6.84371084221732	9.18413509961725	7.16757385537192	8.06983455561575	7.06147037453061	7.72590497952729	6.65177590542669	6.78577057002954	7.56988632234326	7.37737467356232	7.30401016722598	8.57039588884784	10.048122656708	7.58192031744336	8.79993201812623	7.98980148281672	8.4578606537461	7.82519985313731	7.04573249594851	7.32813537526476	7.40598596765478	8.5720009622927	5.80076788832012	6.86523584038793	9.22763336285351	7.19302642481922	8.10392299895001	7.08603271445501	6.75233963434699	7.75833857187495	6.67075595142275	6.80698148442642	7.59942388441709	8.51610345387918	8.15092978198566	9.06677831347295	8.34833390036848	8.34896152598565
ADRA2B	5.80483392050689	5.5742777502082	3.93294197235243	6.49361539094659	6.0668895001313	6.06613359606137	4.88415628252412	6.84393450688898	3.26700592204406	5.47320717000151	5.44623328521108	6.08817552880785	5.54119137878212	4.22915917857971	4.95657106211091	5.64337223633699	4.3593782117138	5.44498238692551	4.13365073660117	4.01727035788132	5.91792434412388	5.84319996972849	6.90137014567652	5.60773319907874	3.94856042810125	6.54511231933461	4.4477220285004	3.27257516043381	6.11055063116046	6.10947854576689	4.90808968887608	5.95882310146333	5.50595637211859	5.47825470360401	6.132036879	5.57623517707614	4.24716969602694	4.98075909004319	5.67911806054936	5.38210931765394	4.37549177145588	5.47792793378784	4.14883204049832	4.03221015785011	4.61931359468165	4.14505888747004	5.52485446779397	4.60490066990962	5.46551073760053
ADRA2C	5.41238509813471	5.73287179552895	3.69003125074407	6.12406696980552	6.1736867115693	7.15928519453925	7.05776754742762	5.70447640351914	6.95904009283026	5.56192249803528	5.7493705280426	5.20705419401677	6.12362300177313	5.96971154807757	7.11639587425618	5.50348273336623	5.59220239588784	6.43019758506679	6.40044837963951	6.74202178351152	6.47693067244772	5.34182406583569	5.6307572155091	5.65918418283744	3.64511263002552	6.04546055026607	7.06882558305641	6.87150722433015	6.09415971645809	7.07000335871096	6.9693178181314	6.39490726591745	5.48868018932044	5.67664264011747	5.1399850095585	6.04482173976779	5.89263986573935	7.02678959576453	5.43225099674875	6.77372199124577	5.51999548270292	6.34841348364012	6.31946282749286	6.65563111110814	5.82161328663723	6.91593349335306	6.30119386454166	7.31934451521642	5.21378846967078
ADRB1	2.03017595059794	3.81324080021404	3.22870414762221	3.18502016330441	6.21769104619146	4.00473844582101	5.80225460453155	5.43309308995871	3.35724992492953	4.24773390123698	3.2347998544371	2.84798707187034	3.35534187244221	2.81124547532895	4.14908061614094	4.64544549783228	3.32265018365325	3.28645472108879	3.92942800629355	5.47738747678491	3.62658894246332	1.98836924158585	5.36769835651105	3.76089291694505	3.17508879833041	3.12249676191037	5.41566482709352	3.29849792414698	6.14991273320859	3.94535323758976	5.73556559838029	3.57446805274785	4.18712487930168	3.18573061848898	2.7995777516968	3.29810904041273	2.75720570214066	4.09413194652036	4.58595997271504	3.81084405596124	3.26953604973434	3.23075333193545	3.86678205118762	5.41074764778096	3.18268477979918	4.39525216387749	4.16429351593863	4.20476327675767	4.83879662890674
ADRB2	7.5548263110307	9.08569887969088	7.75247161248145	8.15716308944607	8.43689468782392	8.20059296113712	7.15977955863194	8.1846007399786	7.26961711143932	9.29814794684193	8.1717916908211	8.5226928557305	8.59152738368296	8.37393258516594	8.23144354719217	8.25643229747658	8.16246309754445	9.02064481174378	9.37614464738928	8.27584066016025	7.88372390270667	7.52754634899273	8.17039689954421	9.09086665819612	7.72941815342987	8.14265205743262	8.59054797430492	7.23463614526989	8.4282591316714	8.18696403140222	7.12197055323552	7.86349983755646	9.30719419074758	8.15766780798459	8.5155517354893	8.58584140275434	8.36385674992967	8.21888938143411	8.24395366224656	8.25547820909141	8.14808159411947	9.02415924793171	9.38630659448002	8.26417990524825	8.4283397846138	9.09620646013179	8.06556887467834	7.99153034414237	7.58298940395648
ADRB3	3.63012488481928	4.02144556701654	4.96113723516306	4.88658052613679	3.82375832135358	3.96893908193453	4.91503571041793	4.61923916825598	4.40699339349874	3.39737367347138	3.98333984418769	3.64059682745301	4.36060444474523	3.32346359066967	4.52472075293567	3.36403373320805	3.38207298675171	3.5150562233913	3.33460311212619	5.33391082262394	4.48752335635777	3.67162722731765	4.65402505385733	4.06087667552667	4.99462593554279	4.92106653675236	4.14643911156199	4.44129774039132	3.86388779033805	4.00975016918223	4.94792926286565	4.52101956902132	3.43772096220252	4.02253458345064	3.67890576255154	4.39437825962529	3.36701325915596	4.55868704198111	3.40960408879738	3.18273310782372	3.42758154219793	3.55820593336105	3.38033104997082	5.36424411201581	3.82698398738566	3.87487326822814	4.72713795613944	3.48417746478497	4.18008257911956
ADRBK1	7.72100023774831	7.51400373092586	7.98773728186394	7.65839719124452	7.84648669502504	8.04040510665567	8.00414482746906	7.90898273416987	7.22083699160354	6.90777311937597	7.7297919274391	7.13894106703614	7.11189240035803	7.61415825380419	6.98313461088393	6.98809386568745	7.54886505726237	7.10512561915205	7.41964207262639	8.26734364457595	7.54886505726237	7.74855578037524	7.93612970250254	7.54075581385648	8.01459834324835	7.68603463612999	7.45685716474924	7.24701838518391	7.87390700642176	8.06750658450235	8.03126835902908	7.57592074980103	6.93288096304327	7.75714621743733	7.16466891931032	7.13756183405904	7.64137130638532	7.00825348504854	7.01368411777852	7.00705532181085	7.57592074980103	7.1306776713565	7.44635091524392	8.2944766633294	6.27083244829247	7.89313247247801	7.18765729325262	7.51057391238416	7.60492201336141
ADRBK2	6.64983610680417	7.10048684664364	7.10670761146884	7.37761788685488	7.7512532811293	7.85972261166749	8.02771596657752	7.59792278874375	7.24462672333925	7.19356852596567	7.30941852913523	7.89992115068961	7.01263803102082	7.18887418210863	7.21619767071244	7.65431688169502	7.70456397966248	7.08175803636106	7.56641359933931	7.61452051125823	7.84456733545172	6.68130703167149	7.61028290386796	7.12292064279468	7.12712299146138	7.39424369584007	6.77655635151959	7.26443140703645	7.76051525010862	7.8664451298405	8.03093009227954	7.85188246303864	7.21413474875616	7.32696535259247	7.90625545947353	7.03640897098602	7.2100174062294	7.23632470836203	7.6653727574406	7.76988067268783	7.714442881	7.10385756630514	7.57946020506953	7.62616094776603	7.2858516125618	6.49332100021385	7.55261125000736	7.50464403779089	7.554974346
ADRM1	8.84474404218235	8.62924037149384	9.87288034437085	9.20435359146096	8.82702253941755	8.71907143716207	8.98320490844344	8.89814408059249	9.10169137518045	8.21349092401368	8.68277160800937	8.76318725188453	8.99766681897728	8.8758426917152	9.05501267956174	8.84811615877551	9.14292577109053	8.58353162623924	9.10169137518045	9.2246132775907	8.96393625593626	8.85663523043402	8.90831487938222	8.6540332921361	9.83347317285844	9.19862780487612	9.39940131282286	9.10030910656092	8.84055687584451	8.73857056000803	8.98884694871296	8.97069046825179	8.25982505874675	8.70438859357809	8.77993705158115	9.00250993971365	8.88593280002585	9.05674273108049	8.86064420530526	8.24774675315745	9.14004021835256	8.61035248241163	9.10062448733748	9.21786443016672	9.21241205785407	9.57418238700464	8.60115018372814	7.93030643930599	8.88204059919395
ADSL	9.05519314896482	9.49847371722201	10.1509246465371	10.028244539705	8.98661148683999	9.80573790337798	9.90402136373639	9.29115082501121	9.50810929550398	9.25385462624936	9.63269881870144	9.69082961139554	9.34927431323603	9.273406303	9.78721194315175	9.54685163871387	9.47130291759597	9.48130076946042	9.29758704574599	9.48570929761555	9.57317497943219	9.09197173570188	9.32256861536717	9.52646604553967	10.164127335934	10.0436899763216	9.67141660516197	9.53634062178271	9.02487373654038	9.82581353216752	9.92271911284827	9.59860249320347	9.2861861603797	9.65656146510319	9.71314939685571	9.37971899332402	9.3052729466668	9.80751080774183	9.57301470533385	8.82077605291654	9.49909265291061	9.50900540548263	9.32924010113364	9.51348306162879	10.9886159516389	10.8611184191402	9.76689936461875	9.53155734280036	9.4927678278791
ADSS	9.57810513887055	8.74604692051955	9.82125478674234	9.30162812245058	8.61629007844262	8.53743991542887	9.06333186315366	8.2855225293441	8.42217489931567	8.7958432510433	8.49413103008612	8.65299336214909	8.32934258229236	8.75453290103145	8.19492943246617	8.38507814425858	8.70828701667152	9.13315991217776	9.04233636994448	8.7360483763098	8.68811160059312	9.59863748729796	8.28013732825611	8.75140171918975	9.84674569007467	9.31708656400975	8.64801877515282	8.42021763407598	8.61847377089307	8.5382284765452	9.07437889786381	8.69206247502889	8.80201947936267	8.49416761232779	8.65573908427197	8.325304587	8.75954819774283	8.18754287813468	8.38245114544278	8.75856430477936	8.71262688428487	9.14548453314057	9.05286421894315	8.74049942333989	8.20921708417799	7.48150404014422	8.41104580088699	8.67169770244715	9.15919641806513
ADTRP	7.51172703257084	6.75719267943973	8.56347494456498	7.31517839678419	7.19366050477292	7.54704200114712	7.64147999322595	7.45261572608942	6.85580312937709	6.70373456936375	7.07510369041158	6.67353727606751	6.50031203660533	6.60198741960729	6.87806120881335	6.52571200863143	7.56686813295642	7.50068973180234	8.35150018470406	8.46070122397885	6.85013182484807	7.57579170055433	7.51519240228655	6.8194118550702	8.62461837057733	7.37870177812239	6.6082087188971	6.91708519555785	7.25647543976768	7.61072907616868	7.70414728650014	6.91389394759246	6.76579601928108	7.13819464676779	6.73482013330317	6.56166643077778	6.66421965152292	6.94065562707034	6.58518119017362	6.59265679947816	7.63002843324337	7.56351646387643	8.41344606001535	8.52224824333273	6.04283739277285	5.59350317271937	6.32211918863422	7.05174572594255	6.71021186679158
AEBP1	12.4292233089757	10.015431204632	8.85798667403286	8.99324373561331	10.7195273709182	10.06538362	10.4793972831683	10.4907100172728	11.3021239988348	11.4975925624128	10.1078854364182	8.37353625297411	10.7115640023128	10.8142704684961	8.97786560518543	10.6173607753888	9.36185629338245	10.6333027731793	9.08724813266518	11.6171878458334	9.46943210092282	12.4835184772544	10.504033426265	10.0206810941169	8.84291208047212	8.97959313314843	9.70797870096194	11.3274099398136	10.736437355874	10.0713667661783	10.4932165963853	9.46404865777729	11.5279220181577	10.1147238869846	8.35027359660314	10.7284522524195	10.8323091880166	8.96422291602179	10.6330080186289	10.5809684541307	9.35441559519237	10.6491713490098	9.07573808740047	11.6500550368891	9.24565602215991	9.24376459841924	9.96845074830179	8.86494054904146	9.20031560776155
AEN	7.23143739365395	6.63982626539494	8.87126482166273	6.8637782473183	7.31296053925355	6.94412396650147	7.76657830052428	5.50310934929973	6.99599235091676	6.66559979571399	6.99830083702887	6.51738556982745	6.80944942367758	6.9278279860963	7.73675464916028	6.45084283902267	7.14960385529166	6.84431443489375	7.22977864223747	8.05755505897872	7.17640478085043	7.23345224388876	5.46821849073722	6.6298630849946	8.90003077574784	6.85848700850172	7.38151842711733	6.99371550660768	7.31634052528416	6.94067821439525	7.77714477535791	7.17656968697241	6.65582646262505	6.995456487	6.50483810276963	6.80284251723078	6.92393839531384	7.74795119964285	6.43713671927892	6.8340664229747	7.1498400388454	6.8386785683603	7.23149904126138	8.07388866936056	6.12652393687629	6.27588497090743	6.60901947953405	6.98094860037357	6.70041853440702
AES	8.26311744414412	8.12331707401191	6.87948140782185	7.87742567308159	8.77335147562372	8.33654394423444	7.96416238352601	8.20637970344432	8.61570166144892	7.1810968060473	7.29296143199478	7.79973911392718	8.21776332023098	8.32479565473556	8.57727027097166	8.03150669810173	7.5021605450317	7.5871294244351	7.89830260166492	7.87590416450581	7.46781134460625	8.19799661885681	8.14216176106672	8.0600460467371	6.83514724208939	7.81887979015231	8.92586107261778	8.54507574934883	8.69901575605528	8.27020357108866	7.90311145217477	7.41391668071245	7.13143183503542	7.24259160857713	7.74167941824661	8.15325537254201	8.25830939670025	8.50686954174122	7.96995831986993	8.2308300001543	7.44813945751612	7.53139054518817	7.83873228644937	7.81632872445217	9.40477519181055	8.84947074129937	7.83743539232514	6.17709590242732	8.33765534048042
AF007147	8.1645655386491	7.12766551924978	7.85416675140397	7.73578739716077	6.94713529389568	5.10107421817028	6.55888009071477	8.02798260044777	4.87017457045868	5.89328698308258	6.34320257025822	4.6992419014668	5.99686449957892	6.15267889394712	5.63097953156669	6.47225873174714	7.43825000655006	7.94964555493226	7.65273098139658	7.60521576390813	5.57264422405538	8.11367544001543	7.98339410781551	7.11356056663091	7.81516403821131	7.70105979721322	5.11277381903921	4.93276877697445	6.93838328053443	5.1539110481556	6.56305457109484	5.60823559142978	5.91954027327521	6.3547931237235	4.76470200094936	6.01922453102037	6.17037829205058	5.66573219072267	6.48068518588421	8.22007161041076	7.41330400554473	7.90678257118458	7.62072108224224	7.57479234200367	4.98301383245404	7.04030013368439	6.07866579223183	6.95751489521704	7.64777291054408
AF070581	4.28449221620444	3.67648373248253	2.48842763967843	4.84506993160864	5.69815457853261	5.38429211435929	5.25274526654497	5.1465371105272	5.58954252723129	5.14516247359029	3.72218770206016	4.75613814779657	5.32333401792244	5.47444384016957	2.41488159589814	4.5842006587555	1.92011809788981	4.63118590188135	4.42022939378916	5.50626229030233	4.19068876657046	4.21453826324844	5.07925102022346	3.59049615017552	2.40772389599674	4.77680780482003	5.34794707842439	5.52797052998277	5.64087523881364	5.32392995667035	5.18895535454646	4.11799554065377	5.07844357928471	3.64956080789751	4.68906687547907	5.2605731329939	5.41380981251604	2.34809235023208	4.51387690545604	5.36161403253178	1.85742369783279	4.55989483668844	4.35135331926344	5.44476174697455	3.9042344765544	3.12174384978125	5.97946839177376	4.63832513306349	5.2595098451735
AF090939	7.46788255118196	7.16382042672749	8.29234649566775	8.10380182394248	6.63802328515451	5.32757291240653	6.72848204238789	6.8743994730112	5.18503006397913	5.23542175613496	3.74399190530881	5.60016019558137	3.85593255869426	3.75938561408258	4.06543553882899	5.25354491902718	6.52113919585572	6.65785841956616	6.68737095251724	6.14890965176445	4.98587433862053	7.47137188798969	6.86389222326835	7.16050584831131	8.3120881733091	8.1202601425018	6.00146658019454	5.13260629485746	6.62104079348861	5.27902720236604	6.71418567567507	4.92915303698106	5.1850816785358	3.66414995268404	5.55765146830047	3.77896767144543	3.68410074260462	3.99115562677318	5.2028820040194	6.67584535190879	6.50090685706402	6.64304592410179	6.67239181178834	6.12009603880461	5.75003693690342	5.08238643747791	6.29965904850983	7.39907695516282	7.11190382369259
AF198444	4.20143409767261	4.33028197803359	5.55413543988088	6.90573326820766	5.31951842158247	5.02420090562176	6.72378499917319	5.32277822349189	2.76463028819496	1.99000815416221	4.8346613693741	3.18204297934069	4.02820552746411	4.40553985639645	2.48052293801648	4.81833071028926	4.08260003056841	3.89588463783173	4.34635873749369	4.96087801769206	3.97687801527601	4.14163958884179	5.27505628190126	4.2731167099675	5.50932847086714	6.88072381555071	4.52661906647523	2.69239188376077	5.27110390579778	4.97334819169628	6.69521556248963	3.91452121787672	1.91603248049067	4.78028208372743	3.10662907339271	3.96745228549794	4.34926137757505	2.41216899652489	4.76072572311375	5.65725997219345	4.02175013659722	3.83075546627497	4.28737045408327	4.90590538904808	5.4402849176012	4.72356324065186	4.42727979643563	5.77392914958752	3.65582589822108
AFAP1	6.18101780657258	5.31796815051463	5.75084894055239	5.00715462667733	5.19319693446555	6.13498595734482	4.77241911600642	5.19984668480439	5.80577602572196	5.99268782074311	4.84866832145827	5.26468414790575	5.13275566099226	5.14448112128099	4.69643002996474	5.33799088501219	5.11174685489282	4.85430565515602	4.0246516168155	2.71870975300158	5.64087384547387	6.18360731377855	5.27525816634273	5.38767680795014	5.78481817948899	5.09840428951912	5.25619620010599	5.83769541889712	5.26879201076434	6.14061544010615	4.8861484740131	5.68266601627705	6.00936096655765	4.95483527614129	5.33679510125151	5.21584901731472	5.22718888852625	4.81338603894512	5.40108979418924	3.19846817705508	5.19668124854096	4.95872119097554	4.19383972491027	3.00394360010199	4.42578717779324	4.89922285422663	5.69064010613701	5.43480319281191	5.62598096719664
AFF1	9.90582173874833	10.3698485806461	9.94020917683837	10.0957438374937	9.21792907517617	9.15122735827418	9.47517123565279	10.5124601048609	9.38402352912116	9.79060727244299	9.17460652725344	9.07618106978594	9.54294215353522	9.00136156183353	9.07349811322736	8.93307129921258	8.94453226382044	10.0066252541342	9.51784124855092	9.24999958655147	9.36451066532657	9.89370379921184	10.5003633424732	10.3576314474048	9.9280504152849	10.0831279189123	10.0803501840674	9.37310496568075	9.20726272399806	9.14071299366967	9.46421484191231	9.35332306966042	9.77907790553988	9.1640420450631	9.06491494341548	9.53146607404845	8.98975827552751	9.0625203481465	8.921058436	9.24030870199121	8.93298450800716	9.99497364441395	9.5066954559383	9.2397303637961	9.81649889136008	9.86218433543109	9.78376125459334	9.87448430260129	9.80088248436873
AFF2	5.24573474780531	5.17242087821615	6.28049864458836	6.02229257961647	4.27557463666582	4.58511267073885	5.09638628732078	4.40651417773326	4.58745538147596	4.62585470195631	4.88749335027341	5.02515624981835	5.25466584424495	4.60797981469224	3.92497515027446	4.75603876438062	4.60000557106801	5.15043018930789	4.86808428693382	5.56776340551103	4.69779540800857	5.2741499434475	4.4196837387495	5.19809464035529	6.32891293280313	6.06581199449084	4.6960578898689	4.60295940601382	4.28533028396674	4.59857033990835	5.11955114076158	4.71364438110706	4.64106427935336	4.90754102352434	5.04727794047839	5.28313149992572	4.62137459741244	3.93225646904729	4.77247679729137	4.67806719770051	4.61314661532134	5.17461987705045	4.88702451680935	5.6010631107694	4.40626957693031	4.84431065846834	4.84168246950515	5.41557488009145	4.9658600238176
AFF3	2.9479586909412	3.08775484009121	3.50618347479969	4.20204848129767	4.26190914433462	2.92375603234697	3.09996458081414	3.27637226799965	4.19666199681459	2.31710594054066	3.53214762684457	2.29854067608878	3.13762037973494	2.77130355403555	3.6407604980034	3.83050125281336	3.4787038694195	2.43385799811865	2.70148275143426	3.74548221910922	3.91114461684155	2.88683088867371	3.22195136408961	3.03215217829206	3.45685449328064	4.15217381263849	3.96146889997765	4.15217381263849	4.21290564041861	2.87381586500787	3.05318587989427	3.86143472152291	2.25003373586916	3.47956832077425	2.25660383962352	3.08228958736843	2.73079025250839	3.58318239873614	3.77321672023858	3.8606037465658	3.42226740068826	2.3887301378019	2.64147516460093	3.69443051511713	3.56379868065335	3.20565076347167	3.06609471216611	4.65466913721454	4.43101332614399
AFF4	6.85485004467018	6.13002025603338	7.23152627483602	7.10592683735878	6.44364589765284	6.12049081031469	7.05398037078799	4.34772719828687	6.33515323768401	5.68632779838404	6.12625808753941	5.69890439896214	6.39266351103636	6.70623911742411	6.31506728294152	5.69890439896214	5.92491187580906	6.20233522380295	6.51261627376974	6.95317019983338	4.40965999420779	6.83135058491022	4.31910176110047	6.10249697208474	7.21106980663093	7.0850429933898	7.12650138401784	6.31022013008491	6.41812468252158	6.09542950500204	7.03197861432734	4.3831089001826	5.66179616883188	6.09943921987884	5.67234491436998	6.36751042779112	6.6820252947908	6.2887239063448	5.67169593301562	5.96217526904575	5.89728194430526	6.17797984076352	6.48804703454976	6.9307001476417	5.80434976458748	5.53532556102326	6.46850015715883	6.38097803348614	6.73175788660362
AFG3L2	9.57193590887579	8.61398514750443	10.0444720785018	9.62170542009797	8.59792033351469	8.86030021089224	8.7336774710674	8.73535159566716	8.77365857386553	9.06960181612825	9.74976858975734	8.95585147478673	8.0104676912461	9.44426829131068	9.26325278812071	9.02200460650892	9.25418029998458	9.40010645051455	8.99842552976511	8.69474280769294	8.66198159032888	9.59734380963693	8.74425769270556	8.62102562900802	10.0786308909234	9.64771361299223	9.02562371226417	8.78321046053819	8.60472718926898	8.87115758265317	8.74257056776058	8.67000359127957	9.08475994	9.77858480905654	8.96894548908558	8.00399494028013	9.46765022018188	9.28195104915812	9.03637231801308	8.83251728752643	9.27271597240647	9.42253963412521	9.01229518614867	8.70238361811476	10.0986350504462	9.77306832403519	9.12424366644832	8.86613572705556	9.13179158140698
AFM	4.06107323549224	4.29713228903107	5.38923725757387	5.5204544584366	1.45816696648879	5.07936266483306	4.89324673315246	5.50229446042109	4.25677385021096	5.08879594266207	5.47118036643401	1.85246958990845	4.82416853785084	3.89857123234754	5.07176911126857	4.18077026849274	4.88522797250854	4.93120501118972	4.86951666258649	4.72886564470241	5.72417879436876	4.17637171307521	5.60024385312625	4.40792617450844	5.48630697459207	5.61755347343965	3.6780681140223	4.37060619181085	1.60400278965874	5.18127883043754	4.99672631539548	5.81936692954016	5.18911130130255	5.56923506143303	1.99165185242974	4.9272729226713	4.01216000540349	5.17409980948402	4.29403755008288	3.07218963242618	4.99002165146131	5.03341346777864	4.97237255180222	4.83368004010495	6.29164816431071	3.74135142286445	6.0974409945063	6.23762538718135	5.655980388
AFP	4.61439408517282	5.27283464748979	4.92400670470778	6.135366919	3.39489677492818	2.88479429892375	4.97069827573092	5.07464805438613	3.07584373323499	4.98918538401451	2.66589947804375	5.77713448492343	4.41297615313065	4.60790275514318	5.22361902977963	4.99708921895537	5.37033214622661	5.15043542426775	4.44374567672731	5.20796074390332	3.9822259293521	4.60612272125468	5.07487484272604	5.28090049785464	4.92178595724116	6.16455100903388	4.61883567103963	3.0326361426838	3.36363232139305	2.84604172808769	4.96918519158153	3.95987321895976	4.99306444787467	2.62070876217634	5.79712538531787	4.39741593451171	4.60046821987323	5.23102561922781	4.99711695069115	4.81400401783605	5.38016173583766	5.15299697019682	4.43236742873158	5.21322682857022	5.12650649937726	3.58770635193614	3.53103644609121	2.79095688370763	5.66975990447936
AFTPH	9.33704869770699	9.59761583872408	9.52392547527594	9.49358470116318	9.26807946583587	9.69232701149897	9.34959516291284	9.37857044465363	9.58366418599801	10.0001810238035	9.89160670915535	10.2127994313482	10.012346187572	9.70099806943559	10.3158417140536	9.72909321749725	9.76703898089099	9.65472523817602	9.78773797968149	9.67691347870411	10.082598412238	9.32657022558748	9.368502245	9.59239039417042	9.51721388842667	9.48646334523238	9.81316267720089	9.57813903385369	9.25611471934825	9.68868801960327	9.33903835148107	10.0879886510955	10.003700178737	9.89298739520843	10.2214044848683	10.0163925995194	9.69789173840214	10.3266806866159	9.72670679787937	9.6325316568621	9.76548491553581	9.65096738295077	9.78673306856062	9.67357295974299	9.33097384661242	9.22380643543727	9.16373897296116	9.64028907316277	9.72715387537916
AGA	7.82605116822421	7.25810280750379	7.39427461220953	7.36889946687938	8.1027062581231	8.47438483594902	8.11817363821771	8.56660250276452	8.44320759481257	8.71664482359311	8.14410363762401	8.18387699027239	8.00986624791998	9.04210711792328	9.1453664957741	8.68154014331436	8.53431471769483	8.23567921572703	9.00356581086332	8.51039508488378	8.35212450063253	7.81393037218061	8.56846325174341	7.23231533575218	7.37152251052651	7.34537804401513	8.1525185446302	8.44300700164391	8.09640706117794	8.47471694037077	8.11236545221705	8.34993303778349	8.72126056780398	8.13829006770239	8.17897423575119	8.00115847000078	9.05377223701588	9.15910358860992	8.6857114458833	8.52812666582114	8.5357665422862	8.23155072368046	9.0146585857535	8.51167675527183	7.59144033734058	7.52110669574727	8.26541044645911	8.03635280397027	8.20215545303402
AGAP1	7.65044655087278	6.71637787733507	7.8642866928428	8.01017617889209	8.18545338731723	8.07908285098603	8.11379148265957	7.70443044548385	8.81097208980048	8.59783689115546	7.2844590780849	6.92152608166236	8.82948130945909	7.64352640762759	7.34822251037172	7.70971194218329	6.91302599370429	8.34372301693078	6.96555016245379	8.05317876437883	7.28185232049453	7.70088534927284	7.7550129333611	6.76515172601101	7.91437729923821	8.05987745606078	7.33446890334592	8.85882119462395	8.23423451554648	8.12830931340267	8.16299951381869	7.33208739169595	8.6463454743128	7.33501070505623	6.97099107826563	8.87741916572906	7.69419254136872	7.39884625532693	7.76035961966053	7.08383578489695	6.9625378053001	8.39141220179361	7.01545464011184	8.1030170765376	8.19904810802484	7.98830943943954	7.80906762301576	8.49100309246121	8.16808868120268
AGAP2	5.10670717974572	4.81235439127478	5.6074970467895	5.92568488489732	5.74140267246206	5.67940927520871	5.2460292927301	5.09920132202567	6.06864823452109	4.93841463360901	5.29684726279656	5.1946844725663	4.99355581849642	4.90230842566057	5.60047319836961	4.80320558079564	5.19686539781367	4.83081533576324	5.65493217091986	5.67744950992441	4.80491725822298	5.11975193411919	5.11344612938033	4.819777066	5.62942506932548	5.95358591461349	5.10065094670104	6.09966770134655	5.76510524483931	5.70001828044984	5.26174954344348	4.81358173724027	4.94909803777585	5.31268606365719	5.21177859216391	5.00439118793278	4.91276193561012	5.62251562083978	4.81129164078458	5.07776078056778	5.21140634320897	4.83917530652673	5.67934843634271	5.70071388879345	5.58867587425288	5.36433846587925	5.03959489372172	5.39986643509362	4.85549844048778
AGBL2	5.03794748795458	5.41637187801029	5.27995770335112	5.5211668980144	4.56580925862593	4.9673398093851	4.54525151702301	5.02102528036632	5.66718010720894	4.94154030241251	5.06662877874543	4.1433035889102	4.78658243331864	4.90567163392912	5.09305505006322	3.64558233018105	6.02430396363521	5.47753629994988	4.3518031835801	5.50678064729424	1.99779071919324	5.08642038777378	5.06896314252373	5.45772857264086	5.32058028513755	5.56028547838755	3.38831080170809	5.7028040269884	4.6210285817314	5.0159351842897	4.60310584083397	2.1046747487015	4.98867746529445	5.11379290094452	4.20936487307775	4.84061046133465	4.95412557694682	5.13731212118623	3.72299006086158	5.2094152906501	6.05486480936242	5.51701597291155	4.41661396155091	5.54642360777684	4.83964547571567	2.35687759165787	5.21518032883142	5.39435361392745	4.78031627323808
AGBL3	1.90020531154883	2.85791265937102	1.67105975485006	3.45353443717091	2.90659626798144	3.74782147317044	4.73056282235706	3.67003301079854	2.49711421836898	3.67435598702497	2.45050939453491	4.48312050587527	4.31247654533867	4.73130267184684	2.67561751621205	4.25877258281594	1.69359342711619	1.0005276094699	3.31178082444983	4.50086849261383	4.36143272025116	1.95314008796375	3.70359956677041	2.88427770311727	1.70502765317615	3.48100429024912	4.05470660252165	2.51962890890936	2.93491980351892	3.78324988312093	4.75831765395868	4.39770601296448	3.70241967001863	2.50097144928391	4.50692020025112	4.33663194726766	4.75396114066293	2.7144932241894	4.28775157109652	1.90236870287908	1.72873445463916	1.05384771258578	3.34714666042191	4.52829161730721	3.18110931315945	2.76115447083966	3.40274087249757	3.21910887621772	4.32431787166864
AGBL5	6.71456507631214	6.32826769141076	3.69344439093952	3.89308486746474	6.51383152203719	6.3731182988452	5.97060262868535	6.12569438145394	6.24896957715754	6.34058957532962	5.84739581344388	5.66682118654924	7.07545907363808	6.25985794958968	6.61377805763657	6.13197317645145	5.6480687856142	6.28620636433038	5.79189015322126	6.21025072378057	6.50943608100278	6.70716827221883	6.10353872447022	6.31072841250603	3.62055668038272	3.82320145492427	6.13958306252959	6.2297626990511	6.50064121041114	6.35680392825623	5.94423457543331	6.49642025792367	6.32361539216828	5.81701876880214	5.63182180917806	7.07706131159873	6.24026881350558	6.60351320648154	6.1098038437499	6.46354734733236	5.61360731464174	6.26846849994078	5.761163358	6.19036617470808	6.21714771460544	6.41945138148418	6.12074931032559	6.47114268349468	6.15885112717013
AGER	5.13081151608708	4.35711106197407	4.86387578407102	4.32746652928026	4.37502293413959	4.75385402612559	5.39749993665724	4.0881892425559	3.87731769722674	5.0037821254317	4.11080550566292	5.60024159294181	4.59076151063845	3.43033275378837	4.78649221137151	4.78402077246422	4.78317707628041	5.38449843660135	4.74532245146243	4.45546606442874	3.84302429020779	5.08993231496755	4.081845934	4.34204647885546	4.83110372631473	4.31147974036163	4.05860021405317	3.88004983529491	4.35935931251385	4.72326679380544	5.34819042342819	3.84897376259547	4.9651286113588	4.10360355232908	5.54475805486475	4.568573271	3.44826545605207	4.756361223	4.75370056404276	5.63390955033454	4.75119929417935	5.33570283848795	4.71756307029608	4.43619447494229	5.11919942011641	5.4089726663583	4.61490274094279	4.292515489	3.70236874062588
AGFG1	8.50915771409713	8.54705532728989	9.73051480798027	10.0641444396161	7.99094990624856	8.25669003048627	8.8675159085838	8.58743210548974	7.66025856907007	7.87735346853776	8.34188946486776	8.63283690641433	7.97856193121621	8.38411271697026	8.09915990158035	8.29368221283232	7.78298886832822	7.87735346853776	8.78859504071542	8.53242330441681	8.34624803549787	8.5060466663673	8.58583384633168	8.54473335949532	9.74744150856794	10.0867568402655	8.81693982572247	7.64123678578494	7.97955148779115	8.24973924575943	8.87038807320157	8.34069750823662	7.86283673436843	8.33607160643429	8.63201078640079	7.96612833048454	8.38009960529104	8.08910225901479	8.28737150037104	8.20629973218727	7.76565039282575	7.86283673436843	8.79033799033632	8.52990015752386	7.61491757860376	7.49555392413269	8.61189659365471	8.57928969274151	8.71634120364665
AGFG2	5.65533947820879	5.44879267097808	5.66882601642072	5.72978919701177	6.03602528445777	5.94536569389996	6.02323713494735	5.95732949676651	5.57707266595689	5.97185765038211	5.85591492878337	5.9641235777931	5.78857760422468	5.8921346159945	6.16321499583071	5.89013794506107	6.16671366018526	5.90504478364042	5.4299541369213	5.33146591841021	5.65667727438583	5.63857149468359	5.91540778	5.45203838251753	5.65254831251715	5.70756773373222	6.51378759062161	5.56728636543411	5.98635686902652	5.90551097929157	5.97499007867097	5.64076782178692	5.92849748184514	5.82311282110358	5.92092840215893	5.76149654756685	5.85510460061061	6.10242700535134	5.85422420171584	5.76331370180012	6.10562672902552	5.86743375332939	5.43434466306802	5.34538690868038	5.35140273006636	5.49556892680974	5.67668760186963	5.42512286905651	5.68173858116539
AGGF1	7.48260876221687	7.54082761492821	7.60658291881823	7.27054062440347	7.06742088443223	7.16515785749306	7.47001978952605	7.8313640386791	7.49130782640151	7.91616985009841	7.80447029336531	7.7745438820393	7.75230048759979	7.8741591012205	7.53573716233227	7.72183070085461	7.52604663019179	7.94451863178688	7.54774209748207	7.3898629128872	7.99444322083993	7.46569241527005	7.81625406347607	7.52410860133493	7.59039655467219	7.25228053086863	7.72528537485835	7.4739862226497	7.04692002898448	7.14659686584571	7.45242763188833	7.97980696436243	7.90123598248737	7.7890402771052	7.7590924488679	7.73671672524397	7.85919730288067	7.51922768621991	7.70663821247993	7.87859970025665	7.50929880266847	7.92980098608125	7.53118045773665	7.37214103570292	7.67392816670661	7.61984813935357	7.80012906293623	7.74664940536556	7.84128462400412
AGK	7.72096722743428	7.64361026325606	8.38982165418628	7.95157947447638	7.84524693431106	8.03084512143625	7.83208731930223	7.79913534987305	8.20239278919517	7.89972025104709	7.84564427185054	7.64714718257474	8.0298067970744	8.16633165061763	8.1116702863169	8.26490989855039	7.35068845565238	7.81193419214665	7.93035784248561	7.76214407232273	7.82394973505818	7.74420699544558	7.82117202100681	7.66769658391584	8.40074612979487	7.97046005539285	7.48165740512575	8.2168613170215	7.86639441793511	8.04824436780272	7.85354298261575	7.84501363354568	7.91968835402126	7.86659256253935	7.6712211837885	8.0471695246356	8.18089042406594	8.12751385163562	8.27814529730732	7.87478383308537	7.37886235852884	7.8340554151333	7.94968123796353	7.78435958417622	7.48111150185429	7.88754398544613	7.88527405389651	7.90455976655864	7.85353866010269
AGL	9.29918681966195	9.64580274983743	7.23125005241847	8.88918674178775	8.2679984332982	8.23062776775526	8.35446669534805	8.56026158646705	8.43937888768418	9.82050392519609	9.46110904694607	10.3024519063956	9.6619044042633	9.1429228047435	9.17272240398494	8.92345928234077	8.94874307944918	9.68449042214723	9.91938395705721	8.34905490350895	9.31198457044019	9.30167339547462	8.54921661636872	9.65609322025587	7.18869224748438	8.88458606849989	8.95471886928176	8.42561811026979	8.25000102047187	8.21270300057409	8.33875364335407	9.31514043053086	9.83291916352037	9.4665022990435	10.3242572797391	9.67242697857674	9.14293438758965	9.17315631992451	8.91943290478923	9.29199530056337	8.94520720467431	9.69548859555713	9.93443176071925	8.3334774334075	11.5803520610347	11.1636271783023	10.2132980420344	8.87683658901226	9.12714901388541
AGMAT	5.96576448166309	6.20706478570104	7.19500905428314	6.65810418611801	6.75190669692711	6.25669314081194	6.48977851256683	6.93153989137558	6.7579097691154	5.66752041751533	6.91032810702895	6.59671228021285	5.28412191372571	5.98400925825887	6.64395229702992	6.62391613883102	6.25819269397286	6.54402880613432	5.77603801305644	6.38824484992902	7.01656491367146	6.01943503097085	6.97641532669897	6.25797654082458	7.23579141963602	6.7048437455215	5.54943358727381	6.80288021796199	6.79706028757988	6.30568486796531	6.53751404552668	7.05989209396406	5.72414463783131	6.95405342876826	6.64338153035828	5.34596003678962	6.03738878312377	6.6907442735693	6.67122494818786	6.22668873604229	6.30871822902056	6.59147900233433	5.83359431529772	6.4378439150412	7.65126695652639	7.85825909210702	5.85650935906363	6.09675400714663	5.78698964750142
AGO1	8.33252203968456	8.24295896935456	7.85662559353262	7.96688710735728	8.57505467282879	8.63301244947733	8.38844144029024	8.91335320127542	8.66416607301808	8.81467531029746	8.81568455655258	8.4673525882515	8.82801716067758	8.60180440784733	8.74552875589976	8.812064602	8.03288034278366	8.5311607280944	8.34761468743593	8.65119269589223	8.7969204668302	8.32688215864086	8.92081934059161	8.23462789500493	7.83903727798551	7.95183442319354	8.54999633140124	8.66626403260224	8.57484448272691	8.63429834578604	8.38505365340556	8.80193960628776	8.81937121377592	8.82114435043327	8.46509640757081	8.83355684327635	8.60221393506737	8.74934856393289	8.81742841025884	8.45924064869516	8.01960957701096	8.52983718435767	8.34242630275078	8.65238566957028	8.08552487176287	8.47284775737089	8.30712834607409	8.52399667038151	8.5643154536356
AGO3	7.5109051852805	7.25410313098516	8.16948765165211	7.84604395728481	7.80642611900305	8.09358071711187	7.85704121010238	7.42578358113094	7.56339266094578	7.40391269678005	7.63020907231509	7.64294227465339	7.19535056644573	7.36207660741662	6.80485120048356	7.19763278130149	7.1736022530708	7.29878755136583	7.98138846742294	7.85990739636032	7.10833242063983	7.47326317447781	7.3890295592197	7.22023075332309	8.11738490125487	7.8009330595334	7.883345221	7.52386168033681	7.76251565641562	8.04326448931925	7.81211460387215	7.0769651023685	7.3677594869356	7.58937213348838	7.60206196025507	7.16274308779362	7.32636726147498	6.77919797029085	7.16551279606397	8.03586742813589	7.1411855473658	7.26490048575288	7.93417341319658	7.81467261796942	7.31335667240383	7.03748180281487	7.49717533085241	7.81400663583065	7.85199950713259
AGO4	6.12315166036268	6.43172486675441	7.04078164441517	5.95209883705414	6.02304802520117	6.05488639579118	6.62860565676876	7.06869442890976	6.57269784134539	6.99150185704228	7.11144840141079	6.93915763994919	6.54578763571102	6.70154313953083	6.32017873522981	6.43360060272743	6.04479656877048	6.60773471886152	6.94975191176634	7.36039180500387	6.63530475815294	6.14852450169063	7.07214682692481	6.44916595203785	7.04506809374868	5.98088790514892	5.92448791129931	6.58917909386204	6.05015752351425	6.08182798380676	6.64177015903034	6.64892985912752	6.99674160104638	7.11342893802532	6.94573634113319	6.56182277187532	6.71337067887508	6.34134657719183	6.45173824820549	6.95722405394972	6.07184202545012	6.6213662252511	6.9553186344864	7.35730201878879	6.8588818809729	6.63976716626209	6.88712581216196	6.82248938927575	6.72031586211929
AGPAT1	9.13468466660612	8.76827558416637	8.53787927801492	8.50717803130767	9.73548635111436	9.53654031060821	9.5620218815699	8.6585187737931	9.40301491692574	9.38543712174471	9.01760442352405	8.63033828235041	9.27704603145364	9.17117132492871	8.84370962793916	9.27704603145364	9.35129220049492	9.0630941295492	8.97616101909309	9.27011080912968	9.17012792288917	9.14142260290568	8.6553750341468	8.76775346925746	8.53332271328307	8.50193044894595	8.9978311564408	9.41552329713437	9.75552370804669	9.55235913999531	9.5783489700548	9.17754485765567	9.39685832148898	9.02215344340152	8.6267636428333	9.28633093222676	9.17866418084135	8.8446718504553	9.286928406	8.96480491126554	9.36296501492466	9.0685441153786	8.97969336981141	9.27984535226516	9.2486661236954	9.08081950084672	8.49023985293863	8.44829342665752	8.91673148432634
AGPAT2	7.3197090818548	9.45963231409152	6.86063596990222	8.20282553680932	7.93427719488228	7.69257428853435	7.89555397735322	7.62381537416003	8.1518613996887	7.48210844906786	7.46947846818621	7.4871892776064	8.49207076196039	7.90441769622149	7.66350117497118	7.48671862395656	7.81125481689094	7.65409481526985	8.21949340996528	8.08230184737417	8.01622887085757	7.32283047709597	7.61461031279166	9.37374243050754	6.88145330200423	8.17033324316261	8.80072289205686	8.1210915630097	7.91216467292353	7.67960622959219	7.87501779011539	7.99085386996967	7.47856964303361	7.46693603041067	7.48392888311902	8.44742426615855	7.88356309094675	7.65260094950511	7.48332811368345	7.29400544061296	7.79434754098491	7.64365136851562	8.18644813974531	8.05409268487645	8.39184968934191	8.27096748357214	8.08859497161655	7.78765996849107	7.02917866977987
AGPAT3	6.79695515644373	6.92909595226624	6.72629992947961	7.1877063650415	7.12496898847924	7.18610342892767	7.20022592363468	7.38140881812709	7.02641429176913	7.0789314822794	6.77276306511432	6.94430908271559	6.2814751573983	5.56817726441887	6.71814778182047	6.93623418753965	6.78733066111497	6.13627149579251	6.86660038655894	7.879889779	6.74587221648808	6.86184481597403	7.40780260493742	6.98515412093269	6.79561832030465	7.22692570994909	6.69071141415896	7.07414092980951	7.16809076876868	7.22520788924807	7.23860331212775	6.81403890699776	7.12477117078938	6.838870574	6.99939326482515	6.37987837968008	5.71437293262247	6.78812039129507	6.99217041521358	5.72033501804529	6.85251639971942	6.24442035729069	6.92762831387091	7.87250146782628	7.7565869633757	7.79228992869638	6.80220852592814	6.68028894766793	6.50581532001689
AGPAT4	8.60280646744085	5.98106963334616	7.69517782426924	6.12229466060704	7.48942088955572	8.2392970764787	7.48942088955572	8.03307159133621	8.13661450248093	7.95717876688343	6.9629187967928	7.94830335559598	7.03115971577291	7.93268766401779	7.18619166161465	6.91630605338655	7.88261640119364	7.93370500764382	8.32665687305867	8.08421518933374	7.84745637700332	8.64698798432343	8.07001336135815	5.98226781999245	7.72746294455299	6.12761240035799	7.10882164858465	8.17490014944286	7.5181854828366	8.2786280096138	7.5181854828366	7.88151319569189	7.99333284189443	6.98241544094921	7.98415244875914	7.0523590447465	7.96859482293586	7.21011900308665	6.93513027176567	7.47697612267452	7.91780146460068	7.96987686916114	8.36796399913834	8.12201286951032	6.46852811104997	6.30071545185288	6.95639515694784	8.83410032932517	8.68185548481344
AGPAT5	8.43228794298503	8.49912674066392	9.81161071837464	9.44664443010896	7.90359417059306	7.99480465257093	7.68830502152985	8.61300814371606	8.13704059640002	8.68540952588658	7.97167571677727	8.5386409369089	7.9970143527074	7.85010639272923	8.47155788371382	8.03049236907057	8.55438805488562	7.77809281725535	8.34715772278687	9.01072709211541	8.98230205830345	8.45850895785717	8.64132664371058	8.52587797760516	9.85067034785268	9.48254631598956	7.86651500913158	8.16068193942035	7.92443768580539	8.01719372855272	7.70699496671826	9.01480499284167	8.71470590740379	7.99376526476787	8.56575503466547	8.01914940626181	7.8706851237339	8.49814271981227	8.05333318496994	8.3849226099765	8.58155672998057	7.79771820346219	8.37266382159021	9.04292349085161	8.5739696942293	8.91386964305088	8.7765021370088	8.10610324604513	8.6130719035202
AGPS	7.84242036119313	7.55234809658627	8.06109397830293	8.47759642014313	8.0368033154635	8.38690079228727	8.5785545536837	7.90255251968894	8.54614411891361	8.49904100025879	8.0374577928399	7.83861546435271	8.29222815918766	8.25200736679531	8.01946997879923	8.63640191230028	7.77416282428518	8.45202843156909	8.48721523828373	9.02144818483224	8.4123539008822	7.87159071025094	7.93049488329746	7.58707210657572	8.08515110152209	8.4923662866898	8.43144748473513	8.55912263862624	8.06135532184882	8.40357764092182	8.59082430269065	8.42835584839589	8.51297874780016	8.06168107313563	7.86710676655338	8.31140285812773	8.27216907512579	8.04429818561523	8.64728627239539	7.62781305841259	7.80379491369062	8.46706737385511	8.50162039646715	9.02432693374351	8.04050509276659	7.72902866975772	8.12275734827029	8.53625323265443	8.51867765868484
AGR2	3.31049896209735	3.11838497242154	2.84418591540026	2.84714649521551	2.54474116551127	2.65542719969343	2.28420501725697	3.58023766557561	3.06929044313932	3.47032874222521	3.4910861102574	3.92981412454218	2.88705362928725	2.87264403647613	3.67970080583618	2.85886112872922	2.86425029999944	3.23623539410009	2.96782660814225	2.36006060019077	3.59195560866973	3.34637114619996	3.61837712642161	3.15843144793683	2.88310327660574	2.90865503973042	2.63892249613504	3.10923864720364	2.59460692525229	2.71237522095122	2.33184284114404	3.62872014024181	3.50528182271506	3.53524242026899	3.96939676323801	2.94040396908675	2.90998998264523	3.71986312030217	2.90998998264523	2.61758512107864	2.90932256440249	3.27317449031889	2.99926385105209	2.39965566362891	3.01583435019872	3.63069988091226	3.15916649419365	3.60173436606954	3.36039341555481
AGRN	7.68114189895199	6.95838170026225	6.69298632015518	6.6191835439494	8.02232775640061	8.08240893593507	7.6053863117777	7.45271493552807	8.41083952973762	7.53725505686715	7.35539224067986	7.13793470430535	7.63187355607344	7.81672456971052	7.20212825078579	7.56138223056348	7.67015855737158	7.63830861129675	7.08092396332922	8.09849226464233	7.62024671935467	7.72826641279103	7.5078902787773	7.03134894341802	6.77475843317623	6.70343257832431	6.72455825731496	8.43165198386559	8.05780215778811	8.11579836093648	7.65539091066042	7.67021881188913	7.58959136631461	7.41454113777304	7.20500231527377	7.68106453941001	7.85871320993599	7.26717936999597	7.61295800739761	7.08124053237696	7.71777746382832	7.68722054753988	7.14971456333668	8.13101530208134	7.51528148267897	8.35126550197549	7.77530083633564	7.77963598020762	6.79055064313749
AGRP	3.80689690527175	5.44132580680885	5.48106227772742	6.09059633354149	3.73248524429528	5.82166784890635	5.49759311027041	5.07502647423256	5.23580883220452	5.4900314212071	5.00166140383804	3.58835689115792	4.79107983671561	2.56176978847779	2.59201098969271	3.14812875862695	4.67485956870561	5.40868311980415	3.39113284094747	3.86511263841835	4.23354596032455	3.83540031650018	5.06358070933113	5.41993012600259	5.45885771657893	6.05182185874306	5.9643986260134	5.21814399396045	3.76207146702158	5.79026062536086	5.47436489061015	4.24935649969487	5.46792838385239	4.99242723068614	3.62700767511848	4.78992166592872	2.63458971851286	2.65794991503206	3.19847255475275	2.92452286177501	4.67641064200023	5.38821631509602	3.43619069322913	3.89589650608888	6.19844077780221	3.87324502785149	2.70087139732623	4.23383787789755	4.99385634203348
AGT	8.03165118340874	8.05734939091666	6.69244680474393	8.500502734	7.7579688358072	7.54979870804521	8.580396585	8.88862218452554	9.04780392887679	8.38225232900415	6.76259151679176	6.48582138466344	7.57910147130692	7.67113750949043	5.86396009096126	6.97817766840663	7.93084012516532	7.14961433152805	6.74388908702845	6.86221349157676	7.42242540487941	8.07311991393894	8.94553141588688	8.09916879031677	6.70626959306836	8.5508101257885	7.23633664572957	9.10748942424165	7.79480524449557	7.58224484279794	8.6319311667789	7.45251023544503	8.43016618606673	6.7781988009023	6.49528629335891	7.61196683790008	7.70663502293789	5.85789103148082	6.99795628841162	7.20721167263929	7.97038123353868	7.17371331596668	6.75902357148005	6.88032072474264	8.73755539177682	9.11182822577009	8.66253205530202	7.7125701158783	7.11479265060403
AGTPBP1	7.8040199271914	8.21996707244279	8.16508468463826	6.60940316649204	6.63897297076118	6.88277501260163	6.08985419967941	7.21766651273165	6.82478672856034	7.39021856853287	7.79727815502223	7.79325260639676	7.30991226213779	7.08677663470461	7.14940870803548	7.11080482972726	6.5542951079112	7.53503060548824	7.75465441900679	7.1483103608138	6.65726689308687	7.81047080249972	7.22869903683577	8.22306626551847	8.16911020532285	6.62338569979624	6.53291276960286	6.83766344461597	6.65332732698432	6.89511188625225	6.10847489069889	6.67084500341281	7.39961973944638	7.80385667472572	7.79988979439143	7.32001986390914	7.09762672470591	7.16106866961979	7.12194405111977	7.73810731649455	6.56866861991724	7.54399500718729	7.76166126966139	7.1596749506353	8.24071091056699	8.49785061789824	7.94024574478838	7.12688627785036	7.35048420251029
AGTR1	8.45913773448797	10.9830967041806	7.208004755	8.62176967695295	8.26026026178002	7.54956932592938	8.38631966324816	9.04920841797724	8.85558679965786	9.77375697521611	7.37708056130284	6.92048584857549	10.399792785878	8.38159855362743	6.98757917699126	7.41227033559667	7.48488964831609	9.34560484466029	7.7844157106566	7.86130843970275	8.87745964494753	8.38848081328662	8.96640780867897	10.8616884876122	7.15977522115713	8.54783906943232	10.2988867144785	8.77710010165762	8.19346335130747	7.49592241634663	8.31744896623945	8.79900622156236	9.67671312327773	7.32700047713784	6.87615168168343	10.2896354833981	8.31268484269809	6.94273748024663	7.36090963358117	8.07133441199401	7.43203187420702	9.25774015922499	7.72727056415865	7.80224577802805	8.95809094339094	8.91775592868524	9.36468452951469	9.55303276197817	9.53087765800336
AGTR2	5.37717376628472	3.64423250817685	4.0532594097425	5.79683553922359	4.81900719011324	3.44163723965708	4.8165164169288	3.77736768574919	4.58236168398192	2.72884049659328	4.88367501032963	4.65332142036766	4.2709498386058	4.796792996	4.02140639678656	4.61555450723629	4.9145851779561	4.21096273639724	4.84484738282056	4.84795897581488	2.99222397003541	5.37446232126188	3.77038055231161	3.63859308717734	4.04616501840701	5.79487317237762	5.14180959730743	4.57486479216838	4.81335962051678	3.43535181178929	4.81147575935036	2.98653918702876	2.72136800061558	4.87865153877131	4.64834674883823	4.26444553691924	4.790403676	4.01609382687759	4.60673724289974	3.77163106023353	4.90801535711404	4.20418643835736	4.83805739334419	4.84116837642181	4.97016941272665	4.95545345374621	3.75630507308193	4.93629576326126	4.55897638224916
AGXT	3.38403674921849	5.07491957379583	3.15775306072398	5.15725786004096	2.6943496597471	3.35483016419697	3.22191491010753	4.64916800610585	4.11375438109315	4.50982527315812	3.77366269760053	3.13045384624831	3.45065404709942	3.99326646113509	3.58497791868187	2.63052271160701	4.02691514491898	3.83697893192909	4.10524255479929	3.68278411210501	4.53295653369461	3.44490571476136	4.70539758563562	5.12836913224494	3.22123479321137	5.21099443155616	3.36624735856749	4.17278880749532	2.75859709014002	3.42221798610744	3.2841733727633	4.58972918082044	4.56647122984214	3.832075159	3.18941357759738	3.51404744276313	4.05012678115633	3.64093595950568	2.69487247421986	2.97032017438424	4.08456089954793	3.89526113742227	4.16264501925508	3.74393440033678	4.68187386171202	3.23949861257826	3.98083500310418	3.22568243114862	4.16057585098421
AHCTF1	8.32299203335789	7.85499862970659	8.70573357523581	8.91039550683054	6.9643364464992	6.89987449585228	7.44752261296435	7.1075622038572	7.71874340814981	7.61515718047054	7.53702729005878	7.24765721687458	8.04073140973186	7.94448921977215	7.40570644167143	7.26551751512823	7.1207154779352	7.70064666302958	6.61814487495352	7.29248116448524	7.19702784814246	8.35995162476543	7.12052292339762	7.88331476107291	8.74889677088192	8.95590923511531	7.57880965726017	7.74528416577338	6.97382659164213	6.9087338781291	7.46769618190596	7.21086032763659	7.63890515027883	7.55929563193068	7.26323959881046	8.07240327435076	7.97374952085895	7.42629523880064	7.28166185121918	7.15245474809882	7.13438327368675	7.72639500410827	6.61993550235847	7.30984856697227	7.85735373838865	8.07174240601991	7.96137419674764	8.07651372467349	7.72030918647918
AHCY	8.9799113099524	9.11211366954966	9.30659285223228	9.25785063143493	8.73709097945451	8.60627529413234	9.4145994112945	8.79124580111116	9.08000181412475	8.62938300640137	8.94604477542769	8.34742760583737	8.43644963850113	8.57418070223076	9.08765441792273	9.06493999789287	8.5560467082914	8.55375916987653	8.42807682968775	8.36550336577902	8.39615086107387	8.95159503087224	8.76279941961083	9.08396885000927	9.27917171197648	9.23059239764929	9.07610143937324	9.05178104393038	8.70859432796814	8.57730655395875	9.38769775963065	8.36620509618977	8.6006033585909	8.91793007631115	8.31806552869685	8.40691797763932	8.54540523108706	9.05953197909863	9.03665377727564	9.08582561318497	8.52713972667151	8.52433698225701	8.39802770951136	8.3355995476196	9.38672684640937	9.2016461041465	8.99917406555375	8.74649889566877	8.56854302506756
AHCYL1	9.89678268423342	9.95159692769821	9.23591675215247	9.84424291686144	9.37797380027096	9.6237393237149	9.39003316963909	9.39785912310155	9.68423403736818	9.88976407406073	9.5331890497973	9.53494428601838	9.79331094866964	9.37160260563978	9.07041196142692	9.2870856935771	9.28854920757708	9.71942608000573	9.33133513333874	9.3616288341917	9.67994330429142	9.90041372635534	9.39321599004275	9.95620747499172	9.22921588095194	9.84708761816717	9.65482699499071	9.6845882955546	9.3731868067197	9.6226491536845	9.38527889851682	9.68005907906519	9.89340557994782	9.5310753909865	9.53278247767268	9.79594917157357	9.3666551947787	9.0614276199436	9.28061220280548	9.43049833545743	9.28213461753132	9.72033028192812	9.32579860319206	9.35646377436751	9.5514086629459	9.35617798657538	9.67778171417111	9.81426902111653	9.54022640871765
AHCYL2	6.73035394392845	7.16010141635113	6.92963163185015	7.46565481467339	6.76212356922781	7.08516786904765	7.37627828007007	6.89758716188623	7.00430142587989	7.5024818923595	7.13949627413871	8.0515127255964	6.93160135194612	7.03515068756888	7.29493291064664	6.75399235970271	7.56035277676502	7.64449572769534	6.96333648302003	6.49164436518623	7.16634243105243	6.73535021954879	6.9069128358377	7.17470801078705	6.93873555664066	7.4854660365394	7.08842723406715	7.01510866851818	6.76797773976206	7.09782237527444	7.3950818069738	7.18064716258138	7.52252574950573	7.15324155368671	8.08142680876835	6.94135737275907	7.04646377058951	7.31164860886945	6.75959515348341	6.90313947342278	7.5819270587438	7.66730017118679	6.97343658046682	6.49152064527488	7.58287500473013	7.78314389837901	7.33122818602122	7.05709520136891	7.25473566695157
AHDC1	6.07481188414572	6.16556729524439	3.88638334948336	4.43810198859292	7.84339098387916	7.70479475725913	7.47064965781158	6.80674649820286	7.66483845883944	6.7546673742679	6.23679997428389	6.37188523904938	6.51247791185033	6.25704708570336	6.50287576953452	6.26314697632871	5.82269321753679	6.36915063039137	5.32982628565988	7.13526469404268	6.67661990113555	6.04970163208306	6.779660054	6.13987511598688	3.8655172666953	4.41661183109547	7.59926987464547	7.63159016716788	7.8096366492709	7.67155328166631	7.43918167917856	6.64980114638803	6.72726383317139	6.21180253849417	6.34620543339424	6.48638532336913	6.23144085893823	6.47695363640303	6.23777837265385	5.74728175249052	5.79753730966821	6.34276859413151	5.30555881596998	7.10626614174292	7.07569542856487	6.71418871194265	6.46963914174221	4.91558954279158	6.85970809088501
AHI1	7.96531405131558	8.04803331786298	8.2667534134635	7.68697480991386	7.90383658333299	8.11049165384308	7.56939390504799	8.00790034076712	7.46345607286319	8.05681230890069	7.62961537618933	8.21439896782191	7.63476309938482	6.85068220983404	7.16076889078021	6.9151951137442	7.92125014681519	8.1383803151553	7.79243537532385	7.18953368354149	7.82358842593712	7.923736433	7.96608120524381	8.00606986799737	8.2210763641528	7.64817653592863	8.35941422583214	7.42623294925315	7.86259311227208	8.06767282143392	7.53140322986141	7.78345771346719	8.0147048519658	7.59088875429955	8.16992479562252	7.59602812427919	6.81793269703903	7.12627895203869	6.88190556229793	7.97306101081277	7.88043979286096	8.09500616933415	7.75246883785745	7.15426563791545	6.77501799540471	7.02533818349034	7.33758140773929	8.12696040549833	7.98378885324777
AHNAK	10.5633366755165	10.7193511904309	10.0835643437203	10.532290039291	11.5626750547741	11.5299331800506	11.0941857768829	11.698728160764	11.5727491442332	11.3266610872024	10.1596033619661	11.2274373329667	11.4674928167581	10.9666823573214	10.8067992212192	10.677439483525	10.5191207493669	11.7048334691548	11.0029006687652	11.5208759735348	11.216476980322	10.5378697520731	11.6955174248754	10.6959073632427	10.0498942766554	10.5068130165829	11.089588550537	11.5669192999338	11.5562683830619	11.5231275418166	11.076662053734	11.2024713108693	11.3156354232676	10.1277196851669	11.21341486	11.4598301811412	10.9477535018371	10.7844956766979	10.6537629242353	11.3156354232676	10.4936351270105	11.7016438246542	10.9842787486407	11.5140642465631	10.7461117530804	10.6232482124068	11.11418014	11.5300685554003	11.3413040026281
AHNAK2	8.96310227521519	8.57673068144341	6.98041460042339	6.5039740819633	8.8045008576049	8.69820808915514	8.39528888390834	9.64356698064157	9.9888242267254	10.6580586137969	7.0941810676854	6.87800157444524	10.1664816090805	9.20071435806931	6.98041460042339	8.13058241627266	7.3176380264527	10.0171494493093	8.04615336343234	9.74027876905115	8.56746602358653	8.95042844285314	9.64581615034061	8.55564037013107	6.92114182288347	6.43172877174749	9.03375196293443	9.99916003190036	8.78849297372605	8.68012012698539	8.3707147387874	8.54614048030009	10.6825848075416	7.03808176357333	6.81605620493822	10.1804940484241	9.19308472114629	6.92114182288347	8.09911213106135	8.60474581125041	7.2677448264486	10.0283046430787	8.01308971488259	9.74447269059027	8.98788828567969	7.64731828920411	8.08270024663043	9.32563362421695	9.20596572389078
AHR	8.28778150928858	9.52402134953586	7.44815293671575	8.7279471544877	11.4306232732374	10.7326298616738	9.73405889762187	9.27276241147442	10.7932933240248	9.55488534467004	10.0607640547519	11.1878482438529	9.16423427611819	9.53082336742272	9.8644461546911	9.89114592534807	9.0938927910138	10.0838991689064	9.96825820538944	9.65830689015249	10.1388368226013	8.26927184003533	9.27635093084277	9.53358059667196	7.40937609694788	8.71919524107525	9.59755830343175	10.8312666697956	11.4815070541085	10.7690984129849	9.74730668698839	10.1610543880736	9.56477061438784	10.0813970168857	11.2345748583064	9.16605852485833	9.54050000211925	9.88071738367852	9.90834695016053	9.64327767563035	9.09337777846019	10.1053686804412	9.9858846352769	9.66970284200729	7.99441849271079	8.06914063864242	10.0254496151113	9.46710895561861	9.38385148482188
AHSA1	9.59574923775488	9.53408195433235	10.2308576782131	10.6599998012709	9.75571623234223	9.89406002283583	9.60488459480262	9.29894968673729	10.0374350430926	9.32893011855601	9.64865846775244	9.99261075495623	9.75357845567608	9.68617701253574	9.28897596959324	9.71930049282662	9.93756956941265	9.56842882023635	9.39069921218153	9.85513811290903	9.67272713629036	9.56718522174473	9.28138739780672	9.50772871449247	10.1822986372719	10.5962607399357	10.4402792431241	9.99457903632481	9.72208791187717	9.85638791077208	9.57699088390263	9.64186877101893	9.3107762335044	9.61842928586276	9.95102771754465	9.72004761256925	9.65472666670816	9.27110386186261	9.68678086384334	9.73298019399087	9.89812195333137	9.54132683806796	9.36962227107017	9.81821994	10.342637055558	10.3146525782938	9.82146647878154	10.006270678045	9.77899706615599
AHSA2	7.74825386562339	7.96552790062881	6.87960027951364	6.39866160974455	8.33615152771386	8.10009057331425	7.62147327833423	7.73282408760327	6.80675523116578	7.28600134546487	7.65821477457915	8.4230361079627	6.54089577893972	5.83684348504083	6.50477020824233	7.18988541990017	8.47573106771743	8.70989346385119	8.08538681381394	6.90277296570117	6.30030276303138	7.75425289731875	7.7394841518783	7.96329363652887	6.9191400475551	6.45657699836488	6.0262649448564	6.84850230029776	8.31925809000201	8.091801345	7.63295869133209	6.36084837861562	7.31014745560316	7.66807611080827	8.40213154130763	6.59322550606268	5.91522182032664	6.55844203887323	7.218693159	8.40505685316175	8.45231547084853	8.67620084511148	8.07784791412565	6.9407390480705	6.84173426493716	7.12331725193386	7.61186734403039	7.90529034771555	7.58607914724442
AHSG	3.64191827050105	4.40298871163376	3.10914527390839	4.0405651460926	3.23341660552955	3.91242480717717	3.43246368566144	3.09346491310587	4.1352179038202	4.51317216269176	4.7318372562618	4.00975278501903	3.24446942228589	4.44920604994514	3.78958585973217	5.17149897840979	2.52918496543312	3.26786155429939	3.28504019422176	3.92781947042379	4.1352179038202	3.69624323137779	3.14822736788771	4.4616693378911	3.16782699444047	4.09456920387569	3.52263172616079	4.18765369789526	3.29197493979244	3.96811426470781	3.49440719504737	4.18548876428661	4.56349864259482	4.78191050143625	4.06534808158162	3.30103790139091	4.50023994032062	3.8446974041202	5.21624222728411	2.9350946901727	2.58893873004143	3.3242062767676	3.34024834573462	3.97797066225485	4.4680314732712	4.66779132272275	4.38655646770495	3.13925880950071	4.33122600029263
AHSP	5.67553614677552	5.38270553794664	6.75407377400687	5.12259458471126	5.65406626930393	6.41865041914819	6.09324254185998	5.79600163489312	6.44195078356939	6.28073092022298	7.03402276692875	6.67043960888634	6.05038628407013	6.48576660163502	5.43073479677014	6.52376091216416	6.17661331467275	5.56929909917707	6.98299143305843	6.45998043498063	5.58404190127317	5.65747115881579	5.78049412623678	5.3604617086406	6.75229830369549	5.09735577453911	6.56542339254832	6.43546574666163	5.63562187763199	6.41118278768677	6.08147181789149	5.56366028912458	6.27197443904621	7.03661107051987	6.66820175189465	6.03843320117239	6.48018879953133	5.40888970048386	6.51885480873176	5.9172529892823	6.16681778955788	5.54903239894275	6.98504022177122	6.45294881585051	4.79142210832812	6.72908497508198	6.15590233238644	6.52437232974933	6.00353115723083
AICDA	3.75493764315864	5.23461516231249	3.14344802137609	4.74185901734526	5.09315556678523	4.29098862279667	5.07552821119954	4.91564102795537	2.67632464340386	4.86285526922285	3.06015332251275	4.7251759954163	4.65101387236077	4.74706922997157	5.85909307999142	5.64859577234035	5.36010812340887	2.8562304023298	4.76299507512146	3.88667888348173	4.1541109201634	3.69861499238552	4.86716544445721	5.19080959459122	3.07575087012177	4.69212249665851	4.90543428794265	2.61148843878404	5.04871972745096	4.23732176458538	5.02763116508313	4.10202873156922	4.81486566802575	2.99288405026614	4.67461450154568	4.59710357488861	4.69904576751168	5.82574858083335	5.61110206381487	5.18442469612523	5.31918571507282	2.78423353193115	4.71235424953503	3.82555423709611	3.70863887182366	4.81799243638635	2.53237085451834	4.64610357362865	5.10690081089928
AIDA	10.0462359609844	10.8455661968122	9.55829368650517	10.0384534843067	9.54509443484129	9.29375149638487	9.96277701158401	9.61268561310606	9.82920719457482	10.9390205220531	10.1571307786327	10.0890929391649	10.7864061344939	10.8833501310371	10.2181784250232	10.3360376534329	10.3490829080205	10.7743317483514	10.6298670612671	9.88424676498827	10.1386925404624	10.0839464811402	9.64767030574375	10.8863323470541	9.59284304583073	10.0752615156102	9.76957192329043	9.86513441557392	9.57955578144873	9.32566418295302	9.99897062968621	10.1751567155985	10.9809255543948	10.193324191313	10.1257730112561	10.8266022177203	10.9245995521761	10.2551867876239	10.3737912523038	9.85900961350075	10.3869377558191	10.8151020348553	10.6688090855777	9.92019016125284	9.57229950268992	9.21559249504602	10.1432483569164	10.3574713236636	10.5762606405133
AIF1	9.7928791916668	8.90515407966961	9.96456224290747	9.78563350930453	10.6246443334165	10.6976333901778	10.4904567744409	11.0697523078376	10.5964378762079	9.50733836803535	10.9233725268437	10.920188505001	8.66235238420061	10.6943690111016	10.6943690111016	11.2094001230223	10.1519391686691	10.1275077209921	11.2254479491979	10.9029160915616	10.6056058412819	9.80799883200867	11.0815909369687	8.91983356847771	9.97958459052196	9.80071822496379	9.52601958445178	10.6102737256574	10.6387805548961	10.7111718297644	10.5050884103976	10.6194330917165	9.52202264703224	10.9360264423123	10.9326707686417	8.67721783929708	10.7078460983701	10.7078460983701	11.2216719552462	10.8764316883337	10.1668446553616	10.142182200516	11.2376461596089	10.9156179294238	8.63143385527794	8.50670778447358	10.4378437855729	10.7521820241042	10.4579573406252
AIFM1	8.10944138820549	8.61299240830876	7.30720522258228	8.15795056793454	7.97781941429615	8.21161927578645	8.41352160025614	8.05354609637906	8.21412233364738	7.81164394320369	8.07872932224029	7.89898673683617	8.18313914983969	8.64992883493906	8.71503958291297	8.38394871382384	9.23647022536149	7.47389704181408	8.03429685708728	8.18627944940284	8.28913627931371	8.12378519972622	8.06752672221402	8.63186911617342	7.31552086513094	8.17249559639977	8.2583457637895	8.22918890886384	7.99112230791293	8.22643701377766	8.43145564348401	8.30546279544403	7.82389377046712	8.09380192668598	7.91225794810258	8.19803667898584	8.66863249334335	8.73506492445417	8.40145769572959	7.7571988679333	9.25929437336839	7.48408956441332	8.04822522511852	8.20138174146641	9.04452959206178	9.46003621187905	8.75635957073472	8.08695471780504	7.83417263775697
AIM1	9.92074394278863	9.35314300284568	8.73642833989355	8.84071048066988	8.82441907309509	8.93051879890718	8.95461617834558	9.08991404586052	9.16950137604717	9.48026388198598	10.256029056633	10.5521111188045	9.50694375186936	10.3629932047311	10.4880984547526	10.5087257191826	10.0846205281752	9.33781784366519	10.3487136875196	10.1893402133194	10.4219300682104	9.92329416282437	9.10494142380426	9.36348804905521	8.75621569275178	8.85935465053649	8.84057462670385	9.18321661005454	8.84341672808653	8.94790419075732	8.97167467094214	10.4187036024562	9.48930756232179	10.2551582070264	10.5466952544218	9.51587246782864	10.3603831825168	10.4838630935638	10.5044439475503	10.3961438118478	10.0853610573667	9.34890199813798	10.3461116415577	10.1887224310335	8.27030298188204	8.39525203917567	9.5971558945899	9.21571846093613	9.1833980299427
AIM1L	5.29203776152142	5.2984226028801	4.30614629789878	6.03947734120377	4.27986379045925	4.32043494242255	6.14454368260281	5.90743703463083	4.35753546783783	5.08541605234699	5.78897135160667	5.26755108796937	4.82455564712264	5.79654993288931	4.00857172107439	5.4774957067124	5.62209195653587	5.40889611930904	4.00402717319067	6.28665186276166	6.04545182056996	5.28004735520426	5.91074518307079	5.28643277229627	4.27750239216232	6.04692359654662	5.53870058415434	4.32905313158471	4.25219947231519	4.29053284409663	6.15379639466395	6.05241798827983	5.06865124857084	5.78965919212791	5.25539716587391	4.80271363778922	5.79804828207996	3.97447857289423	5.47079664853704	5.17331860013754	5.61730964050609	5.40047074811429	3.96845383052739	6.30018927514433	6.0396462675663	6.29959473392382	5.00371119280632	6.52489811830002	5.49291066076196
AIM2	7.51634520113603	6.55590906476924	8.38325564324423	7.21949679767456	6.95952004308647	7.44760083307679	3.04786375012931	5.5736586670359	6.57655388419722	8.21082321199841	8.72962859181691	9.9960195947798	7.32646601617178	10.0754094496721	9.63471065201818	9.06900963885211	9.78990022317659	7.91931915917834	9.34778939337764	9.39586222762179	8.88087445157856	7.51934754775367	5.54491204338096	6.54192889439824	8.39711064731325	7.21819007196654	6.85510825413123	6.5636428274859	6.95390104610369	7.44938925829756	2.99198916765813	8.90084054198294	8.22303651636372	8.74786638705589	10.0274087975075	7.32688771970851	10.1077750215788	9.66061549286563	9.09074738659199	9.09436181766558	9.81869392414498	7.92842891036209	9.37178141022774	9.42040692912143	5.64083201209553	7.09668353378053	7.61903512628392	6.75843258472356	6.62945311729443
AIMP1	9.09042359729491	9.46734529876734	9.68999455836629	9.91501578276456	8.32971423424061	8.53634861275205	8.78557458670279	8.96046580373261	8.60991206924399	9.20068038083753	8.54797035625679	8.90736270343679	9.02671396085763	8.70826995144342	8.8988291753251	8.8383691869182	8.903076049	9.17065612032496	8.98464232517613	8.75353889762945	8.68559273436336	9.08830128427498	8.95553655376193	9.47421134713603	9.70133363530695	9.93228716056405	8.96826413357529	8.59610200850574	8.30836394394857	8.52052740495201	8.77623434899244	8.67406634361582	9.20137234327218	8.53254943123312	8.90101489682905	9.02298569905973	8.69733126805517	8.89233412559148	8.83041729488976	9.03261809683013	8.89662649193963	9.16993342607804	8.98012417210224	8.74386565094224	9.59594889799681	9.60535162999028	9.24603556833622	9.29427204287959	8.89573594565521
AIMP2	9.10178816622886	8.38394717511557	10.0977594199887	9.67426531425118	8.73578898710315	8.80271485401413	8.6846263045447	9.02220033967791	9.02421540730183	8.74435759982567	9.44406924328903	9.24837494442118	9.20355257292919	9.38745109263546	9.3317781069465	9.33355272941955	9.26968004635223	8.83086740520665	9.01470560291964	9.14393746671711	9.51351117545677	9.11506044261901	9.03582216794982	8.39839706257048	10.1084224272866	9.68484678828028	9.36102726651541	9.03790329949345	8.74990707209078	8.81700892079857	8.69924704059074	9.52558255296381	8.75846902262334	9.45559119930288	9.26113668096987	9.21671872106731	9.39903849729963	9.34361722940786	9.34535473309388	8.6292223705432	9.28219167510393	8.84521863902697	9.02816252619842	9.15711823120557	10.2926819859978	10.4477084810295	9.47584967213709	9.02788959271482	8.70066505696963
AIP	8.34271116340491	8.89196903417952	7.79590477863127	7.97729517154217	8.90803582681071	8.75391462384346	8.81896034197589	8.73657084118094	9.03591741870346	9.07082784639223	8.77601793207282	9.16792332186238	9.0668373656724	8.74930442737313	9.07880948660051	8.88391601013799	9.24113553152406	8.96701041214531	8.54020013794405	8.51618960301923	9.29639713937651	8.36875276625969	8.75305499793729	8.90420078141709	7.83376545781128	8.01137863140472	9.08688150742225	9.04451630434727	8.91995679589351	8.76986160524769	8.83286097848349	9.29922634363929	9.07902912574942	8.79141386801888	9.17368830387668	9.07514842997725	8.76544371349793	9.08688150742225	8.89631884455654	8.11763517663935	9.24555168747667	8.9782821324193	8.56152664421881	8.53814007801785	8.71978598713119	8.7428299743338	8.43799334352308	8.61454292410944	8.32292642170358
AIPL1	5.37485705859894	4.63741756767351	6.18506790971547	5.75985515626481	5.44903217950503	5.44671959555931	6.03671958502719	6.34486561779529	5.03627359537801	5.69627374245404	5.75708256909239	5.84530317865767	5.58073145478465	5.51744399997034	5.25881749029387	5.31273148736883	5.6569164670756	4.77195919213377	4.47490957894769	4.26618836029226	5.91036684875604	5.35517286917683	6.34584604837846	4.60374618931709	6.18192797040096	5.74865916203643	5.79733018282654	5.00866539865392	5.43048570920115	5.42870716415486	6.03108664027765	5.90166597381767	5.68328602673301	5.74523375590816	5.83734079183744	5.56642013323501	5.50055802518325	5.23753202041804	5.29231493005282	5.43169077437001	5.64282658856521	4.74025733934089	4.43718555934589	4.22703050394485	5.33755005839272	4.44654453828154	4.57880043562749	5.28903386345536	5.56574398021155
AIRE	4.73853115846589	4.37835888316836	4.61644266177073	4.99746463864902	5.017969293	5.09282641273552	3.99519591053538	4.47731883590842	5.1219053973658	3.99519591053538	3.11403917317056	4.00745637569518	4.61007338418151	5.19928982879056	4.33516423222375	4.43707981851631	3.90782517520671	3.35654574639783	3.1669707968679	4.35894369801818	4.89572188417716	4.68170050246296	4.45387813127539	4.3725884950066	4.57297601787769	4.89837686521079	6.1513505992264	5.00088285110621	4.91707042689187	4.9801059292257	4.04641817852645	4.81115735961417	4.05128858985906	3.30452976311579	4.05736141438177	4.56733864721857	5.06784580428083	4.33482008807416	4.41988470358597	2.61371922838228	3.97653881388502	3.51167330457559	3.34869382023781	4.35970537702601	3.96183293971621	4.88401647298367	4.43856212353953	5.81471797441278	3.03712495041594
AJAP1	5.26913162792462	4.828563784	5.28378697514287	4.828563784	5.20818844402591	5.27416238563544	5.64027305619832	5.24950474852888	5.37570302137401	4.75877651038729	5.66819712457899	4.90822608913358	4.241232206	4.13487393611394	4.64153274187954	4.97986377510217	4.92977295463917	4.76816893140061	4.67818310915033	5.63695246328404	4.95162750669812	5.31060942085658	5.29090466327973	4.87404237534003	5.3231887540253	4.87688814609416	4.43816785030365	5.41400866936564	5.25008175080786	5.31533522891615	5.67447076491924	4.99817723746065	4.80751835989117	5.7017118445455	4.95400999986747	4.30256742374547	4.19857646538195	4.69370887785846	5.02472698261409	4.55764310513923	4.97487510391912	4.81730690991979	4.72942602863973	5.66912413591543	5.38704186605904	4.85362502603328	5.3038825451571	5.57386114628251	5.05033537858763
AK021537	7.22044803083792	6.98226424910845	7.46500241479095	7.76552420968903	6.7626301164776	6.68190639375848	7.07815260156763	6.82470294635015	6.20010910815817	6.6102703497329	6.45267570521515	5.73770188338047	6.66761740059126	5.26784127997194	6.35382359157407	6.4398764573064	6.90580417310979	7.31882693518878	6.4966253503541	7.24360305199883	6.82949839967228	7.19335406106007	6.79735165935286	6.9549642372573	7.43771576969072	7.73710168099768	6.58383562548033	6.17072015954801	6.73446403559885	6.65456780789666	7.05100448638341	6.80220382266967	6.58053470279106	6.42475299254898	5.71093753370578	6.63891663601579	5.23856705842224	6.32602457346673	6.41120470421525	7.49946260338784	6.8778422185989	7.29147502212228	6.4688468115928	7.21627090297259	7.02516168193029	7.48096255973266	5.64642222441539	7.14390313291515	6.82838330958783
AK021933	4.81283031800595	5.32899757931007	3.91876564037433	5.06791508849383	5.06288470956506	5.53075220748531	5.14406420347066	4.90797180672097	4.92863299711159	5.47538494601051	5.73018827106381	4.93755779068975	5.77212720470553	5.06114145853757	5.50445386054485	5.10212913919454	5.14472718871833	6.08198019777831	5.77416075997832	5.68110974694055	3.67205224235863	4.86977191010006	4.95977465714279	5.36516213843997	4.00667875809459	5.11239568540431	4.01953508993627	4.97958003191254	5.11047204033275	5.56011922702525	5.18831824779325	3.77418502429535	5.50641301181397	5.75152827873626	4.98798988138671	5.79291867913941	5.10916815808672	5.53432496662406	5.14665425839504	5.37298288507982	5.1868996599571	6.09298673970157	5.79457813891929	5.70537010276696	5.35937486280417	5.42428476455181	4.47749183533298	5.52354990905255	5.03758179948938
AK055981	6.57017071199819	6.63697418716348	6.04676021014092	7.05444601678596	6.57463505614083	6.31774503093688	5.62555452330038	5.41004512881215	6.20085496173587	6.86318109763828	7.00550061312091	6.60014812562834	6.83903622888646	6.77369141113802	7.436840344	6.4514078072858	7.0720771937428	6.99454991108438	6.84044496718733	6.63530519769415	6.05376556469076	6.61410697766756	5.46071602987197	6.68168722282216	6.09268812052712	7.09602683370045	5.86192898747788	6.24665323548312	6.61825748184877	6.3628246903604	5.67386496509453	6.1007325822936	6.90608980326849	7.04736796081656	6.6446149208518	6.88129767695561	6.81784190286766	7.47668613128424	6.49572018501933	6.30899692537762	7.11396559925058	7.03645228734881	6.8835227628091	6.67948541768345	7.99284171133547	8.13040410626282	6.52047253124175	6.68324399432366	6.36424337757599
AK1	8.04283612740018	8.23707898759567	9.42909764608625	9.17704843241882	10.0217297585274	10.0872336635402	9.65599875742717	9.49545151705977	9.64505675811162	9.54820483388265	8.39622968090399	10.3124201925839	9.17008779477333	9.59282987812053	9.24227202691074	8.57898701284722	8.86398370049275	9.43192858700819	9.12811764277664	8.96022519240287	10.1397031293348	8.08463868261965	9.51541766333107	8.27626624542791	9.45014482264252	9.20167755567533	9.78234269772011	9.66307317449218	10.0344866950756	10.0999295795735	9.67390367565568	10.1516713438167	9.56757001528398	8.43344734324714	10.3212322576204	9.19476481085237	9.61140793598873	9.2659119360487	8.61304180590325	8.28078849485665	8.89357661171096	9.4528701030844	9.15385680162295	8.98786198729551	10.8645026307221	10.6643009669019	9.10497666856798	9.47664851884558	9.15746370733164
AK2	8.01701434568851	8.44670200385147	8.95187537129713	8.90252904149977	7.77846560150387	7.7589987873975	8.05978862572469	8.17042647015662	7.78639298388241	8.12184573069646	8.16459906093325	8.31331028922484	8.47603519653564	8.25421427014679	8.31056043809593	8.29675376046238	8.39755974463882	8.0400604275928	8.33139713027623	8.46532800372959	8.65518843720436	8.00937310135071	8.16616331918759	8.44964603910751	8.96555687553326	8.91526036738017	8.2795000057574	7.77349053815482	7.76549596788111	7.74559107634257	8.05312386820838	8.66257699038233	8.11653075575502	8.16023372481764	8.31280839944656	8.47943473655848	8.2523189559205	8.30994786814939	8.29592077150988	8.23240839534115	8.40013063585164	8.03282080992132	8.33134427320877	8.46919489265177	8.69662722147677	8.59199608126351	8.03957556745348	7.97555628868459	8.23440986959097
AK5	6.15934615192285	5.56257951177455	5.25337107795831	6.09304151834649	3.9110169594159	4.60903029903316	3.37543660227934	6.66060637505428	5.43000267345328	6.14489683180225	6.07820741402108	5.27536958350663	6.37361738005328	5.34829984456225	5.81457087569221	4.5261416369077	5.77703450328323	5.54698209723507	6.05801439788718	2.13974091039192	5.90330336495966	6.17607517891956	6.68285679298902	5.57327236714702	5.26252860781248	6.10911161600998	6.11200545800766	5.44054272604953	3.91201418215067	4.61372793591244	3.379334269	5.91777517053364	6.16212685477301	6.09421300397194	5.28383775599778	6.39223737143517	5.35871514341084	5.82828677325428	4.53150611530674	4.34713396880732	5.79138154441102	5.55773651331893	6.073044798	2.13288246624974	5.59421973437323	5.61927397785282	3.78081937153484	5.10805191442409	5.56711304820656
AK6	9.46809206203933	9.24895715121376	10.1055891205047	9.86742239269349	8.51052598716141	8.70269169926283	8.89388730920971	8.80097564871378	8.63539803885261	8.74572847876564	8.72040587858534	8.79693260656428	8.61658816756226	8.49370676718078	8.81740068554089	8.75972614945325	8.85896711438911	9.10527459500626	9.19506339619489	9.05927727311452	8.42699092544942	9.46881789785903	8.78886037675072	9.24569908289884	10.1167095013211	9.87423166125981	9.21763957549812	8.62068670882869	8.49343053274294	8.68889081493443	8.88344077924826	8.40831930867937	8.73276708200754	8.70686310919596	8.78507877488042	8.60078153604717	8.47612965037864	8.80551427589236	8.74701674758673	8.92414820600626	8.8480162955015	9.0992853375658	9.19069689974823	9.05236786193108	9.66899934974046	9.73671027607353	9.35210592322504	9.18857430685535	9.08322815338201
AKAP1	7.44347640705761	8.50133127312371	8.50593492104161	8.49455761633329	8.40829548628705	8.52818106641373	8.05750794929993	8.00991450984047	8.26984410065561	8.12378768337421	7.33647472747168	7.47679007963604	9.1735444763519	7.00276182276297	7.32053690994686	6.94733345843152	7.72724392487812	7.69032557959345	7.69232160219102	7.54337416920238	7.72831410915384	7.43421565885954	7.98630469500865	8.46435979141345	8.46882201837062	8.45782787217299	8.94378920014897	8.23852096577538	8.37300303125859	8.49057957479241	8.03173759503693	7.71201096249644	8.09630407594363	7.32912963835324	7.46627209900904	9.11877165555576	7.00280529627436	7.31274609192833	6.94883704495095	7.33691098584102	7.71075436780596	7.6748529546731	7.67683852936119	7.53085573238628	9.68206565128829	9.82530476083985	8.19875410097266	8.32680137841587	8.41249038164031
AKAP10	7.21442845799968	7.07156635777581	7.20140789356516	7.06618755982034	7.31563072537797	7.41791934507894	7.5074366879385	6.99242670609262	7.34466131424935	7.54636802958262	7.57310007534311	7.06972085968902	7.63751569737219	7.65023493974263	7.45850583421958	7.49252244043514	8.24852463223946	7.56465880983674	7.95541936863154	7.47407568950909	7.33482865760828	7.18652226723222	6.97112364294773	7.04750908547563	7.17364366881641	7.04251156949894	7.44115662942675	7.31182640699413	7.2841579733985	7.38276165535702	7.46951912689246	7.30220261	7.50681391903151	7.53265102284743	7.04594014257227	7.59497693393188	7.60717004823394	7.42172706691471	7.45495710345155	8.19712510613622	8.1840357274381	7.52444787940586	7.90204756539864	7.43806241073806	7.14749979566446	6.67368292310432	7.1903813807385	7.10491587615306	7.21328214681431
AKAP11	9.27288324979587	9.43482620851218	9.05989147659693	9.02487469795517	9.02101280282267	9.22005553337584	8.74117213134426	9.23704985099921	8.98712386439483	9.56690715036446	9.58909974737382	9.6221496152425	9.28149473542924	9.21635696227432	9.41479289351239	9.25674970833576	9.40559673976812	9.45389553932914	9.55804456068346	9.00043088931882	9.46017526852023	9.27073270137962	9.23474517525039	9.43423285722014	9.05541500828383	9.01972246807222	9.1288593754643	8.98150127661437	9.01556254038256	9.21766600889706	8.73253704921949	9.46025067993884	9.56825396465556	9.58977400795099	9.62389465761035	9.27943025102681	9.21397317823508	9.41399025843106	9.25382132716244	9.43569115875871	9.40467088451609	9.4541194645852	9.55942339061213	8.99508866054095	9.12092329263072	8.95146088807815	9.27877586818967	8.85354166113851	9.26382586795585
AKAP12	8.76504316969916	10.635016728929	10.9350014023515	10.189907785517	9.39905343285267	9.27064187424232	8.3158625870935	8.6928737965972	8.6274989316465	10.0957648724214	8.52282198103077	7.65115488126864	10.635016728929	8.90946971374668	8.33530952549533	9.35676349457021	8.85912304553323	8.98014004941062	8.97533524711171	7.78904906130847	8.64807917778864	8.77104263726818	8.69737933907431	10.6646421831803	10.9670756426433	10.2135355537875	9.56602053455926	8.63130726426375	9.4119323856454	9.28152602898194	8.3158322360139	8.65250661034615	10.1180502531681	8.52517932097948	7.6417509301457	10.6646421831803	8.91672187274812	8.33572498297626	9.36870552022422	8.48204784121087	8.86584860311322	8.98779881431672	8.98292400843034	7.78126546462844	10.004036425656	9.41288881156669	10.0070492356189	10.0924420758013	10.124709152341
AKAP13	9.88428557352402	8.20696304923384	8.97304316752843	9.35671175114855	9.74845082279939	9.53925153823847	9.20533049772699	9.63913550419953	9.72517863305803	8.86798053742285	8.81566066098419	9.10112702802611	8.56762756207549	9.45565258184573	8.183824383	9.17686870458742	8.73739062260278	8.79805339593846	8.96732933793397	9.41872981221787	8.79531204041424	9.88127104609063	9.63159844037001	8.17383130392355	8.9543692234579	9.34413384671187	9.37930100974287	9.71952427776692	9.74298462108819	9.53011786190343	9.19081718734911	8.77323782022577	8.84736730315946	8.79412201132505	9.08459621753957	8.54173576672075	9.44551379850481	8.15022384878049	9.16197856707546	9.1820541353506	8.71434573134792	8.7759956473444	8.94850148523972	9.40720522385033	8.63428690838617	9.10565025314783	9.04826275707208	9.89758179769831	9.51442885273901
AKAP17A	8.32174061368682	7.75929005687616	8.09925675574728	8.51347042905312	8.65870369022607	8.40990243916292	8.01606221444332	7.91913697741603	7.3877611420365	7.70376968318612	7.85286352087667	7.99517526186184	7.49833037659427	7.57387991303483	7.89377326441377	7.78716843529373	8.28665448177365	8.33968358811489	8.26805375009211	8.34781838554007	7.01466518347497	8.29118858859337	7.89370436933824	7.73595635541238	8.07224172298248	8.48030047210534	7.92185398316204	7.36757714983128	8.62427693806051	8.37813214257343	7.98950488042158	6.99775576115734	7.68112965739563	7.82815853091031	7.96942682639549	7.47745876421707	7.55183885145452	7.86893137557713	7.76361629584709	8.62552073324149	8.25626251025282	8.30892851411824	8.23800948050847	8.31690500874071	7.59706181187184	7.77610183995481	7.55436775010366	8.25284694614852	8.34067120147205
AKAP3	3.93470306222709	3.68711279912863	4.21519529163214	3.9863427179634	3.89231382479772	3.61859331309522	4.31808283897758	3.88667254098889	3.10451121445966	3.40449200456965	4.11314749517917	3.81997227597722	3.88962399024386	3.27933120121645	2.7972714836578	3.62617128735264	3.74977089570618	3.74977089570618	3.58269755112112	3.70740857336952	4.55462355934989	3.95082176752302	3.90328753549659	3.7041658692362	4.23146560133382	4.00286858392665	3.27819424472742	3.12387353349145	3.9009568798835	3.63208593132902	4.33155359653955	4.570285819	3.4188945366948	4.12797529896405	3.83454336272475	3.90034199784607	3.28701304896245	2.81369983942176	3.63398015305762	3.91785590793365	3.76017620803334	3.76576248955732	3.59623481900121	3.71679922835742	4.08237660426577	3.96136033986082	3.83913051985988	2.84116103693654	3.27183451305623
AKAP4	4.24224797474717	2.6226489136778	3.07163641444367	3.07163641444367	4.84188457882744	3.62443781072217	5.93818704778037	4.67994263766878	3.37015551073239	3.97226481365171	4.01305552991863	4.61374725990395	2.77773258892134	3.01977238528459	4.70002675727073	4.84348054201888	2.70031447018988	3.53536514166562	2.67152679486273	5.32853446035735	3.84607018137572	4.17747407523554	4.61731297397286	2.5640048046987	3.01413657019008	3.01255357511722	5.22593687916918	3.31259990136756	4.77489078944433	3.57147235531087	5.87158803992983	3.78800959980744	3.91441139558175	3.95268155901694	4.54976362407245	2.73207993664131	2.96518890263029	4.63702861968246	4.77744238466021	3.90417332762654	2.64566484530276	3.47883048900844	2.61676611309366	5.26039078732268	2.92208853487439	4.11454181959919	2.98262316010562	4.47291903284968	5.23825525868665
AKAP5	3.07181107504697	4.86510863237767	5.00389838255203	4.28134351922483	4.19694158867663	2.3978395661757	1.47869724624536	4.93877079586465	4.57176247210583	3.67094104904396	4.83491614428603	4.96597391482453	3.99652422809712	3.26015984874125	5.18983676217007	3.12897014716485	3.97143881250422	3.28487900054988	4.66464572656126	4.21369442810305	6.41792633785177	3.1000932414123	4.91246521090978	4.83845898859656	4.97400097963748	4.27081837752707	2.77560782971432	4.55060397237547	4.18690063198778	2.42842210023263	1.54742863990596	6.35839938771352	3.67936252311651	4.80981874651647	4.93660065001551	3.99305538513231	3.27593099084951	5.15474358151356	3.14669832068226	5.61839339408148	3.96712118774622	3.30648606217466	4.64487595083373	4.20594388460819	2.62875730409053	4.41434638100632	5.26876861495446	4.16103035257435	4.78289117419205
AKAP6	5.96720530879649	5.83457852072782	5.88592593879579	5.76091316438537	4.78582192134454	4.5011307748004	5.25977724494582	5.10324788298142	4.89773713248907	5.56462498588543	5.54716555531639	4.65498433250347	5.15084553785475	4.38501798192203	3.53115325575431	4.83062122908018	5.62838621702672	5.40921571951498	4.84732050324091	5.09984585350663	4.66084100319979	5.97275567700157	5.09036076733487	5.83672806493613	5.89021710123348	5.76234017694672	5.24156548783759	4.87996032220714	4.76539220234319	4.47483820539872	5.248207946	4.63970931594876	5.56108105868685	5.54422725439853	4.63219105953034	5.13725947817677	4.35770601992939	3.49725397760376	4.81054205322055	5.26534182134525	5.6263752730075	5.40134094102794	4.83063328894578	5.08782979768499	6.75064096290722	7.10051445518336	5.93915234779976	5.11636317019921	4.73380391530207
AKAP7	6.95834104164435	7.75688888857829	6.55897994342564	7.59072810774286	7.0720367205675	7.20674980164156	7.40541998461598	7.17267372930378	6.93107999005245	7.72242623388466	7.50638804216256	8.15012730577693	7.38395067285701	7.53004748502996	7.86026512173578	7.0990959787526	6.94231606218915	7.77696200520854	7.79883285894125	7.27972346345016	7.66493911291036	6.9407299985117	7.1592916974807	7.75575552019307	6.53318553439935	7.58579045450878	7.65390384047731	6.91349481103555	7.05763264247075	7.19441848520548	7.39710449758124	7.66228017281763	7.72027245328768	7.50002479619555	8.15566616445196	7.37544252662157	7.52369566136289	7.86040922251639	7.08467957810615	7.36140409928247	6.92436815864564	7.77554339051049	7.79795563579249	7.26877697840666	7.99235079064323	8.28175074763975	7.67240672368907	7.61007696801564	7.81080874557916
AKAP8	8.50111013649416	8.40113472802758	8.83187281474334	8.77262682935158	8.43407550184562	8.45655464413966	8.69147424695075	8.17407528551646	7.93250378487134	8.10501606585482	8.30731201091154	8.28472377429443	8.24257875242244	8.37141652054818	8.41156974282144	8.26484553204993	8.53568663974866	8.52032216084122	8.39320020081211	8.48921622787859	8.27960799306994	8.47633531443793	8.16039972159316	8.37964670018898	8.79725118772146	8.74002604257104	8.83671432485293	7.92671693422982	8.41159753348533	8.43351278134937	8.66146349354643	8.26238177187093	8.09340921219449	8.28925738215034	8.26731258921826	8.22613827256571	8.35129505372025	8.38988058060977	8.24797484423734	8.41159753348533	8.50962917578959	8.4950928916596	8.3722648594071	8.46452824213592	8.41527313430655	8.4836398191961	8.32255224624376	8.40950515712979	8.23632999193472
AKAP8L	6.53165043468205	6.34679999421415	5.84403277510224	6.43939242414915	6.53425111372169	6.44599848286541	5.93173542287108	6.04538108479803	5.64425104173181	5.91588957871184	5.76363842041133	6.16522359390517	5.76507721234658	6.06762380161202	6.67043877695528	6.10961407688548	6.47393885284916	6.35667046867518	5.89260568581899	6.043662489	5.98450805685596	6.54933294561234	6.05385969908167	6.3598791398415	5.85011904011445	6.45539818554713	6.10635799631674	5.64585122476969	6.551094554	6.46143748240844	5.93899253565371	5.99168317690097	5.92235964881009	5.76900068146232	6.17583338112013	5.76900068146232	6.07661825569262	6.68961334161215	6.11847508231269	5.90144883867384	6.48996166520563	6.36985485842405	5.89890776186108	6.05213646572285	6.07663647799229	5.47737742571146	5.93418196388303	5.99178906025087	5.68441384063701
AKAP9	7.53031503131366	8.5052925047598	7.12473885602786	8.0837453014992	8.21898536292033	8.24953134107558	7.97195531166756	7.90354805405176	7.39954379351597	7.70844992386487	7.37453722766517	7.63574578867971	7.78081737293383	7.33030296892362	7.9331045940815	7.73235574672988	8.01766325119369	8.65988298265767	8.41045765968056	8.08819339403811	7.12473885602786	7.52992362278453	7.89889997995163	8.49133205791565	7.12986878679727	8.07648550752235	7.37970452266813	7.40142086289018	8.21024771571624	8.23979155716581	7.96523869355947	7.12986878679727	7.70613406205183	7.3764958742374	7.63454920498804	7.77806255487136	7.33319482450012	7.92809211549442	7.73052980147498	8.43600942764457	8.01130038928872	8.64305340574238	8.39853033754549	8.08092878000599	8.84375852743945	9.01600634460657	8.10171497111287	7.99264508604443	7.78631219302442
AKIP1	7.20750985198233	7.35792580046656	7.09429206015525	6.69841337566326	8.20308115387221	8.35194728096359	8.22325672550673	8.41838426784591	7.93651156889797	8.13406106346767	7.71050894572619	7.97267868305204	8.0868560529433	8.09851330778405	8.13125817116542	7.955452292	8.10437726021909	8.27231044573251	7.9775954771687	8.0281465911719	8.19868334224772	7.19145711435945	8.43232029952465	7.34555438415133	7.07462786209359	6.66643233829459	7.87568571224438	7.93895856264694	8.21185608212384	8.36367413224926	8.23253301377468	8.20738805742784	8.14162151300695	7.70678981633786	7.97585710930065	8.09307583198984	8.10489556664515	8.13854460291474	7.95821406787446	7.93553686862822	8.11122563287297	8.28220054460705	7.98079147769423	8.03273426994859	7.26518624788367	7.8174323197925	7.37474888053732	7.40567360192562	7.74723064555019
AKIRIN1	8.31066550084494	7.38361310012288	8.11804358226271	7.87224455339116	7.43587277969177	7.93966281531552	8.06154509723575	7.2898057312702	7.38201896454789	6.96914458349176	7.00956394796604	7.58001433193376	7.29410824000174	7.40070774407888	7.82475889036001	8.47156608955347	7.47862347680973	6.82820435380211	7.7609867344941	7.72710985157846	7.11987730109488	8.26491056044512	7.26366875762962	7.35530737400504	8.07595556880112	7.83537793322433	8.34539659203908	7.35378187412327	7.40745821224706	7.90140597801708	8.0208500706763	7.09639480742763	6.94835604329724	6.98707371148834	7.54879673563102	7.2673790104864	7.37207041173559	7.78883815703495	8.42177482918198	7.52330392407117	7.44939915499369	6.80951687488028	7.72630393029843	7.69310402979707	7.40389422567715	6.75718396907231	7.39125194116766	7.55884443589169	7.67077745022406
AKR1A1	10.2973151877683	10.201153159206	9.6174838119149	9.86438323642346	11.1115695038589	11.2345016682413	11.3522167619212	11.1487090411806	11.3423090809559	10.3523603217569	10.7922154816464	10.8050943899659	10.1978691254724	10.8606885133857	11.1731903800262	11.528209528486	11.1791844533577	10.710776148907	11.1731903800262	11.3483787873297	10.9479754810131	10.2977905920383	11.1578989234124	10.1999116460869	9.60875474405175	9.85937041048322	10.4452262748535	11.3531845463003	11.1202812275907	11.2446279519338	11.3629441449263	10.954927191351	10.3525904941544	10.7980171292618	10.8111564265643	10.1966405366443	10.8673178995832	11.1827043450002	11.5426162679556	11.0638552487731	11.1887800695581	10.7163483590403	11.1827043450002	11.3592032772025	9.68944012247358	9.49851670680074	10.3823562130877	10.6264035282516	10.5984093335566
AKR1B1	10.4799261338303	10.4967314650543	9.72148680795523	9.75663583241986	11.3657757074703	11.2490488166123	11.6167091950035	11.178746255712	11.1385066274731	10.8483312075335	10.7098467121053	10.278304637698	10.5381150430151	10.8184679020771	11.1695635143325	10.9456126038412	10.4497379664615	10.5906769741164	10.8359643352014	10.4316376995591	10.6169210185384	10.4428625576872	11.0980883832286	10.4587077307739	9.72888833896441	9.76169946454555	11.899460380954	11.0606600943431	11.2745449464758	11.1638920573826	11.5117485622515	10.5716142044352	10.7881436854358	10.6586739146514	10.2525923441796	10.4978010680423	10.7603300894199	11.0896575012976	10.8787851001899	10.705425582917	10.4140850353987	10.5469648327356	10.7766806551264	10.3969424287455	11.4779895599654	11.4963499658441	10.5252010185757	10.3110744024172	10.4886738524846
AKR1B10	4.32179063115568	8.31151455497179	5.36067843713038	5.41806834133028	7.03049249329331	6.91317993427074	6.86394474543877	6.79013440033163	7.01576557553081	4.29239447854053	4.84321847308078	4.77153486154329	6.40287382824327	4.86612388569648	4.36261329732881	5.70783467185343	5.13890754352181	5.42366888099463	3.44966023275475	4.61260902732215	5.78655512751024	4.45591539435152	6.4928754180902	7.75280905636535	5.30977625625276	5.35706442230696	9.85414201043824	6.67972370200027	6.6922077592087	6.595672379	6.55440826203856	5.66131491060948	4.43049511722342	4.88218393089554	4.82233359798001	6.17153609022143	4.90025685505781	4.48487612491478	5.59734417221478	3.29673631915323	5.12542699608262	5.36129379317771	3.73878737196276	4.69026608793519	7.90504068760513	7.9440611878011	6.2143074747169	6.55385164387319	6.79196153064461
AKR1C1	10.2999116257414	11.66092611	10.6565711167066	12.1714341155698	11.4841809257071	11.2317498570606	11.5592192965791	11.6234292410114	11.2050478228877	11.2317498570606	9.74756281683903	10.988013790377	12.0061183974583	11.0316621847946	10.1968972407996	9.95182472053671	10.6772366744724	11.8491879591132	11.32486855	11.162684453438	11.9105717460281	10.3063416240523	11.5717422051261	11.6078578325034	10.6477253116021	12.0969770654287	12.5393323179279	11.1701531391595	11.4373943093312	11.1954853816216	11.5099798850597	11.84782609	11.1954853816216	9.77808132301843	10.9624957162026	11.9389046434465	11.0042787169196	10.2081723558202	9.97381596085029	10.4254731026413	10.6675321514225	11.7884742981741	11.2839622034671	11.1295211033718	11.7264581535341	10.6946539548463	11.5463170326276	11.9613334465674	12.0546047527771
AKR1C3	9.76655357894773	10.8334724988531	8.0155065908246	10.7037431342418	10.5864224580496	10.4023831540289	10.3876067189551	10.0692850980143	10.8322231934236	10.4759058574039	9.75386902921749	8.88749114136245	10.8038294370527	10.3082722639835	8.93858072092107	9.62817725145419	9.58745291522478	10.6762815021292	10.1162713889109	10.3551869194047	10.0015970178033	9.71367596288264	10.015238449696	10.7783292885744	7.96817783675852	10.6485608291772	11.0058899927978	10.7777315398912	10.5314966841238	10.3482173273317	10.3331058570615	9.94782774059096	10.4210796380267	9.7007715729612	8.83749512421545	10.7489250741052	10.2536402981156	8.88833533048568	9.57632736494783	10.3438051059773	9.53568357898773	10.6211100720575	10.0623700929842	10.3005158403547	10.6329703588826	9.05478484779737	11.1157183881887	10.0751404447512	9.91828326334185
AKR1C4	5.63917327604587	5.05262300769371	4.68617173378371	5.35424996526978	2.52968428476321	4.082788471	4.52727381120116	4.75331621682129	3.12909639135765	4.89094114397782	4.3241940114089	1.76018217789813	4.24568807970055	2.74602140943631	4.96594422485306	5.04209730233689	4.17958722397925	4.82913281781148	2.93458503721586	4.78542194296511	3.55523259713315	5.63722345537336	4.7844831838178	5.07432294969922	4.72168386705479	5.36378623950347	2.10240194690516	3.2380297606405	2.64454065137447	4.14229546988698	4.56780167851273	3.64040128129283	4.9128130554816	4.37615381272844	1.93123717610187	4.30223203588228	2.87122492408864	4.98866288697767	5.06585736466624	5.03495991605039	4.23631754788163	4.85667192787191	3.0441722340292	4.81743897784149	5.5391162009035	2.71410293939152	5.28117393934382	4.70985574026763	4.82691196769262
AKR1D1	3.98037249775636	4.7371299426309	4.70519770792914	3.89818624262511	4.42139389341654	4.88485428642301	3.84113623942822	4.21354751713239	4.47501996714373	4.91070363148531	4.37009969446761	4.29856459778273	5.01640143403057	0.249705043841705	4.4864220025441	4.78350540225665	3.8289918029051	5.1456768546262	4.21863781544955	3.43828590298058	4.60615384138901	4.0060341124115	4.23677768921818	4.75564460775365	4.72103977214367	3.92661404777508	2.83247175014528	4.49713838515743	4.44467312585645	4.89735440507031	3.86976733049252	4.6239195208006	4.92286395146326	4.391874586	4.3212496054623	5.0282450294397	0.334152590434364	4.5054585065339	4.79864711177658	5.11587983618976	3.86037939953315	5.15538818570829	4.23975735090061	3.47088241705751	3.87776952653711	1.83196497287602	4.50238896158063	3.86224678788582	3.9355697665064
AKR7A2	9.65012902912721	9.43999402422155	7.92541614305998	8.37895994028958	9.2842782574937	9.45563232411593	9.23088389865721	9.32096711381003	9.43926755990292	9.2564933799124	8.75615458189272	8.69537896026288	9.05472270624538	9.30440169828713	9.08806320663749	9.19284315670238	9.1006788246949	9.78811041736381	8.83058012886845	9.18857250160089	8.56720509652196	9.66935929572801	9.3357684582515	9.45634489105521	7.91857262849867	8.37959209962192	8.75223658789781	9.4556135676078	9.29855436079338	9.47209812286628	9.24431523256203	8.57061547079542	9.27045765109769	8.76282755492438	8.70052679345178	9.06581921131303	9.31901121846727	9.09916658180786	9.20593178805979	9.1912591949248	9.1124766893744	9.8088436256522	8.83852296761944	9.20148866493977	9.03966252809087	9.21896960174749	8.67228254948073	8.9566491797346	9.22911461360455
AKR7A3	7.25271056809615	7.63416476246231	6.69791850889956	7.13823867654134	7.24803353580276	7.10770229990192	7.26293488963067	7.37223940792732	6.7610442578911	7.29330274227119	6.74194970269669	6.81013141731736	6.70002432190053	6.90687586162812	6.69744192499594	6.82389302319637	6.97441824139869	7.62859536365865	6.69687665718035	7.34577512138403	6.48945026882674	7.26457935454954	7.38520847396188	7.65221585485625	6.701036157	7.14844802974905	6.80188395183951	6.76418933020543	7.2597421225496	7.11682377975971	7.27504882975938	6.48803022387323	7.30604504581483	6.74539454246441	6.81509634033363	6.70237683480099	6.91266390416163	6.69874582670582	6.82828168847782	7.03699705307494	6.98141530226621	7.64615806881217	6.69917174336972	7.35902431870505	7.11987300149372	7.30467159927199	7.26333793391421	6.71818767564438	6.39871683337663
AKT1	8.63210404691293	8.27227985122949	7.99097978901679	8.67936457081406	9.08671533200465	8.73915017937689	8.45631406575358	7.7879976182306	9.18247263608108	9.03484838141457	8.77520639160448	9.07072134120725	9.04146912312057	8.46490859166251	8.42101730796076	8.48568003589559	9.25261180788499	8.42374350353899	8.59380282624767	8.33657434675158	9.47564078510322	8.64513973969359	7.79354692207463	8.28233548928917	7.99864157921259	8.69234074766528	8.76685344948027	9.19909053941431	9.10236493520394	8.75216898380995	8.46760500350235	9.49485816747064	9.05098595228093	8.78825024989534	9.08638362052395	9.05716182650367	8.47644935264902	8.4322208944467	8.49734996735604	8.25149894372766	9.27001247306559	8.43495394332234	8.60649511594873	8.34715041864959	8.55530473923861	8.33500885266842	9.03355786401927	8.53045824171088	8.39820005245759
AKT2	5.77955287321605	6.43349950919969	6.35386804451761	5.85961761859399	6.86501679615586	6.21309970828098	6.34164031055911	5.83011336109198	6.14201034696371	4.80431591894858	3.52612915892785	3.94130585785848	4.39936977415035	5.03019902052149	4.84209027266821	5.05770572	2.83051829666026	4.26242496496303	3.58780966620039	6.85827671648022	3.97679957266855	5.76307867619339	5.81223937838835	6.38938177695665	6.31253534961045	5.83932747385416	6.85713142186364	6.11019264206779	6.80265285286324	6.17871483211398	6.30121601784768	4.04748221726231	4.83456583526659	3.61605375328428	4.0186720462199	4.45114340782712	5.04922936661243	4.87244734837199	5.07601165609581	3.27704563052597	2.94352162838598	4.316951052	3.67654551431507	6.79619935434309	5.76741310722459	6.33886041833448	5.02629007587215	4.40397670875271	5.30173513033945
AKT3	8.84840129184872	8.9097293239631	7.98647606874631	7.86425157368751	8.35155688603697	8.3828518738791	8.58764671003587	8.6229171977595	8.97508966097172	9.21317127721565	8.58899301011348	8.50523848661475	9.34930810708396	8.53609871399409	8.18092994592364	8.09366063885474	8.28795516414236	9.32482110428185	8.47448623131022	8.97168231759421	8.17124947818802	8.86105046614645	8.63136667000377	8.92412583746109	7.98128660568892	7.856945626	8.39045914730072	8.99065473836107	8.35376263700299	8.38604703469788	8.59521913274283	8.16974796214497	9.23326320781792	8.59641578525551	8.5103123538915	9.37196140862521	8.54270600265609	8.17956349133531	8.09054843743319	8.60004824743857	8.28900338601706	9.34696574224596	8.47894273007871	8.98713946289754	8.08642678605091	7.7456954228291	8.63567192613382	8.96761767112621	8.94607706463468
AKTIP	8.11114713876867	8.44228951952569	6.30385272540422	7.10019743136678	8.77380045159813	8.29204010712638	7.85122160550186	8.17174313562313	8.26841789841791	9.20838091309455	8.2334362179854	8.67738480272111	9.47456975795989	9.11699385298652	8.5386640615903	8.47074866598067	7.22417525219068	8.76492203088655	8.29858953949303	7.68420408440199	7.62020338056034	8.08627549338831	8.14870971245368	8.42341452753764	6.23931908280172	7.05434455887836	8.57484111203244	8.24674196111921	8.76190475166008	8.270553838	7.8223849519077	7.58705424601167	9.20349147827627	8.210905688	8.66413407356208	9.47376274962828	9.11070744515678	8.522536064	8.45217988285385	8.39882833139044	7.18148686997319	8.75248975898372	8.27721924383958	7.65138302755203	9.92415741118426	10.1048633581598	8.9038046270936	8.35555721488495	8.10871365155612
AL109706	3.02825718061196	5.1848347400746	2.9504636243811	5.58217028153314	4.18953136282229	4.88886609097951	4.997176037	4.55326084317439	4.65994644575853	1.13122394519435	4.07779109125103	4.88206605576742	4.36815930896872	3.93081757421575	4.97671489303873	3.50951973831484	5.53552264614697	4.85333291824741	4.075992264	5.39198324371242	4.53223973023673	3.18435424825974	4.62174274364831	5.22234331448059	3.10669642941883	5.60179910781081	2.02093913407554	4.72485378978516	4.27814993025424	4.94548596091577	5.04585658444136	4.60526966123302	1.38261941916483	4.17620734713156	4.93559720002872	4.44922189986509	4.03083747096737	5.0262398823098	3.63575851355613	4.8481207979598	5.55702266674399	4.90819586886937	4.17500743893589	5.42246943388603	2.5456708022459	2.81387887210779	4.34010205325324	3.89233591863389	5.02940896889844
AL590762.11	6.30657235109975	6.8716884735521	6.20104116382762	6.52484964829085	4.44930183094863	6.05570565996224	5.06346842659494	6.70978589514323	5.3768443509695	6.06198267594144	5.88064322237254	5.95915236234144	5.80667700359653	4.39006954554062	3.70747735872568	5.42315010386845	5.35547059039232	5.59682745796026	4.45858136187614	5.03577938211547	6.19233428153961	6.28036943443789	6.69160088524978	6.85605371840231	6.17279565845912	6.50159312192269	6.17584449687257	5.33070565480713	4.3932303792925	6.02425608815517	5.01368969394584	6.16311080926519	6.03161755431694	5.84722263967194	5.92439955722248	5.77001951519466	4.33377698790926	3.64194936218878	5.37941202231394	5.91767450245227	5.3106568595031	5.55729233175198	4.40008845406969	4.98541817756926	5.6034184521465	5.20704925475781	5.58079619326229	5.64151291256668	6.05046627641375
ALAD	7.34216253363819	7.44069129372031	5.75583525003047	7.22635781	7.68306745573542	7.92854785923961	7.97592820422757	7.76783150294967	7.780444536	7.17163855140654	6.81980310630624	7.17273334223661	7.72792625646218	7.14762423969546	7.27061005707005	7.21157402899502	7.2204821589508	7.57738503199028	7.05494630838383	7.50485955826094	6.91401973304919	7.34892743388148	7.77878344748451	7.44814947403123	5.74554143756381	7.23204349532952	7.61034814544297	7.79127829079921	7.69311814609106	7.9407999352418	7.98826985990281	6.91634663721179	7.17667628839234	6.82060572422241	7.17712251196434	7.73832030228496	7.15281956244007	7.27679884465264	7.21742641659505	6.90163564737263	7.22609666698036	7.58639186983106	7.05795748628965	7.51339737355304	7.770402196	7.83086524378773	6.92641674747347	7.13911032634779	6.81193367349751
ALAS1	8.37384874224304	8.33843558569389	8.2216911621695	8.01529589986738	7.58037243492964	7.18161665346132	7.10216893519167	8.27991889846853	8.00576051929819	8.13787708690227	8.32572242295826	8.67469061507216	8.58940455123767	8.65083820766975	8.80868123905575	9.20555460185729	8.69460269011222	7.94774658634396	8.67400581154709	8.67802874974719	8.99699407217168	8.3773119074809	8.28155227908697	8.34117537541294	8.22205049742055	8.01190522727721	8.19017902403002	8.00196342744262	7.56706814888043	7.15818430314214	7.07698381902704	9.01356678159443	8.13682804565844	8.32800586689643	8.68401464324628	8.59717343146002	8.65971431271829	8.82093572385445	9.22621995241125	8.41204518330146	8.70414318079132	7.94227903893377	8.68333038701245	8.68732626796768	9.64104228281351	9.49730856952134	8.14313686602479	7.83128346667102	7.47675880962423
ALAS2	5.35274949497705	2.96687927147797	3.19052588018022	4.05346407095777	2.6636500859815	2.6636500859815	3.90930585166112	3.72965333922534	2.78204209570143	4.44296557261524	3.3087084991614	2.63248828457198	3.00807696339876	3.03126410442717	2.99341205106642	2.78486976769721	3.3548627543526	2.78204209570143	3.28420235025424	3.20697804626608	2.87754503223768	5.41108593601352	3.76018194034855	3.00418611283456	3.21342588109725	4.08993384276913	2.78377158186055	2.79578507822877	2.67173182615166	2.66306261794664	3.94918342900821	2.89925689697914	4.48277721241821	3.33411575927624	2.66306261794664	3.04172450754286	3.05220036881841	3.01680230295437	2.82087412070411	3.27894240517457	3.39989429024514	2.79358489548113	3.31773435614561	3.2313294689637	3.18320819016373	3.77606017710283	2.9396656823095	3.63155784928318	3.38155266437027
ALB	4.76105993975262	4.07514120134682	4.11620312263531	3.66985076825138	5.00482476563447	4.03566856525871	3.09765521540347	4.47452853129063	3.60379846742244	4.32866205766909	2.6938139387451	4.3466730019583	3.55327151301589	4.03686272826003	4.87272957408332	4.28313268820854	3.30431721783769	3.60524588503543	3.70234683303379	3.88298395788941	3.44425962013499	4.72971931390044	4.43843363577644	4.03974716876813	4.08169773102139	3.62966069414365	4.54126926043734	3.56289994146502	4.97457648943799	3.99444153183587	3.05528859002321	3.40550592830813	4.29398922199897	2.65203117827333	4.3115103854612	3.51832523041043	4.00163476735507	4.84224019675231	4.24944134906445	4.17172331452722	3.26784939121331	3.56499032134763	3.66194333976045	3.84314916527622	3.15622553485099	4.03558196221576	4.25445787112239	4.44973849904022	3.71741811010412
ALCAM	7.33281136775281	7.68673575242123	8.32802553124811	8.08300530232009	8.78785912362091	9.29787674355041	9.558790775	7.4530249650832	9.06462283106845	9.52864700885568	9.10167739847591	9.88851846435454	10.0914076542602	9.0214270155958	9.17402029022486	9.13076354364896	8.87122436521356	8.46754062759954	9.91629697601099	9.38361818975157	9.82242220329063	7.28893065225461	7.40912275309162	7.64335291667194	8.28371551472734	8.03940273404312	8.93766942524574	9.01838802710811	8.74164391357486	9.25044022681824	9.50995028567452	9.77209865494452	9.48062096365884	9.05514423729612	9.83850983769956	10.0404180480679	8.97538776511919	9.12694499077082	9.08416695012159	10.0604022811553	8.82509808825814	8.42275293723842	9.86542339520988	9.33599544260028	7.2912034498048	6.76967213475139	8.41011238521744	8.7947013657932	9.00650084132676
ALDH18A1	8.99196922927225	8.3973156857721	9.52622680087646	9.41592080251653	9.01605036877976	9.11637544037046	9.21827920084015	8.13239901922457	9.45168316120504	8.72379245559646	9.01830192155244	8.42249125707463	8.3139336802409	9.07639201005075	9.32175571830919	9.63100172591114	9.14389612636557	8.64697056969395	8.94158775319172	9.60295013668754	8.82772505372115	9.02285206920025	8.15678125840746	8.42429269864429	9.55967752861012	9.44853349078243	8.63196373754958	9.48454782726363	9.04730989297802	9.14783554205174	9.25138324964362	8.85772811835295	8.75288033026605	9.0495241753977	8.44978596551783	8.33977876755008	9.10739631058723	9.35442111908215	9.66531583087987	8.69716824517865	9.1760533372601	8.67584950755168	8.97223755012279	9.63734405194919	7.55083482989479	7.2502191747219	8.80678278023131	9.0259775775162	8.58943539193611
ALDH1A1	7.71413242128937	9.15668357449169	8.36746997901427	8.9884933640228	9.70968700180873	9.5108190421283	9.8142971926608	10.3647228719064	9.83468318116877	8.94761131688801	7.95777150410678	8.47466466945063	8.41042003499909	9.34501610523148	9.37916372287361	9.60915073519747	7.46592839511361	8.9040717310752	10.0710003505785	9.1951119581779	7.21266462152293	7.71515858370715	10.3496320178948	9.14773214957675	8.36494829048641	8.98136506896027	9.92980901808739	9.82296476129297	9.69854745135276	9.50059864134625	9.8028681671754	7.21640961538964	8.94000174208282	7.95703305237667	8.47145371308597	8.4078290406933	9.3353637230636	9.36928898775939	9.59848568180587	8.14941563513922	7.46868348379854	8.89717933081632	10.0575610144413	9.18656796476919	9.08940817235831	9.8344138359388	9.41842551760197	10.0694442055163	9.59940385562428
ALDH1A2	3.24816905187161	5.47569248707001	5.57823109922477	5.03416375968212	6.4296427920413	6.23803931705124	7.0779797790402	6.15646196872912	5.96399368677729	5.71118293559332	5.94916008485794	3.30104278908503	5.36725911593343	6.81393059843315	5.42177028055697	4.96326674687973	3.40168507998693	4.812906076	3.36710346185094	4.97745758138009	6.22093486078652	3.19954827898171	6.17623805406926	5.47787321657511	5.58247399957474	5.02357942869964	5.6810498144451	5.97874727701257	6.45595511342589	6.25995614935667	7.11934643311019	6.24233841513632	5.71796817062141	5.96378759563343	3.2539136040937	5.36607272877614	6.84939636052678	5.42103977355322	4.95036712872894	4.94278983370064	3.36189187159197	4.79749748634757	3.32336575197093	4.96554047395334	5.74042931697552	4.26358573920728	6.15282447991182	5.1947310777979	6.60815103799113
ALDH1A3	9.51258890054564	7.83512487478642	12.2188245552092	11.9481147296871	9.90424299723102	10.3938235089999	10.5518124026965	10.6724175394083	9.39458028994083	9.52919138868396	10.1264184547519	10.7873535829346	8.90793968909629	10.0861017216502	9.77836192617173	10.309585732584	9.09074915323763	7.80582956395065	9.21845586826689	9.66603683762585	10.9630273539803	9.50655003356766	10.6924382847661	7.79520850425062	12.2728398871012	11.9948784916033	9.70431000055426	9.38626447088837	9.90694611413628	10.4071584385941	10.5684893231415	10.9867730313401	9.52349957127483	10.1342631174539	10.8083961015411	8.89050784487307	10.0931019636634	9.77785183676971	10.3208717748911	10.1431633084867	9.07614067839495	7.7648679730206	9.20697586496129	9.66327805710172	8.41849633738332	8.67137565756863	10.4544258167712	11.2447701106673	11.1049439047565
ALDH1B1	5.04849042809939	6.07940562247608	7.42956625748417	6.57557428074911	5.75309385503343	4.9105990698509	6.16839046527808	5.68834782787586	6.01965210245268	6.24391875978124	5.81296969558633	6.42056191853078	6.54162875056453	6.52149805172543	5.76613465426508	5.97136645458356	5.94868919008998	5.32869005330406	5.85483767901109	5.88640024578343	6.15980527635983	5.06761458112357	5.71308483859234	6.10758023084392	7.47175755744548	6.60975598881143	5.97192963586704	6.0485060426529	5.77906165060829	4.92980239889317	6.19846275380379	6.1892965532542	6.27431922103966	5.83923390578736	6.45178573499511	6.57557194785312	6.55556255687194	5.79219530053843	6.00018720425071	5.4036543247975	5.97691697995892	5.3494988588808	5.881218785	5.91243275142861	6.63451056615518	6.11158340928989	6.00380614769326	5.40384666398123	6.82895619804987
ALDH1L1	5.85819288213457	9.09228319564248	6.83822198334245	6.75516917979169	6.0513431165658	5.57183215346605	6.07524265493569	6.10715641232123	5.60905731070447	5.67608466453334	6.08151938546289	6.13093492415881	6.84926752210857	4.94163558014914	6.00432484239246	5.47221237583283	5.99168962972981	6.34941492320278	6.73203240740627	6.07360836984824	5.7474515772952	5.82599190198435	6.07825813590091	9.08725388608955	6.81753883376758	6.73331468011885	7.06099249616341	5.57442819176807	6.02188103836955	5.536840383	6.04608375279175	5.71469943716352	5.64237771401187	6.05227431348494	6.10182016244976	6.82833981359766	4.90156529118257	5.97417695233288	5.43624605260845	5.98594315077378	5.96076147644589	6.32230535782284	6.70993247129585	6.04377822116171	7.28599750739715	7.86924088686431	7.36359551407145	6.65039326669361	6.5906494965742
ALDH2	9.83129899142506	12.1256824166151	10.7195643596131	12.0989961295723	11.6983636697744	11.7632337083037	11.3297320174378	11.7244296542409	11.9610405018988	11.6758561692963	11.3388744518305	12.1598868601353	12.4173241436634	11.9322721848777	11.5120515514929	12.210987854948	11.7362783259707	11.4238687347883	12.6492509259134	11.8431639347431	12.3592770987782	9.8057667507799	11.7221247887729	12.1293750278252	10.7058039345345	12.1021733147764	12.1330338217582	11.9617559441205	11.6958256453274	11.7616462772201	11.3212139109143	12.3674642039044	11.6720019242661	11.3303720350908	12.1645032041622	12.4259071972535	11.9332810662308	11.5055120421013	12.2171457091605	11.3975917007592	11.7340898015042	11.4159528457582	12.6661066287893	11.8425741216224	12.1106172537921	12.4052788093812	12.2985130809592	11.9344741051533	12.0101637899446
ALDH3A1	4.0184170524623	4.57535621108776	4.61393733089422	3.85249500182071	4.37158060392234	4.33183249347835	5.02554271404064	6.12149590661675	5.38341807046042	4.23573534920723	4.22612904586004	3.46397259717186	5.36920530432761	3.65970327266237	5.06637023062882	4.43728532704812	4.25246147928876	3.68477591401445	3.94270050878189	4.34525378874291	2.55007506067089	4.05337814436608	6.19083484067207	4.61647381747776	4.65460568839483	3.88562775915605	3.77475680738245	5.43654330506602	4.40693644810748	4.37096683880318	5.0733237759493	2.5729702106294	4.27356217430074	4.2648747475274	3.48812153662086	5.42279600442471	3.69166198063825	5.11555203174019	4.47144254153825	4.16496852303137	4.28675694120698	3.7106078755144	3.97031230701422	4.38341900771891	4.99101354702766	5.62178492612715	3.9984222258141	5.15089032151656	4.7256877270571
ALDH3A2	8.5068470493015	9.88207824334788	8.24018932818494	8.72376590480122	9.91944858472118	9.96889075846997	9.80239754932705	9.41099475626324	9.54491279445696	9.5206947140793	9.00461080336768	9.14069573833079	9.86782279764917	9.26457607912648	9.03048770512748	8.76274168243319	9.05309528035596	9.32239896231964	9.26082704142503	9.04106615607924	9.85600408625306	8.53113211294548	9.41796214824641	9.87975718316035	8.26969240757002	8.74364940135225	9.81388780383727	9.54897225464772	9.91540777290177	9.96424780483246	9.80096627186155	9.85335680242869	9.52535496333606	9.01978901187593	9.15328094107369	9.86508226884628	9.27460106332022	9.04613623413833	8.78230958642149	8.58427660427172	9.06705631554903	9.33122764616908	9.27092285728553	9.05534292097506	9.74010801974205	9.70158086468807	9.93517765107144	9.80337477400756	9.59838517360143
ALDH3B1	6.99236938280961	7.05120347494827	6.5452510705882	7.05080268709379	8.11435223242853	7.86931204514136	8.45919033425604	8.12629018504836	7.79598081199325	7.31795913836799	7.33469205544201	7.37376312363289	7.0549712092158	7.73977613547253	7.34803416623311	7.40952085766892	6.22217085170647	6.80327662980251	6.57424177845658	7.74054003770275	7.62784803697218	6.97345269419159	8.12773194725593	7.03325125608014	6.51689860676219	7.03325125608014	7.72921450884382	7.7917322820595	8.11544427388519	7.86637963725052	8.46616443059864	7.62080874180179	7.30566268841341	7.32285984680952	7.36261590013136	7.03747204071696	7.73459600679787	7.33610108264543	7.39896856425256	7.20774601017279	6.18632694277233	6.78089236049911	6.54609301441086	7.73536965181679	7.18391437159917	7.58544687247252	7.22208268445868	6.95425556113655	7.24129951753593
ALDH3B2	4.39806494780499	4.77073676442612	5.01400493733193	4.52049325470084	4.41724785768672	3.48499249951988	5.19642718379778	2.15523108671167	4.15150533844425	4.95030807740732	4.72110480676659	4.90450120278156	4.13878694279125	3.754437613	4.22441591630672	4.56796454148718	3.34737732831548	4.33297278140803	4.38626722835756	4.35550581799979	4.89252219565724	4.44785114646057	2.19985001363711	4.82213679485684	5.06842214995795	4.56886452036319	3.65090891972177	4.2002629192822	4.46749711471466	3.53120388479839	5.25076782234725	4.94476028072739	5.00232402501071	4.77241728953286	4.95741801753246	4.1883983206148	3.80579095404121	4.27475000530097	4.61620428326003	3.87268954277476	3.39698324110477	4.38309208448164	4.43560419266946	4.40625130261713	3.59995033139715	4.54249306894816	3.77515741463082	4.89642428003012	5.20252433627726
ALDH4A1	6.03685341784305	6.94458110508612	5.2849980355415	6.51848799621462	6.35495867279161	5.91115961216772	6.24485005315056	6.0571736968371	4.76906423545972	4.63151111697528	5.22713775618063	5.23359205402896	6.08287937223764	5.92912308325897	4.53480826849867	5.44850722413248	6.01088764171492	5.62487771737874	6.25311803471467	5.47095787161067	4.07193594614435	6.0147879068325	6.03624863087808	6.9401986924028	5.24818423640387	6.50606389527225	6.13477977626571	4.72147543144655	6.33979288219055	5.88676368510185	6.22742630813661	4.01428352084731	4.58194703081478	5.18872101804029	5.19423001569843	6.06207850936806	5.90529567444644	4.48378269778905	5.41509109251405	5.76846816563715	5.98732309324375	5.59459397072143	6.23580734178493	5.43796865550836	6.86246169902548	6.35160792796864	4.97643506682983	6.3491532406259	4.41741235692783
ALDH5A1	5.49540742700044	7.40358479496133	2.62380578289687	4.87893301383545	5.78536314406941	5.95235970849393	3.97086265670427	5.34354885229426	5.97448425031786	6.10932394669794	5.68520070646817	5.96947280380901	6.71847163726113	6.07184157551472	7.41468974536403	6.87006297623423	6.35876520811673	5.26450724073086	6.24369508899243	3.76640373789272	5.50821806152468	5.48159727474964	5.3281748277263	7.4302650327635	2.56622758338243	4.85625652499012	5.28452697189777	5.97180921912832	5.77939102491668	5.94875195289899	3.93565240839275	5.49625495882507	6.10829784107814	5.67892801526297	5.96618339158329	6.73050153270464	6.07037657458287	7.44207380001447	6.88559414728041	6.34751111894457	6.36389835222953	5.24710238386906	6.24597514820717	3.72804209519179	8.18779567049098	8.66789872258107	7.32243072769991	5.9302018524661	6.01069167156132
ALDH6A1	7.19318910912714	9.86923887213559	6.73545699888293	7.82232922613546	7.69130623888121	7.86599105583024	8.00073013210227	8.04990969522305	7.51539600619477	7.9977583002395	7.64535111078412	7.05319967768414	8.28131344918371	7.25713693925863	6.82326823637856	7.49668788391321	7.34083540193357	7.53358873243443	7.39916085021379	6.78755642629405	7.83167972087421	7.17110741007826	8.03412879279322	9.8592287903629	6.70971273182189	7.80498891995756	8.35796810544356	7.49562714132721	7.67287372839976	7.84890049820441	7.98458368855441	7.81398490589052	7.98150285882807	7.6265408471838	7.02959222124321	8.26565627538322	7.23538843125763	6.79762119666788	7.47676785081115	7.35840737652606	7.31964870950849	7.51408846274721	7.37789905488774	6.76156433631322	8.42405657022689	8.7057944153514	8.26713484917036	7.58625652323993	7.69862601763809
ALDH7A1	7.57690808242242	8.30687701762996	5.98770789004516	7.00765082580422	7.53139287887248	7.62657019023902	7.54402542220566	7.91617705482454	7.90772884610596	7.48330871904855	7.2776831116475	6.84515294313737	7.79248349260687	7.40928303847775	7.13772895016372	7.36108449708525	7.2674231148104	7.83484548798901	6.78689181017365	7.18299747179291	6.79005786013636	7.59410406212109	7.93866224425883	8.33624961689232	5.97160370094882	7.01378442809576	7.42912878683254	7.93098171578405	7.54775181077633	7.64578916519165	7.56053525865831	6.79148357628584	7.49893282	7.28955673353252	6.84758412844362	7.81355802205121	7.42289744902932	7.14579896114775	7.37387239886255	7.02012997337267	7.27845685959631	7.85673431427795	6.78822112700838	7.19202385446825	7.39119637407297	7.78450065958392	7.87228091228601	7.58077638814565	7.21509660378005
ALDH8A1	5.87937331615861	4.50217322537832	5.83466632711593	5.1680272532144	5.58743324464672	3.74925804157256	4.88554605509507	4.79549662869925	4.06068782651483	4.45568053815109	4.87915630439876	5.49855922918301	3.80387206561443	5.69277554105074	5.67474337928674	5.55222439709133	5.90916095583681	4.79883578534453	5.92538046865956	5.41632773303612	5.94404923677434	5.82303422745379	4.7985829405814	4.52329215231105	5.78270708862373	5.15064529996896	4.11970147686402	4.1096579390611	5.54593768857371	3.81748178814088	4.88299584586541	5.88378253108488	4.47887696576459	4.88172336638254	5.46275722770102	3.86588726927618	5.64748848542049	5.62707040024036	5.5144933684992	6.50590995946437	5.85166079375736	4.80515971934665	5.86738782158248	5.38414086432861	5.96774414143564	5.62388794207671	4.47268894689279	4.6472117287485	5.25296801518154
ALDH9A1	10.8792789998034	11.6951876461223	9.14686788254779	10.3163260125428	11.0031584009178	11.0258125647874	10.5292316874025	11.0493852283282	10.7808490602432	10.6990426679195	11.2035177682568	10.9718274559535	10.9422811907299	10.4037676060498	11.0367365174849	10.9510676417585	10.6021684539464	10.7846053393266	10.6975753714026	10.5551965193904	10.8972697879086	10.875014924529	11.0485887596998	11.7058066702481	9.10864310153663	10.300855655771	10.9716161805552	10.7752148712505	11.0019110550794	11.0249501379138	10.518302952039	10.8932925261083	10.6918518920685	11.2061367473959	10.9699285640547	10.9398315944835	10.3900348479714	11.035886870371	10.9488769813945	10.7431356546082	10.5924589542877	10.7788799385104	10.6902820135984	10.5448603578375	11.3581607959472	11.54994114	11.6246253402309	10.7326148959531	10.481418074615
ALDOA	11.4710533292057	11.4233362678211	11.897704853028	11.4710533292057	11.9732489152667	12.0113838155173	12.0238964545406	11.8080925395991	11.705972327536	11.4831329107575	11.6726426525615	11.9732489152667	11.9404844169922	11.9732489152667	11.9977594788185	12.172524470049	11.7739444594032	11.4484392270806	11.9404844169922	12.4247497110798	12.0113838155173	11.4480815731546	11.7877007532569	11.3996846538401	11.8805532919718	11.4480815731546	11.8922306469191	11.6849834846441	11.9605861659978	12.0001363101093	12.0139142945451	12.0001363101093	11.4608738088493	11.6507992530949	11.9605861659978	11.9248797793658	11.9605861659978	11.9869201577682	12.1627551119586	12.1151286700093	11.7544377044456	11.4253444779159	11.9248797793658	12.4150966193698	13.3222780078469	13.1584730966901	12.1799693137522	11.098715961245	11.5061332674254
ALDOAP2	2.97179745210578	4.60401987924862	2.61717069896524	2.5367156587387	3.51829728536195	6.00221457408254	3.2527044965924	2.55775781899494	3.85530732827734	4.53168677233917	3.14631555710884	3.63450943639442	3.60152442842517	1.977305064	2.36115391524213	2.26815793285272	2.30927643098802	3.04667768852553	2.78637056220837	4.15837721717343	3.68163221285683	3.04168109137552	2.60808445001816	4.67901685406635	2.68178651077791	2.59295301051953	2.63850940598743	3.92353512430034	3.58816967228655	6.09252998002262	3.31696916134675	3.74915129258275	4.60777925137395	3.21164410716446	3.71887820051602	3.670824155	2.02454318611108	2.42808931370913	2.33007093365002	2.57811053427987	2.37054976841782	3.110357101	2.8558547364466	4.23339887488669	3.9279434080688	4.52375230804593	4.01577967229776	3.6786828185847	3.98193360537711
ALDOB	5.18629593850896	5.26079339348572	5.63545963484842	5.06974797121804	4.64737971038557	4.50035489544367	4.70980653790224	5.1849020261566	3.89463205309068	5.16116580116921	5.01981256101382	4.26818102122244	4.84256400272912	5.01441468349706	4.77107543159549	5.05889611087088	5.05818975127603	4.59345168215904	4.97580970986408	5.10385569420428	4.82146714400415	5.18705809332585	5.18486069380236	5.26163595793809	5.63539450814947	5.07037819228227	4.48779264361752	3.90091560053211	4.64900323614997	4.50628679367345	4.71139797191313	4.82299056584112	5.16205187133347	5.02076868877905	4.27239232459646	4.84423775796901	5.01523376324201	4.77246789139237	5.05969754269882	5.23301522768027	5.05891798606183	4.59535803516376	4.9769876637561	5.1056135649583	4.93448116893341	5.24320912413539	4.84999308431076	5.16121486201448	4.91840771279728
ALDOC	7.27849517909524	8.0466123664801	7.14383737099414	6.36380119972348	7.0041951619002	6.92975831984699	7.90459882602738	7.94814868285673	6.42464896939948	7.360747763	7.40900735241117	7.47929956902485	7.10828683051542	7.51845801541131	7.98464447550571	7.53933582482483	7.94522359925885	7.01087602053871	7.88252935794486	8.14601625554566	8.25199413878252	7.31888602467598	7.99129465645089	8.09027448442306	7.18347325928712	6.39733986326854	6.95510574430714	6.45864435465592	7.04297342435465	6.96790179677545	7.94769980232827	8.29603727900223	7.40217872565706	7.45052166342216	7.52066209161042	7.14793182310949	7.56041379604197	8.02829468243115	7.58115200304548	7.05805709307988	7.98805889346042	7.049557228	7.92623458145006	8.19010184050992	7.40714131227368	7.16348390481854	6.72074681017023	7.5936013664963	6.89432703966859
ALG12	3.79045323379471	5.49505307116791	3.69477072585662	5.16906173763365	6.22158856395644	5.30948742490396	5.87254027603727	4.66277098886742	6.62384906052631	5.89648331546955	5.16619552274398	6.14280781839035	5.56491118327375	6.34214581463067	5.56948471099784	5.90688378210002	5.09414981689891	5.5679664164175	5.82075433209292	5.62252823126963	6.34509969590891	3.71901051306402	4.6004030464956	5.44230100302374	3.62477496985759	5.1136367009082	6.04784109417731	6.58411552267109	6.17792152373056	5.25539039065488	5.82504417048062	6.30298843256898	5.84938009908883	5.10950867659485	6.09847340109786	5.51458380177094	6.29856973465389	5.51820095125813	5.85983077333644	6.05799251036926	5.03785483882452	5.51591658814821	5.77251729454864	5.57256529960118	5.24566171677981	5.60210908685625	5.21509381598727	5.20803948484129	5.02312712274259
ALG13	8.72701786747001	8.34155190156507	8.27637176652559	8.13888583293731	7.73904586157579	7.56493610020684	7.75701374029961	7.73424503876214	7.11592200926534	7.68833632762626	7.84657316526056	8.13607761737807	7.5702394384972	7.50594760642298	7.76098695473489	7.75067066009927	7.95825586631544	8.46270732183718	8.28014574007027	7.53610339455971	6.88404429051906	8.67833478360605	7.71802015805424	8.3064431256709	8.24330432723418	8.11060651827168	7.52719012310727	7.11773560214391	7.72259768066353	7.55382516143613	7.74004813703896	6.89196456887739	7.67331611809133	7.82709490845267	8.1073204606233	7.55884822842862	7.49647997435671	7.74416927873573	7.7340324247795	8.62963398228752	7.93532805370542	8.42279417397603	8.24713432111619	7.52585665460787	7.35767825889127	6.92237674373866	7.94579092597938	8.14291429588412	8.25092009932637
ALG3	7.85835175687721	7.7237596521713	9.09613622188257	8.84184177015581	7.87770589366211	8.10419646158965	8.08321070099812	8.33354230683014	8.23393178926334	7.87770589366211	8.15980229872927	7.360036241	7.68621428700319	8.24091310059116	8.13086073119045	7.96237800598124	8.71184711751206	8.32862761603291	8.32968074567557	8.69031658143754	8.5413617343083	7.86490556493625	8.33820920822877	7.73117243440013	9.09688557167036	8.84400161650502	8.59704975549051	8.23899971129697	7.88430947696897	8.10918856075963	8.08814816031026	8.54499162114532	7.88367714779786	8.16416785065692	7.36949746383058	7.69334940209448	8.24602600426294	8.13582513850401	7.96820686008643	7.65966164865407	8.71460654625795	8.33413036442142	8.33472806298883	8.69381664050862	7.86296581201064	7.215700829	7.02862693724265	7.55578131522691	7.85721849817673
ALG5	9.71205663567315	10.0958207430177	9.82336361042554	10.3901408482873	9.49047446043019	9.72874361675701	9.46842439629963	10.1638616799114	9.63845370019823	9.81954529433498	10.1529836482737	10.112452914558	9.64501150812731	10.2612058926468	10.332852928005	10.0501763404705	9.94781650024444	9.7958858003036	10.5334841860092	9.74337431620053	9.75974487994183	9.70162075947361	10.1609741074283	10.0917871811135	9.81468091785341	10.390737073113	10.1117479110321	9.62678776487021	9.47667661307745	9.71864269044841	9.45407269119502	9.74983160471439	9.81069573027277	10.1498186358902	10.1090258738535	9.63350024597713	10.2600469995463	10.3327504224425	10.0451601234817	9.87892312283824	9.94119344654554	9.78659675293581	10.5355776100212	9.7331871295617	9.20094167121477	9.03620311571294	9.62438886353232	9.96141963396058	9.83689423855057
ALG6	8.9575432282324	8.61442023820824	8.20642842328358	8.50413509079321	8.35523567566875	8.61387969161557	8.62650265206365	8.53829725143842	8.10177793597587	9.06613053992049	9.41096935357466	9.44030297491453	8.89981277129095	8.82441405025859	9.14711248374184	9.05812097133042	9.47656517271476	9.33439545656059	9.25437960461172	8.72429974830358	8.83570257104389	8.97564838064865	8.56152844854241	8.63675884439998	8.23261440633166	8.52680648108048	8.2497717717956	8.12949401120487	8.37952943857337	8.63623093777747	8.64909721085839	8.85538042575334	9.08300203456714	9.42360276472372	9.4522846239267	8.91882127392134	8.84447369082541	9.16318290579528	9.07508453586881	9.01438467974345	9.48808982055756	9.34748975622075	9.26830736493688	8.74538964011711	8.80200386669384	8.39405334980254	8.8539776627139	8.41223936931644	8.55675688277776
ALG8	8.73654529645973	9.40186148619304	9.03062426110613	9.52141236110832	8.83516644877804	8.90652507912727	9.2745082866418	8.58258538519025	8.58904226978323	9.03824966501007	9.09605026992947	8.96206687568042	9.35763190496132	8.93471481015718	9.11738534560497	8.7746904894696	9.25423581854653	9.26113909701369	9.10073590118028	8.89147153191787	9.03169312710681	8.78640431894378	8.64080684746164	9.41583004673738	9.06485202437771	9.52928078064367	8.9015133201855	8.64702063735997	8.87956227052445	8.94749605090359	9.2957169967489	9.0659100480631	9.0721428026447	9.12666649553964	8.9998771915692	9.37422895757051	8.97422414433755	9.14718959594643	8.82254517875966	8.40620617522126	9.27702890081622	9.28357411569147	9.13146878747522	8.933199422	8.22356155326689	8.39270318338071	8.64144403763921	8.98295347079629	8.93051142186149
ALG9	7.31016859447509	8.04759701138639	7.55626080931279	7.4908542799982	7.54354198392971	7.76086049201044	7.83498566845988	7.37810413805513	7.82275435850541	7.65807554147307	7.28813661278435	7.39900619417947	8.03724268059931	7.93708847791889	8.0918247110103	7.79128029080688	8.13213729017427	7.76295649498266	8.44049549933065	7.62884229882312	7.44352700741852	7.3211632083301	7.38881685873157	8.05223193210807	7.5655399309348	7.50121023310072	7.30431924310992	7.82962409838297	7.55286956227648	7.76842692303205	7.84170689072141	7.45360193651734	7.6662363624991	7.30000005339549	7.40967177690822	8.0421311995545	7.94274676712163	8.0963242924537	7.79841723026632	7.98477402976267	8.13582166647423	7.77047618817327	8.44036445490149	7.63724029595682	7.93933973384794	7.3805495855049	7.87517861142157	7.86372546287287	7.72208485936812
ALK	6.40046704300823	6.5235614078225	6.28350729651801	6.22980272810175	6.12051774638084	5.58158781934378	5.81431082030892	6.5350077523356	6.82980778232898	6.31335793800254	4.87980469894336	4.88668298103384	4.78140704316283	4.83939668397112	6.41276224711326	4.47779631028442	5.92821856186172	4.62849717580574	5.42751284191934	5.4935011224597	5.11792263245953	6.35216386189669	6.48804476732626	6.47581416964003	6.2344097441635	6.18152750737991	5.87032213482571	6.78346327123662	6.0718499662963	5.53127603932029	5.76384848120902	5.06548497204099	6.26392555745254	4.82856223791025	4.83301226549215	4.72695708106148	4.78861161468633	6.36436290614575	4.42845406317728	6.63431182861451	5.87681949504272	4.57789996777078	5.37758895559444	5.44292156085745	5.36153990224224	6.04055081208174	5.65620632247484	6.1363754527486	5.43061570804001
ALKBH1	8.09514010438016	8.07817357165132	8.55076931963348	7.72119355003388	8.08851210634988	8.06069314978772	8.25792327638184	8.48858395607847	7.995057437	8.01056660377539	8.07925402441044	7.63441898387887	8.26227102647582	8.44533285305285	8.55534699444328	8.37022050990348	8.16030538781719	8.34893933350932	8.44707076990536	8.45826529350142	8.55811576129583	8.07232913311204	8.43875130877404	8.05613137383358	8.49611641079321	7.72296835540877	8.91976878138837	7.97818265347358	8.06574191282561	8.0399157966381	8.22380963947392	8.50308586782331	7.99269990742369	8.05717510074657	7.64247496074501	8.22781548903225	8.39822435045572	8.50042675582631	8.3282369511732	8.21684824293008	8.13286646071474	8.30813590141829	8.39981682678928	8.41008853777353	8.49042463277401	8.60347817426965	8.05221199107166	8.01326936168995	8.03346201094195
ALKBH4	3.97093514257282	6.82618297259812	6.69333250341852	5.80196920585915	6.90685346260108	6.39165042908366	6.53402316348943	7.21457914448554	7.45031404737378	6.87924438960346	6.66397001910244	5.97240769612202	6.94531722010406	6.21357923455959	6.41878947792476	6.64041008676417	6.30055901777072	6.27697320103568	6.01968377940467	6.58723692214278	6.03928887238815	3.95582589423487	7.22315235347005	6.83170107369599	6.69840013405807	5.79997702961273	6.9555717484198	7.46086917485063	6.91381594870091	6.39582839432459	6.53786942036886	6.03874296810807	6.88671219231745	6.66977706929785	5.97135567836479	6.95211833781684	6.2144229283562	6.42173435334759	6.6458978085894	5.79468852248991	6.30187838863005	6.27940752701578	6.01905101926157	6.59170941021897	7.07692249052919	6.88848672827815	5.70853165521015	4.66044855378335	4.23696975230816
ALLC	3.22593954785638	6.66407083722023	5.31039578189508	5.7623013587276	4.3289111276261	5.61730295307329	5.71786678421071	5.54287609493521	5.73471676078089	5.88202243816855	3.72336648614973	5.36273494635494	6.37921998739148	5.24895897943479	5.85949845547403	5.47208460378088	4.63649027384591	4.02599363958893	3.08569916628342	3.44832741647155	6.30681490155058	3.16180634611819	5.49870952543369	6.63514407915779	5.26313305106093	5.72011486893486	6.18288230356899	5.69322196091183	4.27228276597816	5.5748632165355	5.67433351039828	6.27182390936285	5.8415964850401	3.66450247744036	5.31589038864526	6.34714696740744	5.19958916840972	5.81966752275386	5.42481120387716	5.12017681375032	4.58007122478705	3.96629658351181	3.01354469823847	3.38174350428385	6.74686589717505	6.47584225469472	5.37586002173667	4.67889550334158	4.77281773119804
ALMS1	8.46853441448039	8.39611608990917	8.15906091748441	8.25381486091229	8.01142003373572	8.00513819400373	7.92120427523037	7.9544935981349	7.42717800558876	7.67903325792741	7.79597361362955	8.0550873416311	7.5867301842484	6.9298956358779	7.28669527730488	7.11019080475963	7.73479139385731	8.45665429525373	7.72500416988789	8.17969934179264	7.44532965352342	8.48701117915323	7.96865707352307	8.41443052234228	8.17576699187615	8.27050583452201	7.40081547391732	7.43670533332554	8.02597608329852	8.01964866093419	7.93525108629511	7.45486871731119	7.69100686989394	7.80888672900935	8.07041330980975	7.59765382942974	6.93382650702632	7.29460054851128	7.11570584090919	8.02461152227081	7.74771611206039	8.47552179015293	7.73694281851442	8.19577481606289	7.15230291894992	7.34449530378759	7.84753741850147	7.95432579683393	7.89159134369252
ALOX12	6.27211545389829	4.55948439926937	4.65502400809606	6.21510822509463	3.31023756439118	3.67228899407456	3.50350430623461	6.15091267732454	6.08509950643326	3.52548825240879	3.85155020561564	3.76578561955871	5.09441793127215	5.93250757444759	4.5572087768355	3.32700669180679	4.71597186636899	4.76151427840398	4.74144121797961	4.02669588529831	3.27910503866581	6.16772243771755	6.04674233984473	4.46603451946212	4.56372618093317	6.11262106506464	5.36685893649886	5.98252808359027	3.2270332061915	3.5948941862291	3.43001413931394	3.20929039780966	3.44325894905024	3.76612690037288	3.67881855714411	4.99776002866427	5.83014222485552	4.46888543882155	3.25048565888691	5.87566633042488	4.61825646070823	4.66692770301553	4.64678452605678	3.9353113869461	4.94017210320928	4.10651038611602	4.34317896207001	4.22179450452929	5.6181863698921
ALOX12B	3.64831981881443	5.37543327215584	3.34222074439429	3.55662928973031	3.02315826649367	3.35175452808753	2.28992015326244	3.3969157436496	3.60877665012092	2.91066078415371	2.75764969987121	2.57714360714113	2.99375650130745	2.70183056158754	3.00487246937004	2.88578407050109	2.99156023533732	2.80080373617306	2.93187705452278	3.99429521470269	3.31663620026791	3.64918057068508	3.38875013787538	5.4044501278363	3.33256309113456	3.5513879692816	3.13147008148783	3.59939212463886	3.00397238640161	3.33924226107947	2.27245028880617	3.30698436563604	2.88684937454568	2.73983735829612	2.55260933497734	2.97862709019458	2.6749383930651	2.99317030808599	2.86515526276366	3.59092542042985	2.97888614372974	2.78193063854189	2.91341706610685	3.99512018581252	2.96699109893019	3.6178548725504	2.99414690956978	2.67336597129245	2.94023336542821
ALOX12P2	4.08562746835226	4.48362348045939	4.35773930278489	5.14651060785273	4.93239459520809	3.68220079585971	3.02646849013123	3.30930370826819	3.98287549288379	4.36593682456898	4.73097108295662	6.03187106846503	4.08066579399292	4.50661805790928	5.62586533719113	3.17099447195434	4.4603464703594	4.06893843665142	6.1565443148509	4.04918158048833	4.4975820869678	4.13287742416479	3.35098599502677	4.53359874880656	4.40568780666974	5.20353020202358	3.62317306094724	4.03140188289907	4.9871972751757	3.727842929	3.06206160406187	4.54600150031602	4.41278601968488	4.78410591756037	6.0987843579216	4.12686427092353	4.55638510897608	5.68731515005634	3.21640102249574	4.08148501898743	4.51006684282838	4.11691795960805	6.22580297426294	4.09697780921867	4.74648769112017	6.48103281757913	3.18553169342912	4.19421297173626	4.15446573276303
ALOX15	3.0897585128891	5.30684200453228	2.23333538616078	2.25486353921508	1.90599486573113	2.25198140808562	3.24571967212468	3.90570725568459	3.79996183325142	2.89497130255123	1.40249177299841	2.55075138244822	4.50101472629061	2.44243488625179	2.32971591650058	2.77773156982429	3.08304491022451	3.05621490849425	2.29522808297131	3.54742090840797	2.85739438356168	3.09095301882458	3.8989506884724	5.28351466134979	2.23318696790792	2.26401097153208	3.94891730184203	3.78895954005678	1.92150942331321	2.24692684619967	3.24221385235313	2.85120118898088	2.89448977426091	1.41857220089464	2.54952768174866	4.4837637786906	2.44981890390134	2.32421301394276	2.7689945543931	2.00625887939669	3.07788254950884	3.05810545196769	2.30649004862008	3.54236253712684	2.69920100067467	3.92585253222696	3.45464210267068	1.77155230654078	2.2057437820583
ALOX15B	5.6981300508414	6.26801196404431	6.48025441614156	5.71428261147645	5.58026827505927	6.13696061832241	5.59501741080341	5.74464475425468	6.04349835418577	5.47548384293536	6.42006578066322	3.6245596362043	6.32492608601878	5.7006772079234	4.92306000189393	5.90232918570286	5.630785824	5.91660187479856	5.7626446570721	7.55799831270277	5.00268384385043	5.62887111479218	5.67523131557883	6.19098280029742	6.40088541876896	5.64451359435655	6.98013880384582	5.97021514854794	5.5129664607463	6.06159166046411	5.5271101461577	4.94282976418392	5.40892823632747	6.34168379497176	3.58957770062984	6.24679749850943	5.63011407698396	4.8636945401284	5.83079886654854	6.13480027044751	5.56207150532125	5.8437299318859	5.69362822065289	7.46295471823043	5.87434284688675	6.2152446767779	5.92367223392155	5.65612419182776	6.33449625730944
ALOX5	7.67943528045722	6.49619278305354	9.27339431223584	8.56127530004451	8.19673384063046	8.00057398230665	8.29778478485635	8.01082320092613	7.61274162493935	7.54394423610485	8.94140072447066	9.65682249476568	7.21772183328903	8.5829338431907	8.79722181732699	9.38605365168054	8.35543943727402	7.98311146637856	9.16909979644558	10.0686341044595	8.86960571149779	7.68385546022498	8.0083843476612	6.52437090419853	9.24033315922358	8.54526679775573	7.31646656271701	7.61895407869848	8.188971629	7.99828104550942	8.28809532239951	8.84602179517569	7.55177044064678	8.91632911549822	9.61378933260517	7.23188269198553	8.56607802881459	8.77495526085957	9.35007273315639	9.84802275766329	8.34351697244875	7.98085166833853	9.1384077091007	10.0145518297618	6.25800665658238	6.35737485316785	7.8798981438795	7.73221059617004	8.00593329207288
ALOX5AP	9.33543073819847	9.30031885736896	11.0401938975361	10.0879835691386	10.6078848265946	10.3950466158911	11.0317103471389	11.0643124748825	9.73743984252878	8.90929602468824	8.75906212547863	10.3651324829253	9.3798208685182	9.09437928294439	10.1402093020698	10.6756787331017	9.33396556907047	10.3773316948935	8.82431988404671	10.9640930517536	9.77172910075265	9.34136005474297	11.0894458867288	9.30607900883876	11.0652823461248	10.1012364484767	10.3031289177137	9.74773207332434	10.6253432441207	10.4103804061172	11.0569186463926	9.78219258662747	8.91026307308795	8.75833091406146	10.3801834041303	9.3864898633416	9.09796500942467	10.1538702432076	10.6942457113065	9.26892088376861	9.33994221812606	10.3925351108925	8.82454865796668	10.9870496458312	9.25070480144309	8.76377287065448	9.96269077243108	10.7393142237038	10.4650592824313
ALOXE3	6.19300799902859	6.23753955684919	5.99649146305435	6.06496274752762	5.90101775130453	5.75867197834142	6.12995046252443	6.12196221163759	3.64811974105939	6.36152830844052	4.77964197529826	6.18375015462751	5.58711310506445	5.36617270986971	5.70453526086379	5.35139186690694	5.01841930822986	5.233588096	5.9899415089224	5.64494007889544	5.58268299353529	6.21188409168907	6.13899912664561	6.25596455808605	6.0117480249603	6.08068379562299	5.41912292272567	3.61808010207744	5.91406365813787	5.76816397747551	6.14719574807311	5.58806927500541	6.3823316774926	4.76842959653452	6.20164812688851	5.59261183619692	5.3665061595141	5.71304657854649	5.35237509534883	5.72367760480068	5.01263773783201	5.23215944426945	6.00409648505477	5.65223293569733	4.35612407115081	5.43849338702631	5.55125038851778	6.00734740227088	6.32206575371659
ALPI	2.25174458953533	2.46012613534893	2.23077496986499	2.23393768519557	2.70412963544463	2.50989218800885	2.63729163395082	2.94775498211128	2.51759977932665	2.32742908569004	2.01800430185905	2.24183287220924	1.91271547704028	2.56837107339637	2.40797613633275	1.9193938838134	2.29440520837757	1.97706956341885	2.12244117069846	2.89398684679997	1.83733520680026	2.28267741572036	2.97042480885505	2.48062574627565	2.24914581691475	2.24475688052322	2.20035743922429	2.54031166274546	2.72310889825737	2.52580165811231	2.65992156507059	1.85593317600939	2.35344591127283	2.01453055866554	2.25558828891771	1.91429898026819	2.58216570809877	2.43726567498785	1.91195634257804	2.08783896009394	2.31437433305615	2.01025304573378	2.15708371175974	2.91552273947128	1.84604814855038	1.84604814855038	2.19680938832355	2.22639227978418	2.23347667486225
ALPK1	7.22835693836284	7.3451102240279	6.65436180769683	6.58414905103976	8.15261000963241	8.13390181123082	7.80525156956987	7.44351290997013	6.8832507375672	6.1288807061427	6.0305677073289	6.96606376921254	6.52552433131031	6.63010833846542	5.4370885271086	6.09176690757839	6.9327708722865	6.95581030741828	6.70925445054021	7.86729906057579	6.10638744262638	7.24338231359584	7.46396503129421	7.3638079686804	6.65847421950633	6.58463622837396	6.51569062247082	6.89065124139227	8.1865221814389	8.16725089601397	7.8335237817744	6.09576591488084	6.11946244543175	6.01845178867355	6.97595738546879	6.52483722178989	6.63201885004572	5.4108775455349	6.08177268820815	7.11501654509797	6.94200631010748	6.96583396770491	6.71331517977313	7.89608631037697	5.68542032837187	6.16139985548235	6.66207883810358	7.05088317161816	6.99125576300402
ALPK3	6.84444527494561	7.50329852950721	5.39270793079241	4.77658267038549	5.05996441214587	4.48921682528204	6.53864940740545	5.82125004571509	5.07772625850805	5.61081586828248	4.36570553841171	3.77373193379402	5.82273985945452	3.92903256793328	3.41699816057265	4.4006162921602	4.2966018863511	6.36070292388766	4.552576726	4.87774641089478	4.15774171828742	6.92636073011184	5.88231494955682	7.59929672968986	5.44519675748597	4.81801537161779	4.69563026258232	5.12596511004042	5.10731460045898	4.53054578793984	6.61312409512682	4.19245801913513	5.66650176193173	4.40249471444013	3.79999227405312	5.88399176892563	3.95660655768228	3.44525594442196	4.43778940522495	4.51340578730387	4.33604880205244	6.43108748262733	4.59310374757561	4.91971459887763	8.11741459166358	8.20337977811091	6.12034599942673	5.24089303005584	5.61128806055803
ALPL	7.44672385323067	6.00975735635765	8.32546456769321	5.45419064904724	5.75520843261034	5.01302366986098	6.7524887995067	5.24633766917801	6.49168074889042	5.25390595664931	6.50295978578237	7.26890248414136	5.6808953364218	7.06034167345778	6.81396591078675	6.83953697507788	5.56733782438254	4.60501786488914	6.81396591078675	6.44814094707423	7.0867725796604	7.51152284481128	5.27933052875732	6.05561996647689	8.39912152180797	5.4910046046269	5.85471669086103	6.54509046466283	5.79668699005534	5.04200827320271	6.8090884641014	7.14784244267101	5.28732897079792	6.55634435305006	7.33247697336458	5.72075285298163	7.12134652487931	6.8718284392303	6.89758232685946	5.61023524456162	5.60591149732396	4.62881044154577	6.87143502839816	6.50092180053947	5.22228264476865	6.09044890597679	5.06105134004526	6.74935656601868	6.06281507572896
ALPP	1.8280685307112	2.28499850298071	2.21185757279507	2.23880212618646	1.99044446214949	2.77011312185666	2.1245267079143	2.27899516430187	3.045299158	1.72759536325469	1.85914285544058	2.00886977894712	2.17420195471612	2.05665888796542	2.28328911323951	1.92844351539204	2.1590532380759	1.94053466231522	2.29601792443607	2.18660498194027	2.19939397889262	1.83120661177635	2.27726820857295	2.29496092920162	2.20982274479492	2.2388165683023	2.2923296541076	3.05921200777797	1.98533417653138	2.78819301191853	2.12328711270671	2.2047640621487	1.7210260479759	1.85650489755864	2.00064694825644	2.18914217577609	2.02818680248851	2.2758227175367	1.93634447489849	1.99896650280178	2.16169957766579	1.94672729677979	2.29412655353571	2.18914217577609	2.32977714830928	2.24557288895398	2.16079659097155	2.06471285520353	1.87253400143214
ALPPL2	5.48314076841561	5.98947592039629	6.97226141347612	6.0796344933889	6.09828068431507	6.3780118746669	6.23778961002208	6.7521532953174	6.23546680548016	5.79662811055218	5.47497870669984	5.73311932503366	5.65295867572092	5.93097733668892	5.6102449425095	5.69152565802422	5.88446289627314	5.77968904399637	6.46815742649067	6.5171944112646	5.69060901687494	5.45228555225704	6.7412464966405	5.96782263613922	6.96500633853753	6.05830797658446	6.14626303285473	6.21650585163834	6.07705981032138	6.36019779023773	6.2188412503073	5.66395467253439	5.77082864272699	5.44376247670649	5.70648427583833	5.62471205534473	5.90783973239675	5.58207694077957	5.6661601061557	6.34643105326628	5.86051569738292	5.7537400388596	6.45279509373994	6.50314680542724	6.78850505033329	6.40148113632201	5.91335153595566	6.16055404765143	6.17493387588846
ALS2CL	7.04092927505896	7.31612572352193	7.28654027472607	7.00181216908694	7.37101833935616	7.49458249055562	7.09381786094914	7.38622478188449	7.10947156291317	7.3505899190972	7.22473335838519	7.15623104268805	7.11258043840996	7.10378971623357	6.82551805967424	6.77148932159415	7.85871951039504	7.65111055744146	7.40472003766398	7.31324028860028	7.2917699442598	7.0208359768132	7.37047622605188	7.30018994299741	7.26946595845702	6.98143860883692	7.32515856553325	7.09042340813761	7.35512889144153	7.47945771144686	7.07422044856576	7.27516460169085	7.33407717799133	7.20769972697062	7.13736271566729	7.09430807037158	7.08445124022519	6.80288791859891	6.74807043754467	7.46913604229636	7.84681677720169	7.63715169883963	7.38903639224342	7.29688534171976	7.50188906444645	7.50609610560704	6.937812909	7.1789983988178	6.84099965127104
ALX1	3.14373119143634	3.52611369251583	3.95456732764426	3.48586473940767	3.48360662249217	3.91591218975358	3.58984267567585	2.94839717231896	5.99627745467642	3.63600007323181	4.40711440874595	3.37266327150198	3.27039146262967	4.03428377371973	3.81279567698949	3.72318788403676	4.29991322199918	3.85601575366878	4.14577317755562	3.75445901111448	3.18862601594925	3.15355489052348	2.95389578105218	3.54848032023027	3.98050873878336	3.50865121443999	3.46622869953202	6.05722443237724	3.50202888443469	3.94586337073112	3.61266852050714	3.20656864823577	3.6565072016616	4.44068624933538	3.39127514674002	3.29555226464535	4.06411491578089	3.83118939209572	3.74584680034613	3.60489876684507	4.33016712231967	3.87889089372011	4.17426672429135	3.77603739955568	3.81867049256876	3.55873401593467	3.13099928800673	5.17958713435901	3.36285518388225
ALX3	5.12518578895272	5.77730924689022	3.58045874596033	3.83415491558576	5.43078314202237	5.40514290075194	5.80798571726176	3.73604966565601	5.2949181227553	4.95963814948292	5.00040165252542	5.03137904281006	3.94944678626435	4.55556368320059	3.2868379625658	4.97078622491013	4.82504796756848	5.49834823572925	4.36134238399168	5.23665186159088	5.50583715501948	5.09812959172879	3.7040867344916	5.75718915311747	3.54924573020272	3.80641563710083	4.52842884707523	5.27113665625402	5.40628395479521	5.38176545413554	5.7871695862846	5.48224728172974	4.93406945818998	4.9727495845532	5.00796838185166	3.92092632650246	4.5258259646289	3.25222298505512	4.94257495460123	5.66552160020181	4.79923793115212	5.47562113680747	4.33165166573263	5.21204413465685	4.18317614328741	6.00368415850681	6.13001540323243	4.25367746677024	5.44203485647575
ALX4	4.04519002099201	4.28380398023188	4.44473806883224	3.09130820756902	4.03509619281346	5.70531898674176	4.08773681815442	4.28228653069801	5.38343896829977	4.12093058404461	2.84861765202817	4.26322766556359	3.70654424358474	5.01743062765974	3.71199475586904	2.45357292783742	3.05483364318983	4.30698669596651	2.855550975	5.99886800548141	3.40819575949836	4.03511147850015	4.25860804143834	4.25931638704159	4.41402124726624	3.15832238103156	5.90420266727986	5.2806958236627	4.03000022036836	5.5770866723582	4.07584500195316	3.45013968479605	4.11120108484063	2.93246329471502	4.23796193214999	3.72454219825251	4.94097720131079	3.72739296274871	2.56619122610324	2.34295158886811	3.12615112776579	4.2833558080974	2.936725505	5.85314809480767	3.25468174673202	5.36190597302169	4.71370752582204	3.90219799192847	2.62309318840919
AMACR	2.8854804765432	3.66090456931474	4.94111288125978	3.09059169954534	4.26147649906214	4.56045318408677	2.85985911694344	3.80488503645781	5.10166380412137	4.29006985117885	4.05034541279378	4.87408187969868	3.87377543505209	4.10789211074583	4.66050947311189	4.23346392920462	3.78431205152861	3.23507602477478	3.87882875416886	3.91330827933299	4.08136953073797	2.94030058153676	3.85675768582754	3.709917558	4.98284087060962	3.14897524498528	3.79361405240423	5.14445105688687	4.30876530317844	4.60496957736709	2.91128586376427	4.12856954653155	4.33589422378017	4.09781403466326	4.91886839128065	3.9267150440313	4.15797838493338	4.70547289338694	4.28304467288506	3.16414093865476	3.83742078751464	3.28867349792516	3.93102661392287	3.96348789956206	4.69250142161522	4.38540569270329	4.41386380869377	4.3611719983248	4.38703153395906
AMBN	4.21395312623768	4.91717119799918	2.75028078307564	4.75555400926314	3.90642320257962	4.36836663660204	4.16760107705185	5.47691798882285	4.81493623953729	4.08058004393242	4.51812716636204	4.03086205424779	4.28272868760465	4.14145686492889	5.63209469712439	2.80392727474298	4.40001024865254	4.17686002194883	5.69707651984065	4.53166849270033	2.72228219230478	4.28166361975038	5.54678016697786	4.9833624885195	2.80907607065085	4.82131684113288	3.78393318530049	4.88091866584638	3.97211993738401	4.43696535757035	4.23069107153701	2.77883057009418	4.14801848867894	4.58417654924087	4.09347144124261	4.35175939176785	4.20575917607416	5.70153661225971	2.86533244172266	3.43382773891836	4.46834106871981	4.24496092674038	5.76874085733293	4.59934189063968	4.98628672973726	4.02056535924121	3.20126239611831	3.03638920411588	3.15864135927565
AMBP	5.35275465475678	4.97791447607625	5.37867934329184	5.40181671324227	4.13466099909487	4.91758103555128	4.42253500249544	4.53184395544228	5.35363617548713	4.59796400088877	4.97392290534292	5.21721740101638	5.25179338192448	4.30348088630975	4.29489855037326	4.94413946050498	5.43801450875028	5.05077797666444	5.18692207253861	4.80728527903381	4.66673804064518	5.34525220600955	4.509328779	4.96178028376054	5.37106959576255	5.39732077055076	5.13790321792278	5.34525220600955	4.10660096655289	4.90203774757195	4.39914556842522	4.64724059421255	4.57625703567845	4.95722676992685	5.20832594790704	5.24373331180413	4.27975493776462	4.27114922742843	4.92778644067905	4.98099115200798	5.43259513981135	5.04007777106907	5.17559180207812	4.78868828183955	4.74368420202507	4.47137552360321	5.3339164004258	6.12728259392154	4.67044453659358
AMBRA1	6.73338686757622	7.331205458	6.66888906870826	5.78013303020326	7.3766411753875	7.44048702109833	6.77887447105028	7.31394499527578	7.65306408181842	7.41943550706646	7.12613038209058	7.21450442565652	7.28948721402985	7.14893228298038	6.9017231130201	6.93520108749559	6.27791250966575	7.10687634466147	5.91827581087416	6.43881348060682	6.18350683660694	6.70653571078516	7.29016361110319	7.30835882181637	6.64032129903386	5.74545001083262	7.5097029095149	7.63211060367042	7.35423088015746	7.41802692658204	6.75270775447835	6.1519568477461	7.39731623534249	7.1016714295851	7.19114952494184	7.26638132358244	7.12583845952974	6.8769916967931	6.90988159647311	6.86089386817351	6.24709026302367	7.08270870257549	5.8847676704013	6.40911111588443	7.21165726816448	6.59007273915053	6.41500043092493	6.69602266620092	7.41634181326618
AMD1	9.09449452771234	8.72306285684663	10.5550980708405	10.131682887925	8.22522796717342	8.18091702202055	8.25849767985139	8.11880007031821	8.24724835434863	8.47524592036271	8.53574468617306	8.64387148895335	8.38489768121326	8.70118119835666	8.48727727441585	8.76533725354442	8.56228548983218	8.66747978017931	9.07672590031066	8.61478341466026	8.31596608502902	9.09845047883261	8.09802893113402	8.71690325584149	10.5945727887949	10.1603548669336	8.84809619250168	8.22900252352282	8.20646446250266	8.16113761966321	8.24047069298611	8.2993509329814	8.46249692894691	8.5245268671954	8.63552847397289	8.37013744813705	8.69430457886679	8.47517294901717	8.75991785258172	8.73913697425655	8.5519498553084	8.65969801729512	9.07969120087591	8.60577876575871	8.58591907896473	8.02033947711644	8.44255871226681	8.53954451049186	8.7258261010622
AMELX	4.71699241726366	4.65065196915417	5.22853632808779	5.0308451027942	5.13289098972004	3.92494086265535	5.10928152611473	4.62180048243081	4.90424891306065	4.74778707905251	4.97285339356993	3.21109479050991	3.97949341591199	5.04640698203499	5.38935081214893	4.5541235865039	4.59110636469685	4.53436214210129	5.0145840721979	5.22210425502795	3.29198534852877	4.68970372603103	4.59243081436062	4.62275339877006	5.21219304194993	5.00740811806707	4.95529731322566	4.88160596358503	5.11042906886085	3.8887959119254	5.08800896102731	3.24525124377199	4.71831429127045	4.95143219174743	3.16994837491687	3.9415203976547	5.02464361768737	5.37054188855298	4.52657154277632	4.97540592208195	4.56132571399306	4.50071598718748	4.99329309351536	5.20368610911974	4.85478308270593	4.14785787590188	5.76659193092785	5.59921862231487	4.82523795906732
AMELY	6.012958402	6.05779725241256	6.43312342913697	5.3981526402759	5.04754552347151	6.43827701230409	5.5691395432801	4.87210254207657	4.82702681565264	4.9319034415229	5.49843220551206	5.20780218347382	5.56453260739209	6.15466075942009	4.76810156536579	5.82434001290425	5.24792170187133	5.3499231995398	4.2870103797316	5.71736970326686	5.85016068338579	6.02327398373641	4.87399919572793	6.06785714031978	6.44688857259711	5.405039553	4.91002954588714	4.82732928897245	5.04925282218248	6.45311908692349	5.57767352548423	5.85854788147827	4.93417820141012	5.50420074740873	5.21005139977292	5.57070951847236	6.16622106571388	4.77051986313068	5.83410812430629	5.91806277891819	5.25070142354752	5.35544650054605	4.28493192428355	5.72509825164351	5.72954989365204	5.0275916594701	6.37811163050617	6.26287933930813	5.42850608376508
AMFR	7.25590834625109	8.03245601398636	7.8160913762119	7.15884330106859	7.32115561146299	7.62090739062733	6.96779932783305	8.08958937825861	7.2541293741686	7.99705958788395	7.80089371944298	7.48653270199035	8.16207864869043	7.80834426840242	7.37858566159122	7.45687021267727	8.08259198646276	7.47529915435534	8.03834070681636	7.20160124497245	7.87485371856154	7.21551281848078	8.03191831462126	7.97579168465103	7.76411990581227	7.12135431291432	8.20390531250844	7.21380156943524	7.27969610250638	7.57372366986492	6.93220170568958	7.82137434792607	7.94128344450224	7.74931790012878	7.4419887178063	8.10249303172784	7.75656433573157	7.33601032796662	7.41274384979454	8.08439367454672	8.02505652441312	7.43046565239196	7.98129888116501	7.16256461342431	8.23694143820475	8.78065911387241	7.73561629841357	7.05878534404883	7.28859796962061
AMHR2	3.22788306670432	4.5687929530316	3.45416438775266	3.53819265999063	3.17441287918831	2.54488390513242	3.57116018666935	4.31112500851041	4.0922520806147	3.39192081788793	3.48330652673857	3.00550184876628	2.97114911700446	3.29154143604346	2.20216178420994	3.48484449723594	4.24371825941922	4.13945190437044	3.0449986901292	3.22616054808372	3.58909938966836	3.25345404055812	4.27257521704287	4.51741800953197	3.45669631809726	3.54368659708201	4.29565515285263	4.06791707850017	3.19706929568535	2.59372094353631	3.575871133	3.59245218194676	3.40035628150795	3.48970998050192	3.03866162965451	3.00428767084582	3.31042117744135	2.28420046371338	3.49569072502687	2.40591654484139	4.21180965255305	4.11367200953016	3.07294380324548	3.25206719552661	4.23832870997736	3.74885488701953	3.26416432257712	2.9679759609922	3.08347021815187
AMIGO2	8.20676409329394	8.26387171907721	7.56516220465626	8.37276431792325	7.81596346302618	7.3417500211037	7.77626625732665	8.09563336363034	8.27247917259407	8.98673203122815	8.69652280846137	8.93366527324777	9.69995433297289	8.2303551313746	9.02082267611014	7.95375477430857	8.77648741897614	8.51455292358357	8.97902078320698	6.83968340199903	8.54545306328419	8.19680706268091	8.08492162498143	8.2543077053029	7.55427351475255	8.36283748398561	7.88742099600572	8.26292912057876	7.80495772609054	7.32872390525457	7.7648820981378	8.53591920202888	8.97688757743766	8.68723570344955	8.92439903996216	9.68931006110137	8.22037165942332	9.01061659591095	7.94272510620684	9.09059712510603	8.76742927235369	8.50492975169917	8.96927713654257	6.82467807937674	7.37082948385728	6.79824485327062	8.66469757525298	9.31554471803377	9.78735726719071
AMMECR1	7.77132180923744	6.84106267366087	6.13133938488408	6.68016098807472	6.63710836032151	7.14934724797069	6.83832791579932	6.45220942753875	7.08841415600708	7.0255035812756	7.64873709832788	7.69727887145425	6.65234812541021	7.52570530169068	7.49045004123443	7.05857115812792	7.16649558757655	7.37303048423429	7.0819401542849	7.45680574117387	6.28662678607795	7.75595887979673	6.42790834223037	6.8205118140913	6.10461322144605	6.65801360576881	6.95736918787274	7.06953946990201	6.61480655567755	7.1301690896988	6.81766042869474	6.260891801	7.00535171895035	7.63291621706083	7.68075407698437	6.62969517577176	7.50936735908212	7.4739686551347	7.03944223065487	7.58022679819466	7.14795369614777	7.35593596164124	7.06281169731782	7.43943336421946	6.64227498459135	6.12325616378975	7.02148373661033	7.1021216096009	6.96164805607816
AMN	7.02260201398837	6.56752815753645	6.83519898924352	6.43363927276078	7.62813555267855	7.35019682326843	7.48078881523751	6.35853534232926	6.87400456060931	5.91569948261031	5.65449899649391	6.01298914657355	6.11833289907485	6.34687240455311	6.83085770434317	6.35278437983049	5.96827924500731	6.48441712782015	6.46918692256575	7.55449789206122	6.32005571229178	7.00362693584252	6.32826199206128	6.54224573662728	6.81336158574824	6.40498006612851	6.67589604299606	6.85267540006797	7.61721491770164	7.33601949950657	7.46835042230468	6.2899416826382	5.87814004272013	5.61111883552396	5.97595106263745	6.08302100411584	6.31646367274003	6.80878709928315	6.32230275737553	7.05438579810933	5.93065968886016	6.45655475857143	6.44102838721929	7.54273341037171	6.28534754703735	6.79888145195616	6.33135669059015	7.14289990820795	6.68396956711014
AMOT	5.05491337162309	5.80709339470537	2.33163313848417	4.79664598846944	4.87429501634113	4.35244387820818	5.26088024584783	5.23969133734344	3.28892713064444	5.37603649181505	5.82302763937593	3.95932041180083	5.32094401826242	5.77598179428086	5.47267671035762	5.14791270155595	5.27186754699286	5.2729275895922	5.4078125948079	5.48656510676842	6.20621904642609	5.00966803519118	5.19836744344648	5.77474435910141	2.25940551144284	4.7485809143311	5.77215251051506	3.22379909477181	4.82519093517698	4.29740786006602	5.22008579693306	6.18222230421224	5.3354565007034	5.78964049180997	3.90467437424035	5.27981203983998	5.74348160857857	5.43514080460837	5.10599654977986	5.2473804908331	5.23019004559708	5.2322724422468	5.36794556465192	5.4485984708385	6.71286811200701	6.94080471413584	5.90816670223438	4.89087368517235	4.15867900325017
AMOTL2	8.52790695868807	10.2973712850639	8.22254182892728	9.82320324324002	9.05947450259523	8.92358667935589	8.81939752375884	9.1468064568562	9.51746931398526	9.06788272671881	8.55667895867847	8.55310322094201	9.81316500196468	7.99338433701222	8.09847984981919	8.22414024381426	8.41619295271205	9.05890959881178	9.31823491061389	8.82323980584971	9.6669964406102	8.52087360272117	9.1385951221016	10.2856606430758	8.21646153844985	9.81291263115327	9.65851071033165	9.50823792543646	9.05175200006851	8.91630033447722	8.81144995798447	9.65689011376373	9.06011124698136	8.54973992771018	8.546087819	9.80307425904602	7.98700793794148	8.09252060453816	8.21808734320506	8.4551326738809	8.40900641616563	9.05117718625338	9.30935021961086	8.81551882774353	8.99450137723974	8.71676040118517	8.96158696597908	8.7954534867641	9.26924901168663
AMPD1	5.52939147320986	4.88959383799246	5.88529871990585	5.88195257148248	3.28943306426268	5.83032075823239	5.20253985044218	5.00797600151241	4.14168173183998	5.72990037335031	7.36602710432943	6.32739375831885	4.77408164963327	7.35391594713056	6.7518590314464	6.3963775092309	7.8853583658002	4.61505070330744	7.28519852554408	5.28608763295682	6.5164831238803	5.46636247499964	4.94630726148056	4.82898738598434	5.82033532902005	5.8184790930254	4.99315889753676	4.08835920541389	3.24340594202941	5.76627520053232	5.13909101538382	6.44795526906175	5.66587661722551	7.29747041277938	6.26211279402005	4.71087827510401	7.28446007779242	6.68307925553105	6.33084599892458	8.10820964496019	7.8137295965973	4.55576151068116	7.21629694751583	5.22155520489253	10.9862377400243	11.1864436663936	8.93437228202348	3.03029585885753	3.98004205213975
AMPD2	9.46618640991584	8.05428575236575	9.91693355240314	9.09646971085919	9.07932146284531	9.86607202630974	9.3917778664373	8.25959251411575	8.91187465766331	8.79772831042222	9.51904678604145	9.49405559922717	8.29119874742522	8.48575479466332	8.77011674367983	8.86371125891089	9.25306344908258	9.03597289845464	8.69418032871639	9.04212719041203	9.31266335744537	9.45133872373461	8.22545285072225	8.01647075307381	9.91052651688115	9.07635045496185	9.26758949545455	8.88837021725642	9.05947435260765	9.85920091640137	9.37579124353822	9.29631352247984	8.77334963741815	9.50578561318912	9.47980762946041	8.25705231216057	8.45601077403546	8.74506915536061	8.84023512027433	9.23134087734889	9.23502709411592	9.01502238347999	8.66761753215593	9.02160005124388	7.89457829291392	7.73310234441136	8.24683370365266	9.07115782765988	8.89865873240014
AMPD3	8.05628872679872	7.1304945719678	8.46957508863182	6.71945700948872	8.22889097141209	7.67179897535622	8.73961209138414	8.56633669352479	8.19721323496656	7.20189492095374	9.3301518000393	9.27605167260227	7.21184507172647	8.98573238696183	9.4954197012527	9.4116777785366	8.74914514352214	7.78849513731268	8.3769358875748	9.6214441362912	8.21964682902058	8.06976342652758	8.55963611207555	7.1777395303184	8.46667946006185	6.78101865126971	7.07842486331437	8.20504072269963	8.23533050220083	7.7000757447996	8.72686080901398	8.22647776409718	7.24644872978987	9.29371877809682	9.24190002834587	7.25584101874424	8.96313993091058	9.45103132686703	9.37194463475564	9.62950057030963	8.73615090873692	7.81227350977726	8.37800408082817	9.57404228786082	8.26093788841129	9.29227463170142	9.18900939774008	8.41035864169396	7.56963740760705
AMPH	8.13697801579264	8.00688603806357	6.60769721452207	7.85113055185195	5.60545105182515	5.92109942586672	6.62674345086857	7.80115086368424	6.82959087520187	7.031460499	5.99078801323954	6.16538872635025	7.75822706980227	7.19284085684379	6.08874202473491	6.25053540291062	6.48131995307204	7.87053099666205	6.09793190934343	7.30620792318503	7.23104139139319	7.98491157079474	7.67140606154984	7.86269498081056	6.55366444558545	7.7176240772756	8.79812319149092	6.7622938946143	5.61301147275464	5.90933162132031	6.57155526870047	7.13830258830343	6.95199818796267	5.97691544118079	6.13800966559667	7.6318870103397	7.10238180840392	6.06686060546923	6.218300163	6.62283308339923	6.43561303180112	7.7358889961644	6.0747047101794	7.20865429439971	7.83993935707421	8.01761014760465	7.42687564764339	7.6572304997587	7.84290449090027
AMT	8.4492851134472	8.36686113587464	7.50325410233985	7.36750186986679	8.83156916992265	8.95026032148143	8.19052954185558	7.98495128936517	7.5416339670855	7.49113398844013	7.79130363451258	7.4267448380328	7.35559312765063	6.9032427441273	7.08329694235969	7.36184162348246	8.7421299098235	8.48551657998396	7.94820852909095	8.22369755548735	7.18984930543311	8.45313165708351	8.00406474777961	8.37273303442564	7.53799095877066	7.40604985946752	6.7978865417446	7.57505085540733	8.82245243921056	8.9369330294945	8.20247291680441	7.23442994602948	7.52652790783454	7.81703960666024	7.46458591214491	7.39516494017868	6.95570407093491	7.13126516827657	7.40096214211672	8.42374821291209	8.73616835099891	8.48827854657954	7.96813142847452	8.23448520688978	7.79753428098461	8.24064698032867	7.72898967345872	8.0114927208178	7.50023811106724
AMZ2	9.88366938188885	9.926632142	8.35678328978864	9.14159824632216	9.3697211895972	9.58951495673035	9.07371519878706	8.91387238790557	9.30604539523565	9.51296839833119	9.91114708023585	9.45647119461058	9.58623573191434	9.70825730160587	10.089731348323	9.7868687511697	10.0397747547325	9.63338690788098	9.98387398918601	9.23262798528281	9.87888465280898	9.88846559211686	8.90378314982592	9.93222477470547	8.33657728396252	9.1350804526998	9.40104650751785	9.30229479770094	9.36646665208883	9.58979616030962	9.06592188479694	9.88359876190232	9.51146283706796	9.91637414506878	9.45389866065133	9.58639929747063	9.71012635622451	10.0977667222666	9.78942115877505	9.70599114432968	10.0469654117376	9.63440684451836	9.99021095557903	9.22732404864242	10.3124019744711	10.575686156712	10.2344998378911	9.4577242387292	9.37497960752144
ANAPC10	7.29441715617878	8.15279151993136	7.01723554324023	8.52336826968721	6.51548902045169	6.62437759687621	6.91924695485673	7.5672039538027	6.8788296010344	7.68359821673742	7.3121466402154	7.63673002608714	7.11513482521626	6.84425194619272	7.1883809324019	7.03120485149565	6.91821664093484	7.42152527380003	7.64492901233949	6.10722111246975	6.95927568479649	7.2834445544699	7.5624058118339	8.16166269723124	6.99964289894808	8.53890610395952	7.46378820167364	6.85703964620141	6.48495896002526	6.59682794293233	6.89901818215567	6.93896074535439	7.68159758360896	7.30136955398394	7.63401307387242	7.1001066942952	6.82173532239607	7.17401950607541	7.01300820177655	7.30611021536993	6.89719060171279	7.4138641933327	7.6422084635931	6.06593534007746	7.30125584662211	7.62294322775149	7.47044726199638	7.29891108869574	6.97618510968623
ANAPC13	10.0506968410703	10.5560272058372	9.97764147080027	10.1325080424989	9.79300148560242	9.78441226900973	9.75604018864685	10.1897507820775	9.9466587506141	10.0079595724973	10.2299745739109	10.2072915358268	9.64986336049184	10.0043810963723	9.97377782964882	9.67361369767918	10.1548001285306	10.0327144264876	10.6655247117343	9.49428847566282	10.1801818856357	10.0341833621771	10.174346521453	10.5438806593954	9.96024965808731	10.1166628885194	10.2928510037997	9.92878047794122	9.77479158684018	9.76589124079007	9.73737441414169	10.1647401450314	9.9908843437559	10.21493422	10.1920491537794	9.6302655219356	9.98728085015065	9.95636405405586	9.65412340688071	10.1294403671649	10.1390421017036	10.0159384418945	10.6544506554523	9.47420542273633	10.3083082132456	10.3036356146246	10.3115672512739	10.1071089661693	10.1498648893689
ANAPC15	7.91223765396805	7.89590543866517	7.10782491847446	7.934437805	7.67405561462063	7.04521958284866	7.55203588483229	8.13540441830425	7.63787084317335	7.68827630892887	8.38614819363861	7.84350754043724	7.62274646940556	8.27550338938773	8.14231220981515	7.77268457100028	8.21796720261391	7.15760865276182	7.99792894370557	7.8294667933552	8.17407309240564	7.93795439160285	8.16267005340605	7.92176202853034	7.12818431205285	7.95997040518259	7.4997988326388	7.66242010403121	7.69830654392653	7.06529916508537	7.57592709887789	8.20158918377408	7.71289858527073	8.41598487646476	7.86872729757765	7.64707532072526	8.30321530908804	8.16955122490971	7.79773974368728	7.53356294551437	8.24554200282287	7.17802065128452	8.0241081794125	7.85501926113452	8.48688794351147	8.3651136682381	7.80546798323476	7.16270612763174	7.56358473824394
ANAPC2	6.3343785952239	5.74835034494972	6.39792111109203	6.58938906279634	7.57472157993387	7.88476178762696	7.47285477839662	6.5681492763979	7.55697192670734	6.557623779	6.95954179584872	7.10548334478954	6.8761989345381	7.13393759545158	7.71695273813537	7.02714453891799	7.25290350043819	7.02897112337398	7.21219740599305	6.80022826262072	6.79731287026215	6.30525233046159	6.540426357	5.71324758185566	6.3698326585504	6.56206308961063	6.85441510518747	7.53525608019703	7.55270439376956	7.86582989217906	7.45116090761582	6.77202196250461	6.53053054214286	6.93512948399464	7.08175824323532	6.8510554380317	7.10982589159429	7.69724375720605	7.00257193400772	7.56219372190419	7.2298115783686	7.00434362826124	7.188040109	6.77490654817489	5.73385500351925	6.97198103741251	5.92746943141363	6.73173232838887	6.65512322952621
ANAPC5	10.2126010645464	9.61162017466366	9.91229028107294	9.83335107089983	10.0825516238985	10.3297585601811	9.75725417758397	9.67952266123653	9.63511247553354	9.43318538742888	9.55212336442795	9.63327426543847	9.55537801368279	9.48733768055911	9.76865790665068	9.56106089139027	9.9825669988827	10.2783468452516	9.68884530248768	9.81210920277216	9.32905856136179	10.2087001285652	9.66557714707794	9.59760280366749	9.90301630871467	9.82267327584616	9.82267327584616	9.62123714180551	10.076671788295	10.3279727377271	9.74567030630386	9.31087631735557	9.41610138107007	9.53740291506165	9.61935521461268	9.54067584648835	9.47121153234991	9.75726200825281	9.54636150508535	9.94113438209637	9.97444107537931	10.2762281174491	9.67539270204843	9.80140240503204	10.0177343722391	10.1183250104094	9.66737603876948	9.80880792426158	9.69245194642918
ANG	6.4420172501687	9.25047605358818	6.2286729085841	7.52318044462835	8.00659649084682	7.77915803181543	7.93567128538811	7.77506570580932	7.85443539955033	8.30504063981208	6.81048984561798	7.34396523517876	9.19442380765125	7.76258804046656	7.52475870232464	7.20624620190628	7.29292598144542	7.60089063421471	8.13098472333986	7.75817263358503	7.95733341994513	6.4023459481643	7.71840352833676	9.16805765971363	6.19155674802456	7.4701163291006	8.84555495243329	7.79645582178651	7.94655226446551	7.72275814253995	7.87675694228848	7.8981759263191	8.23924543759566	6.76605894745893	7.2932233702301	9.11298945223928	7.70597329534858	7.47162016837648	7.15749208666875	7.84158430174348	7.24268644575639	7.54682046913946	8.06853879052401	7.70134927528034	7.34909346267282	6.97425668824572	7.37845937372131	8.55420031994274	8.09437735344876
ANGEL1	7.90818829011194	7.65903385471605	7.12960343519944	7.69512326165883	7.82151379059092	7.81179473978285	7.9313224866068	7.61292101951487	7.88055000439979	7.19722866948838	7.06144089338845	7.62921067331369	7.58384565400861	7.30248669027263	7.44635208626624	7.23389906560257	7.44906139409797	7.24694826130137	7.64835171647926	7.77713579068202	7.76842722653921	7.92259189214933	7.62374715106913	7.67083132487954	7.13251744267077	7.70733589647629	7.35638936342968	7.89468733539885	7.83499058431452	7.82485352246905	7.94600056874913	7.78122682050463	7.20124885277658	7.06312239879311	7.64057193481432	7.59435068525848	7.30861833868297	7.45466031364894	7.2386009098028	7.4978432967089	7.4573946356416	7.25147288290906	7.66003781833346	7.79002789363802	7.10651036565236	7.0406575078497	7.30876800525502	7.67164312240914	7.40050712113204
ANGEL2	7.80531998026256	8.2387679165949	7.40900792206153	7.86641068785884	7.17659228741053	7.29849572687324	7.11128898309347	7.58846610457671	7.45531006697107	8.15406860430991	8.22755769339639	8.47125014044427	8.08615640940577	7.85082110202927	7.62098653110092	7.8775835156571	8.31902332745099	8.33490289849926	8.25693954252833	7.28511823030792	8.10212199963844	7.79364903504779	7.57566244926339	8.22924944255787	7.39515064602189	7.85540645365804	7.66045829251617	7.44175476992115	7.16101565096678	7.28376459365946	7.09513276135931	8.09210330813857	8.14442295177412	8.2180744519462	8.46215951552874	8.07606417249264	7.83943008180556	7.60828943864957	7.86638825711765	8.30393267766213	8.31019858005514	8.32586867242885	8.24729143841427	7.26961512798186	7.67259614668806	7.24863067909605	7.88633781499399	7.90724507547925	8.08649265475467
ANGPT1	8.32135415769818	9.44396025808323	6.47706518416746	8.18086843261533	8.21013403382142	7.54736198415372	7.8734460336456	7.60605970859379	8.68948581804713	7.6524314848187	8.5608117277575	7.36053778725153	8.82956771185054	7.71857931876055	7.97892182347974	8.5155464934803	7.68905883439147	7.47950923501411	7.68253559509956	6.97208380319746	8.09831787168983	8.25920788041495	7.56296023753916	9.34884646686911	6.45939585035302	8.12250066163187	9.34766206983224	8.61607919884305	8.15104345991468	7.50588455274546	7.82369274204182	8.04262252753347	7.60782103673973	8.4921018	7.32395433711986	8.75206715735662	7.67256067078073	7.92604898360662	8.44720577233043	7.7332749312264	7.64435833589297	7.43974365687439	7.63772688279213	6.94499254510131	8.48550849429314	9.2419998453569	9.21991041018735	8.32243345552182	8.0407447136867
ANGPT2	7.75825663964276	5.31095709281478	6.44618246715694	6.34336921288426	5.85012408749169	5.85648264358913	6.15071481560955	5.62490174220286	7.27393446902964	7.49610858481844	7.04485196531824	6.47142451525946	6.73644345498354	7.40843594039619	6.85376718429045	7.2508722551534	6.70028210703158	6.44114573219291	6.52225652046523	6.95463314400086	6.33660151410691	7.79863331829846	5.62331760599638	5.3035571500746	6.46026535857269	6.35588864368786	6.18290649773751	7.30557760972972	5.85282879432503	5.86138668549954	6.15954923294573	6.34936890393692	7.53177444912353	7.07212338519668	6.48634861997005	6.75776071232631	7.44237382867442	6.87716418233188	7.28163220772838	6.63920642726396	6.72132277261363	6.45541161319612	6.53832035189307	6.98031245627477	7.18306816166586	7.04654263916054	7.61859096554444	6.71251868076588	6.51132032839143
ANGPT4	3.45855295862493	2.73226855877728	2.78074838919878	3.49396909098558	3.61671091961128	2.42249168032917	2.52292821469887	2.5698267597331	4.16838451676153	2.3966681710502	3.38212606196272	2.21829497005054	3.52890630627253	2.37937507684998	3.03892882530905	2.69608272292241	2.89633685040335	3.8056325376103	2.57500722504774	2.47258050030946	6.48494860275686	3.42197805643203	2.54397224194745	2.70352924472714	2.75104075283039	3.4530541455013	4.4336327465678	4.12207620912184	3.58217782033523	2.38449692072104	2.48798990773375	6.43170776561238	2.38266763881434	3.34493428338184	2.19887601853123	3.49080449416083	2.34267927974259	3.00911233748045	2.66661516977153	2.64365399334298	2.85856393334135	3.7675460870402	2.54096264021316	2.44317699136675	2.65924958216156	4.67827655228432	4.51881726399249	2.18085547281011	1.85182036344964
ANGPTL2	10.6775602364162	9.71012245841777	9.54870459723257	10.388325410629	11.0982981074783	10.990079778837	10.9581269529712	11.6217934595059	11.6999971097492	11.4716456801522	10.1537172904684	10.4334975616261	10.7834781047088	11.6465352400349	9.5993998684321	9.90031792595798	10.7317725466851	11.4344406761854	10.7437392882532	11.73684082	11.8007866656569	10.7865127940371	11.6915918200772	9.86374905360382	9.70909512315494	10.5118367000802	9.57685415598768	11.7651680385398	11.1875849870354	11.0846498054695	11.0543561746632	11.8619941973417	11.5466861596871	10.2876843233222	10.5548269739323	10.8872028236351	11.7150180801177	9.75784730389751	10.0458326110656	9.75530442290125	10.8379814678649	11.5106782759636	10.8491849169801	11.8002740708192	9.95124276414089	9.60098303301078	10.1395616923749	11.0458699210808	10.7935107490242
ANGPTL3	2.09249733951776	2.45366623937031	5.50043996658784	4.61110882576739	3.66478662004843	4.67238117189319	3.88165905991333	3.566337422	2.58067599836766	2.58067599836766	2.63993009824618	4.32517318253062	2.59882925535122	4.51130475462699	5.19389299567374	4.23327431329394	2.05562104195127	2.73303981824679	3.8804925310396	3.91326551383067	2.94965466743256	2.02438732714038	3.46556311173213	2.37972090524335	5.33293572253657	4.47063555264128	5.28940772433617	2.51076554546803	3.54864834662514	4.52915929848567	3.76899147620298	2.85812520846744	2.49510444173748	2.5544650145761	4.19234580253103	2.52246624562591	4.37531646642111	5.03256615046817	4.10523161336749	4.30336356353731	1.98541653790135	2.64810055968793	3.76767027449756	3.7938648332616	3.91828469106638	3.48908593734308	3.65093257652008	3.13835142608332	4.56793472596616
ANGPTL4	9.04578168801324	8.74606276776519	12.1398802612383	11.6941683111883	7.80155605483004	7.43613009365325	10.4698111637659	8.23102503532643	8.75082408059849	6.75415571380711	7.53244800844117	7.71749817415194	8.24042191757985	8.58929152582311	7.07714332435628	7.56301207495633	7.43563594770133	6.45036219373329	8.23620053156563	8.54692246238234	8.34457544334395	9.11831415661881	8.29322509100136	8.81480037749954	12.2638977117391	11.8070254535331	8.13633104125753	8.81965154327758	7.85729058440479	7.48691198041403	10.5632375536798	8.40838241206317	6.79356467925061	7.58423818104597	7.77201399643197	8.3026891807718	8.65657613576387	7.12222271538069	7.61540437714383	7.30890334839624	7.48644519333554	6.48356936813787	8.29774501207349	8.61374234797085	6.16089258357185	7.63426191558192	8.50481259193338	8.80933397229999	8.66773295739272
[truncated: 12,074 more rows]
[truncated: 18 more columns]
