# Supplementary material for: Analysis of common differential gene expression between rheumatoid arthritis and ulcerative colitis
Source: PLoS One. 2026 Jan 2;21(1):e0339397. doi: 10.1371/journal.pone.0339397 (PMC12758813; doi:10.1371/journal.pone.0339397)
Supplement: S3 File — (CSV) [file pone.0339397.s005.csv]

geneNames	GSE36807_GSM901319_Control	GSE36807_GSM901320_Control	GSE36807_GSM901321_Control	GSE36807_GSM901322_Control	GSE36807_GSM901323_Control	GSE36807_GSM901324_Control	GSE36807_GSM901325_Control	GSE36807_GSM901339_Treat	GSE36807_GSM901340_Treat	GSE36807_GSM901341_Treat	GSE36807_GSM901342_Treat	GSE36807_GSM901343_Treat	GSE36807_GSM901344_Treat	GSE36807_GSM901345_Treat	GSE36807_GSM901346_Treat	GSE36807_GSM901347_Treat	GSE36807_GSM901348_Treat	GSE36807_GSM901349_Treat	GSE36807_GSM901350_Treat	GSE36807_GSM901351_Treat	GSE36807_GSM901352_Treat	GSE36807_GSM901353_Treat	GSE87473_GSM2332098_Control	GSE87473_GSM2332099_Control	GSE87473_GSM2332100_Control	GSE87473_GSM2332101_Control	GSE87473_GSM2332102_Control	GSE87473_GSM2332103_Control	GSE87473_GSM2332104_Control	GSE87473_GSM2332105_Control	GSE87473_GSM2332106_Control	GSE87473_GSM2332107_Control	GSE87473_GSM2332108_Control	GSE87473_GSM2332109_Control	GSE87473_GSM2332110_Control	GSE87473_GSM2332111_Control	GSE87473_GSM2332112_Control	GSE87473_GSM2332113_Control	GSE87473_GSM2332114_Control	GSE87473_GSM2332115_Control	GSE87473_GSM2332116_Control	GSE87473_GSM2332117_Control	GSE87473_GSM2332118_Control	GSE87473_GSM2332079_Treat	GSE87473_GSM2332080_Treat	GSE87473_GSM2332081_Treat	GSE87473_GSM2332082_Treat	GSE87473_GSM2332083_Treat	GSE87473_GSM2332084_Treat
DDR1	10.057815	10.240368	10.333251	10.274616	10.193718	10.34584	10.258877	7.736802	10.094271	9.294401	9.530264	10.065942	9.654636	10.276518	9.431034	9.583523	9.363325	10.077272	9.832281	9.575594	10.17116	9.870059	10.448104	9.394098	10.409709	10.053246	10.172387	10.453823	10.311867	10.298548	10.05624	10.223746	9.253099	10.238389	10.18368	10.358311	10.02238	9.693869	10.02418	10.227629	9.793421	10.382745	9.336555	10.918084	10.414935	11.044202	10.424224	10.010316	10.68916
RFC2	7.006085	7.28089	6.833791	7.059975	6.88811	6.471107	7.023984	7.496996	7.208984	7.514114	7.133314	7.705162	7.350219	6.88082	7.288216	7.129511	7.163864	7.228508	7.261919	7.400495	7.044973	6.980988	7.537082	8.686903	7.473656	7.168083	7.510889	7.544746	7.388899	7.42648	7.083986	7.502094	7.551033	5.971187	7.995139	5.689485	6.919898	7.630891	7.806776	7.102703	7.859365	7.793858	8.047778	6.453072	5.65184	5.534738	6.06472	5.035023	6.174193
HSPA6	4.869625	4.930321	4.602452	4.444003	4.545595	4.944784	4.866114	5.80474	4.728608	5.22653	4.964859	5.018403	5.198548	5.010058	4.788172	4.835892	5.406594	5.138311	5.273392	5.776973	4.85427	4.870814	6.828328	7.10362	6.167503	6.486465	6.404377	6.314168	6.500139	6.725676	7.275467	6.828669	6.494118	6.559366	6.793765	6.069797	5.801402	6.441764	6.80812	6.971607	6.736715	6.465289	6.787874	6.904717	8.042901	6.245826	6.487555	7.446564	7.498351
PAX8	6.931251	7.581242	7.490506	7.546182	7.391695	7.443755	7.646819	6.673034	7.501456	7.29365	7.079149	7.43542	7.500023	8.027615	7.577668	7.24495	7.24379	7.827284	7.710949	7.728385	7.971422	7.850452	6.626665	7.34598	6.767639	6.714809	5.9829	7.73082	7.95421	7.53465	8.253998	7.653575	6.729401	7.634278	7.512972	6.877371	6.805306	6.777023	6.868585	7.667981	6.996729	7.142831	7.070434	7.526472	7.600579	8.142413	6.902968	7.601602	7.068219
GUCA1A	2.779867	3.069317	2.989712	3.106594	3.008654	3.026941	2.987807	2.983185	2.987456	2.980563	2.979555	2.965563	2.943934	3.276536	2.959848	3.009622	2.874041	3.034899	3.200126	3.111103	2.975508	2.901396	3.650307	3.648938	3.380786	3.251387	3.430479	3.555292	3.762703	3.41418	3.329042	3.392363	3.552332	3.31213	3.492202	3.27438	3.363365	3.475688	3.366491	3.448247	3.571371	3.485749	3.395466	3.805062	3.673339	3.935279	3.685589	3.656702	3.607995
THRA	4.432978	4.380786	4.408092	4.410836	4.526112	4.501738	4.453489	4.23922	3.970315	4.107714	4.692643	4.333759	4.233097	4.486	4.499653	4.376238	4.564872	4.435688	4.068908	4.581166	4.204852	4.639006	7.310674	6.081439	7.46781	7.380017	7.56732	7.899969	7.745698	7.085172	8.031724	7.549497	6.259589	7.145859	7.305832	6.499317	6.285839	6.564861	7.525869	8.094726	7.002957	7.522653	6.454937	8.340612	8.469898	8.523879	8.059243	8.126856	8.092409
PTPN21	4.60135	4.779391	4.815946	4.873717	4.866662	4.664333	5.155929	4.268349	5.264039	4.46477	4.360618	4.566976	4.653015	4.505471	4.835609	4.510896	4.423262	4.744914	4.647211	4.561887	4.766653	4.551458	6.267646	6.174034	6.097566	6.30832	6.186405	6.214211	6.719951	6.337578	6.002976	6.603471	5.584335	5.954987	6.014201	5.959069	5.908204	6.356669	6.232257	6.269046	6.221235	6.206858	6.60782	8.072768	7.786462	8.798085	7.74448	7.384009	8.416786
CCL5	7.980297	7.742792	8.421764	8.035192	8.020103	8.020608	7.688829	10.701908	7.494406	8.063894	8.120243	6.950825	6.650991	7.468313	7.031154	8.683197	8.901075	6.491907	7.939986	8.103193	7.963327	9.284085	7.67158	8.97828	9.161102	7.494831	7.484107	8.078329	8.213928	7.733176	8.177001	7.678801	7.694524	7.4007	7.928873	8.973054	6.914593	7.68461	7.450277	8.494417	7.414431	7.96156	8.676628	4.750349	4.586629	5.417334	4.496707	4.421468	4.06824
CYP2E1	3.130724	3.073301	2.849483	3.229067	3.092847	3.008654	3.138137	3.279733	3.040505	3.10626	3.238774	3.011474	3.162002	2.970842	3.227559	3.292102	2.980397	3.160898	3.056997	3.235926	3.144558	3.069447	4.009725	4.26293	3.970217	4.268043	4.255985	4.313433	4.18748	4.375085	4.383857	4.336994	4.154153	3.991058	3.79346	4.013264	4.123793	3.8372	4.208746	4.375683	3.861828	4.19839	4.187843	3.645928	4.100895	3.925163	3.920405	4.623446	3.941039
EPHB3	6.756948	6.633216	6.502011	6.290619	7.335967	6.902259	7.24379	5.28481	6.516627	6.88227	6.37456	6.605381	7.105883	6.985738	7.183179	6.440503	6.620871	6.908963	6.682001	6.489078	7.271553	6.319467	5.588676	5.255631	5.553673	5.553673	5.730212	5.143858	5.382872	5.838487	5.790565	5.601454	4.996834	4.813221	5.634714	5.050391	5.533869	4.788166	5.655061	5.294928	5.408574	5.674185	5.614265	5.961978	6.872972	5.529013	6.680817	6.265428	5.866972
ESRRA	8.385175	8.547014	8.715718	8.857519	8.559779	8.52357	8.559155	7.159934	8.966135	7.930978	7.731285	9.027189	7.857586	8.779562	8.290128	7.841703	7.615676	8.513866	8.25569	7.549451	8.596586	9.046957	9.119147	9.165406	9.154875	8.86633	9.101076	9.43792	9.215643	9.369672	9.225334	9.219574	8.960358	9.130293	9.749597	8.758361	8.885857	9.174691	8.828499	9.487694	9.234837	9.154069	8.840339	8.329043	7.707368	8.926858	7.856025	7.950363	8.215066
CYP2A6	5.186035	5.562235	5.467862	5.708636	5.387565	5.84167	5.46292	4.985583	5.266304	5.179601	5.420275	5.322496	5.43765	5.684414	5.485361	5.16571	5.122543	5.647818	5.41444	5.715081	5.544842	5.349987	4.436416	4.286417	4.380602	4.198272	4.399316	4.430222	4.978704	4.331848	4.315963	4.44104	3.969676	4.02055	4.605762	4.192424	4.298512	4.47523	4.188932	4.479509	4.210839	4.396176	4.156532	4.554637	4.386324	5.053318	4.498905	4.512063	4.181813
SCARB1	7.443755	7.319701	7.827284	8.187186	7.301652	7.685675	8.211707	7.579002	8.273954	7.155726	7.223225	7.661229	7.303933	7.716006	7.373058	7.648185	7.347935	7.939055	7.353412	7.205654	7.583444	6.783658	6.785346	6.293402	6.813615	6.991328	6.438569	7.791465	7.187257	7.31202	7.873263	7.034048	6.09016	7.576806	7.499753	7.349287	6.751224	7.297459	6.535496	7.671796	6.930505	6.595116	6.434335	8.210108	7.856831	8.318204	8.573101	8.250537	8.972601
TTLL12	9.159735	9.235109	9.440059	9.346817	9.208012	9.191841	9.266078	7.833975	9.562435	8.900474	8.855507	9.773195	8.801656	9.886392	9.3806	8.507083	8.586564	9.333148	9.490893	8.738987	8.783906	8.343512	9.893596	9.572955	9.478183	9.315802	9.725608	9.852376	10.03303	9.968543	9.890843	10.020535	9.259237	9.235089	10.164015	8.976242	9.384217	9.940485	9.769425	9.395943	10.108884	9.862569	9.741531	8.547428	8.562718	8.979822	8.745267	8.746935	8.315515
WFDC2	4.074992	3.995271	3.888902	3.903352	4.131489	4.106614	4.208517	4.208517	3.982558	4.129999	4.24123	4.170235	4.127104	4.569781	4.091347	4.271396	3.805033	4.04079	4.149861	3.817099	4.050997	4.41742	5.999587	5.909971	6.085487	6.710214	6.154991	6.008013	5.973606	6.591402	6.73488	6.432843	6.077739	6.518053	6.146683	7.089012	6.691389	5.852469	6.369571	6.324035	5.907677	6.00752	6.282855	6.076909	6.428794	6.675225	5.689485	5.572603	6.46372
MAPK1	6.128806	6.361712	6.409536	6.071536	5.910538	6.121671	6.407475	7.127825	6.378362	6.553285	6.355233	6.703071	6.340726	6.503307	6.560812	6.691371	6.845941	6.444781	6.793773	6.608867	6.074085	6.208312	5.314217	5.866206	4.811289	4.07925	4.518134	4.645452	4.696972	5.029167	4.594047	5.102618	4.786157	3.766915	4.621491	4.932252	4.094131	4.729787	4.601872	5.03008	5.143411	5.31918	5.694914	3.880102	4.559891	4.459717	4.960198	4.277295	4.524595
ADAM32	3.769667	3.591461	3.970948	4.011864	4.054429	3.633904	3.948236	3.502643	4.18538	4.101462	3.486833	3.495807	3.874336	3.69108	3.562624	3.591057	3.584749	3.445468	3.568042	3.491474	3.946264	3.453612	5.411897	4.987426	5.009006	4.729431	5.224744	4.939941	4.788608	5.872711	5.191538	4.932544	5.550021	5.116487	5.16562	5.47973	4.69885	4.813347	5.061679	4.771975	5.368642	4.768064	5.006817	3.669748	4.55843	4.318783	4.742352	4.616077	4.728516
SPATA17	3.445816	3.494887	3.390177	3.596863	3.561309	3.533023	3.346088	3.276536	3.558684	3.549982	3.592008	3.47283	3.692543	3.609154	3.626864	3.732269	3.451926	3.576501	3.405743	3.441396	3.702074	3.370374	3.959243	4.407425	3.595604	3.550925	3.684665	3.674336	3.664994	3.635045	3.637648	3.789438	3.422135	3.31955	3.354839	3.132083	3.326624	3.6453	3.82381	3.527892	3.644615	3.570145	4.250753	3.103461	3.309237	3.280432	3.265801	3.197154	3.298889
PRR22	5.415038	5.664028	5.385535	5.821492	5.614654	5.875157	5.656063	5.488403	5.844124	5.602802	5.659522	5.725302	5.679909	6.04869	5.93652	5.641844	5.622753	6.022317	5.771033	5.693487	5.764508	5.729952	5.330739	5.500152	5.669321	5.67545	5.628895	5.937084	5.804389	5.696219	6.137198	5.925624	4.868967	5.040137	5.436893	5.597067	5.818362	5.880843	5.446669	6.229868	5.471185	5.642791	5.227421	6.664367	6.702325	6.75582	6.034702	6.778115	7.041064
PXK	6.645316	6.001423	6.013407	6.365714	6.464809	6.408153	6.355233	6.900534	6.229598	6.533083	6.43514	5.714389	6.873436	5.513789	6.785514	6.69035	6.728038	5.589972	6.365714	7.007396	6.557452	6.875966	6.006331	5.298565	5.849799	6.021707	5.802311	5.941587	5.861514	5.360532	5.546371	5.612987	5.524838	5.073813	5.605153	5.557993	4.716882	5.41997	5.635933	5.615122	5.818206	5.912624	5.242312	7.176814	7.388899	7.239048	7.444217	8.38322	7.6087
VPS18	5.066681	5.389203	5.380854	5.37413	5.615943	5.558929	5.58017	5.371196	5.499869	5.303914	5.627249	5.774319	5.481566	5.885961	5.402082	5.431151	5.478706	5.290851	5.479318	5.624066	5.400219	5.406594	4.242872	4.122056	4.347304	4.32452	4.727975	4.76982	4.870365	4.508277	4.575987	4.607107	4.05054	4.152778	4.315678	4.335771	4.443576	4.321323	4.486877	4.547745	4.905163	4.385798	4.467684	5.765527	5.285761	6.2569	5.952122	6.072351	5.920211
SLC46A1	4.946428	4.913762	4.543632	4.560715	5.220543	4.650113	4.426617	4.594185	6.522255	4.339296	4.562143	4.45453	4.517513	4.282925	4.559697	4.497559	4.571585	4.94042	4.526962	4.401067	4.060263	4.561592	5.482799	6.087998	5.918947	5.605428	4.933942	6.954316	6.210534	6.322214	6.759337	6.370343	5.070653	4.531275	5.831662	4.953245	4.735719	5.137249	5.107578	6.15047	5.656289	5.873383	5.093388	3.649868	4.255306	3.692812	4.244193	3.753489	3.303335
TIMD4	4.350345	3.782795	3.391737	3.652946	4.000728	3.27756	3.508658	5.507653	3.494887	4.07687	4.267314	3.912794	6.692131	3.571965	3.49363	6.863009	3.73022	4.429707	4.234037	4.59971	4.260189	3.572353	4.447964	4.732737	4.599347	5.018995	4.025996	4.932876	4.659342	4.841182	4.608144	4.593195	5.055201	4.549421	4.152268	4.586629	4.395112	4.505431	5.157362	4.754489	5.010209	4.821591	5.3145	5.19002	4.403308	4.366172	5.610745	6.629366	5.154043
SLC39A5	8.597753	8.560369	8.800596	8.963262	8.571771	8.802228	8.923844	5.155315	9.015536	7.177278	6.96571	8.774351	7.452559	8.654763	7.091046	7.493887	6.592979	8.348746	7.985075	7.045876	8.284424	9.36654	9.597524	9.035548	8.756135	8.45174	9.14575	9.707017	9.332925	9.55615	9.855561	9.661861	8.336033	8.769078	9.193063	7.745281	8.320952	8.725363	8.601285	9.627528	9.088307	9.441438	9.020809	7.411628	7.601602	8.195006	5.823703	6.323855	6.989105
ZDHHC11	3.649109	4.066584	5.374537	3.091775	3.500335	6.584285	3.712445	3.560439	3.642087	3.42272	3.936309	3.265501	3.421095	3.413285	3.383852	3.314232	3.495334	3.026826	3.249521	3.387487	3.596361	4.946137	7.600802	5.032569	4.956495	5.319795	6.720657	5.148342	7.76548	6.032361	6.356013	5.293441	4.81048	6.156953	5.038521	6.974917	7.458752	5.063769	4.979975	5.332745	5.046962	4.601255	5.334283	4.405342	4.256481	4.225613	4.085862	4.073536	4.010187
ATP6V1E2	4.839325	4.801151	4.658387	4.533811	4.629922	4.849764	4.833129	5.108409	4.677079	5.047242	5.293325	4.775134	5.07591	4.534035	4.919759	5.42806	5.14456	5.161529	4.828362	5.180957	5.242314	4.779102	6.27815	6.507073	5.982175	6.447343	5.71135	6.084101	6.844559	6.51007	6.438737	6.362424	6.691389	7.379639	6.802057	6.462995	6.613447	6.255131	6.243977	6.302508	6.500351	6.467371	6.388989	5.701908	5.627224	5.967165	6.579244	5.959911	5.259369
CILP2	3.90371	3.616008	3.699339	3.779349	3.556373	3.621173	3.697759	3.528942	3.541682	3.41809	3.599996	3.712126	3.95113	3.798029	3.736919	3.703971	3.56762	3.587461	3.661535	3.598386	3.789814	3.731675	5.566331	5.872235	5.825716	5.979162	5.924568	6.020076	5.964828	6.407703	5.829799	5.76189	6.081788	6.116233	6.507824	6.193297	5.653125	5.822554	5.905541	6.025839	6.160418	5.544224	6.04796	5.335307	5.600166	5.002911	4.94694	5.097846	5.708355
PIGX	5.915766	5.957643	5.888981	5.847345	6.011605	5.943104	5.840714	5.754732	6.326255	6.02887	5.765669	6.344213	5.86491	6.054945	6.015807	5.984293	6.216831	6.163401	5.999279	6.113209	6.281937	6.123886	7.786255	8.014151	7.673546	7.642183	7.993589	7.803025	7.782307	7.767791	7.751213	8.040709	7.725985	8.19127	7.13682	8.129968	8.053852	7.80718	7.580033	8.258919	7.635457	7.88918	7.56615	7.684435	8.39868	8.883994	7.884136	7.62802	7.989583
TMEM196	4.238778	4.270581	4.125442	4.404294	4.135119	4.411394	4.360849	4.398266	4.217499	4.317192	4.410005	4.431634	4.207436	4.383427	4.292973	4.10289	4.314184	4.518114	4.258262	4.150343	4.426223	4.401824	3.766467	3.837454	3.977013	3.938153	3.826219	3.943753	4.20472	3.876869	4.323242	3.70497	3.783517	4.36078	3.954164	3.789121	4.055861	3.842826	3.840688	4.008935	3.962441	4.048664	3.827574	3.89998	4.298512	4.245258	3.941678	3.493175	4.442525
SLC39A13	5.875795	5.927591	5.656206	5.483901	5.912712	5.599807	5.827561	6.74461	5.542936	6.012776	6.059874	5.836965	5.94385	6.312844	5.942384	6.293461	6.188528	5.95814	6.014698	6.146281	6.1182	6.063822	5.248337	5.488177	5.384683	4.951895	4.903817	4.876424	5.384372	5.526206	5.59298	5.435358	5.46154	5.442828	5.560946	5.185703	5.45405	5.549867	4.74268	5.215534	5.296669	5.003258	5.240969	5.862084	6.834732	6.698822	6.855977	7.262553	6.292451
BEST4	5.646498	7.349494	7.262183	7.397433	4.220725	6.573313	7.899053	4.089712	7.00019	6.02939	4.615919	8.148523	4.217842	7.320951	5.202551	5.91692	3.849539	5.708019	5.794405	5.065649	6.216012	5.573716	8.056771	9.089953	7.490658	8.233422	8.09662	7.788124	8.39982	9.061752	9.184971	8.886848	7.952287	9.295645	8.434605	8.189728	7.318108	8.729989	9.320519	9.325204	8.636606	7.392641	9.237504	9.945456	7.804608	9.360727	4.772287	4.835772	8.50745
CORO6	4.3391	4.207436	3.964985	4.027348	4.142411	4.492503	4.290082	4.124603	4.330991	4.103721	4.06534	4.000728	4.170419	4.357428	4.285721	4.566538	4.278484	4.067198	4.244735	4.284638	4.207712	4.196698	5.399798	5.067225	5.548404	5.280401	5.635655	5.656144	5.684553	5.822721	6.115669	5.620603	5.0524	5.747402	4.825191	5.669165	5.584935	4.999938	5.175371	5.796435	5.273747	5.435358	5.013517	5.178309	5.544893	5.28376	5.622451	5.008151	4.580518
TMEM106A	3.817703	3.852199	4.012983	3.595677	3.805353	3.700323	3.57967	5.12853	3.724489	4.468188	4.120584	3.916113	4.362108	3.622575	3.946481	4.633808	5.044601	4.278754	3.932284	4.440733	3.486464	4.435688	6.77884	7.166223	6.913033	6.895502	6.730802	6.789228	6.956433	6.824965	6.458944	6.692157	6.803975	6.631312	6.978377	6.793912	6.933309	6.556462	7.197302	7.367051	6.693845	6.994269	6.219776	7.66622	6.484283	6.891795	7.034834	6.173098	7.720983
ALG10	3.645209	3.500335	3.842496	3.496574	3.57546	3.482592	3.549399	3.724586	3.993183	3.955561	3.488911	3.685689	3.656584	3.666758	3.353468	3.991759	3.680096	3.820576	3.602796	3.720832	3.729423	3.613921	4.673476	4.412637	4.262654	4.3823	4.169792	3.896013	4.267227	4.410532	3.984009	4.247185	5.440544	4.819013	4.130875	4.806663	5.082629	5.533557	4.38255	4.408152	4.643999	4.331142	5.173295	5.293293	4.982551	5.940335	5.56409	5.251265	5.348416
TTC39C	4.893271	4.872229	5.007835	4.976231	5.007835	4.813714	4.880145	6.560559	4.743204	5.576112	5.203723	4.988204	5.268488	4.48976	5.144883	5.318062	5.386913	4.779733	5.223554	5.29585	5.209042	5.587987	4.966442	6.083811	5.653278	5.35604	5.01952	5.038108	4.444386	4.841465	4.932876	4.835772	5.671429	4.990257	5.284613	5.444363	4.943031	5.22874	5.589777	4.955146	5.547179	5.755435	5.866833	5.954987	6.147653	5.103933	5.947237	6.519457	5.763916
NEXN	7.408602	6.25861	6.590465	5.075262	6.863748	5.67132	5.844421	7.340091	5.095058	7.707624	5.765179	5.387937	6.108135	4.716099	7.222009	6.869054	7.212789	5.443285	6.580984	7.835501	5.192727	6.767698	7.165298	5.597395	6.248941	6.913694	7.193979	6.761424	7.170643	6.269046	8.198185	7.331539	7.356905	6.245011	6.126363	7.463703	7.383602	6.17834	6.987772	7.584265	6.723673	6.717763	5.855257	5.065255	6.378728	6.882791	7.108819	7.834545	7.134565
C15orf40	7.150806	7.028365	6.974551	6.881234	7.10952	6.39327	7.119629	6.751619	6.918051	6.651593	6.744153	6.441212	6.441212	6.17652	6.380427	6.618754	6.589724	6.350887	6.432229	6.208766	6.867682	7.170559	7.248376	7.564108	6.747935	7.090246	6.591584	6.635598	6.605362	6.94372	6.599706	6.782324	7.414858	7.22586	6.448398	7.802835	6.984241	6.99513	7.391528	7.230271	6.954828	6.990999	7.264919	5.898683	5.744648	5.59283	4.98141	6.469409	5.348698
RAX2	6.5667	6.930919	6.853392	7.061677	6.774094	7.349083	6.969343	6.569243	6.585887	6.234396	6.672636	6.817111	6.58717	7.103958	6.533858	6.613996	6.564704	6.965062	6.824541	6.998631	6.897022	6.69035	6.810328	7.059714	7.25374	7.196939	7.243746	7.407278	7.453402	7.207867	7.244391	6.855214	7.234913	7.891346	7.180839	6.898659	6.887284	7.192052	6.937544	7.105461	7.218163	6.876955	7.048667	6.701576	6.328106	6.624637	6.387099	6.258867	6.270421
MFAP3	6.190615	6.651347	6.730451	6.705087	6.403885	6.58768	6.665652	6.557288	7.190587	6.85982	6.856055	6.215076	6.825251	5.986108	6.916487	7.008377	7.005073	6.515589	7.195998	7.082858	6.560559	6.829459	4.797261	6.333484	4.685162	5.212454	4.411991	4.3413	4.564346	4.702606	4.14855	4.564742	5.823703	4.485761	4.948343	5.390676	4.888361	6.026833	5.058295	4.203469	5.347924	5.036251	6.035406	6.689258	4.079384	6.202269	4.596727	4.900691	6.077739
EYA3	3.64665	3.832543	3.676879	3.638693	3.792406	3.779084	3.796365	3.95161	3.800249	3.886003	3.497451	3.869475	4.018661	3.900549	4.188717	3.696227	3.881866	3.447531	3.9572	3.979072	3.940114	3.655226	3.446148	3.933968	3.567217	3.410865	3.787215	3.681575	3.486111	3.764056	3.579123	3.619839	3.484747	3.341005	3.344839	3.412016	3.455346	3.543473	3.34267	3.390622	3.387969	3.725488	3.638561	7.173279	6.275285	6.192421	7.207259	6.066402	7.122546
GIMAP1	6.615872	6.324726	5.970781	6.392981	6.324726	5.99778	6.214928	7.7436	6.000866	6.74719	6.329714	5.649058	6.741956	5.947984	6.342302	6.817111	6.579249	6.541665	6.756239	6.350887	6.291373	6.425697	3.392657	4.288243	3.681206	3.379983	3.301748	3.560471	3.205454	3.45715	3.825448	3.448247	3.19435	3.067407	3.38567	3.152032	3.011116	3.251387	3.441807	3.659609	3.551302	3.541508	3.071693	3.627657	4.46594	3.826358	3.792415	3.793272	4.526083
KLK8	3.578189	3.55561	3.647693	3.761435	3.781032	3.829136	3.774758	3.464503	3.313624	3.805231	3.733342	3.543468	3.671562	3.724266	3.90139	3.741002	3.948236	3.629802	3.77175	3.69357	3.753701	3.830379	4.230974	4.675803	4.894425	4.439852	5.057386	5.026017	4.834502	4.788013	4.677075	4.990954	4.948754	5.492642	5.356191	4.932544	4.5913	4.91142	4.56075	4.387287	4.730053	4.691237	4.729787	4.70289	4.914738	5.251265	3.790294	5.078949	4.509309
CCDC65	3.092566	3.256832	3.153521	3.545176	3.289461	3.03075	3.2593	3.456602	3.221485	3.237929	3.149501	3.230617	3.183847	3.280723	3.040505	3.111397	3.070579	3.246854	3.314547	3.283985	3.097397	3.146683	4.039183	4.281366	4.485501	3.808356	4.231795	3.894713	4.117687	3.960629	4.203621	4.170181	3.709696	3.786187	3.594879	3.5663	3.534633	3.361265	3.952386	4.177431	4.271745	4.319026	4.415556	3.394503	3.473677	3.84454	3.063245	3.483578	3.572654
FAM122C	2.885498	2.930124	2.842475	2.795302	2.719623	2.721667	2.868188	2.648319	2.756098	2.849982	2.752552	2.71714	2.766812	2.791641	2.724693	3.065994	2.894162	2.75295	2.933222	2.76953	2.983968	2.952843	3.845133	3.280432	3.412016	3.222354	3.390096	3.43841	3.219598	3.314749	3.166944	3.347264	3.065702	3.113091	3.15908	3.100185	3.088819	3.204009	3.185358	3.368054	3.403596	3.565172	3.224876	2.98841	3.255135	3.344455	3.217551	2.895233	3.238206
CCDC11	2.799584	2.803333	2.746057	2.773127	2.857462	2.852029	2.908118	3.002399	2.698356	2.599978	2.839563	2.897674	2.916809	2.843872	2.752	2.783279	2.866534	2.781659	2.849271	2.830474	2.832447	2.774304	4.191537	3.911339	4.431294	4.411728	4.423923	4.465363	3.774848	3.774394	4.069578	4.795324	3.950728	4.596852	4.127552	3.858599	3.770754	3.483245	4.10227	4.486574	4.116583	4.467269	3.928058	4.413329	4.193648	4.44422	3.928523	4.38255	4.209133
ARMCX4	3.515709	3.590466	3.627235	3.145926	3.551558	3.384011	3.587722	3.458618	3.728594	3.499263	3.39833	3.270815	3.132721	3.324659	3.223267	3.355143	3.512195	3.338787	3.34914	3.596528	3.492055	3.7736	5.052536	4.403717	4.81211	4.64012	5.27954	5.195383	4.923639	5.525343	6.0383	5.203728	4.290465	5.037976	3.474319	6.470669	5.455017	3.935554	5.561096	5.620249	4.570387	5.781283	4.535654	4.29338	4.208596	4.141088	4.776054	4.666994	4.967761
RBBP6	4.874619	4.606173	4.856302	4.518114	4.546286	4.46606	4.64361	5.485057	4.548909	4.819159	4.787912	4.2205	5.114832	3.796289	4.756129	4.98855	4.962571	4.442226	4.944404	4.56291	4.586699	4.566319	5.690233	6.476722	6.097898	6.222957	5.907322	5.426484	5.354492	5.955331	5.433628	5.84224	5.994298	6.049042	5.863883	6.403329	6.381832	5.933724	6.151421	5.828107	5.24645	6.027217	5.831469	6.717399	6.182265	6.519457	6.648995	7.360686	7.089439
CENPBD1	6.361712	5.870991	6.22999	6.200787	5.997329	5.883663	5.988937	6.498626	6.371558	5.958838	5.384973	6.090577	5.875496	5.229615	6.028562	6.017215	5.910538	6.016804	6.133945	5.707473	5.828139	6.051723	5.670491	4.720281	5.729286	5.15895	5.691811	5.782905	5.865439	6.041261	6.227753	5.89002	4.910527	4.33442	5.539679	3.907435	5.190258	5.100694	6.088635	6.113639	6.019346	6.079303	5.348416	5.654426	6.114495	5.101731	5.230634	5.154194	5.599272
TRIOBP	6.502703	6.669393	6.670352	6.600183	6.527979	6.758889	6.524017	6.436358	6.356696	6.376525	6.482431	6.73885	6.566005	7.082858	6.73885	6.393604	6.257528	6.886844	6.646058	6.664921	6.700664	6.338608	6.469566	6.877783	6.694456	6.687606	6.494431	6.590295	6.629366	6.255131	6.550016	6.52174	6.943899	6.676428	7.162915	7.033639	7.060443	6.464128	6.524309	6.310156	6.368144	6.709319	6.749142	7.431	7.52665	7.525869	7.26775	7.060113	6.754963
CATSPER1	4.927077	4.904414	5.056422	4.846845	4.975149	5.071693	4.948851	4.874248	5.07716	5.173573	5.026907	5.036491	4.974897	5.201104	5.002539	5.005205	5.003986	4.927443	4.982213	4.896138	5.322768	5.179601	3.798962	3.70481	3.960474	3.649868	3.820533	3.629017	3.663793	3.57658	3.896294	3.578978	4.009468	4.169517	4.004046	3.864188	4.051889	3.610718	3.584652	3.840343	4.236657	3.723889	3.745611	4.067667	3.460921	3.621057	3.656383	3.243008	3.595331
HOXD4	4.226104	4.34962	4.510766	4.336345	4.225419	4.54466	4.381063	4.666239	4.415693	4.215988	4.267314	4.355806	4.170235	4.56362	4.12682	3.993949	4.048456	4.283814	4.16098	3.955115	4.378893	4.312449	5.189393	5.01434	5.309126	5.566957	5.762789	5.170198	5.590534	5.432338	5.444861	5.240669	5.188998	5.011405	5.60918	5.180307	4.97017	5.081649	5.445463	5.036251	5.588676	5.163793	5.146887	7.072098	7.050076	6.410936	6.876268	5.956213	6.569482
GSC	3.540575	3.981565	3.900549	3.889909	3.827528	3.986375	4.066186	3.710815	3.794104	3.977985	4.209692	4.074992	3.961329	4.216764	3.770276	3.884343	3.954223	3.982086	4.259027	4.059147	3.913908	3.229067	4.242097	4.149778	4.477545	4.31295	4.558848	4.993169	4.711183	4.23355	4.226946	4.658351	4.357496	3.856655	4.363013	3.929719	4.058608	4.157801	4.291676	4.214815	4.511935	4.259447	4.238448	3.578304	4.17118	4.282627	3.623232	3.651544	3.65815
SP7	4.615194	4.906376	4.912516	4.636649	5.05879	4.90498	4.935398	5.17566	5.213837	5.000328	5.051064	4.81179	4.991671	5.001776	5.0253	4.901948	4.956105	5.11987	5.096959	5.08375	5.182889	5.032728	3.647111	3.736883	3.730957	3.425077	3.951297	3.862406	3.647991	3.689935	4.200222	3.729752	3.573602	3.542761	3.487447	3.599079	3.712003	3.427445	3.557624	4.310966	3.759531	3.540569	3.843387	3.581774	4.025162	3.553259	3.656124	4.212649	4.023281
PDE7A	4.315482	4.007222	4.277764	4.215867	4.088775	3.781032	3.702711	5.954546	3.908604	4.235606	3.953586	3.973614	4.237812	4.138781	3.730388	4.522274	4.590874	3.988843	3.862546	4.101667	3.809816	4.385435	6.130498	4.556124	6.677536	6.818154	6.41988	6.381832	5.478402	5.914943	6.048162	5.897663	5.411424	4.579305	5.202511	5.301671	4.969161	5.216977	6.22453	5.484779	5.804545	6.390643	5.321022	6.78327	7.849961	6.968888	7.354223	7.545454	7.390063
CNOT7	5.774644	5.841923	6.262538	5.960431	6.248576	5.424614	6.266741	5.947774	6.399411	6.238665	5.717649	5.786474	6.517505	5.440424	5.984679	6.180612	6.145961	5.885387	5.896813	5.968981	6.256196	5.791945	4.828455	5.806651	4.783735	4.669593	4.584718	4.339712	4.368056	4.412126	4.510659	4.570387	5.06021	4.459183	4.452289	4.6262	5.148342	5.084669	5.346334	4.259117	5.104227	5.200758	5.754815	5.369551	5.563612	4.868141	4.564102	5.456457	4.589605
CRYZL1	7.217856	7.007624	7.076637	7.112111	7.076316	6.835826	7.223658	8.187649	7.093619	6.858453	7.130601	7.052234	6.674778	6.387904	6.58471	7.184271	7.122734	6.191488	6.35373	6.618459	6.891468	7.006085	6.840372	5.514252	6.849366	6.998535	7.082894	6.686913	6.491006	6.382557	6.413942	6.197747	5.37232	5.8837	5.181745	6.19594	6.32845	6.173309	6.927427	6.76725	6.397103	6.698639	6.158318	5.120487	4.680326	4.195526	5.176698	4.773066	4.16565
PRSS33	4.982213	5.394466	5.154626	5.637134	5.28214	5.508484	5.258936	4.871572	5.159089	5.406961	5.825734	5.329878	5.267838	5.833851	5.141674	5.137724	5.375872	5.285736	5.306162	5.205162	5.595735	5.149011	7.328516	6.151984	6.804385	6.338892	5.672453	7.193979	6.564189	6.00062	5.619331	6.279452	7.45915	7.00602	6.910995	6.78082	6.508413	5.938976	6.128179	6.377228	6.952701	6.676095	6.068374	6.735483	5.650113	5.953354	6.818154	6.135513	5.504285
C19orf26	4.484925	4.572123	4.719501	4.422663	4.374303	4.52425	4.769526	4.095252	4.691322	4.282397	4.444932	4.507022	4.470309	4.539278	4.360149	4.338028	4.319098	4.539575	4.284339	4.130749	4.509609	4.176401	4.561738	4.36632	4.337719	4.154549	4.279887	4.407594	4.170047	4.621898	4.14855	4.267472	4.184525	3.594135	4.304984	4.170315	4.129574	4.127029	3.954298	4.262046	4.537967	4.332415	4.453234	3.313475	3.836283	3.989891	3.721113	3.809502	3.957083
TIRAP	5.893251	5.99243	5.931847	5.798271	5.699928	5.813029	5.830942	5.78723	6.237722	5.777736	5.600159	5.520474	5.575412	5.917994	5.620574	5.582335	5.903085	5.539127	5.738217	5.208708	5.529705	6.48025	6.364652	6.628569	6.972056	7.036196	7.095251	6.276615	6.275776	6.480298	6.292957	6.647839	6.891795	7.152264	8.162898	7.708614	7.591411	7.768991	7.449291	6.853371	6.658366	6.95682	6.292617	6.599527	6.276615	7.686789	6.386729	5.980776	6.854113
LEAP2	6.489078	7.235729	7.504667	7.156682	7.131994	6.404536	6.817623	6.19542	6.727622	5.104365	5.268752	6.866273	5.613575	5.2984	5.499869	5.488751	5.502976	4.918603	5.113196	5.146853	7.745024	10.973062	6.87944	9.295322	7.157813	7.429608	6.99011	7.987749	6.939834	7.558017	6.622171	7.295658	6.869746	7.446189	7.550674	7.382121	6.279094	8.145921	8.385359	8.132061	7.609849	7.090246	7.724967	5.622789	5.768146	6.805493	5.678926	5.696589	4.943573
MSI2	4.308337	4.234841	4.402708	4.43818	4.387902	4.11236	4.125442	5.327696	4.248532	5.197682	4.82577	4.194032	5.43672	4.812053	5.55735	5.286317	5.336304	4.965223	5.269051	4.905536	4.798511	3.936309	5.719088	6.210209	5.336616	5.167282	5.16318	5.208246	5.337541	5.417039	5.552155	5.055787	5.885039	5.452793	6.223673	6.229177	6.511034	5.947628	5.748408	5.2028	5.748091	5.537758	6.160418	7.582579	8.249431	7.473047	8.569113	8.343119	8.33317
SCIN	7.30336	8.54412	8.675983	8.478721	6.81376	8.730503	8.727015	3.063171	8.02831	7.069094	5.925286	9.109147	6.648892	8.639143	6.814298	7.29162	5.874811	6.87379	7.107318	7.220497	8.34728	10.380963	8.342274	9.075086	8.769078	9.343969	8.33801	9.2885	9.151425	9.104846	7.779723	9.297164	8.959079	9.511263	9.229913	8.677269	8.476328	9.490136	9.350653	9.684802	8.739823	9.339545	9.291832	8.890654	6.437926	9.436383	6.834732	6.245996	8.827783
CTCFL	3.641573	3.179366	3.224269	3.165837	3.384579	2.961815	3.177991	3.382441	3.199053	3.270145	3.292435	3.158472	3.198372	3.09304	3.213865	3.459022	3.298889	3.365529	3.188819	3.134235	3.082269	3.235	4.04282	4.119361	3.974759	3.824746	3.879823	4.028128	3.699134	3.737312	4.21452	4.474511	4.13177	4.313715	3.988834	3.660384	3.432609	3.701507	3.977013	3.991058	3.924202	4.070807	4.100283	3.365272	3.01693	3.001857	3.311557	3.104004	3.067407
C4orf33	7.670501	7.804143	7.415395	7.806941	7.346229	7.75914	8.4392	5.890648	7.862991	7.57197	7.206464	7.796532	7.059203	7.472102	7.379915	6.844318	6.649829	7.180002	7.577668	6.600669	7.892589	7.979125	7.106522	8.727507	7.570075	7.782721	6.970072	7.869793	6.836768	6.66213	5.404891	7.00602	8.176453	7.323935	7.220166	7.519898	7.357331	8.714292	8.247068	6.159083	8.473225	7.74038	9.10962	9.227669	8.978782	8.775018	7.38664	8.149105	8.140276
ZNF333	3.62771	3.851223	3.549802	3.901822	3.436228	3.355225	3.536538	3.851223	3.482397	3.545367	3.554635	3.669677	3.421095	3.152556	3.507736	3.337932	3.591057	3.308515	3.280034	3.50909	3.578545	3.565304	4.872211	4.186121	4.724877	4.284539	4.369846	4.485501	4.076412	4.024016	4.609298	4.627919	4.526946	5.57832	3.698853	6.175618	5.071435	4.177676	4.579039	4.551972	4.29367	4.630889	4.02386	5.351543	3.724639	4.687062	4.390235	4.168102	4.864444
RDH10	5.755769	5.890979	6.456034	6.25336	5.830298	6.121346	6.252936	6.248576	6.374911	5.952251	6.339984	6.049517	6.436984	5.89968	6.013407	6.158958	6.256196	6.121346	6.268206	6.180612	6.021251	6.897022	4.991215	5.235484	4.924191	5.089958	5.038241	5.281646	5.17885	4.798097	4.56342	5.380492	4.855245	4.60443	4.904389	4.66487	5.078114	5.020622	5.14807	4.949735	5.203261	5.197006	5.133024	9.403139	9.124255	9.122527	9.635807	9.352465	10.362587
FAM71A	6.609913	6.650199	6.767354	7.025285	6.574037	7.42828	6.733736	6.825837	6.613754	6.497425	6.930495	6.911389	6.91877	7.224598	6.943412	6.380427	6.432682	7.063914	6.603924	6.533347	6.962211	6.88082	6.48611	6.768755	6.728632	6.772965	6.910602	7.29605	7.13815	7.016947	6.978377	6.542797	7.056963	7.734765	7.20048	6.978746	7.066634	7.245331	6.850825	7.020135	6.88785	6.936349	7.044512	8.049557	7.806776	8.17473	7.916614	7.523876	7.684042
GAPT	5.377174	4.74556	3.584036	5.310027	4.875283	3.96202	3.254751	6.690998	5.605453	6.251025	6.496582	4.758062	5.335186	4.825215	4.337633	5.62095	5.324464	3.806123	4.829577	4.347081	4.840523	4.960533	3.968961	3.667609	3.858469	4.492388	3.088531	3.36373	3.05625	3.755049	3.020912	3.427131	4.883201	4.310966	3.937196	4.506854	3.794078	4.311971	4.058866	3.204763	4.304371	4.178431	3.96721	4.673476	5.601454	3.624232	5.702078	5.737203	5.496863
FLJ30901	5.786043	6.270337	6.297301	6.360173	5.47499	6.378362	6.409184	5.453302	6.386728	5.870401	5.378203	6.404968	5.579027	6.114362	5.861164	5.978703	5.660664	6.234119	6.176866	6.081166	6.01733	6.397105	6.42125	5.674665	6.469076	6.083478	6.564538	7.116878	6.493739	6.961339	6.979627	6.865568	5.472672	6.453072	6.224045	6.545409	6.775841	5.628572	6.097566	6.583985	5.612032	6.71702	5.316533	5.134287	5.233006	5.663876	4.832562	5.438435	5.086603
ENTHD1	2.936891	2.851783	3.030935	3.026941	2.934617	2.946847	2.867295	3.018359	2.988166	3.131655	3.183969	2.912408	2.884317	2.967855	2.978809	3.021807	2.953803	2.945941	2.876193	3.03865	2.856171	3.009078	3.182146	2.888783	2.965313	2.869096	2.878865	2.86856	2.768435	2.984236	3.525981	3.322891	2.947125	3.141501	3.181155	2.911266	2.98841	3.064815	2.9412	3.227026	2.921243	2.909258	3.10853	3.008214	3.075624	3.145772	3.021675	3.080658	3.105663
TSSK3	6.558015	6.707059	6.695223	6.855155	6.560559	6.704741	6.516627	6.115363	6.331461	6.360965	6.357788	6.514422	6.663242	6.871322	6.430773	6.471475	6.53194	6.894807	6.554602	6.80579	6.824541	6.422009	4.599627	5.156098	5.060832	4.989971	5.263178	4.813221	4.608723	4.701509	4.70289	5.038939	5.211427	5.539072	5.032868	5.367808	4.908665	5.106847	4.729431	4.652092	4.93952	4.731855	4.871528	5.986361	5.508013	6.163783	5.698461	5.533272	4.956956
WFDC6	3.970948	3.622216	3.514374	3.486075	3.576709	3.906146	3.804493	3.571965	3.744259	3.700323	3.860502	3.850372	3.838429	3.793292	3.687843	3.569567	3.349501	3.626001	3.49949	3.694286	3.920747	3.638605	4.412126	4.181391	4.595508	4.487157	4.566488	4.500329	4.537278	4.663014	4.100117	4.373441	4.42326	4.273611	4.691237	4.404793	4.238448	4.232206	4.132633	4.383573	4.558713	4.373726	4.217643	4.285383	4.81048	5.475832	4.966741	5.133442	4.550481
CLEC12A	3.68068	4.412845	3.721677	3.858631	3.696435	3.376022	3.61851	4.886703	3.49097	5.455693	4.580801	3.899169	4.304123	3.584946	3.933628	3.936717	4.224441	4.362108	4.384896	5.000328	3.8644	3.668506	4.518717	5.379948	5.831469	5.117365	4.724565	5.516557	4.573021	4.751919	4.228919	4.996834	5.525636	4.270443	4.377685	5.1717	5.021696	4.914889	6.017011	4.446287	5.381804	5.123126	5.662869	4.991215	6.028974	4.447964	4.766205	5.299372	4.658888
BRF1	3.242509	3.342932	3.390844	3.539568	3.377115	3.271621	3.263122	3.330918	3.851223	3.227497	3.380138	3.581309	3.693969	3.448931	3.284307	3.076779	3.553972	3.308515	3.410534	3.353097	3.470874	3.20649	4.410963	4.149778	4.584718	4.531662	4.584166	4.304217	4.691718	4.010864	4.77982	4.546343	4.144289	3.98896	4.139083	4.014637	4.100283	4.120904	4.547402	4.666563	4.594492	4.550987	4.458514	7.124924	8.586585	6.735084	8.044691	8.594011	7.768254
C15orf27	4.059728	3.863959	4.023063	4.170815	3.945527	4.166513	3.923596	3.729423	3.785253	3.935618	4.254107	3.785082	4.071774	3.852718	3.928971	3.739782	4.090592	3.859688	3.941331	4.211813	3.910162	3.765802	4.621898	4.355415	4.45695	4.302434	4.662188	4.790062	4.437395	4.515614	5.026338	4.601255	4.651697	4.758191	5.260273	5.00368	3.988465	4.58733	4.65222	4.501131	4.266261	4.186641	4.619561	4.166211	4.514816	4.521515	4.582617	4.453357	4.248141
BACH1	3.192153	3.032774	3.255679	3.423789	3.026826	3.053545	3.086378	3.455312	3.298744	3.248117	3.331125	2.884879	3.303635	2.969522	3.209946	3.008654	3.026028	3.159565	3.125725	3.063936	3.067571	2.987456	8.423117	6.090873	7.75166	8.273535	8.314594	6.987968	7.711103	7.40336	6.803975	7.768624	8.470571	8.336965	7.266589	8.212603	8.74035	8.760748	7.998166	7.374039	7.779356	7.761073	7.779723	8.376173	8.012382	8.51172	8.03826	7.670033	8.728503
CALML6	3.589683	3.977418	3.701487	3.559076	3.57072	3.681048	3.74446	3.776423	3.722537	3.565227	4.114579	3.626643	3.753701	3.581078	3.945353	3.690619	3.682816	3.758725	3.842496	3.748717	3.742571	3.420689	4.167231	4.039799	4.130014	4.156005	4.259117	4.527106	4.755175	4.45781	4.317672	4.140239	3.89155	3.959243	4.017888	3.916383	4.107783	4.217105	4.280212	4.443998	4.393786	4.42017	4.18748	4.904054	4.876269	5.025878	5.393218	4.306365	4.914596
NLRP5	3.623991	3.534901	3.818481	3.762242	4.04023	4.019599	3.884835	4.100451	4.044988	3.789409	3.431646	4.12479	3.656077	4.001416	4.197132	3.667837	4.142123	3.815495	3.943329	3.85547	3.722372	3.983805	5.168049	4.961551	5.13144	4.696972	4.612495	4.709912	4.977632	5.008309	4.954289	4.885685	5.170872	5.101731	4.851101	4.53813	5.12411	5.158128	4.655369	4.772531	4.640252	4.774846	4.68761	4.398587	5.303621	5.256735	4.814848	4.67144	5.904539
ODF4	3.050573	3.292435	3.085494	3.307107	3.262619	3.113651	3.1377	3.27641	3.088547	2.856171	3.238936	2.945727	3.291212	3.099705	3.364771	3.304233	3.104728	3.182175	3.107398	3.124321	3.181353	2.963352	4.38114	4.56218	4.350088	3.873917	4.211663	4.11167	4.148927	4.402609	3.954298	4.420306	4.018465	3.702469	3.748332	3.798839	4.089523	3.932364	4.193524	4.299428	4.258148	4.214815	4.409279	3.500634	3.609935	3.461599	4.24125	3.976444	3.514553
CLEC4F	3.996035	4.407845	3.732269	3.979556	3.927343	4.043719	4.059728	4.13494	4.103358	4.292717	3.986375	4.184622	4.14509	4.080897	4.243079	4.196888	4.271805	4.117532	4.210069	4.453934	4.181957	4.916513	6.02917	5.597863	5.490502	5.316693	5.301913	5.714535	5.62009	6.062184	5.94332	5.96699	6.395089	6.862997	5.952976	6.621016	6.070358	5.851781	5.702561	5.504425	5.676731	5.351154	5.502218	6.417287	5.805567	6.118482	5.862917	5.731157	4.417787
DEFB106A	5.543711	5.603527	5.110788	5.568351	5.505957	5.976163	5.402946	4.841871	4.863911	5.334876	5.155929	5.385887	4.992262	5.359132	5.443592	5.293325	5.353886	5.817198	5.396206	5.875157	5.734126	5.676783	4.106074	5.186743	4.236973	4.102008	3.703923	3.502815	3.94644	4.956083	4.20472	4.280501	6.607473	7.497929	5.770236	5.847158	4.915205	5.444861	3.971357	4.430364	4.36719	3.837864	4.575681	6.159083	5.91213	5.663024	6.359813	5.80331	5.93253
WFDC9	3.34326	3.503623	3.342055	3.390844	3.421619	3.566251	3.581078	3.490597	3.257467	3.48966	3.320301	3.404001	3.476891	3.611228	3.481875	3.147632	3.197884	3.477483	3.401288	3.271329	3.380138	3.390177	4.081346	4.586629	4.213444	4.304984	4.016181	5.157209	4.807555	4.49013	4.135373	3.793957	3.898107	4.081219	3.928058	4.711016	4.510659	4.356104	4.161723	4.440298	4.188645	4.467836	4.36632	5.965858	6.178031	6.745567	5.605886	6.156651	6.838626
NEDD1	5.86549	5.981902	5.633364	5.865213	6.231284	5.869667	5.996161	6.295413	6.028189	6.080411	5.864253	5.459108	6.216831	5.323477	5.940281	5.897547	6.155286	5.456295	6.072701	5.880198	5.989324	5.791586	4.19003	4.385935	4.326472	4.323242	4.377685	4.314241	3.795432	4.615066	4.110707	4.055548	4.330989	4.138312	4.203759	4.233246	4.31493	4.506991	4.527265	4.070125	4.333288	4.418444	5.169757	6.433022	6.739339	5.710017	6.920642	5.900015	7.131436
TTLL10	5.040591	5.191762	4.778848	5.052599	4.960174	4.935398	4.865036	4.830875	5.044601	4.712789	4.87659	4.847502	4.910411	5.204005	4.632875	4.705636	4.92773	5.134901	4.962891	5.341824	5.078941	4.596341	3.87808	4.792519	4.428412	4.314241	4.804512	4.612495	4.81048	4.880616	4.24302	4.406203	4.791845	4.820989	4.885304	4.521228	4.686316	4.702465	4.504883	4.590919	4.657104	4.508857	4.723939	6.547082	6.099119	6.680293	6.187111	6.567341	6.098407
CALR3	3.505162	3.833981	3.764083	3.909747	3.712445	4.111151	3.697759	3.781032	3.862008	3.643021	4.023313	3.729423	3.922104	3.978187	3.811534	3.792564	3.862195	3.696227	3.590043	3.906252	3.909199	3.599842	5.315727	5.33459	5.130017	5.346046	5.538098	5.737895	5.85115	5.358096	5.42921	5.388513	5.38589	5.349891	5.372477	5.240029	5.198539	5.19355	5.47445	5.401981	5.262335	5.316693	5.243537	5.74775	5.873968	5.73265	5.858618	5.805887	6.291625
C10orf25	5.260247	4.646406	4.677294	4.559113	4.744641	4.636649	4.744641	4.617541	4.680107	4.66772	4.353271	4.697569	4.816505	4.931223	4.892082	4.964859	4.863703	4.615919	4.470309	4.502227	4.936287	4.983449	5.257917	6.013719	5.679386	5.965167	5.650768	5.817536	5.749594	5.67326	5.820855	5.454548	5.795716	6.375674	6.149989	5.900015	5.819237	6.023438	6.087413	5.819895	5.693717	5.951062	5.908204	4.246646	4.128664	4.124635	4.29367	4.481256	3.532257
ETV3	4.5049	4.557438	4.52304	4.52007	4.535046	4.695651	4.470821	4.62296	4.429181	4.703474	4.755404	4.522274	4.758952	4.866114	4.689225	4.552041	4.82894	4.530993	4.452745	4.540912	4.453839	5.281481	6.227254	5.134878	6.726847	6.55492	6.457139	6.517759	5.573917	5.930811	5.382743	6.124918	6.432626	6.021707	4.500445	6.870124	7.039176	6.462628	6.322214	5.649486	5.7077	6.141757	4.92248	7.731752	7.470094	6.77393	7.260402	6.967082	6.48611
KLHL10	3.406109	3.361523	3.351783	3.761549	3.297567	3.361924	3.385081	3.363021	3.429656	3.083288	3.427086	3.283678	3.456602	3.300841	3.290522	3.318479	3.30535	3.218573	3.086001	3.171332	3.097397	3.391155	3.707386	4.027415	3.916383	4.111976	3.959098	4.418169	4.333288	3.981135	4.06811	3.804492	3.935279	3.887166	4.197616	3.753337	4.542435	4.49188	4.011475	3.734371	4.216794	4.247709	4.317672	5.33262	4.741262	5.237353	4.91127	4.57381	5.144467
TM2D3	8.470909	8.402756	8.436975	8.488036	7.9098	8.563491	8.22675	8.420285	8.39224	8.367567	8.368095	8.035636	8.224365	7.876339	7.905136	8.498216	8.734744	8.128438	8.215579	8.390588	8.584322	8.705806	10.031335	10.452676	10.341827	10.449235	10.230515	10.442399	10.12515	10.203292	9.741531	10.069786	10.429806	10.423069	10.290375	10.478574	10.362073	10.476954	10.385485	10.41177	10.426375	10.271294	10.467394	9.576874	9.404671	9.773052	9.05717	10.118006	9.374965
ZNF485	3.539759	3.478233	3.723029	3.565001	3.464342	3.485087	3.42557	3.427428	3.713674	3.523648	3.545097	3.598386	3.290686	3.187451	3.449525	3.254751	3.363021	3.574491	3.210229	3.234885	3.452802	3.157374	4.10312	4.220043	3.968121	4.355964	4.472131	4.169235	4.027987	3.95575	4.211788	3.629176	4.008522	4.216275	3.600306	4.792278	4.297904	3.975596	4.231673	4.505711	4.060002	4.16565	4.096637	3.499715	3.897387	3.90775	3.540569	4.136678	3.650152
WDR17	2.774304	2.803333	2.832878	2.790927	2.730287	2.845054	2.862865	2.6697	2.601281	2.802194	2.642841	2.735879	2.879179	2.785435	2.782737	2.764389	2.699768	2.673198	2.742515	2.735529	2.749372	2.831307	3.479362	3.561835	3.487755	3.544544	3.300111	3.400259	3.492202	3.488658	3.525169	3.343338	3.04918	3.397929	3.45645	3.404575	3.269711	3.447346	3.524713	3.773755	3.487755	3.752192	3.811525	2.842289	2.96709	3.200081	2.852903	3.112469	3.080028
MFSD6L	4.989334	5.145819	5.010058	5.274597	5.247493	5.332978	5.308298	4.799383	4.990939	5.06254	5.010437	5.073912	5.309506	5.275336	4.966101	5.172596	4.855597	5.721603	5.1549	5.035891	5.060012	4.956563	5.779735	5.91061	6.083096	5.864609	6.130828	6.383074	6.089427	6.228696	6.34271	6.154098	5.863242	6.201091	6.302868	5.593625	6.198692	6.338135	5.654426	6.129865	6.15629	5.911107	6.356013	6.355324	6.018843	6.65103	6.169205	5.954236	6.322871
CDH23	4.965223	4.883245	5.009781	5.450823	4.975883	5.470213	5.256212	4.816661	5.269389	5.126969	5.072174	5.209999	4.892082	5.538246	5.082769	4.856302	5.012653	5.300234	4.84586	5.432941	4.860197	5.272583	5.808098	5.749118	5.781007	5.740016	5.945039	5.96145	5.921859	5.94332	5.696219	5.964525	5.28927	4.95136	5.769635	5.320372	5.526059	5.869159	5.760615	5.604997	5.943137	5.654087	5.73872	5.741239	5.128631	6.063819	5.653125	5.594914	5.431753
ANKAR	2.809276	3.072474	3.161531	3.195199	3.102064	3.292435	3.015869	2.950514	2.957737	3.096076	3.395534	3.091119	3.118205	3.1141	3.084019	3.274803	3.19394	3.12317	3.020337	3.281869	3.209659	3.215235	3.212292	3.114735	3.087928	3.253118	3.183054	3.389738	3.38567	2.948038	3.315926	3.253998	3.114454	3.058324	3.300111	3.170421	3.073034	3.087169	3.015173	3.248283	3.246589	2.994191	3.447166	3.157662	3.207835	3.000301	3.197154	2.980498	3.120006
MEGF11	2.939196	2.789544	2.542934	2.885689	2.625617	2.803333	2.846577	2.778648	2.728729	2.686203	2.789318	2.692189	2.595613	2.69242	2.731643	2.699388	2.796163	2.750688	2.730822	2.752	2.731643	2.729626	2.902673	3.16451	3.109047	3.200974	2.951772	3.210628	3.003223	3.084288	3.529162	3.193866	3.366819	3.321239	3.224598	3.160622	3.249602	3.40427	3.552332	3.228859	3.19764	3.43172	3.442892	3.892256	4.501131	3.627363	3.383817	4.454229	3.90542
GPR182	3.557613	3.562427	3.653466	3.568135	3.597239	3.427086	3.439247	3.466767	3.851457	3.494443	3.773407	3.512036	3.58809	3.505378	3.5021	3.788168	3.726661	3.645601	3.480327	3.498351	3.651439	3.475027	4.89512	5.096428	5.020486	5.103124	4.908202	5.40355	5.069205	4.725405	5.232555	5.159567	5.406147	5.57867	4.959174	5.046643	4.69861	5.269239	4.897812	5.44085	5.077164	5.094362	5.203557	4.259447	4.856373	3.726972	4.003176	4.3262	4.805657
ESX1	2.889766	3.054063	2.970081	3.033242	3.017429	2.986681	2.995659	3.123714	3.043116	3.107885	3.372843	3.005302	3.093618	3.098336	3.031979	3.106786	3.116964	3.171141	3.170381	3.172086	2.964612	3.032325	3.13095	3.332497	3.389048	3.393748	3.259365	3.458323	3.279624	3.366133	3.321839	3.59809	3.200081	3.322891	3.364076	3.297073	3.412377	3.406619	3.270909	3.439171	3.323689	3.555446	3.48648	2.81215	2.770387	2.938457	3.091288	2.972857	2.892947
C8orf12	3.142224	3.112896	2.960319	3.266177	3.232855	3.315672	3.190098	2.939755	3.153698	3.231811	3.178419	3.561309	3.270641	3.370575	3.039417	3.23265	3.281869	3.005751	3.110167	3.142533	3.298265	3.231161	3.264256	3.309457	3.297073	3.241289	3.327853	3.3483	3.394503	3.247843	3.65001	3.287842	3.473992	3.895706	3.423838	3.438252	3.319777	3.402868	3.262645	3.548118	3.330078	3.303335	3.163584	3.145278	3.787602	3.372488	3.384201	3.229272	3.533588
DNAJC5G	4.59697	4.851288	4.891481	4.869405	5.064954	5.435645	4.953257	4.573667	4.877081	4.751523	4.611848	5.024973	4.83463	5.032966	4.89296	4.605527	4.755404	4.881791	4.840664	4.843623	5.038976	5.024973	4.31295	4.110444	4.514096	4.336314	4.467532	4.431048	4.293154	4.592667	4.387152	4.473082	4.566938	4.740735	5.133442	4.880907	4.581313	4.401249	4.189325	4.501962	4.777888	4.106502	4.438232	4.175791	4.170898	4.44266	4.122345	4.075251	3.869
WDR88	3.581505	3.279733	3.128711	3.459398	3.261209	3.355225	3.192502	3.31534	3.381279	3.350201	3.341638	3.583291	3.512384	3.399709	3.518571	3.35549	3.216918	3.378052	3.398766	3.447149	3.50582	3.274428	3.37553	3.42054	3.583624	3.410865	3.381988	3.364711	3.656383	3.201783	3.532257	3.35765	3.56237	3.442553	3.580209	3.751931	3.382977	3.271335	3.234002	3.313475	3.333542	3.46483	3.45685	4.563285	4.361072	5.632754	4.232479	5.570046	4.478081
PRUNE2	4.214934	4.625591	4.672633	4.450719	3.938035	4.158334	4.128766	4.751523	4.960174	4.683072	4.3391	5.293558	4.330212	5.411157	4.246576	4.758236	4.32558	4.824645	4.295621	3.853983	3.927128	5.630684	5.47661	4.403986	5.218257	4.688362	4.481113	4.919422	4.484185	5.699303	4.893106	5.152765	4.078536	4.071385	4.147837	4.208746	4.438993	4.069893	5.03177	5.981989	4.818165	5.214322	4.082451	5.276639	7.602227	5.686586	5.809459	5.220774	6.489322
MBD3L2	3.778579	3.7579	4.033145	4.358745	4.128527	3.947279	4.042909	4.164305	3.941972	4.052689	3.819732	4.263504	4.001658	4.019599	3.920747	3.794603	3.666132	4.289163	4.086992	3.962802	4.303408	4.059505	4.021229	4.518425	4.27259	3.969676	3.904491	4.075251	4.317672	4.225065	4.359596	4.040708	4.16565	4.222985	4.202737	4.237232	4.1762	4.277295	4.312104	4.105926	4.280759	4.094131	4.288638	4.6039	4.529254	4.911817	5.126309	3.822863	3.913958
ADAMTSL1	3.3644	3.116004	3.377015	3.31632	2.978262	3.244428	3.35682	3.35042	3.716247	3.150058	3.317348	3.163585	3.431838	3.502987	3.322015	3.198028	3.213936	3.074382	3.296009	3.321229	3.233504	2.90918	3.662978	3.890052	3.520627	3.496188	3.809637	3.694377	3.46344	4.060002	4.355561	3.914535	3.791684	3.98704	3.815315	4.556962	3.882479	3.845271	3.18657	3.879227	3.479035	3.644927	3.843684	3.591702	3.384563	3.100466	3.243207	3.098424	3.209972
MBD3L1	2.955944	3.303169	2.88177	3.245205	2.832208	3.030444	3.069601	2.913944	2.920836	2.807127	2.938062	2.931959	3.031802	3.138041	3.112096	3.091466	3.065539	3.267124	3.117845	3.096672	3.05949	2.895146	4.242354	4.197052	4.16501	4.199081	4.333288	4.445171	4.201926	4.292272	4.06635	4.194332	4.041565	4.006683	4.124909	4.166361	4.16501	3.978686	4.553985	4.367319	4.147114	4.244654	4.357785	4.19935	3.777467	4.265389	4.156532	3.659302	3.969386
FAM46D	3.247909	3.274942	2.871642	2.801444	3.095971	2.872602	2.885094	3.149646	3.171141	3.111619	2.914119	2.970023	2.916809	2.855487	2.85805	2.723554	3.045861	2.965992	3.349501	2.800672	3.055157	2.918669	3.805749	3.378478	3.439536	3.156376	3.457465	3.384201	3.423484	3.232107	3.152032	3.545894	3.437306	3.544032	3.460921	3.45645	3.362407	3.294938	3.24221	3.29211	3.386025	3.406079	3.687159	3.50446	3.276129	3.042063	3.137793	3.01693	3.146817
SERPINB11	2.906989	3.012624	2.949706	3.126685	2.949545	3.100035	2.831197	3.34777	2.68672	3.18371	2.771464	2.992939	3.030444	3.23394	3.030254	2.999174	2.790042	2.844113	2.948186	3.010694	3.036959	3.095087	2.939424	2.912238	2.983493	3.001085	2.923635	3.030052	2.98841	2.86856	3.135656	2.779913	2.938457	2.951376	3.150572	3.018583	3.085778	2.800417	2.929906	2.914272	2.950595	2.791667	2.914272	3.419523	2.943754	3.361464	3.013331	3.309951	3.110103
DSCR10	6.12097	6.201125	6.003683	6.489794	5.952698	6.316616	6.097329	5.821876	6.054767	5.879549	6.324062	6.112173	6.224959	6.651593	6.090577	6.101817	6.198569	6.457632	6.259546	6.728038	6.296896	6.043714	4.625464	4.423502	4.881993	4.751919	4.918378	4.782028	4.941735	4.202061	4.561882	4.838997	5.072465	5.253719	5.098717	4.383294	4.55384	4.406698	5.121658	4.866087	4.882271	4.805657	4.581937	4.890714	5.768416	5.152458	5.124611	5.412911	4.798431
ABHD11	4.952218	5.247216	4.811632	4.434773	4.740764	3.821193	5.052315	3.761435	5.745564	5.08865	4.433243	5.279614	4.976733	4.6134	5.305412	3.913908	4.513654	4.329862	4.749169	4.136749	4.894733	3.946115	6.025576	6.685989	5.935122	5.935122	6.58997	5.780849	6.156115	5.93692	5.699478	6.197106	5.328623	4.761245	5.77117	4.861123	5.126027	5.743478	6.587729	6.009372	6.988887	6.36777	6.193987	7.480103	7.22062	8.175343	7.022674	5.880843	7.866435
ACAP2	6.151337	6.253645	6.451749	6.6306	6.249352	6.377684	6.967734	5.990591	7.051507	6.580656	6.033961	6.781369	6.446199	5.991325	6.458282	6.364245	6.256641	5.712592	6.455109	6.480609	6.054945	6.623452	9.052216	8.975233	8.83192	8.569357	8.476994	8.598669	8.818269	8.947562	8.39125	9.343672	8.832687	9.172761	8.287183	8.434406	8.490432	9.179459	8.120435	8.879676	8.822151	9.297981	8.735281	9.520044	9.338621	9.75185	9.307754	9.188833	9.510554
GAMT	7.308192	7.538695	7.200776	7.676993	7.137662	7.751415	7.336459	7.21401	7.041437	7.302867	7.642793	7.223658	7.692558	7.902738	7.793409	7.18199	7.550676	7.934797	7.747493	7.641364	7.625318	7.483764	4.176342	4.608144	4.783202	4.688702	4.749617	4.808521	4.498905	4.494698	4.950817	4.74459	4.77982	4.391597	4.877284	4.33805	4.751337	4.652872	4.463647	4.541267	4.629821	4.514816	4.695814	5.986361	5.885039	6.433422	7.282635	6.836768	6.714809
PLCD3	6.731232	6.962984	7.340941	7.153276	7.15282	7.138374	7.219467	5.482825	7.350791	6.064293	5.684868	7.549751	6.269935	6.972661	6.9327	6.57671	6.371192	6.377991	6.850976	6.040585	6.906437	6.072335	6.010019	5.811221	5.028854	4.936815	5.998231	5.795348	6.544284	5.997164	5.928755	6.892124	4.541515	4.410532	5.61635	4.485366	4.889781	5.159078	5.066689	6.011832	5.962165	5.848072	5.255214	9.180504	8.235137	10.412829	8.659298	9.848636	9.069643
IRF6	7.993335	8.368095	8.414504	8.250242	8.184192	8.32326	8.501645	5.339809	8.625701	7.570618	7.248789	8.241562	7.886476	7.896023	7.646326	7.748832	7.006085	7.571566	8.210876	7.779199	8.228206	7.825882	7.425281	8.012977	7.310674	7.760319	7.309863	7.295658	7.778498	7.618791	7.555013	7.798743	7.326045	7.736005	7.924438	6.796669	7.239048	7.851151	7.836919	7.934944	7.828313	7.625734	8.123288	9.419812	9.509237	9.828696	8.510817	7.322151	9.791198
PTPRC	2.733125	2.648319	2.876795	2.610612	2.749888	2.770088	2.738863	3.001057	2.587959	2.702151	2.742771	2.858609	2.697988	2.600603	2.664313	3.074382	3.392194	2.644995	2.61774	2.743942	2.750688	2.96572	4.136824	4.145492	4.5236	4.667427	3.96576	4.17169	3.712744	4.173298	4.043287	4.035018	4.578754	4.422952	3.852194	4.205013	3.631254	3.866796	4.388549	3.865192	4.2198	4.466736	4.386588	5.830995	7.424165	4.118956	6.651603	8.04108	6.955772
MAN1A2	3.817842	3.745518	3.822625	3.697036	4.063828	3.767464	4.054929	3.720414	4.375567	4.513944	4.427013	3.97382	3.977801	3.842977	4.022701	4.460037	4.406543	3.525765	4.272258	4.227171	4.211813	3.990442	7.056594	6.208197	7.610243	7.632713	7.635824	7.078118	6.650113	7.024909	6.386048	7.247627	7.082128	5.99501	6.945432	6.493382	7.290418	7.259021	7.835734	6.241803	7.558406	7.750636	7.634278	8.779119	8.15358	7.872621	8.278811	8.393014	8.222777
RAPH1	3.47638	3.209816	3.751234	3.583291	3.423789	3.158787	3.665099	3.310957	3.347142	3.436375	3.664572	3.321846	3.35499	3.359831	3.471865	3.286895	3.733662	3.119229	3.188302	3.621764	3.0157	4.501974	4.627222	3.742536	4.511502	4.185323	4.063343	4.830672	4.003457	4.087024	4.487157	4.584166	3.747419	4.723449	3.467098	3.779157	3.953464	3.740307	4.380469	4.958543	3.911488	4.708943	3.794078	5.610921	6.09016	5.231639	4.54085	3.979718	5.613983
SMCR8	5.836606	6.160948	6.201125	6.424978	6.169654	6.569625	6.002373	5.451594	5.90443	5.777472	5.966231	6.30487	6.123134	6.629259	6.041354	5.855332	5.922616	6.299317	6.229794	5.95543	6.070195	6.226052	4.133049	4.459054	4.317802	4.491625	4.317802	4.347716	4.761513	4.200932	4.410253	4.023704	4.292146	4.188209	4.605493	4.488476	4.27455	4.577118	4.335917	4.389513	4.431798	4.1274	4.112839	5.300863	5.02786	5.978294	5.833545	4.322842	5.86274
LACTB	5.029714	5.164126	5.636808	5.441539	4.839651	4.693578	5.078375	5.873087	5.924024	5.731962	5.198548	5.55042	5.544842	5.274597	5.370936	5.514796	5.395253	5.46859	5.824617	5.70709	5.1493	5.20224	4.177295	4.251897	3.929486	4.151955	3.563262	3.831519	3.490804	2.806837	3.63376	3.168654	3.726101	3.772883	4.02428	3.840688	3.82987	4.266372	3.945876	4.083774	4.061722	4.006419	4.39216	4.743562	5.718802	6.400672	6.103847	4.522288	6.104029
BNC1	2.771102	2.736902	2.931441	2.824987	2.859864	2.803731	2.815089	3.00594	3.021169	3.009078	2.862741	2.775816	2.827287	2.742325	2.850519	2.952454	2.944579	2.723554	2.972183	2.849483	3.097397	2.88687	2.783323	2.8602	2.779913	2.773985	2.674227	2.773163	2.686995	2.704692	2.856607	3.063245	2.8555	2.89185	2.766774	2.806837	2.727054	2.788403	2.875532	2.737797	2.722228	2.719302	2.770387	2.906754	2.952966	2.94205	2.988037	2.756457	2.674227
MPP4	2.890575	2.803333	2.753222	2.644468	2.792286	2.719364	2.698656	2.852245	3.102294	2.798278	3.001363	2.820709	2.785435	2.566939	2.887127	2.681914	2.688202	2.735162	2.765255	2.756729	2.772496	2.667335	3.322059	3.391966	3.184109	3.573894	3.460584	3.430479	3.320485	3.153666	2.989124	3.024483	3.348121	4.174154	3.567893	3.40091	3.587652	3.610273	3.547806	3.234235	3.221297	3.151094	3.703648	3.717994	3.872523	3.666987	3.69609	3.769446	3.630936
LACE1	3.681987	3.744771	3.92916	3.546433	3.648095	3.507318	3.904814	3.40442	3.826954	3.500776	4.085947	3.771571	3.502643	3.519536	3.597715	3.470874	3.460561	3.437779	3.692664	3.560223	3.518571	3.550547	4.909122	6.026833	5.03432	5.023954	4.950125	5.08647	4.553703	4.993169	4.78479	4.875838	5.436749	5.091109	4.464804	5.038241	5.084535	5.129149	5.405379	5.269641	5.025739	5.35604	5.487267	3.350454	3.806495	4.721256	3.37553	4.035648	3.676449
IDI2	4.490038	4.27248	4.311854	4.149121	4.395614	4.818193	4.540362	4.202353	4.34613	4.332885	4.078993	4.257299	4.2052	4.726892	4.34613	4.084107	4.324756	4.204379	4.373203	4.233439	4.315482	4.546522	6.959495	6.345198	6.944306	6.840792	8.083035	6.857924	6.608154	6.647085	7.149744	6.620104	6.327392	6.774414	6.492434	6.575757	7.157813	6.840792	7.101331	6.357579	6.552313	6.78829	6.595847	5.198539	5.332745	5.45569	5.108191	5.652796	5.682658
CYP11B1	3.656286	3.610243	3.583735	3.871815	3.676618	3.625016	3.697759	3.518748	3.537956	3.622003	3.603112	3.617898	3.706325	3.656286	3.793907	3.811395	3.735707	3.791937	3.455509	3.722372	3.562427	3.467259	5.890465	5.748554	5.68112	5.674974	5.714691	5.63502	5.741063	5.801047	5.930631	5.787626	6.03608	6.178507	6.222801	5.845428	5.752273	5.979324	5.7438	5.612032	5.764207	5.587009	5.611754	5.970867	5.813209	5.93011	6.181531	5.718802	6.207881
TAF8	4.158076	4.105227	3.834532	4.244155	4.067513	4.1918	3.985204	4.108336	4.011244	4.152127	3.895003	4.103109	4.186676	4.292717	4.25755	3.982731	3.887672	3.90139	3.866476	4.063639	4.286014	4.092781	4.86474	5.328158	5.368953	5.353016	5.428272	5.579609	5.660567	4.786439	5.479872	5.424111	5.104534	5.402118	5.602695	4.863429	5.263931	5.368953	5.436606	5.12411	5.200758	5.519608	5.258463	5.22382	5.042184	5.207423	4.794754	4.814033	5.032019
COBL	5.276197	5.217821	5.552121	5.748379	5.761437	5.365523	6.222148	3.845893	6.206152	4.929623	4.272684	6.518381	4.484925	5.406258	5.245353	4.445191	4.158674	5.062989	4.904178	4.482249	5.813029	6.881624	7.314574	6.864797	6.70875	7.135231	7.000819	6.85755	7.318108	7.403768	7.411628	7.543124	6.63301	7.299824	7.486095	7.119254	6.939834	7.323143	7.075197	7.312221	6.472298	7.145695	6.785709	7.643339	8.046417	9.034817	6.640206	6.311406	7.61308
SLAMF6	5.953418	5.915207	5.439846	5.947016	6.103231	6.116968	5.525281	8.568881	5.817734	6.416502	6.877654	5.773268	6.555736	6.228969	6.313549	7.298333	6.730164	6.370329	6.1029	7.067226	6.0259	6.178323	5.660726	6.758957	6.637623	6.226064	4.686035	5.147479	5.203261	6.05453	5.730878	5.708355	7.228626	6.278906	5.999587	6.577676	5.074082	6.09016	5.85086	4.616989	6.164655	5.915715	5.272673	6.077261	5.661369	4.61594	6.427053	6.339339	5.824724
ZSCAN20	3.498021	3.687046	3.603112	3.816984	3.761209	3.764912	3.852718	3.571083	3.83502	3.671562	3.793651	3.80371	3.978187	3.902781	3.856314	3.623991	3.584749	3.883075	3.607652	3.670605	3.885222	3.668361	3.631438	4.378876	4.074099	4.382988	4.308717	4.421794	4.396043	4.5232	4.215643	3.75364	4.206227	4.304984	4.587969	4.297104	4.460179	4.088994	4.747925	4.585538	4.114235	4.723052	4.16992	5.541268	5.126027	5.661011	4.585538	4.730955	5.441439
GPBAR1	5.055877	5.079168	4.877457	4.981098	5.086109	5.113856	4.755134	4.870814	5.15108	5.455693	4.85158	4.914926	5.122321	5.070524	5.042235	4.996712	5.022409	5.13334	4.900517	5.166408	5.090511	5.006174	6.350882	6.974732	6.320141	5.936036	6.046815	6.668189	6.601483	6.497002	7.108383	6.069247	6.792639	6.747176	7.043784	6.677863	6.750403	6.465635	5.953151	6.683883	6.009706	5.810717	6.26808	6.566772	7.063493	7.187875	7.753727	7.461811	7.52717
RHBDL2	7.662082	7.279785	7.595651	7.480821	7.920314	7.579002	8.006589	3.538289	7.317885	6.173681	6.562447	7.068025	7.155971	7.277624	6.948872	6.968076	6.251331	6.87419	7.388859	6.688446	7.841015	3.069743	7.04758	8.706869	7.64022	8.257079	8.046624	6.541436	6.949733	6.63301	6.821997	6.469566	8.119924	7.648954	8.734276	7.76008	8.099554	8.209226	8.376981	6.328106	8.051446	7.755498	8.62737	8.679437	7.764783	8.390316	7.354793	7.198957	9.03769
FRAS1	4.181554	4.177241	4.510766	4.133708	4.539575	4.606764	4.433772	4.144033	4.103721	4.168846	4.423985	4.37209	4.552939	4.468594	4.36108	4.422151	4.555707	4.392993	4.535451	4.374976	4.55411	4.559697	4.371772	4.779247	4.223961	4.072679	4.422091	4.348149	4.349956	4.404652	4.174569	4.266646	4.193226	4.950817	4.507261	4.399878	4.287277	4.466736	4.138635	4.423381	4.269207	3.949927	4.671869	4.563973	3.881157	4.498236	5.268787	4.09069	4.309965
BRSK1	5.971438	5.981902	5.624066	5.963983	5.886901	5.882372	6.064293	5.614293	5.967479	5.671781	5.887284	6.101036	5.501086	6.461338	5.944877	5.947353	5.814411	5.529705	6.076191	5.4895	6.11117	6.193268	6.213631	6.13582	6.131487	6.461172	6.454194	6.766524	6.708929	6.963719	6.873608	6.904319	6.873192	6.885769	6.970072	7.137951	6.550565	6.868927	6.379409	6.45021	6.292285	6.331689	5.875694	5.49035	5.24645	6.767639	4.892095	5.113526	4.838997
CRB2	3.875731	3.687046	3.82677	3.895449	3.759437	4.063639	3.996308	3.41553	3.699069	3.576501	3.706129	3.773195	3.668667	3.830643	3.944692	3.380757	3.591461	4.116396	3.443779	3.645979	3.889909	3.588267	4.834922	4.581937	4.869791	4.79547	5.005465	5.207984	5.245922	4.826513	5.090565	4.710871	4.686316	4.608144	4.844894	4.786439	4.742352	4.928297	4.829271	4.805939	5.00368	4.686626	4.907091	4.773066	4.905531	5.073216	4.28274	4.011097	4.496131
KCNE4	4.104075	4.016916	4.086708	3.762083	3.684445	3.918321	4.221179	4.826448	3.993372	4.468188	3.90319	3.717428	4.315757	3.874518	4.382858	4.204607	4.351013	3.944341	4.008115	4.142785	4.37209	3.938035	4.176879	3.763906	3.752509	4.197616	3.766	3.70481	3.809938	3.86212	3.673657	3.920835	3.997328	4.181391	3.710567	3.743648	3.594743	3.82212	3.564047	3.624554	3.651059	3.732253	4.008231	4.14738	4.185582	4.39655	3.980328	3.912879	5.06154
CD300LG	3.159926	3.226481	3.068622	3.085331	3.236571	3.09304	2.938467	3.159565	3.106961	3.067755	3.124932	3.060502	3.218012	3.229067	3.287699	3.16398	2.971864	3.411475	3.308681	3.013291	3.305193	3.026207	3.923169	3.688913	3.867812	3.821686	3.759828	3.757938	3.85593	4.0228	3.745446	3.977615	3.926678	4.278693	3.824746	4.549937	4.06155	3.914224	3.861828	3.876603	3.674495	3.799272	3.765259	3.895443	3.987342	4.675307	3.869124	4.059132	4.430222
SLC34A3	7.214698	7.728385	7.442244	7.615186	7.091952	7.787982	7.377679	6.883517	7.197212	7.197534	7.411495	7.408178	7.480463	7.910699	7.463798	7.356567	7.469594	7.721243	7.491022	8.016814	7.674741	8.062682	4.744189	4.670091	4.596176	4.664087	4.807555	5.029643	4.899016	4.701509	5.003535	4.699939	4.87915	4.756119	5.17885	5.011717	4.611583	4.876126	4.766065	4.9229	4.525824	4.4516	4.563167	6.414434	6.139391	7.178865	6.530548	5.984265	6.232257
CPA6	6.072701	4.450719	6.090148	4.876296	5.623367	4.636926	5.990972	2.908352	4.064879	4.460314	3.70975	3.463567	3.77597	3.539568	3.528773	3.656474	3.471712	3.560985	3.263268	3.894084	5.12433	3.225187	5.340908	6.234442	4.336063	5.636575	5.738363	3.798962	4.694177	5.840324	5.828281	5.350213	4.708805	5.404139	4.226124	5.828455	5.796435	5.650623	7.18005	4.855929	5.218377	4.455202	6.928362	3.599079	4.512619	3.518194	3.269481	4.188786	3.603843
WBP2NL	3.146434	3.120528	3.07145	3.046036	3.205609	2.961815	3.374746	3.401517	3.23571	3.1141	3.017633	3.150807	3.008654	3.017104	3.038267	3.258762	3.057529	2.972751	3.117487	3.03305	3.009427	3.081224	3.182535	4.409013	3.555781	3.558117	3.600915	3.795432	3.708044	3.481543	3.209243	3.136116	3.450098	3.388325	3.261286	3.38112	3.638248	3.45715	3.884618	3.563262	3.216079	4.031798	3.563706	3.487081	3.551302	4.106761	3.805614	4.256481	3.867812
HIPK1	3.237929	3.224805	3.158256	3.199053	3.100035	3.064093	3.123508	3.29997	3.352396	3.516613	3.36922	3.249017	3.354681	3.608964	3.180153	3.326339	3.354492	3.328321	3.284834	3.390714	3.227246	3.064627	4.121498	3.514226	3.822413	3.583624	3.615548	3.588027	3.60865	3.55982	3.892912	3.678641	4.367319	5.321451	4.084577	4.067211	4.11087	3.886609	3.292514	3.826358	3.575139	3.399836	3.598746	3.438061	3.429194	3.488494	3.591051	3.432238	3.525981
MTBP	3.597463	3.343594	3.717048	3.560985	3.651146	3.440061	3.561736	3.735509	3.506499	3.57967	3.584036	3.625016	3.557261	3.352936	3.36289	3.50909	3.6866	3.516227	3.480327	3.510811	3.521124	3.497451	5.050391	4.478598	4.820582	4.850817	5.014622	4.996102	4.649869	4.939663	4.516276	4.158569	4.654479	4.860472	4.533881	4.957537	5.131005	4.95338	5.551542	4.824273	5.034589	5.346991	5.183363	5.312003	5.175528	5.218676	5.66963	5.742816	5.287319
ACVR1C	7.789695	7.686545	7.390902	8.957454	8.042847	7.690759	8.384964	4.490038	8.828338	6.743132	5.948548	7.354665	6.646058	7.332823	6.316616	6.204774	5.561864	6.4865	6.151337	5.930152	7.680102	7.806514	7.384981	6.960587	7.736337	8.203304	7.797433	7.328721	7.050444	7.118822	6.692356	7.662836	5.869506	5.713364	5.629384	5.162894	5.778433	7.221854	8.273535	7.7783	7.782307	7.815981	8.204968	4.67795	4.223961	3.886609	3.788789	3.382977	3.353971
TMEM74	3.340095	3.230481	3.07401	3.278908	3.279037	3.330644	3.187019	3.340669	3.158628	3.19632	3.166926	3.58608	3.077419	3.209333	3.186759	3.0898	3.473026	3.201852	3.438843	3.206835	3.207424	3.18335	4.602119	4.993304	4.239707	4.233246	4.385798	4.333833	4.438727	5.241285	4.987567	4.294785	5.98497	7.305024	5.29176	6.638636	5.915546	5.531242	4.581937	4.468661	4.220299	4.487406	4.666107	5.021696	4.14598	4.379705	4.856649	4.787906	4.158961
TIGD4	2.873528	2.737564	2.639655	2.558803	2.743648	2.704059	2.637838	2.832018	2.742325	2.634062	2.818188	2.689461	2.572721	2.691353	2.607483	2.696311	2.743648	2.45469	2.706231	2.625617	2.67668	2.622906	3.818048	4.373006	3.683236	3.885021	3.74817	3.657591	3.579576	3.454262	3.604401	3.475688	4.116327	5.042184	4.025996	3.710274	3.602321	3.71829	4.01382	3.916383	3.86287	3.64725	4.239046	3.698199	3.89986	3.793957	3.851952	3.700229	3.62751
ART5	5.370936	6.027003	5.591215	5.917563	5.785639	6.076798	5.586592	5.417975	5.604126	5.558929	6.076191	5.620115	5.653983	5.726016	5.735712	5.703707	5.894793	6.134262	5.873514	6.203217	5.754115	5.682592	4.22412	4.66487	4.493907	4.671711	4.359057	4.555842	4.827032	4.567325	4.598841	4.860984	4.368587	4.706448	4.883957	4.728516	4.528285	4.605762	4.543589	4.583866	4.29576	4.470836	4.577934	4.95311	4.485366	4.909396	4.877409	4.489732	5.012284
FAM71C	3.604093	3.789814	3.531383	3.402042	3.77717	3.952385	3.724684	3.969145	3.533191	3.830991	3.775706	3.980822	3.927128	3.829305	3.701487	3.861766	3.641488	3.915915	3.620765	3.874518	4.418486	3.629802	4.150463	4.029143	3.992074	4.036537	3.996454	4.235562	4.308172	3.945465	4.145863	3.78396	4.087475	3.785398	3.902416	3.957973	3.750483	4.279035	3.988709	4.513813	4.468232	4.306719	4.602659	3.714171	3.608176	3.41547	3.510099	3.170421	3.382977
C21orf67	6.369947	6.271659	6.423618	6.396189	6.213781	6.51184	6.151059	5.895968	6.139661	6.126804	6.218472	6.144768	6.196759	6.333952	6.447125	6.16048	6.139343	6.632846	6.338912	6.486948	6.140354	5.914737	5.452513	5.400357	5.458813	5.719891	5.705927	5.809091	5.974276	6.0644	5.646524	5.674826	5.680199	5.518276	6.274068	5.598454	5.12411	5.94332	5.448241	5.227421	5.409775	5.538681	5.290194	6.558284	6.935975	6.602446	6.76725	6.886148	6.006683
NLRP11	3.70975	3.959869	3.98708	4.007372	4.339758	3.823352	3.910162	3.494831	3.898017	3.898544	3.996035	3.896798	4.224226	4.053104	3.73022	3.782591	3.943887	3.831286	3.821868	3.488911	3.869475	3.878664	4.236537	5.201587	4.220043	4.29576	4.302183	4.746022	4.490504	4.414211	4.680471	4.332276	4.660197	4.205316	4.660755	5.242312	4.795057	4.476847	4.707342	4.168768	4.509858	4.837811	4.420883	3.52805	3.735346	3.310984	3.918364	3.253998	3.689412
ATP6V1C2	3.047664	2.98461	3.255871	3.363021	3.223103	3.022823	2.924775	3.024966	3.112824	2.854847	3.168115	2.977926	3.02804	3.044977	2.925445	2.775816	2.923576	2.772496	3.065153	2.884074	3.075515	2.945727	5.218676	5.491785	5.342868	5.511446	6.111248	5.068078	5.351809	5.682365	6.608671	5.786031	5.186592	6.264661	5.520679	5.715201	5.904691	5.294928	5.606045	6.110158	5.034041	5.264528	5.566665	4.660336	4.872834	4.75698	4.670209	5.138048	4.891269
CLDN19	4.488374	5.137134	4.871375	4.888355	4.646406	4.734211	4.581166	4.518735	4.429707	4.66772	4.691059	4.907805	4.797642	4.61873	4.809954	4.858494	4.738641	5.149011	4.694396	4.853685	4.946137	4.728939	4.355269	4.187187	4.520123	4.586508	4.421166	4.717665	4.574835	4.379591	4.511097	4.362055	4.468973	4.727838	4.674674	4.095791	4.363687	4.391597	4.373006	4.689495	4.528285	4.366804	4.436855	4.300458	4.800962	5.161112	4.244193	3.904491	4.980624
VTI1A	4.243079	3.947095	4.298501	4.035552	4.251722	4.163772	4.290268	4.271494	3.998498	3.968511	4.074693	4.146676	4.039077	4.105018	4.225897	4.360618	4.403169	4.039334	3.827528	4.216645	4.159126	5.380854	7.846336	6.247526	7.83206	8.017371	8.157257	7.828313	7.714198	7.353378	7.084336	7.36013	6.570965	7.189269	6.425317	6.112554	7.025257	7.234539	7.872384	7.674166	7.202085	7.739092	7.02595	5.05435	5.291171	4.744909	5.542443	4.9447	4.874168
KIF6	2.964765	3.01516	3.083901	3.210615	3.093945	3.124168	3.485221	3.184207	3.133379	3.175177	3.500998	3.215806	2.844847	3.24461	3.031665	2.833708	2.990385	3.158978	2.855059	3.102834	2.980563	3.324144	4.760487	5.566193	4.850254	5.270657	4.905416	5.18059	5.257185	5.04825	5.117096	4.769233	5.103398	4.917145	5.067225	4.829271	5.199058	5.173031	4.900265	5.265968	5.438899	5.144162	5.321577	4.910527	4.162801	5.04111	4.547402	4.752259	4.849361
IQCD	4.324324	4.46506	4.711536	4.187645	4.493083	4.964072	4.728608	4.613084	4.851288	4.399446	4.802146	4.593671	4.578326	4.944144	4.712789	4.601076	4.454761	4.66772	4.625083	4.636391	4.627572	4.437448	7.177208	6.941804	6.852942	6.514789	6.794743	6.959812	8.009156	7.003879	6.790585	6.942189	6.482517	6.453814	6.12295	5.993333	6.104029	6.442944	6.044247	6.695988	7.138907	6.936349	6.776211	6.719951	6.194278	7.554234	7.469698	6.111248	8.159352
TAGAP	5.76366	6.206152	6.049718	6.275671	6.082803	6.170902	5.909492	6.026631	5.872082	5.62223	6.334666	6.08912	5.878632	6.318722	6.03724	5.895165	6.060902	6.065418	6.161993	6.394266	5.922403	5.523165	4.892531	5.397999	5.47661	5.893977	5.571111	6.056811	5.631802	5.323969	5.608346	5.731157	6.065431	6.250025	6.049042	5.653125	5.247691	5.748408	5.290194	5.814616	5.310759	5.299719	5.458138	7.803215	9.145202	6.126532	8.723756	8.077477	8.660857
STON2	3.478796	3.601938	3.500776	3.913213	3.798243	3.505624	3.495253	3.470049	3.620765	3.650476	3.448766	3.581674	3.488416	3.275482	3.469668	3.72524	3.364597	3.597153	3.612197	3.616883	3.674061	3.439594	4.576552	4.116455	4.508983	4.330838	4.354094	4.253319	4.330687	4.161723	3.821976	4.183691	4.642819	5.146564	5.077771	4.251897	4.379476	4.056384	4.153221	4.342345	4.207122	4.229688	3.996721	7.209022	5.965476	8.079512	6.1081	5.57832	6.032166
SERPINA12	3.388187	3.382279	3.100679	3.105239	3.184207	3.44063	3.376502	2.911785	3.62794	3.319117	3.334981	3.099767	3.416441	3.482234	3.511623	3.461255	3.411651	3.406298	3.386417	3.432773	3.487504	3.495049	4.519717	4.341609	4.291816	4.358301	4.532835	4.483144	4.663915	4.153469	4.305315	4.394044	4.490262	4.260343	4.284837	4.17716	4.412762	4.269056	4.43886	4.355269	4.561594	4.29656	4.668409	4.021972	4.837391	3.973396	4.083369	4.09748	4.316353
LETM2	3.271329	3.510646	3.284834	3.149646	3.288752	3.54764	3.75148	3.731267	3.299772	3.166732	3.510811	3.487176	3.364771	3.714382	3.543981	3.453871	3.584749	3.359094	3.274942	3.527931	3.557399	3.499688	5.181426	5.197752	5.270657	5.260896	5.127563	5.28763	4.934991	5.426484	4.926166	4.998116	5.349472	5.477301	5.523665	5.620603	5.278886	5.356342	5.232414	4.991466	5.011405	5.512777	5.247691	7.003669	6.513161	6.333284	6.742013	6.262217	5.63294
BSND	3.309118	3.14784	3.23809	3.362526	3.060262	3.288921	3.339143	3.175521	3.119634	3.431646	3.347445	3.29104	3.209659	3.512578	3.347445	3.365197	3.273916	3.285126	3.381425	3.533507	3.380757	3.365529	3.616328	3.733732	3.705823	4.030806	3.762994	3.631438	3.348479	3.649868	3.755049	3.29211	3.531203	3.553112	3.494144	3.516976	3.858989	3.389048	3.933081	3.433353	3.51555	3.607995	3.906827	4.10379	4.093212	4.240367	3.973396	3.807241	4.116455
CLEC4C	3.197208	3.286169	3.232398	3.081574	3.275627	3.271621	3.30804	3.093492	3.101826	3.610694	3.605135	3.605135	3.455166	3.42535	3.547454	3.195787	3.49907	3.507497	3.176737	3.540793	3.365682	3.273524	3.768533	4.273994	3.853936	4.006683	3.973672	3.883069	4.02687	3.975442	3.775617	3.774848	3.553507	4.04525	3.422346	3.541788	3.804359	3.642296	3.762703	4.036994	3.740746	3.997643	3.838638	3.391563	3.492569	3.699906	3.765413	4.062031	3.212764
NLRC4	4.406089	4.73278	4.168738	4.727847	4.555707	4.077302	4.865573	5.32963	4.668613	5.464405	4.731503	4.559387	4.456684	4.064098	4.630911	5.056714	4.703474	4.856662	4.54953	5.280526	4.359229	4.659201	6.552313	7.125514	6.907151	7.116878	5.793865	6.737433	6.987968	6.654757	7.324771	6.42175	6.794928	6.171448	5.946261	6.37838	6.787651	6.790798	6.683106	6.746319	6.851012	6.065041	6.184325	5.247691	6.998719	6.267863	6.914044	6.247877	7.260801
PRSS36	5.397635	5.783504	5.690046	5.818773	5.547492	5.578221	5.643255	5.298786	5.71164	5.448545	5.2772	5.899355	5.213567	6.061831	5.60996	5.84355	5.499497	5.813347	5.748379	5.786474	5.749612	5.920399	5.993333	6.338491	5.931697	5.992131	5.334283	6.677125	5.900369	6.253553	6.172936	6.244289	5.958917	5.907127	6.098931	5.588221	5.794687	5.954987	5.980403	6.48577	6.112939	6.175276	6.175936	4.886931	6.081614	7.07677	6.391175	4.914454	5.855978
ZDHHC15	2.888662	3.102834	2.788848	2.924229	2.895915	2.953803	3.265282	3.00511	2.983782	2.992238	2.882028	2.944764	2.938467	2.860491	3.058973	3.071832	2.968354	2.800153	3.078992	2.845261	2.961815	2.786313	3.487447	4.03595	3.364076	3.147991	3.71042	3.517314	3.692812	3.624232	3.531565	3.011116	3.52092	3.176087	3.273035	3.604037	3.534272	3.624232	3.311181	3.9291	3.550925	3.666229	3.704207	2.982077	3.190603	3.488142	3.034284	3.074252	3.228052
RAI1	5.878268	5.842556	5.613209	5.985412	5.796367	6.160336	5.874811	5.58017	5.662676	5.611474	5.54144	5.855947	5.723288	6.223933	5.75545	5.738451	5.607947	6.073029	5.741722	5.690046	5.965872	5.873843	6.401055	6.427376	6.515888	6.480873	6.509523	6.544876	6.7059	6.643525	6.22025	6.036266	6.393335	5.854152	6.563018	6.291625	6.263577	6.410936	6.091757	6.210534	6.482681	6.30648	6.801301	7.405922	7.306591	7.711467	7.800806	7.338007	7.956494
CDK15	5.300518	5.104934	5.009514	5.126681	5.528394	5.417444	5.212365	5.201104	4.842191	4.984382	4.949463	5.295156	5.009781	5.418915	5.170663	5.090856	5.063831	4.865036	4.976231	4.965471	5.531675	5.121704	4.259447	4.270302	4.277441	4.495725	4.270734	4.280759	4.340893	4.467269	4.492714	4.209794	4.194483	4.220299	4.483144	4.39832	4.347845	4.463647	4.391597	4.307375	4.133735	4.343665	4.538576	5.076454	4.919565	5.39603	4.886931	3.949777	4.847113
ZNF570	4.050636	4.071987	3.750005	3.881014	4.190001	3.804817	3.911154	3.885909	4.258262	3.948236	3.859436	3.956582	3.969781	3.879854	3.77175	4.019853	3.998018	3.454668	3.641657	3.828648	3.95149	3.8596	5.078114	4.860606	4.525197	4.694346	4.458787	5.132383	5.325847	5.020758	4.724565	5.279404	5.378165	4.59214	4.021972	4.226946	4.763883	5.004254	4.52965	5.149721	4.605225	4.733526	4.787282	5.024356	4.132487	4.40412	4.310384	5.979871	5.527205
NUDT9P1	3.657697	3.3644	3.080539	3.021807	3.182908	3.307529	3.360828	3.513888	3.179813	3.323795	3.073154	3.240156	3.217378	3.314421	3.135653	3.251868	3.157018	3.172975	3.11309	3.224805	3.030101	3.10879	4.342219	4.267628	4.512063	4.492714	4.527106	4.31849	4.513198	4.601872	4.608144	4.208164	4.29576	5.035602	4.561018	4.60918	4.36021	4.534696	4.349546	4.610495	4.373006	4.624024	4.601255	4.014329	3.829302	4.354238	4.264798	3.696761	3.994762
BTBD16	3.298099	3.942293	3.636735	3.41553	3.819558	3.606639	3.897538	3.531948	3.598715	3.798871	3.762163	3.719508	3.786439	3.799522	3.545773	3.911961	3.537548	3.884835	3.630001	3.782342	3.486833	3.599842	4.477819	4.173298	4.27455	4.379361	4.452822	4.525512	4.52653	4.369846	4.608875	4.21413	4.076172	3.807383	4.105926	4.0312	4.463072	4.280356	4.011097	4.402301	4.369032	4.11514	4.209794	4.483574	3.619533	4.426359	4.202061	3.538343	4.185047
RTP3	3.652279	3.687046	3.637134	3.746088	3.511709	3.913908	3.760916	3.675491	3.794104	3.672406	3.687843	3.97835	3.47375	3.695561	3.828863	3.918321	3.362131	3.897657	3.740509	3.706882	3.761708	3.650125	4.937487	5.230634	4.924714	4.735474	4.671025	5.071874	5.321846	5.072963	5.11396	5.26468	5.35195	5.235778	5.009828	5.09884	4.861123	5.429819	4.436013	4.745186	4.91596	4.576985	4.858571	4.82902	4.696265	5.22026	6.12295	5.746744	4.953514
MIPOL1	2.794628	2.513712	2.725942	3.004845	2.744608	2.578917	2.639219	2.544478	2.812448	2.743795	2.921239	2.87549	2.784338	2.678417	2.755085	2.851179	2.809671	2.70549	2.677682	2.495369	2.998029	2.626181	3.186323	3.502434	3.628694	3.76208	3.412377	3.105663	3.113581	2.931913	3.400591	3.4458	3.31955	3.015173	3.03285	2.999649	3.453975	3.128451	4.147709	3.20117	3.442553	3.963851	3.445597	3.725148	3.947608	3.98896	3.320485	3.618952	3.653302
C6orf141	4.648956	4.780611	4.778305	4.566319	4.845694	4.499884	4.621564	4.398266	4.767871	4.815946	4.700066	4.689808	4.544369	4.601076	5.242615	4.718007	5.002091	4.425036	4.827375	4.675637	4.848488	4.816505	9.370228	7.516783	7.839389	8.073939	9.344877	8.526882	8.76125	8.018917	7.059292	7.674374	7.287614	7.686225	6.112746	7.365191	9.44718	7.70347	7.580033	7.734765	7.581233	8.525117	7.396306	7.081756	8.902553	5.335459	8.509932	8.511271	6.253936
ALMS1P	3.915915	4.144033	4.123122	4.063639	4.129999	4.238778	4.04616	3.923987	3.967254	3.98708	4.273277	3.810155	4.301285	4.100024	4.311388	4.114579	3.899622	4.228233	4.264554	4.144334	4.055924	3.899274	5.458813	4.966887	5.802656	5.920914	5.290322	5.709203	5.523937	5.204793	6.042507	5.770236	5.729286	6.820404	5.702386	5.712723	5.432785	5.303621	5.469285	6.0265	5.460937	5.641737	5.34592	5.936756	4.78292	6.665057	6.405899	5.627067	6.207376
MYO3B	2.78109	2.845932	2.841644	2.729105	2.986141	2.896746	3.035592	2.998184	3.083746	3.390533	3.023485	3.222099	3.098004	3.17056	3.258158	3.018359	3.181678	3.111932	3.11309	3.398983	3.069317	2.809671	3.392657	3.757317	3.437871	3.673657	3.71609	3.876603	3.833613	3.905861	4.187843	3.603488	3.576726	3.293917	3.545553	3.628035	3.809368	3.568224	3.869	3.673069	3.936906	4.121056	4.032087	3.465802	4.481899	2.879907	3.117778	3.128143	3.588027
ADAM21	3.331953	3.27801	3.367483	3.168864	3.28804	3.630783	3.409719	3.284513	3.446238	3.122169	3.32871	3.17605	3.379087	3.180704	3.28162	3.252194	3.258762	3.221271	3.261548	3.41553	3.53662	3.328031	4.269056	4.78292	4.375364	4.459183	4.394044	4.450914	3.872199	4.307116	4.570387	4.215643	4.947467	5.116231	4.88555	5.09728	4.569825	4.783341	4.323783	4.421794	4.480517	4.062735	4.714676	4.897123	5.717735	5.100694	5.0548	5.621866	5.48632
TRIML2	4.52527	4.885461	4.587542	4.729895	4.841871	4.874116	4.697569	4.155953	4.36669	4.442986	4.759261	4.664059	4.494719	4.701599	4.571585	4.342942	3.908604	4.627795	4.32558	4.535308	4.46506	4.673577	4.601578	4.927008	4.920472	4.816712	5.161112	5.171407	5.251265	4.646224	4.787137	4.610759	4.600479	4.072135	4.589338	4.34076	4.502276	4.551249	4.502678	4.647468	4.849361	4.683593	4.703918	4.486574	4.016694	4.809608	4.520256	4.049657	4.603749
ABCC13	3.405043	3.657697	3.926503	3.872468	3.500045	3.739133	4.161612	3.067201	4.344191	3.41809	3.37096	4.395614	3.1189	4.346636	3.609154	3.815495	3.604093	3.352936	3.58201	2.944764	3.638016	6.345422	7.226465	7.697139	7.886403	7.227843	7.673957	8.531908	7.890024	8.563626	8.422907	8.583435	5.947066	8.200602	5.142408	6.594428	5.852618	6.919504	7.082128	8.901208	6.282351	7.663845	6.731174	4.409535	4.12016	6.89621	3.962593	3.224194	4.558139
IL12RB1	6.010479	6.404202	5.722013	6.122035	5.846375	5.798534	5.946578	8.507524	5.980245	7.888243	7.01334	5.92995	7.457693	5.728955	6.922198	7.512122	7.645509	6.744932	6.726141	7.074859	6.149066	6.96371	8.740089	8.719298	9.26042	8.821126	7.89648	8.751439	8.726324	8.461814	8.83345	8.783309	9.682028	9.141081	9.470053	9.266105	8.896579	9.616987	8.42488	8.815853	8.887067	8.402184	8.024276	7.575184	7.351753	6.191669	7.8676	7.588824	7.175546
GTF2A1L	3.167264	2.950027	2.869651	3.085494	2.965196	2.944069	2.900984	3.019745	2.90471	2.990816	2.969041	3.118375	3.199431	3.037793	3.026028	3.186434	3.092367	3.155331	2.806422	3.049764	2.869161	2.85531	3.455191	3.270524	3.446494	3.267509	3.373367	3.746076	3.544203	3.383817	3.582357	3.36186	3.681206	3.845271	3.654799	3.450791	3.55982	3.173961	3.32433	3.133303	3.425593	3.376301	3.448631	3.693498	3.727231	3.718945	3.968554	3.911929	3.71829
TRPV3	4.410836	4.263068	4.328339	4.614953	4.451454	4.815752	4.57597	4.45173	4.472143	4.505471	4.402622	4.512303	4.700066	4.72133	4.591145	4.539278	4.331783	4.493083	4.352531	4.527811	4.671641	4.746923	5.800734	6.087055	5.794371	5.639509	5.518428	5.833376	5.918947	6.15323	5.582873	5.628895	6.533237	7.064601	6.264661	6.062541	5.72676	5.826363	5.389423	5.844928	5.894446	5.646016	6.055528	6.334593	5.964525	8.153792	6.32323	5.78943	6.622171
CNBD1	3.014151	3.159926	3.080768	2.95798	3.097473	3.056536	2.644995	3.139079	3.087349	2.983782	3.104491	3.279812	3.177991	2.933043	3.082798	2.878642	2.97759	2.797048	2.916078	3.132105	3.006912	3.076459	3.304204	3.007431	3.300533	3.295571	3.127624	3.135165	3.069307	3.067926	3.246589	3.727876	3.077381	3.082645	3.201783	3.059497	3.13258	3.177165	2.999975	3.313917	3.126834	3.184633	3.207338	3.224194	3.282202	3.004496	3.095711	3.108022	3.067926
ABCC12	2.987456	2.992035	2.983465	3.027903	3.213318	2.946485	2.974178	3.027903	3.190098	2.96572	3.087165	3.07565	3.11242	2.987202	3.097321	2.926998	3.357359	2.829795	3.265634	2.90918	3.086178	3.065368	2.972857	3.051243	2.831329	2.92176	3.031817	2.881916	3.118303	2.978952	3.20974	3.077648	2.937591	3.033651	2.952168	2.942909	3.21561	3.045893	3.059497	2.96709	2.905834	2.819438	2.994191	2.89841	2.875532	2.919846	2.8602	2.967955	2.942909
MMP21	2.781414	2.834235	3.038447	2.993822	3.118375	2.887601	2.875111	3.035592	2.914355	2.844344	3.009622	2.948584	2.900984	3.055838	2.808701	2.801186	2.814815	2.79063	2.975159	3.023281	2.943531	2.746608	3.740746	3.173015	3.569695	3.391563	3.323689	3.499163	3.193064	3.389738	3.208775	3.457794	3.625968	3.265264	3.49569	3.393039	3.251387	3.384563	3.225154	3.049835	3.166449	3.371649	3.260835	3.450966	3.366819	3.282601	3.762994	3.437533	3.830404
TMEM190	5.131022	5.183319	5.438204	5.596438	5.275586	5.659957	5.39821	5.418592	5.413599	5.30249	5.465548	5.430488	5.635222	5.75063	5.402358	5.212949	5.410912	5.61902	5.351644	5.432593	5.287444	5.091053	4.415831	4.610759	4.793143	4.73037	4.620024	5.126452	5.048943	4.778981	4.774524	4.635773	4.397617	4.040076	4.835209	4.339474	4.679602	4.718712	4.405628	4.665091	4.738052	4.804661	4.722578	6.436846	6.655701	7.514644	7.202085	5.687255	6.930895
GAS2L2	5.632644	5.812674	5.793711	6.120555	6.022671	6.274	5.846375	5.645465	5.872431	5.70038	5.668176	5.743311	5.873843	6.090962	5.942384	5.643519	5.668176	6.101036	6.000331	5.59622	5.850358	5.762546	5.437835	5.282351	5.620883	5.35195	5.742816	6.260486	6.11815	5.803572	5.536861	5.549057	5.726012	5.217256	5.465856	5.282049	5.439489	5.41503	5.339302	5.825716	5.35728	5.536244	5.595813	5.171554	4.646093	5.45569	5.321988	5.192385	5.42128
KCNG4	4.001912	4.345605	4.037837	4.055299	3.923089	4.065094	4.097224	4.029541	4.370418	4.416413	4.024205	4.168249	4.211494	4.215197	4.064879	4.09765	3.822197	4.23176	4.083006	4.511096	4.432738	4.051773	4.253015	4.015845	3.857404	3.9258	4.004317	3.904205	4.178431	4.109352	3.897673	3.830156	3.782143	4.044691	4.095791	3.860935	3.928677	3.74817	3.829302	4.10114	3.851344	3.864798	3.890517	4.493769	4.571491	4.851801	4.605493	4.069578	5.063173
PXT1	2.919307	2.999773	3.039738	3.111103	3.075515	2.974689	2.878997	2.711579	2.885973	3.247909	2.787835	3.446053	3.052738	2.804767	3.114801	3.087891	2.802194	3.140689	3.032908	3.210925	2.927843	3.130033	3.865192	3.486772	3.749667	3.417001	3.483941	3.618632	3.489198	3.329042	3.464304	4.105926	3.454262	3.609799	3.605319	3.312665	3.403596	3.340599	3.498735	3.465802	3.281292	3.428728	3.545356	3.476843	3.128143	3.256336	3.304204	3.077648	3.167434
CACNG5	4.270581	4.43668	4.561192	4.416655	4.445191	4.534602	4.442714	4.40298	4.561192	4.578804	4.378654	4.387409	4.266623	4.787912	4.318361	4.666749	4.262696	4.398516	4.410836	4.533541	4.413394	4.468594	3.941822	4.179126	3.986234	4.277977	4.116035	4.301518	4.023704	4.113225	4.06851	3.997041	3.853629	3.926796	4.235857	3.968554	3.990355	4.340237	3.838949	4.041281	4.173877	4.194957	4.069893	3.297594	3.39413	3.390448	3.767531	3.382586	3.340178
WFDC11	3.726838	3.881647	3.599088	3.78326	3.637023	3.82318	4.095429	4.03336	3.73997	3.877546	3.817099	3.812265	3.861449	3.889095	3.805231	3.759141	3.778354	3.84825	4.049399	3.704983	4.141089	3.949629	3.591363	4.265389	4.081775	4.09606	3.99222	3.98822	3.912574	3.720711	3.929486	3.955993	4.186121	4.525954	3.615391	3.943886	4.516709	4.089261	3.703648	4.13428	3.95829	3.611689	3.977946	4.647612	4.044176	5.124468	4.417787	4.484938	4.380996
JAK1	8.894263	8.703898	8.599461	8.634143	9.05228	8.740798	8.917186	9.815107	8.900474	9.230149	9.174165	8.236722	9.258933	8.409307	8.966847	9.171989	8.844498	8.713305	8.966135	9.045452	8.809458	8.725702	7.682494	6.605687	7.737172	8.158731	7.566529	7.331361	6.921886	7.261725	7.010861	7.385151	7.52992	6.566409	7.315727	6.935566	6.664693	7.81303	7.972581	7.257097	7.971138	7.4007	7.842856	10.20752	9.553114	9.93602	9.84465	9.832801	10.489239
CDC42SE2	8.535999	8.862229	8.89998	8.588859	8.768634	8.190207	9.084725	8.404769	7.71839	8.963891	8.631945	8.101666	8.61101	8.192551	8.844498	8.190682	7.922537	7.658738	8.669309	8.553082	8.45134	8.50024	8.293517	8.849263	8.509124	8.853687	7.901179	7.340705	7.725159	7.308285	5.215223	8.208596	9.56253	8.05769	9.315802	8.669363	8.613855	10.213735	8.674635	7.422916	9.16032	8.666056	9.129231	10.907256	11.044202	11.330712	11.053374	10.762662	10.97211
ACACB	7.228899	7.662785	7.488485	7.557689	7.371804	7.889414	7.705162	6.832563	7.229331	7.033855	7.37069	7.400495	7.198233	7.939055	7.42429	7.131598	7.162276	7.876339	7.280605	7.543275	7.601335	7.439521	8.265571	8.35185	8.50877	8.576247	8.861817	9.029313	9.014529	8.924376	8.732898	8.420455	8.440617	8.558128	8.639769	8.123923	8.249037	8.400053	8.39551	8.724954	8.481161	8.437118	8.456554	9.319312	9.599548	9.467443	9.779838	9.622899	9.262699
RFWD2	8.066536	8.243314	8.477727	8.11532	8.284424	8.236722	8.368918	7.724093	8.655372	8.22733	7.963327	8.430605	8.107209	8.26101	8.253172	8.117895	7.921636	8.240459	8.339984	8.092362	8.284884	7.846111	8.446485	8.119486	8.263229	8.409865	7.94675	8.023549	7.913477	7.673546	7.093731	7.631478	8.715836	7.764962	8.625027	7.285467	7.960734	8.965818	8.434605	7.591225	8.703861	8.336033	8.667365	9.007592	8.845839	8.79645	9.078107	8.610039	9.008102
STX6	6.989354	6.678083	6.720337	6.628164	6.648549	7.058834	6.658044	7.047713	6.876688	6.811902	6.771092	6.622398	6.881624	6.797922	6.75505	6.732328	6.769911	6.750292	6.945467	7.053277	6.699868	6.65306	6.273379	6.855214	5.787918	5.896426	5.851497	6.39898	6.568314	6.505428	6.428441	6.289457	6.040365	6.001987	6.145665	5.992986	6.129216	6.257361	6.05453	6.282194	6.221549	6.0383	6.163282	5.921859	6.466413	6.512962	6.724437	5.68898	5.703181
ANLN	5.390919	5.612834	5.353886	5.615479	6.131789	5.597115	5.5657	5.845721	5.842242	6.842552	5.970406	6.644488	6.626254	5.77198	7.272558	6.09463	6.031629	5.776641	6.135632	7.437285	6.109204	5.405027	4.138799	4.408706	4.537439	4.713014	3.903292	3.567217	3.995057	3.64848	3.493372	4.28274	5.353842	4.049968	4.009725	4.223126	5.019894	5.07828	4.902382	3.803679	4.172759	4.108611	5.339156	5.080679	5.791524	5.297265	7.127268	5.961791	5.692553
SPRR4	6.506977	7.066059	6.61741	7.085117	6.804441	7.171635	6.798278	6.277847	6.513375	6.478503	6.730886	6.549813	6.84683	7.478671	6.595787	6.632202	6.763005	6.907324	6.889658	7.064355	6.890225	6.86465	4.896833	4.511502	4.901508	4.637735	4.775362	4.739361	4.969161	4.695513	4.893909	4.647914	4.646617	5.197006	4.944461	4.690159	4.713014	4.533739	4.683135	4.734322	4.447369	4.665965	4.553566	5.294459	5.854747	4.759706	4.172481	4.906564	5.61002
POLR2J	6.352068	6.827585	6.379014	5.959486	6.722533	6.64229	6.578461	7.881252	6.51184	6.34834	6.553645	6.535583	6.827813	5.498034	6.467116	7.328097	7.374048	5.656206	6.34834	6.679205	6.152102	7.314736	10.092028	11.11291	10.182224	10.095573	9.87248	9.987949	9.987949	10.168834	10.233139	10.335421	10.466097	10.050282	10.755721	9.29128	9.926247	10.523303	10.385485	10.131188	10.396656	10.143858	10.36572	10.490387	10.712931	10.400061	10.407597	10.880486	10.430911
LOC441259	5.288481	5.744142	5.365979	5.225753	5.57187	5.140238	5.066065	6.700991	5.427756	5.305094	5.100153	5.178785	5.588325	4.524797	5.657505	5.582041	5.928434	4.698171	4.868169	5.537253	5.07591	6.149608	7.532738	4.943031	8.799802	8.563208	8.735032	8.375343	7.590002	7.970298	7.538154	7.914682	5.638396	6.088635	6.261518	5.975622	6.165185	6.080378	7.874191	8.042285	6.760884	8.149326	6.377745	8.35185	8.700109	8.459183	7.429217	7.402978	8.87346
HSH2D	5.574301	6.055491	5.959486	5.692785	5.394466	5.758745	5.76731	6.883846	5.651301	6.259922	6.43514	5.883341	6.273703	5.943104	6.264768	6.505295	6.36627	6.217623	6.297301	6.357483	5.787025	5.735332	6.209651	6.678231	6.473185	6.068374	5.801743	6.09462	6.411323	6.280478	6.533596	6.038683	5.523665	4.68883	6.008643	5.381957	5.674504	5.6885	6.193457	5.737546	5.896259	6.171621	5.886459	5.44012	6.163447	7.24355	6.914949	6.268889	5.809459
TRNT1	6.106151	6.231926	6.539128	6.162294	6.332897	6.239356	5.693714	6.416045	6.464133	6.59611	6.231926	6.006961	6.226052	5.353186	6.326624	6.108549	6.220283	6.023711	6.056817	5.85914	5.999552	6.081166	6.587172	6.626294	7.144858	7.175965	7.127976	6.222646	5.691958	6.126171	5.542611	6.119544	7.020135	6.309105	6.835076	6.533996	6.793369	7.226277	7.099554	6.229868	7.175546	6.821831	7.727738	8.014582	8.132266	7.722192	8.207064	9.068	7.688501
TMEM163	5.318485	5.216163	4.880145	5.445472	5.328363	4.831058	5.217543	7.161911	4.653909	5.745564	5.701507	4.550188	6.664921	4.567138	5.253703	6.09268	6.542858	5.691353	6.156022	5.696305	5.262983	5.013828	5.216116	5.78323	4.516131	5.013517	4.69224	4.970918	4.897812	5.266219	4.634759	4.808654	7.156224	4.976291	5.977291	6.180236	5.074507	5.847511	4.679898	4.703786	5.145372	4.892807	5.28376	7.431598	5.042885	3.489551	4.486877	5.966309	8.298336
ARHGAP5	6.526346	6.446661	6.759297	6.67192	6.609913	6.724367	7.018558	5.396443	7.058834	6.359904	6.270608	5.947353	6.275671	5.260012	6.409184	6.097694	5.737437	5.439204	6.480902	6.296121	6.746085	7.110256	6.31234	5.647901	6.14315	6.946269	6.144199	5.597728	5.662253	6.00062	5.240498	5.888328	6.193106	6.638418	5.969139	5.670797	5.819895	6.70875	6.914949	5.523499	6.533596	6.548239	6.642208	9.391751	9.239962	9.39815	9.099398	8.55191	9.845294
HERPUD2	8.498603	8.288703	8.386272	8.527053	8.522282	8.420766	8.39224	8.669309	8.232533	8.336836	8.475044	7.799512	8.471422	7.995919	8.183122	8.698985	8.66522	8.097321	8.236474	8.607883	8.389795	8.706954	7.957269	7.62534	8.298111	8.763167	8.365633	7.226277	7.153118	6.763812	5.833702	7.395466	8.723531	7.71725	8.850645	9.182472	8.533801	9.135867	8.759855	7.224453	8.64954	8.335246	8.11242	8.864813	7.481244	8.815301	8.116131	8.158731	9.120862
JMJD6	3.323167	3.151021	3.214901	3.23992	3.183524	3.474792	3.210229	3.323539	3.621173	3.354681	3.170183	3.308443	3.364096	3.079292	3.263268	3.370214	3.423617	3.114986	3.335815	3.445397	3.065994	3.189727	3.985212	4.200222	3.933234	3.826943	3.879368	3.955993	4.228091	4.246646	4.014075	3.798716	3.944338	4.745469	3.64422	4.229987	3.793272	3.964943	3.604945	3.82816	3.936906	4.023433	4.058608	3.559491	4.031798	4.369306	3.944767	3.751931	3.994495
SRCAP	4.095429	4.570595	4.356606	4.676247	4.154448	4.511637	4.170235	4.647478	4.339005	4.142411	4.193804	4.818883	4.425275	4.719943	4.611003	4.559697	4.292717	4.545767	4.333181	4.313314	4.331783	4.408092	4.397261	3.895706	4.605089	4.366804	4.767624	4.947467	4.592817	4.293831	4.402051	4.357911	3.995443	3.859701	4.324065	3.883202	4.111976	3.953464	4.162574	4.569825	4.162801	4.3132	4.117157	6.632519	5.684553	6.690611	6.420313	5.537204	6.395294
MAP3K6	5.357976	4.851288	5.051064	4.838995	5.163077	5.167718	5.372781	5.236319	5.114478	5.403999	5.36879	5.263344	5.371949	5.293001	5.212614	5.16265	4.81393	5.529375	5.317641	5.395934	5.153859	4.805371	5.537471	5.916581	5.858618	5.728654	5.375645	5.611893	5.785665	5.31247	5.849311	5.395219	5.661011	6.045275	6.352298	5.542131	5.632105	5.807798	5.333665	5.448769	5.490654	5.719237	5.781007	6.264661	5.451088	6.488373	6.065041	5.769004	6.078938
ARSG	4.24428	4.2123	4.534035	4.125442	4.322739	4.159716	3.90371	5.047641	4.27036	4.19045	4.197639	4.209536	4.450467	3.837378	4.497559	4.357705	4.34962	4.08766	4.072678	4.317487	4.239004	3.862195	4.822127	5.66812	4.719633	4.847257	4.918998	4.711781	4.766065	5.018995	4.494698	4.480235	4.616208	4.624923	4.462296	4.422952	4.632834	5.102015	4.74341	4.577645	4.670467	4.500856	4.772803	4.930877	5.29225	5.177165	5.281646	6.000282	4.591723
ZNF101	4.837647	4.632875	4.898627	4.927443	4.842977	4.58643	4.766653	5.84693	5.206208	5.148092	4.627008	4.904178	4.917273	4.359229	4.57928	5.032728	4.523927	4.848761	4.628034	4.588421	4.786554	4.882144	5.328942	6.219603	5.387486	5.003396	5.393944	5.368642	4.937741	5.917641	5.542611	5.47298	5.332243	5.698306	5.320627	5.571111	5.383779	5.35051	5.228876	5.849452	5.6736	5.392805	5.658213	5.495732	5.599272	5.64635	7.124143	6.016183	5.949654
PTPN11	2.769864	3.037793	3.005751	3.12683	3.176737	3.257963	3.10379	2.922047	2.819126	3.055981	3.200922	3.099767	2.980563	3.345892	3.249017	3.250484	2.861334	3.435885	3.236089	3.360037	3.10879	3.026028	3.42275	3.140483	3.261286	3.321239	3.461251	3.23377	3.187267	3.173742	3.292514	3.864489	3.184875	3.391184	3.536569	3.136361	3.144084	3.254906	3.308852	3.271761	3.206373	3.234235	3.484747	3.425077	3.549331	3.29051	3.323689	3.256336	3.335124
KLHDC7B	5.115222	5.335186	5.255286	5.454258	5.306532	5.588325	5.308566	5.658797	5.127858	5.186035	5.382562	5.287201	5.823605	5.442538	5.437803	5.282051	5.382387	5.642216	5.798702	5.913868	5.342141	5.311986	5.048654	4.720281	4.845972	5.035023	4.976784	5.281339	5.295831	5.085892	4.741128	5.052672	4.847257	4.333144	5.126595	4.541397	4.698356	4.857094	4.845282	4.732737	4.745469	5.276792	4.69873	6.267646	6.569482	4.787906	6.669306	5.373915	5.571962
ATAD3A	5.294152	5.272	5.751772	5.320912	5.22653	5.519429	5.589702	5.932209	5.574558	5.855784	5.680441	6.389049	6.037599	5.78723	5.942384	5.728203	5.644345	6.384622	6.201803	5.608903	5.586983	5.151794	6.63939	6.55249	6.479909	5.970506	6.848835	6.656079	6.874364	6.841898	7.168083	6.849802	6.01562	5.534413	6.571303	5.377319	6.309961	6.04212	5.229776	6.275285	6.094794	6.540847	6.143678	4.695012	5.897064	5.362867	6.257039	6.10035	6.533417
ZNF626	4.555981	4.56291	4.534602	4.791171	4.477776	4.481232	4.369149	5.214358	4.096285	4.671924	5.03405	3.903918	4.743204	4.176176	4.490766	4.441521	4.55311	4.510896	4.593911	4.797642	4.329465	4.445042	6.207376	6.2379	6.066697	6.288047	6.469934	6.602096	6.595478	6.58043	6.503807	6.284731	6.893309	6.462244	8.073546	6.439072	6.728317	6.529978	6.549695	6.758206	6.364081	6.157791	6.480678	7.419905	7.462209	7.455143	7.295658	7.764272	7.896109
PHC3	3.980304	4.234841	3.946264	4.17328	4.030746	3.976073	4.219798	4.23191	3.969542	4.352841	3.8258	4.036196	4.155199	3.550864	3.991759	4.130634	4.188979	3.837172	3.785856	4.048456	4.016493	3.672406	5.36332	5.050842	5.772421	5.730578	5.510367	5.422326	5.203728	5.229442	5.241603	5.463219	5.277688	5.077164	4.814459	5.152458	5.010963	5.059277	6.069058	5.090407	5.463521	5.932693	5.380082	6.391889	7.174552	6.937928	7.673148	7.255946	6.256124
IL11RA	4.828097	4.979557	4.777454	5.013207	4.999503	4.7628	4.871891	4.942298	4.653572	4.715077	4.653015	5.128817	4.513799	5.0831	4.840244	4.804881	4.702834	4.80415	4.795045	4.581426	5.118064	5.064954	6.585554	5.84015	6.365232	6.227424	6.543563	6.705328	6.712506	6.714994	7.170278	6.253219	6.245333	7.01888	5.550365	6.88313	6.113274	5.769635	6.15594	6.711509	5.902061	6.583811	5.899656	5.861377	5.894142	5.249505	6.321578	5.794371	5.743639
TNFRSF10A	6.059101	5.772643	6.060289	5.953418	5.672642	6.117725	5.990316	5.939147	6.079136	6.212526	6.214284	5.790284	6.272989	5.877692	6.214284	5.955012	6.158958	6.018809	6.519392	6.068449	6.19542	6.069812	6.269555	5.554935	6.413145	6.102483	6.351969	6.129538	6.097898	5.955654	6.161701	6.165343	6.076373	5.508589	6.292617	5.855425	6.229177	6.074466	6.3606	6.054854	6.158689	6.325831	5.961791	7.798743	6.954654	7.167718	7.564108	6.983007	7.514128
HPS4	6.164021	6.205819	6.163401	6.16048	6.284551	6.416887	6.224959	6.322324	6.205232	6.018202	6.173329	6.198569	6.19504	6.523013	6.052801	6.05581	6.143157	6.372331	6.039865	6.30487	6.323424	6.440503	6.867364	6.567565	7.096416	7.192052	7.140836	7.217538	7.104025	7.651434	7.633891	6.933672	6.974222	7.812383	7.087957	7.603914	7.722628	6.785709	6.66358	7.35003	6.744417	6.92801	6.85755	6.349076	6.080378	6.781734	6.681954	6.176654	6.054238
UHMK1	6.024768	5.358883	6.035943	6.095726	5.732665	6.181986	6.651961	4.878918	5.380854	5.368142	5.211038	4.897465	5.894793	4.738406	5.372923	5.5342	5.365523	4.831675	5.340826	5.929162	5.879159	6.25336	4.597348	4.609729	4.587598	4.857369	4.559283	4.456409	4.830672	4.755326	4.806787	4.884261	4.522575	4.421468	4.620159	4.514522	4.279586	4.483144	4.654175	4.564346	4.464644	4.394622	4.930877	9.039364	8.996914	9.357305	9.421975	8.911016	9.232281
TXNDC2	4.490986	4.530219	4.561192	4.66729	4.469505	4.594394	4.647211	4.647478	4.537587	4.427948	4.661261	4.544135	4.403666	4.72322	4.603715	4.318361	4.46506	4.369868	4.492274	4.878604	4.810465	4.468985	4.205581	4.594047	4.952769	4.845837	4.638847	4.786439	5.10509	4.428924	4.831257	4.779546	4.561738	4.977075	4.871296	4.251591	4.680471	4.4981	4.877018	5.17126	4.660755	4.846983	5.003258	5.429517	5.497648	4.876424	4.675803	4.775241	4.29912
NAV3	3.148096	2.93723	3.075308	3.151021	3.18953	3.062413	3.149395	3.761435	3.373415	2.9797	3.199053	3.19387	3.073484	2.983465	2.948343	3.108029	3.013491	3.081224	3.047377	3.085683	3.164818	2.948948	4.176059	4.813221	4.264022	4.058014	4.002496	4.183413	4.021525	4.269472	4.164834	4.276549	4.621765	4.871765	4.411602	5.42741	4.726702	4.683593	4.372026	4.68748	4.330989	4.28063	4.622391	3.859701	4.290465	4.560199	5.619055	4.88638	4.257563
C5orf22	6.237722	6.703071	6.619465	6.73712	6.823437	6.73885	7.058687	6.047875	7.273604	6.710295	6.80891	6.058642	7.045398	5.815389	6.591649	6.719291	6.332345	6.360565	6.609245	6.445836	6.558283	5.989489	3.787602	4.641169	4.007831	3.889788	3.571722	3.728168	3.54092	3.105663	3.503528	3.963025	4.110444	3.840343	3.971663	3.8372	3.6918	4.64373	3.820072	3.567893	4.201398	3.844398	4.093049	7.182378	6.505607	6.965496	6.580252	6.738255	6.674357
PCDHGB7	2.617203	2.501741	2.612573	2.828049	2.531486	2.570594	2.733774	3.078566	2.681452	2.655269	2.770768	2.667335	2.602737	2.599978	2.700456	2.569275	2.62025	2.606755	2.698656	2.739228	2.561728	2.537378	2.797308	2.608823	2.699372	2.856607	2.783323	2.81215	2.710413	2.737797	2.887605	2.836673	2.608823	2.66048	2.722228	2.725936	2.686995	2.763431	2.870873	2.798906	2.655509	2.731054	2.707666	3.133068	3.192813	3.011116	3.518369	4.619725	3.160622
ERC1	6.022317	6.276926	5.85455	6.185277	6.319467	6.926905	5.251592	5.531097	6.068449	5.977546	5.794886	5.51634	6.270608	6.578795	6.384162	6.074085	5.521503	6.453187	5.832253	6.585563	6.425697	5.911309	3.827271	3.980898	4.222264	4.265884	4.129205	4.231219	4.062031	4.129205	4.167836	4.157661	4.14598	4.352302	4.200497	4.225985	4.087894	4.235005	4.093513	4.057163	4.10172	3.990759	3.809637	6.117145	6.300765	6.394482	5.650478	5.782388	6.948123
FLCN	5.04514	5.340357	5.866478	6.31158	6.03724	5.408958	6.085188	4.822289	5.373677	5.537561	5.245021	5.762088	5.429051	5.572611	5.396206	5.045471	5.634096	4.2123	4.741241	5.941678	5.781091	6.326255	9.819313	9.460506	9.965091	10.155099	10.137132	9.618346	9.71349	9.853957	9.827501	9.707753	10.119814	10.803154	10.344822	10.774591	10.407597	10.156823	10.008424	9.765082	9.477631	10.4869	9.286343	9.198828	9.532468	9.584292	9.676148	9.481057	9.711627
LRRC7	3.082454	2.6697	2.859664	3.052557	3.178202	2.928185	2.973824	2.937405	2.900601	2.916591	2.899863	2.892725	2.885094	3.098004	2.94918	3.274016	2.969522	2.823448	2.941811	2.829795	3.055157	2.704243	3.408902	3.146345	3.564712	3.493967	3.579576	3.787943	3.784103	3.654001	3.594434	3.473475	3.758948	4.116713	3.802765	3.62078	3.595015	3.52172	3.752192	3.716371	3.504615	3.46233	3.552181	4.312535	3.902128	4.014075	4.062452	4.30125	3.881754
SH2D3C	5.471205	5.169285	5.448187	5.493604	5.138534	5.377174	5.12433	6.050679	5.217821	5.634994	5.537253	5.101599	5.432333	5.333904	5.47182	5.545333	5.637406	5.288328	5.614654	5.172596	5.157325	5.172195	5.854152	6.296378	6.056164	5.716479	5.745802	5.884863	6.212143	5.845894	6.012127	5.841395	5.491937	5.552753	5.914023	5.218137	5.481874	5.365542	5.904234	5.434176	6.022858	5.836326	6.237686	6.650691	6.570965	6.017517	6.518053	6.715916	6.385725
PPP1R3B	3.666218	3.944882	4.009203	3.710323	3.730388	3.827979	3.633662	3.638857	3.718698	3.484437	3.734317	3.739641	3.805927	3.945779	3.558408	3.583554	3.718591	3.749553	3.838099	3.849539	3.867005	3.535587	3.879963	4.033039	4.055317	3.949426	3.673498	3.498424	3.825448	3.629017	4.180086	3.998023	4.168497	4.252487	4.318783	4.053241	4.16565	3.980011	3.397929	3.744209	3.643961	3.686994	3.661053	3.653621	3.302503	3.809637	3.62047	3.268442	3.377763
SLC9A7	3.869062	4.249456	4.180237	4.079551	4.312884	4.059728	4.24123	4.553605	4.519644	4.288921	4.768815	4.261942	4.129063	4.13494	4.396887	4.556822	4.335977	4.413394	4.379953	4.140443	4.387693	4.089506	5.717905	5.701429	5.430406	5.586402	5.814241	5.519192	5.547325	5.80331	5.923522	5.614977	5.740302	5.56139	5.909499	5.411751	5.809459	5.276341	5.546487	5.482921	5.798691	5.574523	5.282509	5.567436	5.646524	5.197911	6.614735	5.410928	6.395294
IGSF3	4.196001	4.378654	4.191543	4.538155	4.497327	4.486261	4.552364	4.238565	4.153208	4.319729	4.343261	4.735991	4.513799	4.385195	4.542018	4.571308	4.548603	4.212032	4.448814	4.426223	4.392993	4.646406	5.60888	5.342241	5.76325	5.429819	5.554343	5.84015	5.799387	5.908558	5.857754	5.576749	5.295831	6.289457	5.658213	5.809459	5.436606	5.353571	5.775113	5.62631	5.588221	5.726594	5.962165	6.516221	5.969486	7.701286	6.863817	5.828455	7.295257
RFX6	6.075908	4.591506	5.994369	4.655047	7.238043	5.143671	5.44393	3.380263	4.487407	4.065094	3.923773	4.606173	4.156818	4.367813	4.401535	5.121008	3.576066	4.937762	4.468812	4.485737	5.590595	5.158365	5.253566	5.625289	4.853638	5.768146	4.920472	4.875838	4.40842	5.417039	5.329828	5.918286	4.698121	5.817071	4.723318	7.311102	6.80627	5.501588	6.097294	4.914168	4.478349	4.870663	6.207709	5.290194	4.902072	5.561864	3.939317	4.768954	4.391309
DIRC1	2.786878	2.632254	2.601281	2.802443	2.666437	2.81106	2.724693	2.509145	2.648016	2.616513	2.587033	2.738545	2.840602	2.67253	2.689135	2.587959	2.586171	2.718754	2.645606	2.832878	2.983782	2.599978	3.58048	3.120616	3.550125	3.467838	3.421924	3.379654	3.296569	3.58048	3.90542	3.574387	3.458827	3.80851	3.369283	3.382586	3.46693	3.557453	3.28394	3.470505	3.482161	3.441807	3.343738	3.312665	3.520627	3.447166	3.559656	3.230566	3.562774
DNAJB7	2.922892	2.742771	2.798841	2.762317	2.678008	2.934617	2.918407	2.714625	3.127168	2.941811	2.792286	2.723942	2.601879	2.743296	2.80041	2.787095	2.783015	2.828992	2.68586	2.679425	2.780363	2.898578	3.775457	3.985457	3.819624	4.268625	3.591363	3.870929	3.678022	3.805062	3.52335	3.818807	3.562774	3.24221	3.210205	3.36319	4.000546	3.998592	4.263769	3.913715	4.014329	3.961589	4.039938	5.349334	4.928167	5.133722	4.514937	5.322112	4.376833
UCN3	4.766909	4.532773	4.893271	4.865036	4.625313	4.821213	4.698171	4.245257	4.564872	4.455046	4.780292	4.934415	4.570595	4.905536	4.78356	4.674168	4.806325	4.994091	4.649356	4.623179	4.800221	4.571585	4.570944	4.692514	4.701367	4.741262	4.587969	4.798097	5.259369	4.633949	4.441534	4.793771	4.732854	4.397138	5.013889	4.390619	5.025572	4.838257	4.56305	4.367921	5.027307	4.74407	4.614194	6.395977	5.153681	5.583434	5.084141	4.270302	5.510181
DIP2A	4.722915	5.199798	5.035414	4.886927	5.251592	5.414024	5.07951	4.889718	5.498034	5.116875	5.177794	5.063579	5.079803	4.887174	5.034623	4.973299	4.753559	4.779102	5.013476	4.752382	5.256212	5.126681	5.567599	4.870093	5.385264	5.487411	5.563781	5.219476	5.17885	5.611418	5.313262	5.314643	5.114852	5.428272	5.119859	5.376676	5.098985	5.253566	5.576078	5.254754	5.469139	5.717365	5.364843	8.170046	8.403028	8.083859	8.843795	8.209226	8.477652
USP28	5.387565	5.191406	5.236319	5.010058	5.751321	5.061727	5.272	5.381941	5.324464	5.449335	5.255628	5.55735	5.671492	5.208334	5.332978	5.968444	5.321457	5.1661	5.495659	5.305891	5.231577	5.204005	4.231673	4.417546	4.255568	4.276412	3.781851	3.883069	3.881026	3.995057	3.693777	3.599874	4.357785	3.750669	3.933234	4.862867	4.458379	3.713018	4.27701	3.419847	4.364539	4.44239	4.038093	6.428441	6.991679	4.634085	6.644825	6.880517	6.378225
CASC5	3.348346	3.38526	3.593128	3.126987	3.473026	3.157374	3.33426	3.62555	3.312804	3.49949	3.490892	3.462974	3.788439	3.544662	3.90319	3.527679	3.668667	3.215235	3.681266	4.01807	3.625223	3.398766	5.815563	4.924579	6.063991	5.805887	5.434176	5.146564	5.078114	5.002911	4.47523	4.93706	4.962361	4.43195	4.649149	4.783061	5.219084	4.421794	5.441863	4.588234	5.243049	5.760615	5.108355	7.675123	7.055127	5.98903	7.081756	7.724349	6.885959
SENP8	4.565697	4.289269	4.636391	4.76312	4.382425	4.48469	4.746923	4.222528	5.003705	4.694396	4.35523	4.923887	4.318361	4.057541	4.493083	4.516979	4.413917	4.005706	4.474691	4.054637	4.756687	4.149387	4.780917	6.617925	4.897123	5.827757	4.574534	4.783341	4.48479	4.69596	4.274412	4.929287	5.388103	4.734322	4.840009	4.945792	4.584452	5.322648	5.276198	4.238448	5.988559	5.482186	6.223859	5.550634	4.509309	6.472818	5.300009	4.85453	5.330102
GRHL1	4.074992	3.866034	4.046599	3.647876	3.601731	3.932487	3.855178	4.079551	3.812458	4.109615	4.188428	4.191108	4.059728	3.909916	4.286014	3.962649	4.367647	4.019104	4.226414	4.01019	3.842281	3.888281	5.285361	5.093716	5.352343	5.069512	5.459974	5.364584	5.506305	5.114696	5.282826	5.535392	5.443432	5.186592	5.366332	5.332745	5.212002	5.260749	5.060832	5.572307	5.298414	5.187352	5.230203	5.62312	5.180853	5.591155	5.752942	5.230333	5.802656
CASKIN1	4.80297	5.25726	5.251029	5.133042	5.218882	5.379559	5.32963	4.62946	5.123089	5.07716	5.0253	5.661953	5.315137	5.781826	5.570783	5.232147	5.024399	5.621219	5.397103	5.009781	5.640752	5.397433	9.29128	9.372718	9.38592	9.404017	9.432244	9.365612	9.554494	9.204954	9.033787	9.421687	8.238921	8.666056	9.035062	8.063029	8.396895	9.012545	9.327816	9.296275	9.394098	9.518773	9.034817	7.905494	8.012382	8.389871	7.98024	7.754452	7.899353
CACNA2D4	4.431174	4.208854	4.532454	4.475244	4.321786	4.049399	4.508449	4.24102	4.549175	4.492806	4.287304	4.539278	4.205721	4.167439	4.120353	4.417638	4.058542	4.363092	4.389349	4.133239	4.57749	4.548081	4.851945	4.942472	4.895256	5.055357	4.87385	5.11513	4.929811	5.137796	4.940715	5.354176	4.750199	4.653925	5.141485	4.353461	4.869791	4.873266	4.775906	4.86161	4.805103	5.09742	4.796444	4.121909	4.591582	5.171407	4.235005	4.16553	3.826498
ARL11	3.568042	3.391155	3.294565	3.5286	3.534901	2.971197	3.398508	3.878664	3.035592	3.666758	3.131573	2.524656	4.008989	3.012408	3.003195	3.386062	3.801765	2.7537	3.161782	3.809389	2.983623	3.530189	2.854221	2.850238	2.518359	2.798906	2.866012	2.944746	2.78992	2.861306	2.78992	2.669878	2.727054	2.518359	2.776081	2.76042	2.635349	2.74693	3.10457	2.975439	2.917209	2.874392	3.124384	3.214628	3.45685	2.960396	3.121098	3.046786	3.572169
SLC2A13	3.521124	3.637078	3.673686	3.937348	3.51286	3.482592	4.000728	3.151442	3.976891	3.653115	3.457863	2.80041	3.883729	3.392068	3.598238	3.918482	3.743943	3.481568	3.830893	3.920531	3.342749	4.204852	7.60833	6.473914	7.587609	7.727543	7.582094	6.575017	7.113624	5.781602	4.989084	6.742652	6.946993	4.522575	7.72308	6.275776	6.577467	7.624482	7.697514	6.13297	7.973593	7.788547	7.584265	10.384999	10.832111	10.326215	10.07527	8.665362	10.833897
NIPA1	3.968511	3.841226	4.107427	4.285232	4.127762	3.780491	4.246044	4.551737	4.600055	4.561192	4.578804	4.212969	4.501477	4.151887	4.448566	4.453203	4.793518	4.291361	4.80139	4.213952	4.317811	4.312101	4.986993	4.881281	5.039372	5.173031	4.807312	5.04192	4.726952	4.930712	4.733526	5.064268	4.765811	5.135629	5.215534	4.737162	4.982987	5.09135	5.093548	4.753789	5.134427	5.077164	5.448769	9.090476	8.456926	8.10142	9.106999	7.76008	9.440241
CARD16	8.862229	8.777389	8.48125	8.498216	8.282073	8.742067	8.69554	9.295935	8.86283	10.141074	9.903938	8.748839	9.537387	9.790845	9.475603	9.443096	10.153506	9.757624	9.767914	10.047794	9.183523	9.610769	8.660646	9.95342	9.428684	8.908602	8.368342	8.929906	9.078618	8.593521	8.323861	8.726561	9.820847	8.577311	8.852733	9.069092	8.982217	9.028766	9.217086	8.436615	9.476664	8.957974	9.63285	9.88039	9.652227	8.64642	9.092829	8.181054	9.988906
DUSP19	3.263718	3.285286	3.223758	3.175177	3.220802	2.964237	3.061717	3.360828	3.341775	3.533336	3.0898	3.18728	3.127168	2.935017	3.272872	3.384917	3.201852	2.906512	3.052474	3.155953	3.474792	3.394636	3.290249	3.212528	3.504176	3.807929	3.593455	3.437079	3.39251	3.167931	3.418355	3.800391	3.443461	3.390796	3.027946	3.825068	3.311557	3.768941	3.99022	3.304998	3.486772	3.643415	3.708044	3.005961	3.129669	3.428867	3.084288	3.672443	2.88548
CYB5D1	6.778075	7.020278	6.946171	6.452143	6.846505	6.942533	6.868146	6.623036	6.816164	6.638712	6.948506	7.025007	6.716321	6.800077	6.778251	6.768241	6.438425	6.719997	6.622107	6.103936	6.749111	5.988316	8.500125	8.451307	8.506987	8.512814	8.330835	8.564075	8.554494	8.121975	8.57255	8.54188	8.728272	8.721522	8.292714	8.793624	9.12728	8.489064	8.312908	8.560395	8.198602	8.347894	8.185408	6.720657	7.087359	7.210538	7.455514	7.303796	7.439411
NMNAT2	5.24981	5.061727	5.109023	5.115922	5.350236	5.292265	5.218882	5.023061	5.159409	4.824645	4.824883	5.003986	4.384642	4.824079	4.910088	4.830211	5.017397	5.157325	5.066065	5.082769	5.031026	4.98797	6.632046	6.245011	6.451669	5.928288	6.653206	6.035584	6.437416	5.869506	6.700346	5.800106	6.48993	5.88779	6.087242	6.232102	6.79302	6.181143	5.652319	6.043122	6.204096	5.958765	6.303581	7.544923	5.47779	5.629535	6.53923	5.846635	7.427219
SLC4A1	3.379963	3.258307	3.379087	3.113315	3.562624	3.671395	3.112014	3.234074	3.264512	3.229799	3.046245	3.205609	3.299183	3.395379	3.223589	3.387659	3.067571	3.152246	3.166396	3.182617	3.358768	3.181886	2.89841	2.99579	3.105077	3.087928	3.09185	3.020224	3.406619	3.2831	3.003223	3.148834	3.277536	3.153941	3.111598	2.998188	3.095026	3.296365	3.12376	3.162513	3.003223	3.092967	3.285247	3.703348	3.680882	3.995865	3.745139	3.579576	4.044691
CREG2	2.855487	3.143794	2.756435	2.900384	2.726897	2.948014	2.725942	2.824666	3.042349	2.912588	2.966115	2.90451	2.997699	2.929192	2.955386	3.052286	2.911103	2.925247	3.053891	2.750061	2.869894	2.874339	3.654339	3.623846	3.841202	3.805354	3.68835	3.727102	3.662669	3.815938	3.846695	3.754305	4.104818	4.936383	4.058866	3.877037	3.556762	3.926239	3.984009	4.33257	3.797835	3.658698	3.873196	4.367613	4.411602	3.931339	4.377685	4.451864	4.409013
RXFP1	3.076459	3.163585	3.280723	3.055507	3.208447	3.106064	3.274224	2.922047	3.152556	3.172322	3.338787	3.121148	3.081952	3.210737	3.188819	3.118021	3.097321	2.974834	3.117063	2.840602	3.143794	3.033434	3.215176	3.10853	3.328198	3.285247	3.082645	3.143029	3.405547	3.22949	2.944746	3.481154	3.682345	3.499887	3.314749	3.012585	3.026971	3.188887	3.457307	2.946311	3.191445	3.312852	3.052498	3.467469	3.303335	3.941039	3.484747	3.590754	3.497576
SPEF2	5.168076	4.754342	4.865834	4.488949	4.824346	4.430661	4.809147	3.96202	4.807203	4.771115	4.741241	4.866662	4.647759	4.962891	4.877457	4.228456	4.66729	4.880717	4.749734	4.78963	5.067805	4.19787	5.036251	5.096428	4.64373	5.233609	4.869373	4.590228	4.502276	4.836042	4.53621	5.016792	4.701102	4.010054	3.972685	4.890969	5.104227	3.526517	5.257313	4.907753	4.628978	5.078114	5.826363	4.423923	5.174916	4.643328	4.863144	3.698853	4.235857
CEP170	3.981118	3.998287	3.793907	4.078993	3.959869	4.074992	3.877546	4.516979	3.884028	4.129768	4.267314	3.867005	4.248322	3.72977	3.792953	4.137775	4.243538	3.755673	3.990228	4.157586	4.001416	4.110811	5.130854	5.33303	5.11513	5.042184	5.269641	5.337541	5.369551	5.192627	5.122561	4.903817	5.38078	5.179994	5.411244	5.273411	4.56128	5.154927	5.048379	4.929693	4.796444	4.818302	5.176834	7.630891	7.852568	7.140836	7.67575	8.792894	7.578049
DTD1	4.145311	4.074218	3.870308	3.989691	4.112776	4.283091	4.339005	3.875946	4.182366	3.956994	4.151536	4.484925	4.124368	4.491347	3.874744	4.420349	5.123391	4.252485	4.163507	4.042748	4.322058	4.05002	5.125091	5.072311	4.777888	5.41518	4.797954	5.030596	4.722418	5.14598	4.866232	4.908809	5.592104	6.121185	5.85115	6.302321	5.418866	5.321703	4.690778	5.100235	5.475702	4.994776	5.213773	4.752717	4.759994	3.733732	4.591174	4.414211	4.216537
CASC4	4.679346	4.700439	4.592067	4.421642	4.528995	4.889429	4.590318	5.390189	4.616598	4.100451	4.017871	4.474691	4.629922	4.810805	4.625013	4.528863	4.63815	4.646723	3.983588	4.440733	4.21046	5.109349	7.031696	5.434176	6.917534	6.848054	7.056237	7.718464	6.785346	7.395466	7.68659	7.110391	6.257748	6.400312	5.733357	6.008013	6.166329	5.431753	6.808455	7.798743	6.350882	6.855977	6.161521	6.198339	6.214847	6.451078	6.010902	6.031423	6.213808
FGF1	2.966823	3.098481	2.929547	2.96496	2.866534	2.740199	2.776074	3.021586	2.853663	2.970081	2.779867	2.796163	3.047969	2.965078	2.878417	2.688671	2.81984	2.804532	2.800961	2.853207	2.751434	2.796671	3.288738	3.20664	3.091569	3.195713	3.229272	3.447525	3.29806	3.381483	3.339828	3.234453	3.094029	2.96879	3.194108	3.311557	2.924077	3.317469	3.227548	3.120006	3.318576	3.245293	3.113581	3.465136	3.522212	3.52092	3.791537	4.171039	3.999565
ARPP21	2.621395	2.672131	2.714625	2.63602	2.790308	2.722074	2.966823	3.005751	2.863883	2.823958	2.749372	2.620737	2.76953	2.762317	2.863883	2.917151	2.578253	2.717908	2.937844	2.852473	2.798527	2.577794	3.202586	2.84359	2.982843	2.898941	2.94205	3.139915	2.85139	2.974608	3.114172	2.742429	3.030728	3.009701	3.166944	3.075364	3.084899	2.805504	2.781586	2.8555	2.923635	2.897218	2.789161	2.934904	3.003223	2.877752	3.335124	2.939424	2.913372
RHOXF1	4.40858	4.571308	4.56291	4.47137	4.522546	4.516496	4.616953	4.358976	4.808258	4.513944	4.427948	4.560141	4.6134	4.420635	4.350702	4.474989	4.804357	4.379366	4.742217	4.523629	4.551458	4.353422	5.572135	5.490502	5.817228	5.382431	5.954987	6.405137	6.049421	5.745124	5.256735	5.610745	5.265191	5.241285	5.443432	5.543594	5.464967	5.060659	5.142728	6.160115	5.546863	5.769776	5.332745	4.871528	5.353571	5.379948	4.558983	4.282627	4.189603
ADAMTS17	4.081694	3.953794	4.051601	3.8596	3.77052	4.09334	3.897538	3.934399	4.228233	3.767252	4.348696	4.218298	4.119898	3.844946	3.878791	3.978758	3.694856	3.809972	3.419908	3.927343	3.898184	3.885222	5.694309	5.887956	6.314336	6.256124	5.791231	6.458193	6.623507	6.274068	6.43777	6.139025	5.87842	6.1009	6.481278	5.714049	5.77406	6.15629	6.119891	6.147495	6.049768	5.936036	6.10421	6.800544	5.655998	6.469934	6.197428	6.030819	5.331643
SNHG7	4.928963	4.887174	4.892322	5.053138	5.325659	4.995555	4.890054	5.317641	4.993076	4.964329	4.536501	5.036205	4.746428	4.981098	5.004326	4.878441	4.995294	5.096081	5.038976	4.986148	4.972952	4.962891	4.968489	4.48479	4.628978	4.815419	4.986993	5.059906	4.897561	4.734878	4.832446	4.518134	4.546605	4.736875	4.795616	4.781581	5.164251	5.045165	4.502678	4.934837	4.906564	4.537117	4.814848	5.568976	6.494431	5.514731	5.829799	5.823195	6.29318
DHH	3.506893	3.929362	3.77197	3.523648	3.446238	3.763725	3.749553	3.877546	3.785469	3.671395	3.894582	3.646884	3.818838	3.750835	3.705991	3.618282	3.685114	3.867462	3.826136	3.645209	3.702711	3.671562	4.246118	4.900265	4.561882	4.467532	4.681752	4.918058	5.150814	5.240029	5.036938	4.760487	4.682057	5.092308	4.864602	4.929987	4.84178	4.734878	4.614943	4.47576	4.647612	4.657653	4.84178	4.46149	3.938687	4.381925	4.73965	4.542007	4.592667
ABRA	3.213794	3.224269	3.201273	3.163585	3.26959	3.125353	3.097811	3.632627	2.983353	3.23394	3.169535	3.140006	3.216556	3.206654	3.419167	3.126987	3.053891	2.989218	3.101826	3.408435	3.35638	3.055157	6.079303	5.239281	5.595813	5.788888	5.16562	5.589343	5.311106	5.276043	5.635655	5.315727	4.921336	4.843233	5.53595	5.170349	5.110531	4.943298	5.810717	5.395531	4.952769	5.729445	5.441439	4.564476	3.835069	4.625323	4.205708	4.118294	4.262209
KLHDC1	5.318485	5.132715	4.849764	4.747806	5.332978	4.702549	5.09574	5.384093	4.486579	4.794678	5.141286	4.243538	4.810805	4.384896	4.686005	5.150935	5.204658	4.486	4.495574	4.487153	4.790147	5.542523	5.352343	4.723449	5.451566	5.992131	5.209628	4.711183	4.577361	4.246118	4.933204	5.410661	5.169323	5.646176	3.966949	6.528441	5.59298	4.932086	5.802982	5.386539	4.98141	5.462273	5.449055	3.118303	3.507779	3.388695	3.206373	5.303287	3.799272
RICTOR	2.945105	3.057717	3.168004	3.31534	3.161272	3.095297	3.276044	3.715518	3.042171	3.268138	3.143575	3.32863	3.092185	3.206835	3.1072	3.264382	3.175177	3.159163	3.125604	3.273042	3.180346	3.138993	4.055013	4.044442	4.288889	4.505711	4.125761	3.801714	3.820806	3.766309	4.164543	4.08629	4.970298	5.599444	4.291536	4.617243	4.256917	4.302986	3.966487	4.246646	4.600733	3.925528	4.118811	3.567736	4.220631	3.908887	3.613547	4.06811	4.038513
PCDHGA4	3.561908	3.227246	3.351612	3.961329	3.802898	3.916781	3.755275	3.598715	3.477483	3.300696	3.597801	3.546433	3.161604	3.227911	3.473358	3.324304	3.258951	3.289957	3.188505	3.246283	3.339756	3.324659	3.933234	3.094514	3.529162	3.94644	3.707731	3.944767	3.372095	3.408713	3.162254	3.215393	3.643961	3.297333	3.337083	3.289545	3.415638	3.540569	3.529657	3.863738	3.66944	3.633186	3.587338	4.431535	3.437533	3.637324	3.478031	3.892529	4.13739
NETO1	3.161782	3.304469	3.370374	3.29997	3.097002	3.110794	3.277181	3.286521	3.335525	3.365375	3.152556	3.132862	3.182175	3.172975	3.314771	3.102674	3.187733	3.289772	3.238936	3.416235	3.226651	3.086378	3.166944	3.876244	3.140199	3.732995	3.16552	3.772017	3.602487	3.807099	3.494705	3.333542	3.472284	3.586834	3.573602	3.861249	3.599402	3.677558	3.71545	3.541508	3.503857	3.654001	3.503857	3.645609	3.477194	3.842495	3.465802	3.613396	3.798839
WWP2	4.831675	4.50461	4.725547	4.204852	4.93343	4.479936	5.400969	4.404294	5.535411	5.015071	3.914576	5.518733	4.575249	4.764982	4.585639	4.804881	3.886362	4.694726	4.90347	3.893917	4.910411	5.0055	6.062363	4.507676	5.495383	5.612332	5.392492	5.694914	5.695428	6.101062	5.300863	6.24466	3.56856	3.916651	4.98141	5.561718	5.608593	4.701774	5.917641	5.3556	4.928701	5.976302	4.930164	8.460554	7.949933	8.909621	7.677351	7.836919	8.299192
ST7L	3.549307	3.72977	3.755846	3.361012	3.583291	3.297567	3.760442	3.735707	3.3862	3.625831	3.622003	3.760442	3.748717	3.258762	3.513357	3.482985	3.709927	3.585893	3.506499	3.524883	4.016916	3.632803	5.576749	6.197428	5.194491	5.061402	5.565751	5.475383	5.21922	4.997691	5.638573	5.377853	5.855425	5.903446	5.023074	5.524545	6.611085	5.859576	5.706712	5.700478	5.498183	5.365542	5.7438	4.970043	4.021665	4.882828	3.922343	3.614172	4.66487
C2orf15	4.024205	3.895662	3.720414	3.93542	3.865819	3.597239	4.348062	3.23992	4.00775	3.759673	3.645385	3.808599	3.776235	3.784092	4.099114	3.916781	3.649322	3.537548	3.739499	3.227911	4.076258	3.799083	4.369032	4.267628	4.150463	4.458231	4.349302	4.088849	4.17445	4.117687	3.956234	3.964943	4.033368	3.956234	4.137928	4.10362	4.147114	4.331848	4.519439	4.104273	4.657383	4.233118	4.654616	4.340009	4.372026	3.904772	3.831061	3.960173	4.191272
KCNH8	3.132275	3.42535	3.429259	3.263122	3.794603	3.405216	3.321229	3.479329	3.354681	3.661747	3.071977	3.424179	3.400035	3.116191	3.199283	3.342932	3.460038	3.326133	3.266527	3.155953	3.563118	3.40442	4.940454	3.703923	4.014075	4.659748	4.988546	4.073387	4.144861	4.505869	4.567454	4.461754	5.371116	5.263789	4.001973	6.020917	5.680513	4.74459	4.55021	4.302434	3.838481	4.634759	4.294516	3.402868	3.755485	3.804492	3.559146	3.378478	3.202586
MCF2L	3.197884	3.351996	3.279733	3.520906	3.091263	3.423617	3.348952	3.070861	3.163585	3.086823	3.276866	3.312927	3.338787	3.430928	3.308681	3.283678	3.219472	3.458814	3.469439	3.263598	3.317542	3.423789	4.20685	4.04525	4.205708	3.994495	4.113957	4.215797	4.253579	4.002229	4.12834	4.353826	4.053091	4.155176	4.168905	4.057311	4.380336	4.113957	3.910713	4.199627	3.957973	3.939317	3.728769	4.6039	4.876269	4.294516	4.579305	4.760753	4.241525
SLCO6A1	2.856171	3.013291	3.132408	3.165656	3.516227	3.314018	3.100181	3.351454	3.221485	3.081387	3.452375	3.222632	3.07011	3.096215	3.27515	3.308443	3.224197	3.411651	3.063392	3.12317	3.533264	3.048799	3.036452	3.035725	3.155426	3.092402	3.302854	3.372095	3.165989	3.176644	3.265801	3.015556	3.575311	3.752777	3.697601	3.448965	3.615847	3.591051	3.13095	3.185599	3.304384	3.317469	3.086065	4.006143	4.198272	3.682203	4.016181	3.860039	4.130613
KLC3	7.203656	7.314736	7.166212	7.485536	7.265608	7.867104	7.436819	6.488291	6.88917	6.879917	6.814878	7.123843	7.08186	7.622516	7.213651	6.800716	6.772207	7.333532	7.033338	7.296019	7.5018	7.14012	4.794129	4.443208	4.531945	4.691467	4.609416	4.681265	4.337111	5.035446	4.899569	4.557576	5.216977	6.601661	5.04028	5.271649	5.067667	4.821591	4.449583	4.5913	4.744307	4.436855	4.529106	4.183124	3.734371	3.931339	3.659302	3.866144	4.193524
CIB3	2.966115	2.944241	2.728888	2.935017	2.946028	3.047565	2.817681	2.925445	2.907468	2.917559	2.862741	2.83406	2.763571	3.19632	2.971375	2.778887	2.966667	3.01136	2.857462	3.089166	3.094434	2.753402	3.593821	4.116455	3.716371	3.646347	3.940181	3.62352	4.043596	3.87046	3.677724	3.415638	3.468855	3.26667	3.804492	3.639985	3.819111	3.794078	3.832532	3.780206	3.748494	3.879509	3.902995	3.432065	3.830404	3.678022	3.256995	3.418765	3.182146
CADM2	2.975871	3.026207	3.011946	2.898578	2.98435	3.052105	3.093176	3.111249	3.443044	2.920738	2.833135	3.012805	3.193572	3.216355	3.00594	3.05878	2.975734	3.023886	3.202029	3.085866	3.071832	3.057347	3.936259	4.212054	4.266149	4.381676	4.225369	4.36555	4.68798	4.475618	3.999876	4.078536	4.222127	4.859015	4.148249	4.658754	4.232206	4.76205	4.439283	4.300992	4.807433	4.149494	4.557838	3.698713	3.742536	3.359491	4.04511	3.567217	3.604945
C9orf66	3.719228	3.982731	4.099433	4.06534	4.429409	4.23191	3.918482	3.680871	3.713241	3.909031	3.600169	3.909031	3.966068	3.499947	3.548958	4.017625	3.992852	3.811904	4.011408	4.062683	3.984584	3.843787	3.638561	4.872541	3.537095	3.830156	3.428728	3.740746	4.10396	3.489941	3.82816	3.954573	4.028269	3.858599	4.756447	4.084691	4.384592	4.45695	3.692812	4.12016	3.658998	3.511711	4.093049	3.920251	4.066906	3.559491	4.36078	4.128928	4.227843
HDAC9	2.955191	3.262971	3.037322	2.982154	3.056536	3.148096	3.195134	2.956068	2.875669	3.24715	3.044249	3.33524	3.202854	3.134067	3.27641	3.150451	3.22191	3.2593	3.099705	3.217378	3.168757	3.21424	4.221754	4.027693	4.249552	4.180853	4.17169	4.581065	4.595232	4.127806	4.273876	4.158569	3.887033	4.483408	4.117974	3.897673	4.106502	4.412387	4.06824	4.348589	4.177933	4.273757	4.293154	4.229161	3.892256	4.522575	4.283761	3.821115	5.199643
SLC16A11	5.515136	5.864253	5.733286	5.465234	5.86549	6.218928	5.724092	5.528014	5.836606	5.466825	5.504936	5.571631	5.58087	5.84693	5.599807	5.612834	5.525065	5.598081	5.455129	5.614654	5.898394	5.656719	5.338724	5.296349	5.678926	5.511145	5.822874	5.252586	5.730878	5.850129	5.980403	5.679549	6.023817	6.067158	5.986361	5.852941	5.830182	5.905714	5.480194	6.138159	5.568976	5.160257	5.994667	5.864428	5.106983	6.006507	5.250111	4.768064	5.497326
TMEM67	2.935581	2.770088	2.811877	2.80669	2.735162	2.697105	2.823718	2.880245	2.755085	2.794387	2.687231	2.718754	2.702151	2.696514	2.817431	2.65127	2.8633	2.731929	2.717367	2.486133	2.556601	2.618383	4.284422	3.805614	3.822413	3.854654	4.251296	3.920559	3.975909	3.571876	3.969676	3.735972	3.512926	3.935838	3.547155	4.177804	3.80245	3.500634	3.919902	3.579735	3.506028	4.459446	3.841364	3.089695	3.393748	3.276129	3.12708	3.319322	3.368723
HS6ST2	3.06847	3.08496	3.054202	2.98797	3.161114	3.07565	3.251687	3.104332	3.150256	3.600545	3.484087	3.374411	3.212641	3.038267	3.436375	3.406637	3.243868	2.98107	3.042778	3.124055	3.218322	2.852029	3.003223	2.9412	2.846368	2.999649	3.064499	3.135165	2.920287	3.113091	2.951376	2.76042	3.060069	3.035725	2.961994	2.86856	2.967955	3.003223	3.126061	2.950985	2.92452	3.135165	3.350454	3.61802	3.858989	3.828446	4.033727	3.992603	3.973672
CAMKK1	5.510512	5.414024	5.493604	5.677727	5.477761	5.980245	5.49913	5.27245	5.232608	5.152505	5.336075	5.199283	5.353489	5.678062	5.335469	5.386293	5.240718	5.826616	5.573016	5.533077	5.47499	5.555593	5.320894	5.591155	5.530945	5.722524	5.554022	5.819393	5.665726	5.420324	5.662011	5.486582	5.872888	6.398279	5.837538	5.62262	5.809932	5.797891	5.810419	5.922144	5.833859	5.304238	5.891985	5.547179	5.701739	6.27798	5.96782	5.3205	5.589902
ZNF625	4.184881	4.080897	3.961839	3.873927	3.964985	4.047021	3.976073	4.277282	4.196175	3.849341	4.208517	4.165514	4.056143	4.352061	4.046599	4.043719	3.999106	3.983805	3.978961	3.941639	3.837721	3.900223	4.649743	4.739361	4.601255	4.684844	5.247964	4.902984	4.938201	5.08693	4.952449	5.099433	4.916592	4.90452	4.883957	5.128349	4.782778	5.085739	5.056039	4.910041	4.911554	4.731522	4.811009	6.614391	6.75019	6.471035	6.777768	6.019712	6.652662
ZNF563	4.080662	4.072484	4.110088	4.175661	4.029541	4.008115	4.075601	5.060305	4.145767	3.766257	3.721677	3.990228	3.709927	3.801765	3.641488	3.711199	4.073229	3.853379	3.685871	3.683819	3.638016	4.262134	4.94694	4.641528	4.902535	4.890969	4.99565	4.6872	4.527402	4.792137	4.56665	4.745892	4.484642	5.25099	4.409279	4.709768	4.798817	4.566327	4.772531	4.783995	4.631779	4.808084	4.517539	4.028557	4.117417	4.775758	4.051746	4.493125	4.056801
LIN9	3.299652	2.92064	3.36289	3.145926	3.092185	3.163585	3.27175	3.243499	3.385449	3.330644	3.664215	3.522782	3.522422	2.941963	3.339603	3.253274	3.249391	3.20649	3.003978	3.343917	3.049764	3.289957	4.394622	4.768673	4.130466	4.087024	4.388249	4.192815	4.491753	4.462543	4.185836	4.002373	4.237983	4.075251	4.373306	3.846974	4.082451	4.225217	4.049241	4.369032	4.190677	4.208596	4.570387	4.373156	3.832532	4.042385	4.262654	3.925163	4.474338
CLEC4D	3.87821	3.480976	3.6866	4.050416	3.914096	3.654531	3.838099	3.969781	4.02201	4.375314	4.004378	3.992561	3.770791	3.999722	3.830379	3.956196	4.323587	4.165273	3.886003	4.798511	3.846289	3.677345	4.040418	4.111976	3.9303	3.785544	3.991058	3.588027	3.918098	3.692628	3.71545	4.592395	4.547402	3.926098	4.747925	4.294379	3.931459	4.145169	3.830013	4.06851	4.323655	4.016013	3.877514	4.782355	6.710932	4.833492	5.116359	4.697255	6.577863
SLC25A27	3.429044	3.716876	3.590235	3.302317	3.344728	3.318479	3.286521	3.486075	3.172642	3.487663	3.437095	3.221271	3.388901	3.245664	3.258468	3.631362	3.395867	3.384579	3.03865	3.175521	3.097397	3.15718	5.73555	5.083883	5.691811	5.834828	5.981241	5.95734	5.436606	5.87842	5.665469	5.397999	5.704839	6.354548	5.439184	5.647901	5.963886	4.479509	5.088547	6.311935	5.656902	5.436606	5.776937	4.724055	5.203728	4.838409	5.503516	5.911417	5.187042
GPRC6A	4.034995	4.047708	4.148874	4.592333	4.167734	4.218298	4.469805	4.171438	4.312449	3.934399	4.024645	4.324897	4.142411	4.515499	4.025902	4.235392	4.059003	4.094433	4.177241	3.775455	4.181554	4.285232	3.99222	3.883649	3.838949	3.874635	3.787602	4.030806	3.942387	4.147544	4.275498	3.983443	3.926381	4.245709	4.06608	4.370939	4.361492	4.238294	3.925528	4.181093	4.085602	4.120655	3.743279	4.866655	5.433486	5.96162	4.771439	4.321323	4.958268
RAET1E	3.362746	3.642087	3.677585	3.689531	3.777387	3.564223	3.683175	3.675296	3.55507	3.624448	4.108336	3.409877	3.767252	3.748303	3.847841	3.628091	3.8644	3.95113	3.873273	4.012983	3.746877	3.286521	3.884758	4.010864	3.971094	3.865192	3.705823	3.819916	4.205013	3.726406	3.841041	3.92187	3.602487	3.557956	3.79227	3.516497	3.823174	3.609935	3.568392	3.78061	3.841041	3.638405	3.671365	4.039055	4.726952	4.199913	4.006419	4.390619	4.018465
SLC44A5	4.780292	3.897238	4.147175	3.662625	3.657547	3.626479	3.421414	3.559076	3.921896	3.622404	3.725349	3.781671	3.586579	3.778131	3.816534	3.638938	3.588484	3.334916	3.731675	3.552549	4.205475	3.680198	3.277904	3.219352	3.375925	3.154482	3.193314	3.571203	3.297594	3.087169	3.195287	3.412721	3.10853	3.561835	3.340003	3.124624	3.394503	3.437702	3.320485	3.397101	3.30741	3.111291	3.231177	4.474338	4.185323	4.446287	4.225613	3.901551	4.139945
ZNF417	3.034185	2.738545	2.815089	2.704584	2.778887	2.739228	2.700738	3.035823	2.6697	2.758153	2.766964	2.742998	2.712223	2.700456	2.706755	2.695383	2.820479	2.680382	2.68	2.719364	2.67668	2.760537	3.793957	3.857404	4.563973	4.04282	5.487267	4.40412	4.087024	4.541872	6.242476	3.62295	3.619839	3.547474	3.54092	3.901298	4.279322	3.932091	4.533156	5.588376	3.970379	4.382672	4.427252	3.321239	3.523872	3.813469	4.137528	4.502528	3.998161
ZNF781	2.936099	2.945356	2.765856	3.090756	2.844113	2.859448	3.017104	3.419783	2.895546	2.897867	3.172975	2.989712	3.126483	3.116425	3.165837	3.037104	3.357359	2.952843	2.972963	3.045861	3.003195	2.997214	4.700374	3.448965	4.160848	4.53621	4.192665	3.861828	3.98896	3.882037	3.994246	4.050391	4.422666	4.517684	3.851952	4.602239	4.515614	4.062452	4.273994	3.95829	4.1762	4.205581	4.077326	4.088703	4.08641	3.767802	3.812687	3.759828	3.823976
HELB	3.435689	3.893305	3.800084	3.724015	3.771571	3.466391	3.069601	3.811673	4.007963	4.283091	4.522546	3.938396	4.209267	3.865819	4.235164	3.784726	4.046812	4.158674	3.956196	4.24915	3.915415	4.029729	4.445333	4.070429	5.044882	4.580228	4.871765	4.137667	4.590789	4.519989	3.791251	4.537278	4.232746	4.60771	4.432624	4.623599	4.614046	3.868863	4.861123	4.439582	4.484334	4.33756	4.361924	5.430141	7.750822	6.070358	6.848206	7.021545	6.365044
SEC62	5.557609	5.36432	5.425091	5.169979	5.612138	5.320443	5.466446	6.021251	5.709242	5.567921	5.909125	4.938012	5.379559	4.881791	5.270027	5.474494	5.586259	5.303321	5.276197	5.250741	5.536701	5.521793	7.035694	6.347134	7.486449	7.249167	7.391862	6.236968	6.361699	5.904388	5.3205	6.492981	7.510497	5.671429	6.136704	7.590214	7.517582	7.330559	7.629003	5.798384	7.255946	7.388106	7.071313	3.988083	3.337277	4.373306	3.961732	4.449838	4.915039
TRDN	2.747514	2.613374	2.762106	2.959058	2.823448	2.789544	2.703876	2.656236	2.838361	2.656236	2.759076	2.7746	2.74834	2.720927	2.734851	2.655269	2.845932	2.696311	2.824426	2.798278	2.574018	2.730605	3.743279	3.772741	3.818192	3.60765	4.077679	3.635844	3.707236	4.056661	3.670885	3.994762	3.739885	3.465461	3.5669	3.651544	3.814859	3.680576	3.858338	3.562774	3.992603	3.732872	3.587652	3.138802	2.950595	3.010443	3.239642	3.294151	3.370196
SOCS4	3.436375	3.474792	3.839965	3.473204	3.773798	3.348487	3.481978	3.197785	3.811904	3.913722	3.512384	3.34914	3.605562	3.073154	4.001416	3.488059	3.296443	3.054954	3.839748	3.836828	3.799522	3.369012	5.062409	5.216116	4.770744	5.116766	4.643999	4.34845	4.529976	4.57991	4.399578	4.248813	5.153397	4.54085	4.880469	4.971081	4.942719	5.463658	4.926166	4.169517	4.834648	4.826513	4.896102	7.427219	7.634278	7.550674	7.804045	7.968625	7.416736
C8orf31	3.237499	3.409237	3.587886	3.739133	3.406109	3.691283	3.386417	3.229067	3.389341	3.427289	3.160524	3.478233	3.68403	3.965765	3.485536	3.375046	3.37197	3.717991	3.473026	3.734971	3.467766	3.453612	3.730957	3.690841	3.542098	3.20221	3.389048	3.371276	3.342842	3.702048	3.817905	3.792545	3.805614	3.694108	4.039183	3.45763	3.767939	3.621981	3.782428	3.456293	3.530513	3.770309	3.524557	3.963345	4.519013	3.841364	4.177553	3.972971	4.327965
ZNF547	3.100519	2.870515	2.866204	3.296854	2.958891	3.003604	2.895146	3.458295	3.323002	3.122007	3.131573	3.104491	3.013149	2.871642	3.123335	2.931231	3.244428	2.708176	2.954137	2.979192	3.058016	3.109691	5.092448	5.245081	4.586921	5.126309	4.610249	4.418169	4.750796	4.397385	5.032719	4.798097	4.79055	5.039882	4.397617	6.130498	5.388513	4.448528	5.480854	4.887659	4.71245	4.860051	5.557724	4.842526	4.550694	3.966024	4.362185	5.004128	4.592968
SIM1	3.126987	3.238774	3.301958	3.195199	3.206985	3.35682	3.301224	3.128358	3.433149	3.153321	3.374923	3.19387	3.376022	3.200336	3.210362	3.37177	3.391155	3.247643	3.283835	3.427843	3.245664	3.318141	4.68018	5.116627	4.594343	4.377397	4.667652	4.497283	4.579039	4.483408	4.660197	4.422091	5.100394	5.496185	4.498372	4.386588	4.64718	4.848844	4.548383	4.976138	4.533739	4.543265	5.199365	3.722352	3.642631	3.839795	3.504769	3.743648	3.565308
PROM2	7.672431	8.226316	7.962691	7.848689	8.187186	8.208722	7.914989	4.702209	8.251962	7.178455	6.936542	7.815541	7.333532	7.496146	6.685093	6.85252	6.255498	8.150903	7.082495	6.659894	7.858133	6.367493	10.530535	9.492607	10.542228	10.034036	10.908885	10.820273	11.122383	10.405406	10.985631	10.782172	9.491339	10.556598	10.51573	10.494531	10.434423	9.897144	10.392561	10.82313	9.84022	10.944622	9.247214	8.400524	8.790396	8.411539	8.448559	7.553799	7.65268
TLR4	5.464205	5.926919	5.643936	6.034933	5.17566	5.776641	6.171918	6.203217	6.467727	6.801502	6.359904	5.966231	6.208312	5.324464	6.115363	6.170047	6.339724	5.983158	6.126406	6.841407	5.935515	5.567755	6.398647	7.223024	6.433962	6.507639	6.345379	6.600257	6.775841	6.787651	6.777418	6.453814	6.872751	6.105716	5.655369	6.060667	6.396735	6.30758	6.575757	6.438082	6.545242	6.635803	6.800912	7.356544	6.84672	7.704954	7.407687	7.941817	7.499344
TSNARE1	3.415176	3.895003	3.698499	3.500335	3.825302	3.887672	3.584202	3.577833	3.696625	3.876287	3.775455	3.764001	3.818262	3.677345	3.870068	3.638938	3.757663	3.975613	3.800084	3.842055	3.840578	3.763918	4.30661	4.547146	4.369169	4.334954	4.265229	4.692514	4.952769	4.278424	4.828455	4.623885	4.556394	4.895534	4.973731	4.560507	4.525824	4.512619	4.259117	4.739361	4.361651	4.262654	4.473527	5.733644	4.982551	4.834648	5.295069	4.492714	4.909396
CAPN13	3.671998	3.68403	3.743574	3.59974	4.136317	3.759874	3.857687	3.743204	3.878791	3.752609	3.674768	3.69506	3.718483	3.726137	3.787141	3.702532	3.789034	3.898184	3.778916	3.606063	4.133431	4.370716	3.624879	3.99222	3.63063	3.638083	3.749826	3.725148	3.641387	3.887166	3.787943	3.907435	3.541648	3.317127	3.548118	3.681869	3.456135	3.453975	3.791394	3.609506	3.592922	3.741347	3.987652	3.210205	3.350087	3.999028	3.853055	3.377391	3.327435
STMN1	3.076779	3.588718	3.338787	3.240156	2.93723	3.078352	3.376828	3.26637	3.205289	3.288427	3.490892	3.395667	3.512195	3.341838	3.360828	3.632627	3.230617	3.328157	3.31669	3.700323	3.175716	2.972018	4.528794	4.586629	4.084691	3.949927	4.197213	4.153887	3.871646	4.281643	4.478961	4.756731	4.095496	4.596456	4.092886	4.328225	4.291536	4.241387	4.071795	4.253728	4.08164	4.129687	4.244654	3.473272	3.562209	3.976717	3.693777	3.496031	3.882037
SIGLEC10	4.460855	4.477175	4.261942	4.312101	4.576159	4.194261	4.331329	5.97378	4.606173	5.42229	4.812515	4.435688	4.706116	4.186676	4.653909	5.13334	4.73278	4.74104	4.606378	4.694396	4.33262	4.598833	5.485355	5.755595	5.807151	5.713364	5.456125	5.837346	5.703043	5.359945	5.424402	4.986383	6.291272	6.321578	5.990924	5.353842	5.513062	5.739867	5.493213	5.710699	5.807151	5.604997	5.768146	7.52992	7.651833	6.625171	7.734325	7.852775	8.046832
RFX4	3.267258	3.154433	3.340843	3.084319	3.494775	3.438843	3.149395	3.327414	3.478442	3.131807	3.07145	3.513717	3.054407	3.031501	3.204089	3.140006	2.959848	3.23992	3.420264	3.093176	3.265996	3.187733	3.930623	4.55413	4.045954	4.134652	4.506553	4.064769	4.180086	4.401765	4.156132	4.237678	4.473908	4.37039	4.232868	4.110707	4.043287	4.197213	4.161134	4.1147	4.518425	4.261099	3.975909	3.975051	4.116035	4.042106	3.702469	3.909784	3.928058
WFIKKN1	5.492429	5.620115	5.484885	5.782493	5.777736	5.669244	5.762546	5.117808	5.650444	5.562235	5.756204	5.640489	5.670845	5.857622	5.759416	5.813347	5.659133	5.931143	5.657839	5.568351	5.867085	5.668579	5.844576	5.98903	5.637182	5.870506	5.859132	6.114339	6.14315	6.160115	6.004331	5.784962	5.862256	5.712886	6.2201	5.750676	5.624722	5.882296	5.636248	6.119891	5.806465	5.893152	5.945943	5.824899	5.937419	7.209757	5.641447	5.694309	5.497912
SENP1	5.208708	4.712293	4.961454	5.116358	4.970507	5.153859	5.500729	5.608231	5.49347	5.872822	5.395665	4.851025	5.647186	4.473078	5.343406	5.232854	5.34716	5.172195	5.610419	5.384395	4.835041	5.220543	4.600606	4.78832	4.576552	4.418844	4.735596	4.853074	4.820157	4.418578	4.783341	4.375992	5.070653	4.861795	4.163422	4.72082	4.901808	4.668153	4.706322	4.832562	4.591865	4.489997	4.68798	7.557454	7.584265	6.370343	7.06215	7.52547	7.353762
KLF14	4.741634	4.797397	4.626417	4.85695	5.050327	4.907922	4.777096	4.837048	4.553605	4.858186	4.965708	4.704515	4.75585	4.966738	4.977858	4.941695	4.700066	4.975149	4.86532	4.954431	4.938499	4.490261	3.541358	3.116247	3.170421	3.304998	3.277536	3.267736	3.472601	3.228859	3.351812	3.140483	2.965313	2.953759	2.933961	3.134635	3.094029	3.140981	3.308852	3.327009	3.364076	3.570145	3.361464	3.429819	3.384937	3.386025	3.18657	3.291316	3.087613
NXNL2	2.822393	2.812448	2.705027	2.869161	2.929704	2.9797	2.898886	2.515556	2.823289	2.884879	2.833445	2.934617	2.916809	2.606755	2.719897	2.614268	2.595613	2.900775	2.688671	2.818188	2.799277	2.814815	3.451454	3.7513	3.474658	3.676449	3.603843	3.743279	3.422135	3.407047	3.276552	3.155087	3.141241	3.502815	3.17448	3.310396	3.318228	3.169879	3.716969	3.336651	3.299895	3.49502	3.613547	4.576552	4.275088	4.463493	4.835631	4.339712	4.541632
BRS3	2.854091	2.927843	3.033885	2.975017	3.119444	2.976835	2.932268	2.737244	2.853207	3.043116	3.000227	2.988708	3.083288	2.949706	3.071296	3.1141	3.021169	2.845054	3.071373	2.951479	3.1415	3.072474	3.024483	3.312492	3.263109	3.184633	3.225154	3.038979	3.136116	3.237684	3.351246	3.27478	3.341355	3.600915	3.488822	3.119469	3.388325	3.065702	3.015173	3.510403	3.087169	3.294151	3.150572	3.085491	3.167434	3.170683	2.979716	3.138802	3.210628
TMX3	2.700738	2.845261	2.852029	2.737905	2.830109	2.704059	2.678417	3.202029	3.025852	3.118021	2.875964	3.242509	2.891058	2.845054	3.088948	3.103629	3.159163	2.762553	3.056666	2.990816	2.626181	2.952107	3.278709	3.27478	2.978032	3.219844	3.226315	3.183583	2.946718	3.386781	3.040749	3.231428	3.354391	3.431275	3.185117	3.672731	3.247624	3.244614	3.277093	3.200327	3.237684	3.452631	3.247843	5.005058	6.039242	5.267886	5.913883	7.777663	5.513851
ZNF396	4.007222	3.336706	3.326733	3.564506	3.360828	3.411861	3.603642	3.013291	3.461082	3.433149	3.354789	3.365529	3.398617	3.359279	3.236298	3.409536	3.163415	3.325583	3.335669	3.376663	3.408607	3.278133	4.701102	4.648542	4.73462	4.853348	4.575987	4.691718	5.10509	4.547146	4.716586	4.575834	4.724284	4.944461	4.339712	4.898077	5.039098	4.636146	4.888228	5.042734	4.633646	4.754621	5.160522	3.690537	3.639837	3.478703	3.549177	3.326179	3.87046
SLC26A7	2.818771	2.841332	2.662213	2.70344	2.799937	2.684459	2.50589	3.001466	2.766184	2.783279	2.615679	2.795302	2.708539	2.744608	2.735162	2.723942	2.644468	2.652801	2.723217	2.76642	2.830697	2.678417	3.286517	3.522391	3.509776	3.457977	3.458487	3.386383	3.50912	3.680576	3.467653	3.738418	3.610873	3.654931	3.294938	3.301377	3.644615	3.401297	3.40323	3.484335	3.570749	3.36373	4.003736	3.820961	3.693319	3.569245	4.042671	3.502071	3.995722
SNX18	3.888281	4.251216	4.037018	3.967715	3.593128	3.843473	4.027124	4.080897	3.847204	4.269601	4.049399	4.016725	4.453203	4.116314	3.955115	3.881482	3.974466	4.074218	4.237096	4.194261	3.738869	3.932049	3.866663	3.843684	4.231437	3.977013	4.307116	4.054735	3.985593	3.880102	3.783169	4.109461	3.953153	3.769902	4.20685	4.066633	3.897976	3.848359	3.888418	3.740307	3.960474	3.903292	3.731793	4.930877	5.064706	4.636799	4.63338	5.239741	5.41245
FBXO39	3.680871	3.803271	3.939308	3.94914	3.672213	3.755464	3.861102	3.904531	3.799522	3.882287	4.077787	3.914096	3.923089	3.943329	3.929848	3.885653	3.798029	3.848036	3.964985	3.860737	3.802134	3.793779	4.891269	5.180307	4.532558	4.447031	4.561018	4.659597	4.519013	5.074641	4.386072	4.81048	4.88679	4.297229	4.900113	4.940454	4.771439	5.084971	4.592667	4.713539	4.871153	4.5913	4.848103	4.792278	5.025109	4.639402	5.388103	4.88638	4.672028
B3GNT6	6.488745	6.920337	7.006085	6.50888	7.047334	7.545744	6.693754	4.82177	6.998631	6.603924	5.999279	6.899735	7.122411	7.462502	6.132898	6.81558	5.416839	7.414574	7.137322	6.747409	7.347168	6.88564	5.668858	5.806651	5.651061	5.425332	5.521761	5.688791	5.755932	5.701266	5.774385	5.661634	5.329408	4.507961	5.677377	5.118075	5.335007	5.600472	5.66786	5.294033	5.527205	5.594259	5.458646	8.78006	8.333388	9.276335	7.205936	6.597287	8.539428
DENND1B	3.229007	3.332889	3.015	3.291601	2.991195	2.980397	3.125913	2.758865	3.234885	3.12465	3.1141	2.931959	2.88665	3.280343	2.944241	2.985265	3.018769	3.109955	3.045383	3.072474	3.083288	3.17605	4.343944	4.870365	4.1424	4.226417	3.995865	4.240113	3.938289	4.035648	4.232746	4.541397	4.214815	4.257699	3.750669	3.902128	3.87852	4.291411	4.396989	4.125604	4.121909	4.135076	3.935157	6.487352	5.498787	5.476741	4.79672	5.092743	5.475961
ZNF619	4.640771	5.091382	5.068972	5.238195	5.08217	5.203419	5.163349	4.708784	5.188896	5.446292	4.939798	4.891803	5.117297	4.687735	4.861239	5.161028	5.053138	4.966101	5.059458	5.057007	5.008667	4.888576	4.724877	4.651697	4.960637	4.503845	4.670467	4.862012	4.521093	5.119859	4.943031	4.972368	5.065561	5.621044	4.836571	5.657241	4.535654	4.879472	4.666563	4.912198	4.644596	4.758487	5.097139	4.277977	4.608875	5.467686	4.708531	4.98023	5.10745
ICK	2.723554	2.45469	2.589847	2.627511	2.640346	2.362985	2.603761	2.68106	2.615679	2.45469	2.683034	2.407167	2.581514	2.572721	2.427324	2.558803	2.436097	2.490115	2.407167	2.501741	2.547036	2.570594	3.315561	3.114172	3.16451	3.149076	3.118041	2.98841	2.985935	3.203041	3.062547	3.002594	3.142509	3.17448	3.130461	3.178198	3.083995	3.120311	3.102011	3.076431	3.283518	3.18017	3.178198	3.160145	2.845139	2.815184	2.785791	3.033651	2.719302
FAM71D	3.033242	3.3217	3.084631	3.421095	3.084631	3.168427	3.245909	3.162395	2.890349	3.021586	3.091607	3.344409	2.979899	3.394434	3.114442	3.188057	3.333563	3.297346	3.097473	3.165404	3.36922	3.438601	3.933234	3.700061	3.653621	3.738699	3.599561	3.425775	3.74487	4.071252	4.165916	3.780487	4.296287	4.74006	4.051746	3.715939	3.762703	3.281749	3.846695	3.600609	3.744518	3.686732	3.415974	4.757269	4.475476	4.539422	4.331294	4.140946	4.459446
BCL2L14	2.947389	3.013149	3.210229	2.605325	3.206183	3.101701	2.927583	3.011022	3.026207	3.192662	2.928335	3.110794	3.143255	3.223267	2.978809	3.1189	3.012805	3.114626	3.127331	3.124449	3.063171	3.177115	3.901817	3.820381	4.024888	4.026563	3.921122	3.846974	4.083908	3.992731	4.285897	4.226946	4.564102	5.581369	4.473527	4.194332	4.179421	4.239845	3.803679	4.345083	3.996202	4.156259	3.761431	4.495261	4.929987	5.092169	4.52373	5.27981	3.837056
HS6ST3	4.091347	4.24102	4.295621	4.2052	4.001177	4.159716	4.319584	4.012554	4.178162	4.274852	4.186441	4.189363	4.423013	4.539575	4.279241	4.186203	4.000227	4.55624	4.087417	4.383195	4.064462	4.201316	4.519717	4.783202	4.653925	4.701224	4.752259	4.781177	4.922047	4.642124	4.814313	4.4385	4.31463	4.226548	4.989084	4.095361	4.383573	4.616661	4.848239	4.563285	4.723823	4.668409	4.642556	6.097566	4.761245	5.861713	4.52373	5.042422	5.188998
SLC26A1	3.650125	3.173731	3.300372	3.356198	3.457389	3.438601	3.323795	3.616883	3.446406	3.478052	3.603915	3.457317	3.522782	3.480144	3.330644	3.484899	3.432192	3.411861	3.2316	3.392366	3.351038	3.393098	5.332243	5.496019	5.093883	5.16318	5.366031	5.421885	5.112832	5.105351	5.172081	5.221407	4.739506	5.098314	4.799761	4.820443	4.699776	4.731855	5.21768	5.385562	5.293441	5.126452	5.193817	3.913715	4.15557	3.786187	4.071519	3.890052	4.327012
CLDN15	4.649356	4.985899	4.753819	4.66957	4.507645	4.839651	4.660095	5.717489	4.930907	4.700439	4.447398	4.788771	4.275763	4.854024	4.669451	4.394762	4.701599	4.676783	4.630622	4.34726	4.590073	6.69298	6.286157	5.758317	6.115114	5.979162	6.199276	6.777023	6.401398	6.232102	6.084101	6.261518	5.074924	5.749783	5.739064	5.986013	5.719088	5.504561	6.166911	6.439443	5.903607	6.409136	5.527802	6.677536	7.572605	7.54628	7.216246	6.820236	7.171743
RAB42	6.238193	6.234396	6.202555	6.539776	6.722533	6.522255	7.138516	6.438425	7.372569	6.54599	6.233739	6.252636	6.471969	5.951915	6.23294	6.301635	6.670693	6.051042	5.931514	5.981086	6.376525	6.470465	6.263906	7.354223	6.592067	6.691389	6.085487	6.338892	6.782724	6.240781	6.59642	6.534388	8.023549	6.791917	7.316103	6.689078	6.451842	7.998166	6.422456	6.384634	7.163492	6.172774	6.076373	4.697255	5.163939	5.089469	6.313413	5.301423	6.110689
PTCHD1	4.632523	4.157586	3.907685	3.535076	4.165273	3.599996	3.636091	5.245021	3.669471	3.806333	3.291212	3.576501	3.785253	3.177115	3.688624	3.657108	4.485737	3.305534	4.039862	3.897831	3.457138	3.313438	4.023704	4.834785	4.258002	4.130014	4.167677	4.016851	4.394044	4.016851	3.967862	4.106223	4.383434	4.650361	4.266372	4.094693	3.927472	4.060159	4.484334	4.750796	4.374448	3.947333	3.892786	4.223566	3.982873	3.834186	4.341897	3.876603	4.268354
ZSCAN4	3.091607	2.773459	2.700185	2.874606	2.948857	2.918907	2.771768	3.039838	2.713499	3.096808	2.850519	2.787095	3.176243	3.054569	2.953065	2.852245	3.142342	2.761531	3.308199	3.033885	2.765025	3.160898	3.455709	2.92452	2.803943	2.627699	2.679013	2.762546	2.735126	2.690617	2.839432	2.930983	2.83535	2.704692	2.791667	2.704692	2.66048	2.710413	2.73884	2.831329	2.674227	2.739883	2.739883	2.880961	3.063245	3.03285	2.954574	3.153666	3.034284
VWA5B1	4.508161	4.006064	4.166097	4.218785	4.324756	4.69885	4.25574	4.558011	4.058756	4.275069	4.292058	4.614953	3.932941	4.682779	3.754267	4.245257	4.490766	4.36434	4.148351	4.130749	4.344615	4.132583	4.590068	5.044303	4.910803	5.079591	5.244819	5.171407	5.331019	5.044882	5.135356	4.964107	5.068368	4.078832	5.06021	4.832878	4.467007	4.771722	4.732606	4.64373	5.080924	4.522288	5.506889	4.656234	4.336063	4.969765	4.939378	4.176342	4.327448
HTR6	3.622404	3.721059	3.657697	3.686457	3.596528	3.857892	3.721537	3.689358	3.691669	3.615289	3.77197	3.79699	3.465424	3.634996	3.597577	3.626172	3.37841	3.55038	3.7736	3.622793	3.767464	3.533507	4.931043	4.632174	4.702324	4.652872	4.989489	5.058963	5.013776	4.896531	4.657653	4.689627	4.763385	4.51123	4.958543	4.693463	4.849969	5.028262	4.795324	4.76062	4.922764	4.8435	4.872687	4.876269	4.587467	4.644313	5.759961	4.639707	5.329271
MAGEB6	2.776074	2.544478	2.793766	2.711579	2.598576	2.638736	2.76561	2.798084	2.68672	2.599291	2.838588	2.679223	2.612573	2.68106	2.72796	2.74132	2.701062	2.733774	2.557633	2.764047	2.874429	2.719037	3.161995	3.331887	3.123427	3.007431	2.950595	2.936595	3.041726	2.863028	3.181155	2.912805	3.044621	3.125414	2.969718	3.155426	3.033251	3.135886	3.249374	3.081328	3.094029	3.10537	3.255363	2.92452	2.892947	2.962792	2.655509	2.810497	2.725936
CACNG6	6.253954	6.961443	6.57041	6.675426	6.509751	7.13998	6.764371	6.020613	6.161783	6.503307	6.688106	6.578795	6.970902	7.547548	6.796986	6.613018	6.491547	7.181042	6.769625	7.205082	6.738067	6.531054	3.340178	3.646809	3.511017	3.264476	3.39413	3.192813	3.377069	3.610418	3.508622	3.643563	3.730693	4.50169	3.515421	3.564395	3.702609	3.572308	3.307647	3.166449	3.324935	3.203281	3.301159	3.717297	3.377763	3.463073	3.594743	3.604232	3.684804
CD200R1	4.267446	4.345357	3.837005	4.140912	4.38984	3.883595	3.974785	4.586947	4.262696	4.154185	4.131144	4.013695	4.074496	3.631362	3.773407	4.101214	4.110945	3.753052	3.929646	3.849965	4.02003	4.013914	3.906545	4.761245	3.89155	4.356815	4.117974	4.307482	4.248537	4.188645	3.842661	4.102543	3.843387	3.573602	3.756691	3.988709	4.095496	4.10114	4.169235	4.359057	4.013688	4.363558	4.13146	4.130319	3.665497	3.59203	3.807929	3.318576	3.502815
ATOH7	2.525893	2.705027	2.704584	2.744915	2.776357	2.606755	2.568239	2.655918	2.723554	2.557633	2.621395	2.676313	2.556601	2.58551	2.746357	2.591927	2.603761	2.600603	2.512717	2.571595	2.654201	2.716829	2.697558	2.752034	2.848816	2.764317	2.802476	2.899472	2.946718	2.735126	2.694075	2.74693	2.713339	2.669878	2.716608	2.77234	2.694075	2.686995	2.936211	2.776081	2.874392	2.823812	2.756457	3.018909	3.078894	3.265073	3.020224	3.186076	3.040376
SEC16B	3.536282	2.951652	3.682371	3.4421	3.47283	3.240156	3.598557	3.276254	3.816333	3.933117	3.882461	3.582624	3.558171	3.707715	4.197489	3.900223	3.849341	3.389579	3.665033	3.54206	4.145311	6.498243	4.118294	4.267628	4.676064	4.788013	4.646617	4.575138	4.304984	4.293831	4.360471	4.157661	4.473908	4.593913	4.085467	4.485366	4.346274	4.586629	5.473883	4.868691	4.71195	4.638144	4.828147	4.296424	4.680326	4.116327	6.767993	5.066121	4.297904
NKX6-3	3.972064	4.020658	4.161833	3.916945	4.44377	4.466929	4.064462	4.128766	3.794104	4.119898	3.672807	4.2123	3.752609	4.25297	3.906358	4.153208	4.038023	4.439756	3.909747	4.233097	4.278754	4.129502	4.303112	4.305996	4.200222	4.402301	4.278559	4.57991	4.608005	4.291021	4.154267	4.257563	4.437144	4.690026	4.960637	4.451728	4.457254	4.657889	4.446732	4.659597	4.268043	4.552964	4.331993	4.853912	4.211663	4.878249	4.584452	4.043907	4.372157
EXOC3L2	7.174244	8.015114	7.622516	7.973212	7.791832	8.188128	7.845241	7.007624	7.465014	7.652245	7.845789	7.830108	7.920815	8.630118	7.952882	7.526165	7.784272	8.293145	7.916588	8.140384	7.773782	7.528456	5.934757	5.663678	6.20702	6.073811	6.336885	6.34022	6.297072	6.176654	6.644218	6.383618	6.38955	6.178994	6.64678	5.873383	6.328106	5.877736	5.770077	6.197428	6.229517	5.715845	5.745124	5.534912	5.33459	6.533596	5.836805	6.481843	5.591476
CABP4	4.455653	4.431991	4.26527	4.265135	4.678355	4.241482	4.378313	4.363308	4.28411	4.11836	4.176176	4.342942	4.408092	4.544369	4.173747	4.261312	3.932049	4.315202	4.310322	4.159862	4.021561	4.278164	4.863144	4.904389	4.85453	4.780917	4.784552	5.020176	4.961828	4.709496	5.213068	4.78172	4.658494	4.476847	4.967027	4.362461	4.966022	4.912198	4.782028	5.02351	4.956226	5.080924	5.425641	4.913169	4.590503	4.489278	4.324385	4.704176	4.560507
TNFRSF13C	5.587312	6.097694	6.040273	5.982398	5.451719	6.239111	5.701178	5.666711	5.789524	5.435277	6.109387	6.152102	6.076191	5.919695	5.946296	6.144972	5.825734	6.385953	6.165005	6.171617	5.976464	5.821038	6.026329	5.53595	5.726435	6.182265	6.106383	6.275464	6.377745	6.181531	6.022009	6.039413	6.458756	6.656657	6.461172	6.587172	6.068073	6.216955	5.697335	6.148823	5.96162	5.720392	6.071425	7.039554	7.006546	5.97203	7.595499	7.275845	7.122546
CAMK2N2	5.401634	5.506697	5.358883	5.604448	5.430172	5.564641	5.406594	5.091218	5.221996	5.204658	5.141286	5.323879	5.42806	5.601617	5.303074	5.117155	5.014707	5.346525	5.462035	5.403644	5.379252	5.287444	5.023954	4.612495	4.733656	4.947188	5.389184	5.263931	5.320627	5.040137	5.225557	4.937487	4.888807	4.49013	5.374794	4.889087	4.943573	4.827032	5.20188	4.902382	5.168586	5.365542	5.041594	5.473604	4.351734	5.366924	3.992347	4.412762	4.743962
KCNG3	3.435363	3.750835	3.97294	4.323897	3.542256	3.389579	3.58284	3.254131	4.348908	3.885222	3.345433	4.378893	3.28352	3.898544	3.478796	3.394434	3.595677	3.597153	3.48966	3.417063	3.547259	3.450736	4.202061	4.609298	5.182767	4.296025	3.784991	4.593612	4.105104	3.928523	3.424705	4.063636	4.036231	4.119881	4.348589	3.437533	3.655229	4.201242	4.274273	4.225847	4.354382	5.621707	4.496574	3.951611	3.943886	3.79346	3.572308	3.476133	3.520094
FOXP2	4.54953	4.15298	3.767252	3.985379	4.336498	4.256409	4.082125	3.924923	3.852892	3.628902	3.61236	3.710815	3.812265	3.489331	3.301776	3.62356	3.774447	3.786639	3.776423	3.628091	3.603112	3.809816	4.897253	4.69669	4.917145	4.875693	5.31157	4.967761	5.389753	5.510181	4.80988	4.670607	4.895681	4.288099	5.280401	4.90748	4.749477	4.806663	5.16483	4.81748	4.986498	5.210046	5.138615	5.133722	4.851393	5.041594	5.539519	4.887524	4.745186
B4GALNT2	4.286783	4.981098	4.668175	6.136172	4.56776	4.668056	5.104095	4.512117	6.718123	4.425736	4.34613	5.302789	4.754342	4.683367	4.341959	4.273277	4.209969	4.936861	4.352061	4.245058	5.167043	4.896418	7.33291	6.682766	7.205	6.253219	6.694817	7.954407	7.009013	7.03248	5.40355	7.187455	5.381372	5.815723	7.069343	4.675945	5.312309	6.30037	6.225075	7.374039	7.717061	8.095813	6.03696	6.263283	7.037613	8.454012	4.904894	4.572294	4.579039
FMR1NB	2.860755	2.718453	2.715053	2.662213	2.835978	2.790308	2.702794	2.754726	2.758865	2.774304	2.699768	2.709778	2.710533	2.840368	2.823129	2.686203	2.557633	2.525893	2.789318	2.611243	2.611243	2.563181	3.02365	3.267963	3.15789	2.916259	2.77794	2.797308	2.803943	2.783323	3.264035	2.845139	3.110103	2.974608	3.392657	2.985935	2.912805	3.061926	2.76042	2.739883	3.16331	2.669878	2.827121	3.611858	3.820806	3.43372	3.631438	3.595604	3.768941
SIGLEC11	3.542475	3.654845	3.545974	3.558491	3.398617	3.340843	3.202349	3.55121	3.36671	3.527296	3.340843	3.488548	3.272219	3.497451	3.408435	3.26907	3.470494	3.525351	3.344728	3.61625	3.559247	4.3166	4.752863	4.667281	4.70303	4.592531	4.662837	4.761114	5.026599	4.637072	4.62135	4.614682	4.276157	4.751635	4.6165	4.761806	4.816154	4.859917	4.651561	4.497832	4.728674	4.681265	4.475476	3.996881	5.056039	4.886931	4.586629	4.432484	4.57381
IL23R	3.758918	3.600735	3.665829	3.619683	3.774447	3.505162	3.471712	3.482985	3.656077	3.944141	3.465065	3.406637	3.482234	3.542475	3.594023	3.548958	3.173888	3.340538	3.685114	3.460561	3.592008	3.42809	5.557724	3.978686	5.152612	5.457983	5.110384	5.145671	4.972368	5.462139	4.934387	4.763505	4.574391	4.616825	4.379818	4.06811	4.161559	4.970439	5.754815	5.269641	5.488524	5.782556	4.331993	4.376133	5.099433	5.024356	5.786522	4.534838	4.931043
MAGEB18	2.67253	2.731643	2.75295	2.713231	2.609126	2.556601	2.568239	2.734032	2.788088	2.852695	2.436097	2.943531	2.623519	2.604536	2.625617	2.857462	2.680762	2.757316	2.684863	2.62025	2.638736	2.621066	3.18068	3.247406	3.231428	3.121098	3.217551	3.19764	3.306613	3.171677	3.316283	3.087391	3.201783	3.107748	3.018909	3.29806	3.158454	3.088531	3.040376	3.191445	3.402309	3.18234	3.126061	2.929035	3.007431	2.86856	3.011817	3.164968	2.725936
CD276	5.122543	5.409885	5.149829	5.37413	5.259252	5.607316	5.456295	5.608903	5.348348	5.232854	5.581561	5.269051	5.688662	5.758745	5.520164	5.624066	5.479072	5.613209	5.604448	5.472518	5.46891	5.353489	5.563781	5.454385	5.60737	5.808098	5.726926	5.899656	5.551542	5.804233	5.645856	5.590227	5.829991	5.795348	5.958917	5.697834	5.510828	5.884687	5.671074	5.466169	5.653278	5.475961	5.4611	7.432076	7.539546	6.061345	8.947084	7.063855	8.622969
C4orf36	3.271505	3.550743	3.572563	3.314547	3.157761	3.437457	3.875321	3.212171	3.448113	3.329009	3.20649	3.19387	3.376022	3.177686	3.136291	3.17658	3.196172	3.264252	3.024383	3.334064	3.334405	3.329104	3.92452	4.039183	3.747884	4.167518	3.840343	3.980328	3.903904	3.948851	3.779618	3.545894	3.93092	3.655376	3.654001	3.46344	3.981799	4.084691	4.235562	3.706167	3.924839	4.134132	4.204154	6.0383	4.801485	7.269724	5.60918	4.543843	6.284151
FIGNL1	5.518221	5.428772	5.634994	5.493013	5.74245	4.914604	5.397888	5.749396	5.606641	5.968981	5.371681	5.481996	5.690322	5.073678	5.568088	5.419156	5.392113	5.170332	5.471462	5.591888	5.453659	5.160479	4.805939	5.007812	4.535519	4.365908	4.903276	4.470153	4.624481	4.146816	4.22148	4.079628	4.545613	3.807929	4.419129	4.164272	4.599347	4.83302	4.89181	4.450345	5.010209	4.510544	5.361169	4.918683	5.109719	4.530853	6.070898	5.021696	5.194117
RIMS1	2.916285	2.820927	2.91379	3.041209	2.831598	2.860117	2.737564	3.006998	2.826072	2.743795	2.933222	2.946847	2.837396	3.016558	2.683439	2.614897	2.90198	2.763793	2.811303	2.8256	3.001466	2.706602	2.815184	3.06999	2.916259	2.96709	2.619006	2.753927	2.901747	2.971251	2.934904	2.719302	2.916259	3.092967	2.859143	2.791667	2.999975	2.926417	2.945418	2.841607	3.02598	2.84359	3.115345	3.208775	3.045276	3.25806	2.993482	3.162513	3.253998
PITPNM2	4.051773	3.741786	3.695864	4.006872	4.25755	4.174744	3.993595	4.032889	4.053489	3.952171	3.90371	4.027556	4.068908	4.227701	4.181554	3.865468	3.85923	3.800084	3.959209	4.271805	4.483565	4.008989	5.501588	5.45223	5.773884	5.07172	5.346991	5.084141	5.465691	5.224284	5.71135	5.466644	5.674504	6.163783	6.349661	5.794114	5.669478	5.343335	5.678625	5.837826	5.459974	5.338205	5.659659	6.770465	6.653862	7.124924	7.465716	6.319807	7.133418
PCDH10	4.148623	4.525072	4.571805	4.536501	4.255968	4.391246	4.491941	3.9549	4.567138	4.281378	4.349829	4.324897	4.2205	4.654234	4.239004	4.101462	4.21349	4.27248	4.282639	4.778022	4.332885	4.410005	3.268817	3.278306	3.253998	3.18068	3.478372	3.312319	3.43457	3.073034	3.34267	3.295956	2.999649	3.27012	3.348479	3.160145	3.288322	3.205876	3.090691	3.627846	3.276129	3.101687	3.300533	3.218416	3.412721	3.286069	3.184633	3.24221	3.403049
TAB3	3.695262	3.723029	3.792564	3.877715	4.177035	3.730095	4.100024	4.236854	4.12826	3.984994	3.863388	3.886003	3.691424	3.646289	3.720164	3.730712	3.669297	3.461451	3.773195	3.748472	3.742571	3.531948	3.800391	3.980011	4.161134	4.358036	3.850012	4.084577	3.805062	4.033368	3.919446	4.335771	3.959098	4.359882	4.28756	4.076412	4.01032	3.922183	4.044691	4.54865	4.541137	4.025996	3.848075	6.642032	6.753845	7.139603	7.188448	6.891009	6.676782
GRK7	2.915553	3.030254	3.320561	3.052557	3.151616	3.039029	3.092185	2.918907	2.831416	3.286521	2.965563	3.169024	3.034048	2.916591	3.027737	3.08343	2.905806	3.384218	3.087891	3.067201	3.134067	3.00594	3.265532	3.433537	3.070487	3.2831	3.473677	3.539227	3.248283	3.19764	3.203765	3.763308	3.455709	3.637919	3.230566	3.333542	3.32993	3.200974	3.324935	3.34267	3.269252	3.379983	3.36062	3.725488	3.487755	3.455036	4.141333	3.393039	4.019333
MMEL1	6.458634	7.018035	6.683207	6.959147	6.606898	6.73712	7.113711	5.488028	6.947497	6.05619	5.35675	7.130601	6.002373	7.196437	6.182785	6.113998	5.850597	6.284963	6.297845	6.131503	7.048895	6.786789	8.675168	8.694072	8.275635	8.183898	8.574732	8.837849	8.98757	8.92388	9.172761	8.612479	8.075269	8.33892	9.099688	7.928873	8.06796	8.405296	8.32115	8.778652	8.678472	8.556662	8.256855	8.388971	7.826222	8.365846	7.925323	7.60833	8.36764
PDE8A	7.625515	7.492653	7.589914	7.833072	7.993335	7.414574	8.23409	6.473903	8.420285	6.536016	6.939522	7.547158	6.953344	7.361535	6.980178	6.663242	6.443465	6.975169	7.122052	6.488291	7.32777	7.362278	6.767993	7.164457	7.752293	8.135323	7.01055	7.519166	6.780202	6.85755	6.225357	7.223439	6.871325	6.983884	6.894596	5.975275	6.447343	7.223024	7.570853	7.209954	7.832876	7.910372	7.363815	8.944412	8.78756	9.6177	7.495913	7.774713	8.898576
NLRP6	3.412099	3.542475	3.708179	3.791274	3.638857	3.810585	3.43797	3.885909	3.861359	3.57998	3.847411	4.006872	3.53523	3.904814	3.904308	3.714382	3.617057	3.666388	3.798029	3.798243	3.698119	5.095468	4.826513	4.868691	5.292859	5.180853	5.104227	5.14065	4.925884	4.846853	5.387761	5.027436	4.877701	6.074152	5.391616	4.525512	5.022547	5.224131	5.210513	5.237067	5.38406	5.095052	5.156247	4.914738	4.507809	4.679012	5.08825	5.081361	4.694177
AKNAD1	3.058973	3.212333	3.17171	3.123508	2.986681	3.104332	3.017812	2.976286	3.295667	3.18867	3.046966	3.198196	3.025443	3.204418	3.131807	3.146527	2.872602	3.025674	3.055295	3.172642	3.018153	3.036416	3.297594	3.141501	3.062547	2.875532	2.966235	3.044621	3.034648	2.887605	2.832724	2.941625	3.620138	4.081219	3.31955	3.369828	3.055124	3.063798	2.958791	2.873333	2.989124	3.075364	2.815184	3.31955	3.374104	3.346827	3.42275	3.311181	3.356142
ZCCHC5	4.935066	5.005772	4.972121	5.148092	4.619331	4.67658	4.657612	4.438708	4.827619	4.762553	4.798288	4.8745	4.414423	4.87103	4.819159	4.82577	5.051966	4.891481	4.95744	4.98319	4.736415	4.939798	4.455661	4.20078	4.504609	4.435719	4.493273	4.518134	4.514096	4.109831	4.270443	4.314106	4.42017	5.024805	4.694777	4.135936	4.323924	4.524946	4.303112	4.338857	4.205448	4.537571	4.516003	4.249841	3.44972	4.665965	4.061249	4.095225	4.14738
ATRIP	4.790671	4.974731	4.734524	4.643298	4.776009	4.395911	4.794495	5.384973	4.651584	5.152179	5.218443	5.417444	4.719028	4.993293	5.075584	5.315601	5.346525	5.272316	5.217996	4.685305	4.429707	4.437671	6.90114	6.916674	6.341286	6.807909	7.033639	7.456671	7.264494	7.290635	8.139491	7.528176	6.793912	6.948123	6.791917	6.7205	7.25625	6.992274	6.660649	7.525277	6.859722	6.868233	6.665057	4.885304	5.67326	4.859164	5.352625	5.708894	4.75698
ZIC5	4.475244	4.517855	4.757223	4.751799	4.606173	5.07951	4.477175	4.642652	4.814827	4.896604	4.801612	4.876296	4.725889	4.816505	4.979306	4.925143	4.61013	4.84445	4.764686	4.902283	4.582734	4.71929	3.935554	3.862263	3.982565	4.065835	4.212945	4.041145	4.170898	3.84454	4.040859	3.89753	4.077458	4.021385	4.073831	4.017888	3.84637	4.055317	3.999287	4.099952	3.965223	4.260343	4.003176	5.214663	4.473527	5.044303	5.37831	5.323435	5.076312
ANGPT1	2.581012	2.698356	2.701366	2.779356	2.878008	2.666437	2.564452	2.662213	2.704584	2.790927	2.818188	2.785735	2.729105	2.647712	2.604931	2.619534	2.814296	2.692845	2.808104	2.674457	2.738863	2.743942	3.305408	3.248714	3.041388	2.996593	2.904724	3.01623	2.984236	2.934904	2.823812	3.168654	3.057652	3.652016	3.090374	2.939424	3.152498	3.194813	3.05557	2.937591	3.221802	3.014424	3.142509	3.207835	2.832027	3.19764	2.85139	3.022217	3.194813
TEDDM1	3.434421	3.616718	3.229799	3.499848	3.355682	3.256628	3.30737	3.1461	3.092847	3.336997	3.1985	3.556128	3.173121	3.296443	3.360218	3.202349	3.525765	3.320665	3.334793	3.590043	3.673888	3.376192	3.745139	3.951388	3.772309	3.642932	3.73625	3.652829	3.676449	4.015845	3.706446	3.635687	4.770618	4.741128	4.624796	4.099952	3.668703	3.973115	3.793272	3.513461	3.71829	3.6918	3.774544	3.370874	3.297594	4.10362	3.723446	3.361464	3.381483
GABRG1	2.645606	2.794628	2.784888	2.763793	2.603761	2.76561	2.722452	2.575342	2.77375	2.859269	2.968712	2.758387	2.670439	2.565725	2.693396	2.680762	2.703876	2.884473	2.69167	2.660629	2.753402	2.592407	3.603024	3.615391	3.333542	3.301159	3.253998	3.403596	3.419523	3.488658	3.129935	3.467653	3.271548	3.272231	3.230137	3.636981	3.386981	3.54764	3.488142	3.207338	3.308288	3.381809	3.293063	3.046475	2.989124	2.970613	2.981356	2.961994	3.267963
PANX2	7.726011	7.837318	7.624465	7.853704	7.690759	8.096373	7.848216	7.277214	7.368533	7.503672	7.903921	7.723436	7.918326	8.178178	7.930978	7.516151	7.684857	7.827776	7.899053	8.029609	7.981243	7.906056	6.083096	6.381832	6.383251	6.27798	6.650113	6.511727	6.631676	6.534192	6.87944	6.414257	6.605687	6.354981	6.66321	6.30436	6.173876	6.295837	6.044622	6.546154	6.253219	6.134275	6.169572	7.407687	6.473732	6.350506	6.518711	6.499317	6.582245
ZNF114	3.683819	3.314547	3.840578	3.512195	3.492488	3.428868	3.740326	3.368851	3.829716	3.262164	3.402798	3.699226	3.421095	3.517527	3.281298	3.235926	3.295164	3.428481	3.379814	3.170956	3.421619	3.142916	2.930983	4.185582	2.923635	3.05625	2.86856	3.137793	2.975023	3.099309	2.784957	2.732555	2.956974	2.931448	2.996593	2.958791	3.13095	4.163422	2.917209	3.161302	3.368054	3.205454	3.379654	3.267105	3.818524	3.373758	3.264882	3.41769	3.129935
CCDC27	4.67444	4.799908	4.816505	5.03678	4.828097	4.989658	5.075262	4.907517	4.791828	4.692912	5.073912	4.764686	4.804553	4.770572	4.851288	4.870814	4.869405	4.841706	4.707437	4.732549	5.03678	4.751212	5.144162	5.615267	5.354176	5.332745	5.792878	6.044622	5.617778	5.387761	5.479067	5.021976	5.423269	5.455539	5.419615	5.218947	5.503025	5.549867	5.541268	5.632259	5.867701	5.417698	5.679074	6.435889	6.12084	6.511389	6.113457	6.210534	6.882057
C15orf26	3.260915	3.07145	2.941449	2.973106	3.488205	3.069601	3.24214	3.028967	3.091263	2.783519	3.169862	3.150807	3.116425	3.324811	3.19387	2.879369	2.972183	3.195265	2.964765	2.921447	2.990385	3.066193	3.491327	3.9291	3.629176	3.694938	3.543139	3.732104	3.726972	3.929719	3.420877	3.461947	3.429194	3.609348	3.666987	3.833077	3.624554	3.703923	3.841041	4.502678	3.537713	3.817119	3.924082	3.334766	3.305408	3.314357	3.295391	3.12708	4.080237
NEUROD2	5.107514	4.891481	5.10718	5.259632	5.320787	5.379252	4.896418	4.763506	5.264839	5.304271	4.961235	5.448545	5.178785	5.171064	4.909443	5.254838	5.18682	5.150688	5.050605	5.267124	5.122321	5.25756	4.39036	4.413931	4.180973	4.433473	4.323783	4.521515	4.409646	4.194332	4.350633	3.989571	4.046965	4.433473	3.907902	4.313971	4.304984	4.179278	4.117417	4.325771	4.732152	4.479809	4.232746	3.395859	3.175026	2.854221	2.922776	3.158767	3.173523
C5orf17	3.409719	3.754267	4.139187	3.556716	3.297954	3.553765	5.089634	3.457629	5.306872	3.610694	3.483386	3.276254	3.790664	3.663584	3.511623	3.627532	3.88419	3.39833	3.842055	3.599996	4.781421	3.687046	4.734204	5.110059	4.994157	4.863869	4.881727	5.277091	5.10509	5.315145	5.094775	4.784671	5.073663	4.771975	5.07262	4.924443	6.844887	4.674392	5.039098	4.989224	4.784423	4.726413	4.995339	5.28718	6.278519	5.058963	4.441664	4.185709	4.899016
DNAH6	3.194011	3.095459	3.047969	3.093618	3.076252	3.079147	3.087891	3.381279	3.247553	2.959962	3.012262	2.88665	3.020055	3.115687	2.921968	3.121148	3.064627	3.109425	2.945727	3.136483	2.924059	3.163232	4.171309	4.942719	4.144577	4.146816	4.287831	4.240113	4.388249	4.493452	4.101465	3.70497	3.98822	3.93788	4.045543	4.130014	3.95198	4.111976	4.104397	4.339712	4.218456	4.021385	4.324802	4.779683	5.036647	4.525071	4.922622	4.86161	4.637735
LRRC15	4.517513	4.493337	4.193345	4.174936	4.280115	4.367979	4.214198	4.466693	4.224898	3.978187	4.099433	4.594946	4.17795	4.511408	4.437197	4.05002	4.085737	4.383868	4.342772	4.319325	4.194261	4.300431	4.680739	4.508731	4.589049	4.632834	4.486001	4.489732	4.752089	5.186592	4.389384	4.500708	4.219531	4.406581	5.108945	4.38114	4.286997	4.192665	4.38783	4.634085	4.311397	4.554637	4.291154	3.787088	3.747584	4.011329	4.606851	5.513213	3.991058
B3GNT7	5.28913	5.195555	5.230753	4.483017	5.367879	5.14456	5.217147	3.865468	4.263504	3.891423	4.364043	4.233097	4.688696	4.900517	4.049399	4.424705	4.088987	4.616598	4.863167	4.37308	4.832555	3.782039	4.140804	4.761513	4.358541	4.515057	4.534696	4.315963	4.275365	4.220171	4.53652	4.765372	4.482859	4.236134	4.693331	4.17969	4.235005	4.493452	4.159183	4.179565	4.345524	4.440006	4.442525	8.009594	8.127268	8.837366	7.239048	6.779593	7.797433
ZNF645	3.798243	3.891037	3.814813	4.182661	3.547817	4.102356	3.787844	3.683819	3.826414	3.923596	3.797318	4.136131	3.760601	4.045554	3.923089	3.912333	3.663212	3.847841	3.723029	4.045554	3.539568	3.764303	3.938016	3.595173	3.627363	3.717994	3.753054	3.690841	3.681206	3.741347	3.746076	3.523167	3.552635	3.358761	3.700061	3.610273	3.619839	3.657428	3.969974	3.653811	3.610563	3.842222	3.651718	3.035012	3.261061	4.196075	3.20352	3.008214	3.179213
ZMYM6	2.998965	2.951479	3.117298	2.990385	2.911314	2.981232	2.969522	2.976286	2.964446	2.973281	3.142342	2.850748	2.964237	3.07025	3.124932	2.816626	2.755085	2.981677	3.040649	2.880766	3.086636	2.865431	4.146433	3.700061	4.284837	3.993972	4.18242	3.813158	3.678316	4.266646	4.137928	4.172759	4.383434	4.374019	4.144289	3.652176	3.596859	3.860935	4.444552	3.768076	4.08505	3.880894	4.601255	7.196939	6.774922	7.240203	5.892148	6.774414	6.851637
SGCZ	2.945941	2.879879	3.010384	3.390844	3.118721	3.160143	3.103629	2.978991	3.075878	2.953429	2.823958	3.015785	3.235926	3.042778	3.003604	2.800153	2.869161	2.974017	2.734032	3.035039	2.926998	3.130918	3.398323	3.237205	3.627056	3.396736	3.504318	3.688643	3.673994	3.665661	3.516976	3.487755	3.459161	3.431547	3.805354	3.552484	3.573116	3.847773	3.41183	3.057988	3.660926	3.391563	3.39777	4.699939	4.573556	4.694777	4.739912	4.010054	4.366567
WNT9B	3.568402	3.772588	4.023941	3.800454	3.782342	3.853531	3.879168	3.670766	3.456391	3.496722	4.142994	3.746761	3.583001	4.310087	3.52349	3.734598	3.724489	3.842496	3.778916	3.870308	3.725587	3.615289	4.925729	5.234543	5.35728	5.300009	5.380217	5.450935	5.430141	5.217504	5.666417	5.214813	4.713539	4.824003	5.135356	4.967166	4.91359	4.99038	5.161769	5.462139	5.086338	5.359808	5.339606	5.547179	5.22587	5.326912	5.333665	5.469921	5.085465
CNPY3	6.698754	6.58717	6.136856	6.612251	6.474407	6.356696	6.30005	7.363684	6.648549	6.781369	6.594093	6.57818	6.814878	6.435765	6.702765	7.220497	6.72923	6.826739	6.802207	6.132155	6.707739	6.299681	7.009563	7.963661	7.502877	7.278639	7.255946	7.505417	7.44338	7.808841	7.690408	7.440233	6.942005	6.311596	7.716137	6.191473	6.78	7.013272	7.3436	7.223024	7.693323	7.25272	7.431882	7.444217	7.76008	5.727081	8.174488	7.929844	7.355387
SCAMP1	7.335967	7.24495	7.333131	7.443398	7.578629	7.702141	7.802947	6.402044	7.422028	7.172059	7.184893	6.35373	7.337823	5.946296	7.228899	7.042944	6.848417	6.06908	7.145625	7.348692	7.713097	6.777479	5.261037	5.702078	5.111004	5.92419	4.950125	4.751919	5.071435	5.224284	4.351323	4.979228	5.953911	5.449055	5.466169	5.585261	5.088416	6.202269	5.707041	4.734322	5.989208	5.300996	6.104528	7.661254	7.951894	7.817638	7.191123	7.248376	8.169203
HAS3	4.373671	4.405599	4.209267	4.497074	4.519481	4.529953	4.400238	4.091347	4.464381	4.535308	4.55624	4.853685	4.812849	4.766909	4.465348	4.261536	4.587787	4.445042	4.578116	4.771968	4.639905	4.498838	9.442021	10.045506	10.043697	9.952527	9.619487	9.6177	9.4189	9.171046	8.580172	9.379037	9.750013	9.339779	9.927833	9.29242	9.051969	9.555491	10.044666	9.366521	9.992285	9.801886	9.967667	9.492607	8.973628	9.28362	9.64001	9.081018	9.144585
FGF4	3.769667	3.771347	3.75148	4.136543	3.698269	3.73929	3.750591	3.666581	3.68068	3.762372	3.986375	3.690922	3.794104	4.075794	4.040989	3.90349	3.881014	3.654691	4.041687	3.861539	4.001912	3.735127	4.611583	4.389384	4.801731	4.62212	4.625464	4.370047	4.514096	4.812387	4.736723	4.749058	5.008468	4.71042	5.37449	4.707485	4.266372	4.933942	4.530558	4.269207	4.844406	4.520256	4.442525	3.889346	4.538718	4.229384	5.014774	4.154843	4.681752
SLC30A8	3.756417	4.121526	3.544865	3.640527	3.570401	4.113459	3.691283	3.438104	3.856937	3.41809	3.593476	3.965661	3.697275	3.674768	3.892283	3.878392	3.713838	3.830991	3.707715	3.691835	3.61236	3.625451	4.89512	4.703918	4.524726	4.343375	4.543843	4.431798	4.776586	4.463796	4.524836	4.525512	4.332724	4.626612	4.523335	4.373577	4.606979	4.63203	4.666249	4.581065	4.26293	4.513198	4.530276	3.485749	3.49569	3.395269	3.645609	3.518891	3.617719
LOC142937	3.672807	3.860299	4.07098	3.922516	3.894772	3.792953	3.918822	4.097469	3.801401	3.622793	3.952605	3.828403	3.903918	3.962501	3.708385	3.942383	4.01073	3.664215	3.744615	3.927787	3.772388	3.664789	5.090407	5.188854	5.905714	5.567934	5.698151	5.788602	5.876651	5.559199	6.322214	5.197136	4.388399	4.747079	5.026727	4.888228	4.881727	5.16318	5.384528	6.263906	4.95311	5.384683	4.999334	5.612182	5.303621	6.593423	5.662561	4.950554	6.216026
C11orf65	2.77959	2.803333	2.799584	2.825334	2.826156	2.770455	3.054954	2.940678	2.922504	2.662471	2.818188	2.946241	2.622906	2.625617	2.63016	2.930668	2.895347	2.996779	2.990385	2.715881	2.751692	2.813074	3.220307	3.742536	3.206373	3.115651	3.160145	3.181155	3.379983	3.262165	3.617357	3.528743	3.330226	3.12908	3.403413	3.113091	3.103165	3.210205	3.293472	3.125414	3.232107	3.253584	3.133539	3.273035	3.307884	3.308687	3.261286	3.226519	3.468193
FAM71E2	2.970925	3.044571	3.169361	2.922653	3.045383	3.256036	2.979555	3.128358	2.996654	2.848841	3.026028	2.941811	3.102153	2.98477	3.056997	3.046415	2.948584	3.21503	3.157538	2.940908	2.898886	3.037104	4.82902	5.050842	4.501962	5.066121	4.766346	5.253871	5.057965	5.000069	5.262645	4.864879	5.021696	4.898077	4.985568	4.670467	4.585013	4.963849	4.833162	5.084669	4.789187	4.867032	4.986498	6.991328	6.444349	5.654426	7.418685	6.38648	5.944396
OR5P2	3.485536	3.461792	3.794603	3.481371	3.542475	3.896798	3.549655	3.569763	3.655226	3.566005	3.431328	3.077296	3.586367	3.625119	3.524575	3.539759	3.716029	3.465856	3.865071	3.49011	3.516963	3.609154	3.54092	4.277295	3.997185	3.70513	3.321049	3.741347	3.601265	4.093212	4.30164	3.961875	3.985335	4.073831	4.070807	4.44104	3.779618	4.088027	3.519254	3.788789	3.634249	3.688013	4.158454	3.12285	3.331413	3.489198	3.164058	3.361065	3.395269
DYDC1	3.017429	3.054954	2.906512	2.874606	2.733774	2.879179	2.729105	2.822155	2.931231	2.797257	2.871642	2.74132	2.883701	3.068042	2.883311	2.776626	2.726897	2.970268	2.814296	2.989712	2.767345	2.612573	3.629639	3.672443	3.159614	3.703059	3.715789	4.152268	4.024601	3.752777	3.847924	3.060069	3.435122	3.702206	3.383817	3.442892	3.608176	3.751931	3.876244	3.870296	3.954573	3.856939	3.883505	3.683666	3.557083	3.456135	3.594743	3.323917	3.893043
IL27	5.483901	5.576112	5.579027	5.498034	5.673235	5.948548	5.629286	5.20712	5.475329	5.769372	5.66169	5.774644	5.684414	5.799508	5.797139	5.567921	5.667382	5.851665	5.517158	5.580588	5.579306	5.479821	4.819421	4.642694	5.050542	4.819589	5.306302	5.088085	5.133024	5.217117	5.062856	4.690026	4.861425	4.479265	5.126027	4.741827	4.947738	5.027307	4.816991	4.860338	4.692377	4.816041	4.847402	6.083478	5.715535	6.047165	6.191079	5.660243	6.737433
IQCF1	4.24123	4.16673	4.251722	4.461723	4.096165	4.397712	3.85072	4.120117	4.138498	4.145992	4.492274	4.363308	4.291564	4.125802	4.097224	4.077625	3.899622	4.288703	4.196698	4.483308	3.972732	4.15277	5.671429	6.060667	5.497021	5.975448	5.98497	6.052216	6.194278	5.945039	5.584793	5.670491	5.291452	5.355247	5.645587	5.597395	6.080575	6.168826	5.642463	5.967165	5.724416	5.895859	5.954418	6.877783	6.746836	7.024909	6.611816	6.098252	6.49623
DEFB125	2.873528	3.034048	2.808701	3.017104	3.214597	3.153369	3.011474	3.314421	2.963013	3.132275	2.955191	3.032325	2.974689	3.134615	3.103158	3.088547	3.277181	3.044011	2.926998	3.061277	3.000366	3.163005	2.901747	3.236314	3.547806	3.398646	3.553383	3.299494	3.582055	3.582055	3.17448	3.288738	3.969974	3.962165	4.015207	3.897387	3.689935	3.458159	3.863024	3.471957	3.324517	3.339828	3.308687	3.644417	3.439171	3.861249	3.482565	3.499715	3.583314
WFDC10B	3.290426	3.587886	3.464342	3.313261	3.463456	3.623991	3.259091	3.327065	3.637023	3.584946	3.746578	3.509744	3.477106	3.701307	3.523301	3.472646	3.395379	3.730868	3.488911	3.494887	3.427843	3.302183	4.699776	4.610495	5.258344	4.607107	4.481676	5.159078	5.128887	4.738674	4.792278	4.5637	4.966594	4.738939	4.522575	4.587467	4.750199	4.539287	4.209794	4.765811	4.688702	4.905531	4.527539	5.300582	5.47237	5.096428	4.998771	4.768954	5.2198
DEFB105A	3.180704	3.124449	3.399709	3.248492	3.344575	3.524434	3.199053	3.234367	3.485087	3.264512	3.094251	3.177991	3.165572	3.450938	3.35682	3.014151	3.070579	3.246712	3.32287	3.222174	3.468469	3.240532	4.340237	4.19003	4.047915	4.043596	4.22627	4.330024	4.286024	4.371368	4.302183	3.885144	5.282826	5.626738	4.905928	4.685162	4.51958	4.419129	4.005572	4.144289	4.262046	4.273464	4.306239	5.214962	4.493273	5.540943	4.957408	5.131005	5.222302
PKHD1	3.054202	3.08496	3.106329	3.052557	3.07104	3.401288	3.08649	2.947613	2.893554	3.086636	3.003604	3.180346	2.911785	3.155841	3.311252	3.092124	3.111619	3.097321	3.266817	3.054954	3.422895	2.915904	4.045543	4.307482	3.807241	3.673657	3.818192	3.841364	3.903292	3.774076	3.610273	3.575806	4.142247	3.688643	3.601602	4.008652	3.962744	3.927776	3.684804	3.996588	3.703923	3.535621	3.685467	4.775906	4.724877	4.623146	4.989806	4.997392	4.793143
PKD1L1	3.176335	3.124932	3.194686	3.152419	3.047969	3.21474	2.95718	3.166396	3.202786	3.174909	3.318663	3.141393	3.435885	3.230753	3.136657	3.168263	3.160524	3.02804	3.120048	3.168004	3.097397	2.920836	3.768533	3.814128	3.835945	4.10846	3.843246	3.869672	4.053791	3.709969	4.05078	4.073237	4.42017	3.899165	3.859701	4.030105	4.292146	3.997041	4.024601	4.141088	3.883505	3.909784	3.991607	4.270014	4.632569	5.049657	4.127806	4.572069	5.512314
GPR112	3.21542	3.011022	3.015	3.122466	2.958372	3.212171	2.879369	3.096076	3.284123	3.148096	3.112247	3.001812	3.097811	2.997513	2.999359	3.129147	3.096076	3.040046	3.106064	3.186277	3.135127	3.734217	4.094131	3.961062	4.018882	4.178431	3.764056	4.059865	4.090948	3.875598	3.971663	3.737587	4.544924	4.914168	4.488192	4.268625	4.353461	4.209376	4.070277	3.711524	3.997041	3.901551	3.990056	4.167518	3.73341	3.915402	4.224546	3.760504	4.234584
TAF1L	4.467998	4.440197	4.269185	4.136317	4.623994	4.474145	4.264768	4.395053	4.24428	4.198355	4.205598	4.324897	4.277952	4.344615	4.198071	4.716681	4.348062	4.360274	4.08766	4.07687	4.373203	4.531738	3.443461	3.594135	3.701066	3.779326	3.448439	3.753054	3.818192	3.572308	3.682203	3.20352	3.989891	3.807634	3.622638	3.557956	3.597483	3.573272	3.489374	3.421924	3.408902	3.614172	3.495357	5.217504	5.106983	4.36021	4.812955	4.935839	5.074782
CNTNAP5	3.526968	3.979385	3.562092	3.750005	3.793504	3.599429	3.48966	3.274428	3.518748	3.708282	3.529985	3.670766	3.592696	3.62794	3.636735	3.650268	3.725973	3.785856	3.761435	3.66035	3.562958	3.700898	3.681869	3.843387	3.622638	3.844826	3.743898	3.829012	4.001973	4.072679	3.776898	3.650462	3.889788	4.031643	4.036231	4.080237	3.847383	3.867543	3.766309	4.360926	3.976717	3.65712	3.969825	3.627657	4.054874	4.253878	3.818524	4.297494	3.868435
RECQL4	6.019074	6.637671	6.031629	6.536016	6.20986	6.068827	6.222919	6.315076	6.096269	6.165637	6.061831	6.568114	6.363846	6.605651	6.572121	6.239111	6.451749	6.821844	6.390255	6.38539	6.469595	6.09538	6.322214	6.17095	6.095945	5.457335	6.098931	6.633394	6.590148	7.288022	6.75854	6.763153	5.909344	5.611754	6.095945	6.085674	6.15647	6.048665	5.765045	6.669929	6.252561	6.225216	5.967165	6.019346	6.908954	6.672547	6.690999	6.419295	6.197106
GPR113	3.704532	3.658626	3.761708	3.689173	3.805353	3.915694	3.796365	3.668667	3.611847	3.68729	3.515426	3.5937	3.623808	3.633662	3.800454	3.641887	3.853627	3.96193	3.623011	3.701307	3.685957	3.840885	4.542711	4.605359	4.585831	4.517981	4.508113	4.832086	4.698356	4.717894	4.551118	4.775487	4.281505	5.024209	4.854232	4.519854	4.606594	4.465631	4.540289	4.723823	4.577118	4.686316	4.639707	5.587896	5.422645	5.389046	5.326134	5.518124	5.067225
TMC2	5.55593	5.707793	5.599807	5.658797	5.803586	5.913868	5.709606	5.283525	5.793378	5.509653	5.466825	5.703707	5.698899	6.05459	5.748379	5.701507	5.522559	5.917563	5.732333	5.597821	5.890044	5.593001	4.20245	4.362185	4.486574	4.329879	4.259117	4.351734	4.445333	4.171439	4.114998	4.352867	4.325771	4.302035	4.65183	4.410532	4.221202	4.405628	4.505869	4.393915	4.6599	4.253878	4.333288	3.720858	3.853629	4.150463	3.468529	3.851499	3.783817
SMCR5	3.934782	3.840361	3.828403	3.570029	3.840176	4.062458	3.697759	3.782591	3.49418	3.412874	3.382058	3.694464	3.596225	3.650268	3.596716	3.475027	3.508467	4.136978	3.338075	3.476546	3.802134	3.801401	4.719477	5.222302	4.63522	4.670752	4.735596	5.108026	4.89639	5.305875	4.989806	4.718991	4.789347	5.033754	4.967761	4.578512	4.723939	5.092743	4.977217	4.967761	4.921644	5.019401	4.790848	6.051828	5.673859	5.993499	5.921298	6.145665	6.046997
BICD2	4.064199	4.073457	4.018423	3.937348	3.986375	3.991501	4.314919	4.33262	3.960035	4.244155	4.112967	4.043972	4.200674	4.14509	4.142994	4.034018	4.029013	4.12261	4.335304	4.034018	4.085442	4.136317	4.208746	4.205581	4.264022	4.415292	4.352867	4.170315	4.602659	4.074099	4.180718	4.511097	4.057163	3.637153	4.866087	4.237678	4.051111	4.642124	4.33355	3.954435	4.569825	4.528285	4.805233	5.243049	4.703425	5.493213	6.855549	4.956495	5.988409
ZIM3	2.914726	3.029973	3.015	2.946485	2.967059	3.036959	2.837556	2.860491	3.028492	2.827492	3.101482	2.879179	2.810166	3.060052	3.109955	3.070861	2.983782	2.877457	2.810463	3.064478	2.859864	2.961345	2.88548	3.287398	3.15695	3.027946	3.18017	2.952966	3.297073	3.20117	3.083149	3.05692	3.316467	3.243406	3.176087	3.092967	3.077381	2.950595	3.071693	3.062547	3.050558	3.219844	3.280432	2.766774	2.879907	2.820764	2.686995	2.749537	2.806837
NOX5	3.616505	3.782795	3.94801	3.868582	3.583001	3.969542	4.087878	3.77797	3.939393	4.130864	3.854072	3.814813	4.041891	3.583001	3.989205	3.873736	3.936489	3.992335	4.073457	3.904531	3.824416	3.936148	4.374306	4.889239	4.598698	4.333691	4.391309	4.506389	4.592817	4.007367	4.459183	4.421468	4.435103	5.13847	4.51123	4.173877	4.12795	4.420883	4.352604	4.629107	4.476616	4.421166	4.375524	4.474053	4.187973	4.209133	4.143702	4.640594	4.132341
GPR126	3.045681	3.24365	2.742643	3.087678	3.109955	3.384011	3.175859	2.742515	2.936312	3.111249	3.101975	3.393736	3.305534	3.168427	3.087165	3.399952	3.182175	3.252381	3.221485	3.109229	3.293428	3.281158	4.519155	3.612364	4.045954	4.370787	4.32758	4.173877	4.127806	3.690236	3.619533	4.309247	3.864339	3.603843	3.590458	3.429513	3.769446	4.09441	4.168363	3.993027	3.655522	4.287277	3.8556	8.733383	8.0061	5.789248	9.84773	8.124715	8.495314
KLHL4	3.920531	3.928293	3.830379	3.858073	3.626293	3.979824	3.570207	3.946264	3.802731	4.313635	4.008331	4.151036	4.057743	3.634261	3.939038	3.784557	3.856072	3.946833	3.88708	4.134708	3.777819	3.892283	3.405547	3.536848	3.619686	3.779906	3.783169	3.853783	4.166926	3.507219	3.514226	3.092967	3.488494	3.387387	3.584293	3.750297	3.541943	3.666702	3.636981	4.02968	4.146569	3.766309	3.953464	4.523471	4.618323	4.388941	4.522035	4.53207	4.092606
GPR156	3.503463	3.264252	3.609154	3.816984	3.622793	3.744771	3.945527	3.477106	3.697897	3.664789	4.056143	3.681585	3.544449	3.885815	3.545176	3.557613	3.638185	3.628684	3.432007	3.740326	3.664387	3.440459	4.00795	4.173298	4.30058	4.15557	4.295274	4.265389	4.128664	4.029552	4.286997	3.999876	4.091617	4.230974	4.415154	4.207776	4.128502	4.440006	4.167518	4.359739	4.539152	4.209257	4.344815	5.61315	5.148464	4.99291	4.240367	5.036127	4.581625
SUOX	5.414024	5.127383	5.487715	5.525281	5.209999	5.306532	5.400219	4.849764	6.119295	5.293558	5.08865	5.86255	5.069393	5.090389	5.133632	4.977482	5.001776	5.068358	5.080453	4.886703	5.254213	5.175936	7.477695	7.367497	7.982643	7.792728	7.406872	7.999876	7.621672	7.446564	7.344569	8.119486	7.049033	7.135431	7.421762	6.566591	6.735084	7.214543	7.806134	7.850564	7.987107	8.192098	7.438627	6.806839	6.847903	7.162915	6.267297	4.927417	6.303974
GPR115	3.632627	4.275763	4.466929	4.101338	4.141501	4.142785	4.164793	4.044233	4.138949	4.447219	4.136317	4.141283	4.15298	4.048251	4.116814	4.254516	3.940883	4.15277	4.129063	4.083647	4.136543	3.699069	5.022126	5.233609	4.492846	4.675945	4.371648	4.269207	4.174827	4.481676	3.955475	4.725894	4.505869	4.599887	4.493907	4.550987	4.775119	4.72082	4.554998	5.190417	4.482859	3.754895	4.686471	4.83302	4.608571	4.563285	3.92468	4.254691	4.873421
IL31RA	3.4302	3.437621	3.418179	3.49011	3.601731	3.771459	3.546974	3.534901	3.665033	3.423789	3.618655	3.301011	3.85315	3.581078	3.866476	3.734417	3.737149	3.538289	3.455166	3.443616	3.471275	3.348952	3.79636	3.853629	3.831519	3.695357	3.771109	3.929258	3.835628	3.933234	3.528552	3.654339	4.015845	3.981941	3.912232	4.197482	3.524856	3.911339	3.47975	3.575139	3.677873	3.519569	3.783169	4.411859	4.561149	4.536063	4.498635	3.830404	3.752509
SYTL5	4.118044	4.981649	4.349829	4.093071	3.984169	4.264554	4.586159	3.512036	4.239004	4.215988	3.937693	4.560978	4.86532	4.529953	4.720574	4.543026	3.960674	4.580337	4.899636	5.01294	4.119604	4.501738	4.343058	4.398445	4.492388	4.385798	4.622999	4.284306	4.718571	4.26179	4.340893	4.471236	4.374742	4.924191	4.143841	4.128094	4.348149	4.065835	4.330455	4.345524	4.377095	4.352157	4.589908	8.414936	7.066095	6.390084	6.584733	6.130356	9.359058
SDCCAG8	3.883075	3.901608	3.864784	3.704983	3.735707	3.708385	3.806333	4.122805	3.907587	3.910767	4.180237	3.709927	3.927535	3.617057	3.809816	4.150803	4.286603	3.93784	3.905152	4.037443	3.846514	3.949382	6.584733	7.011472	6.722909	6.64678	6.470669	6.978746	6.492434	6.613447	6.638833	6.130039	6.412775	6.593025	5.63294	5.840848	5.74775	5.624556	6.616784	7.10961	6.323675	6.79302	6.507455	6.271377	5.21768	5.454385	5.221407	7.444585	6.477955
GPR111	2.902419	2.979555	3.120879	3.195199	3.064185	3.034556	2.912656	2.967976	3.212641	2.93891	3.118721	2.920836	3.021807	3.141087	3.113163	2.926283	3.09763	3.146683	2.897674	2.983045	2.729776	3.101313	3.35765	3.846974	3.646187	4.167836	4.124074	3.899486	4.115605	4.120655	3.708044	3.940781	3.869672	3.793648	4.589605	3.65815	3.94747	3.741939	3.951479	3.96869	3.831204	3.74817	3.637648	3.752643	3.899165	4.023129	3.887984	3.437871	3.910404
SYN2	3.600418	3.692377	3.441787	3.62771	3.393539	3.892283	3.617704	3.509324	3.555781	3.462531	3.310439	3.690922	3.556373	3.653585	3.558408	3.503166	3.331125	3.565541	3.781032	3.510646	3.515807	3.49011	4.230692	3.860039	3.967735	4.113073	4.38783	4.041565	4.427385	3.908887	4.407856	4.208746	4.660898	3.945465	4.192964	3.789595	3.87286	4.012994	4.391597	4.285897	3.696579	3.901551	4.354094	4.227505	4.628815	3.873196	4.076172	3.726813	4.05054
ASB10	7.063025	7.663237	7.34165	7.708007	7.375731	7.752766	7.354347	7.192812	7.178455	7.318227	7.339617	7.361057	7.365086	7.734961	7.411017	7.195675	7.497372	7.874067	7.579812	7.933874	7.41268	7.32359	5.943137	5.833545	5.909499	5.705927	5.806994	6.04578	5.760116	5.852469	5.837538	5.523801	6.028059	6.224045	6.31532	5.668858	5.818362	5.915201	5.751911	5.773884	5.821131	5.765527	5.886133	4.253319	4.263895	4.381417	5.224438	4.040418	4.332415
HTR3C	3.53662	3.998498	3.632407	3.607495	3.767998	3.894772	3.874336	3.52657	3.789034	3.984018	3.735886	3.790891	3.868047	3.802731	4.039334	4.02201	3.543468	4.046812	3.814292	3.594598	4.216527	3.837005	5.520679	5.256228	4.817157	4.532558	5.569143	4.989806	5.535548	5.193086	6.105511	5.312003	5.491518	6.932496	6.751224	5.355747	5.482333	5.399376	4.978044	5.54035	5.249823	5.819237	4.868026	4.044691	3.822863	5.033754	5.280732	4.295893	4.454632
NFKBID	4.774874	4.905242	4.666003	5.101145	4.609563	4.747197	4.790367	5.776513	4.508944	5.110788	4.867792	4.862328	5.078375	4.956874	4.807466	5.085628	5.145529	5.026209	5.161655	4.990005	4.797082	4.893847	4.857677	5.382613	5.191199	5.086338	5.312976	5.213068	5.491263	5.271	4.890459	5.159567	5.222785	4.494431	5.430991	5.177165	5.128887	5.129681	5.51351	4.504191	5.048943	5.252181	5.393218	7.539167	7.53896	7.27505	6.737643	7.790583	7.721398
CD300LF	6.32742	6.734017	6.661577	6.383105	6.467116	6.034641	6.96371	8.048663	6.965467	8.588342	7.219467	6.168022	7.385089	6.64743	6.050679	6.967734	7.455485	7.066059	7.10952	7.139361	6.406118	6.552781	7.440025	7.992261	6.821997	6.722154	6.467039	7.021744	7.713603	6.990834	7.917235	7.476484	7.093731	7.498751	7.277309	6.813615	6.259246	6.766862	7.291594	7.417648	7.068219	7.19658	5.793521	6.953819	7.823835	4.916592	7.150488	7.427625	8.154577
GJA10	3.748303	3.970113	4.243079	4.129999	3.898184	4.290499	4.038989	3.44978	3.984018	3.938231	3.980582	4.277282	4.147404	4.352531	4.055924	3.644305	4.078418	3.968511	3.921001	4.132164	4.168738	3.896132	3.663793	3.770754	4.062031	3.897387	3.851654	3.617357	3.849107	3.380346	3.422346	3.429354	3.694669	3.493175	4.119496	3.581604	3.40323	3.771109	3.939887	3.281292	3.975909	3.695788	3.825944	3.901298	4.438727	4.12016	4.295533	5.237353	5.596448
WNT9A	4.178934	4.361693	4.216764	4.496639	4.44927	4.35008	4.307112	4.179339	4.505737	4.291564	4.447812	4.443184	4.370955	4.392993	4.166513	4.239839	4.131144	4.25679	4.479701	4.520245	4.426778	3.959209	5.020486	4.478598	4.74268	4.646892	4.910803	5.241603	5.349334	4.723318	4.979228	4.667135	4.838257	4.796031	4.68761	4.724565	4.822127	5.048379	4.822691	5.280567	4.829518	5.118229	4.805233	4.750796	3.76677	4.351595	4.481113	4.424616	4.986613
GAL3ST2	5.959934	5.629888	5.802744	5.654771	5.826348	5.72757	5.490635	5.301818	5.573989	5.387167	5.59553	5.637549	5.553083	5.43672	5.556249	5.535411	5.294443	5.776384	5.47182	5.393384	5.886901	5.308298	6.487555	5.966815	6.514409	6.352835	6.983377	7.186901	6.577863	6.608154	7.173641	6.824965	6.411323	7.348288	6.91476	7.307884	6.872371	6.683883	6.230776	6.513361	6.04495	6.274413	5.964525	6.949917	7.188809	7.056779	6.709319	6.335857	6.563783
PIP4K2B	5.902228	5.933986	6.058642	6.308124	5.563749	6.349829	6.204412	5.495988	6.040585	5.834139	6.239356	6.285316	5.884419	6.438804	6.151059	5.89876	5.966538	6.315076	5.672911	6.609913	6.01733	5.950669	5.243697	4.605906	5.550021	5.537033	5.608023	5.562952	5.254611	5.299049	5.928755	5.386209	5.868416	5.979711	5.485524	5.96008	5.75358	5.694914	5.21768	5.522724	5.302773	5.493661	4.924443	7.40841	7.398047	7.146023	7.512972	8.110109	7.812383
ODF3	3.899544	4.019104	3.796213	4.020246	4.071531	3.880506	3.906806	3.513357	3.973187	3.759344	3.864221	3.875946	3.927343	3.737552	3.807055	3.795366	3.934688	3.839748	4.013498	3.628091	3.856314	3.653346	5.674185	6.230177	5.7836	5.745283	5.800426	5.896593	6.137613	5.697182	5.945943	5.849799	5.543102	6.087998	6.337391	5.460491	5.767287	6.038683	5.793212	5.782556	5.754646	5.680513	6.109981	6.808798	6.64953	6.440639	7.580033	6.861567	6.12709
WFDC13	3.077628	3.193427	3.426801	3.30837	3.131655	3.19077	3.192662	3.139221	3.295801	3.249132	3.252381	3.404209	3.290157	3.406925	3.240759	2.922579	3.144191	3.153417	3.205424	3.252747	3.03924	3.045207	5.966468	6.025576	6.015472	6.34948	6.282681	6.170056	6.556783	6.216189	6.078418	5.970686	5.826546	5.80205	6.136186	5.959424	6.254115	6.165612	6.286157	6.298141	6.147811	6.15594	6.224369	5.50336	5.243378	5.794687	5.236901	4.970918	5.698956
SLFN5	3.969542	3.498534	4.112087	3.18728	3.971529	3.439975	3.65563	4.73728	3.639642	4.148145	3.945779	3.248117	4.964329	3.335669	3.909199	4.319325	4.379366	3.709927	3.880836	5.843414	3.94593	4.052954	4.891953	4.902687	4.762326	5.116359	4.684844	4.335506	4.439582	4.668563	4.526231	4.406203	5.029929	4.664087	4.539976	3.962303	4.615189	4.512063	4.56075	4.49558	5.142133	4.640887	4.879472	7.162463	6.788843	5.625009	8.497472	7.504064	9.666218
SERPINB12	3.97382	3.874107	4.006872	3.994908	4.183234	4.012669	4.052689	4.3225	3.880295	3.99767	4.013695	3.884835	3.754267	4.116314	4.044761	4.291564	3.780491	4.207436	4.074218	3.973187	3.977622	4.160095	3.504615	3.795112	3.850521	3.805354	3.730957	3.95829	3.943464	3.800391	3.818524	3.772883	4.295274	3.873917	4.551249	3.87376	3.812687	3.88405	3.553112	3.825068	4.142554	3.816385	3.900429	4.264022	4.315406	4.513198	3.947959	4.42545	4.034607
GIPC3	3.801765	3.856072	3.979385	4.040006	3.754417	4.134118	3.878392	3.850552	3.783934	4.056143	3.965201	3.726326	3.953154	3.923314	3.769335	3.585996	3.828863	3.872838	3.936148	3.959434	3.975613	4.006872	4.70493	5.007812	5.190258	5.114696	5.087784	5.083883	5.093548	4.803145	5.198539	4.743562	4.85945	5.291313	5.500431	5.230634	5.142962	5.561718	4.913898	5.060832	5.009285	5.111146	5.109881	4.418987	4.877846	4.67795	4.562591	5.038521	4.2411
PGLYRP3	3.511709	3.318295	3.529985	3.298265	3.385592	3.426801	3.433795	3.602796	3.362746	3.769335	3.863178	3.374411	3.553265	3.712445	3.440817	3.466922	3.557788	3.410921	3.607071	3.688806	3.559883	3.542665	4.452144	4.363152	4.313715	4.581313	4.892676	4.398196	4.791694	4.322429	4.301396	4.639707	4.1762	4.116327	4.31463	4.263769	4.424182	4.382672	4.421468	4.056661	4.294379	4.510544	4.499051	4.046404	3.469833	4.021072	4.022493	3.923455	5.148861
PSKH2	4.591775	4.525477	4.879644	4.522274	4.328544	4.940118	4.784518	4.689225	4.54466	4.432165	4.530839	4.570815	4.703722	4.758458	4.771435	4.329465	4.821213	4.561592	4.611325	4.580337	4.831058	4.291564	4.63203	4.644596	4.760235	4.686924	4.92149	4.971538	5.063481	4.670607	5.350987	4.500708	4.721893	4.766913	4.617243	4.52373	4.403986	4.682346	4.628651	5.011405	4.577503	4.324949	4.714213	4.55212	4.377095	4.621491	4.693876	4.428924	4.101018
OR6W1P	3.981565	3.777819	3.777387	4.022921	3.820262	4.392993	4.088115	3.755126	3.807583	3.975613	3.748923	4.074693	4.012784	4.187357	4.088335	4.079551	3.896998	4.111151	4.1615	3.967254	3.8201	3.835822	4.274273	4.782635	4.495116	4.572294	4.486278	4.491625	4.565168	4.39655	4.522288	4.671152	4.481676	4.624923	4.901808	4.371648	4.644596	4.663191	4.416146	4.426652	4.363425	4.662576	4.285897	4.264267	4.064075	4.866087	4.268905	4.851393	4.975376
MOGAT1	3.845166	3.946664	3.916543	3.805927	3.780316	4.140443	3.874107	3.756215	3.955561	3.819732	3.870068	4.338028	3.716714	4.019853	3.777387	3.942383	3.897831	3.936717	3.944341	3.831613	3.916781	3.876106	4.312104	4.760753	4.425199	4.604682	4.716586	4.73841	4.936691	4.31932	4.576262	4.537278	4.393915	5.255056	4.580228	4.385257	4.504191	4.482551	4.487944	4.601578	4.44239	4.512302	4.699776	6.024844	5.286346	4.763754	5.942954	5.20612	5.301423
GPR78	5.035104	4.625313	4.442986	4.452745	4.413917	5.144308	4.482249	4.304308	4.755404	4.608988	4.731253	4.740764	4.424705	4.958833	4.360399	4.578701	4.430661	4.911091	4.666239	4.726892	4.827078	4.37209	4.880907	5.002456	5.091875	4.987876	5.001703	4.915371	5.102015	4.963152	4.84965	5.175066	4.881993	4.729431	4.874168	4.720146	4.986803	5.162894	5.103398	4.877409	5.017541	5.322374	4.801987	6.736298	6.539949	6.714809	6.882431	6.225216	7.115702
H1FOO	3.619865	3.581505	3.734217	3.620068	3.765978	3.868047	4.005706	3.526968	3.564506	3.568042	3.753701	3.603259	3.63902	3.900057	3.61373	3.546974	3.637336	3.632407	3.734417	3.912129	3.768192	3.680198	5.921859	6.216353	6.04625	5.860721	6.249717	6.480678	6.690259	6.679142	6.253553	5.871587	6.510836	6.663791	6.578051	6.225075	6.412775	6.289292	6.393507	6.241803	6.294131	6.263078	6.457139	7.065673	7.140473	7.476484	6.858597	6.760696	6.794058
TAAR9	3.865468	3.528942	3.679512	3.531383	3.761549	3.812265	3.600169	3.378581	3.751902	3.41809	3.485906	3.566821	3.57397	3.522181	3.41722	3.447531	3.492919	3.640655	3.674768	3.53928	3.611415	3.610803	3.211043	3.191174	3.265264	3.335898	3.369828	3.304998	2.96879	3.5528	3.382781	3.160145	3.59809	3.978529	3.757938	3.371276	3.12708	3.480474	3.280432	3.707086	3.347666	3.132332	3.426118	2.66048	2.977124	3.067407	3.20974	3.0293	3.060678
GNRHR2	3.777819	3.926867	3.818481	4.332038	3.817457	3.912333	3.615289	3.494831	3.929362	3.705991	3.624448	3.674768	3.687618	4.012784	3.674768	3.680486	3.933117	3.890602	3.874518	4.068908	3.859013	3.848691	5.941587	6.934843	6.636196	6.910382	6.859722	6.083287	5.822721	5.882614	5.331928	6.337391	6.749577	5.661011	7.111603	6.381128	6.736298	7.081371	7.301136	5.290194	6.928362	6.926706	6.751379	6.285149	5.807151	7.159026	6.151235	5.984582	6.230572
MYOZ3	3.703971	3.935948	3.686799	3.777387	3.693781	3.851457	3.497046	3.511537	3.524243	3.509539	3.640855	3.572746	3.582136	3.96827	3.840071	3.364771	3.546433	3.634424	3.893305	3.478623	3.783934	3.795599	3.89986	4.067823	4.16577	4.183831	4.133983	4.709368	4.366932	4.007367	3.991498	4.039481	3.812687	4.169792	4.375224	3.978529	4.26123	4.284037	4.168102	3.925528	4.188091	4.012302	4.164834	4.79672	5.438753	4.726702	5.225557	5.055062	5.680356
BNIPL	3.105092	3.719684	3.461255	3.399352	3.405593	3.35216	3.136798	3.412331	3.531948	3.149646	3.10097	3.285286	3.863959	3.440995	3.387348	3.378581	3.034899	3.315595	3.320018	3.192662	3.34753	3.245664	4.646093	4.327448	4.881139	4.577645	4.640887	4.742958	4.705081	4.983264	4.802852	4.691848	4.927144	4.662446	4.673795	4.901264	4.250508	4.472954	4.543265	5.009828	4.828455	4.426872	4.668153	3.664994	3.61218	4.087024	4.164026	3.763308	3.451454
ASB11	3.18757	2.997114	3.27641	2.929113	3.046563	3.219027	3.34513	3.161782	3.211318	2.794064	3.216727	3.179469	2.962513	3.44978	3.138628	3.413478	2.998448	3.101701	2.885973	2.977241	3.097397	2.994503	3.932091	4.129574	4.104117	4.131319	4.486574	4.202322	4.183691	4.178187	4.48101	4.257563	4.133462	4.239845	4.322429	3.779157	4.285104	3.899325	4.20685	4.343375	4.244514	4.063489	4.132053	3.528361	3.393424	3.572031	3.54092	3.521883	3.47975
OFCC1	2.801444	2.892496	2.990816	2.796163	2.86511	2.788088	2.921624	2.878997	2.855059	2.760537	2.791982	2.906272	2.712915	2.764047	2.715881	2.745265	2.749715	2.796671	2.802443	2.762553	2.972588	2.763281	2.555009	2.83828	2.783323	2.752034	2.669878	2.682824	2.724819	2.665198	2.864796	2.74693	2.679013	3.107748	2.78992	2.595386	2.791667	2.716608	2.827843	2.85139	2.819438	2.796452	2.713339	2.912238	3.425077	2.83828	2.773985	2.842289	2.904724
SDR9C7	3.2593	3.201852	3.024225	3.205794	3.177991	3.216171	3.35657	3.450938	3.341452	3.11549	3.043116	3.227559	3.435363	3.248293	3.159163	3.037322	3.148397	3.222449	3.148397	3.113018	3.175054	3.104154	3.82987	3.521225	3.869247	3.860039	3.975596	4.144289	4.394622	4.208305	4.074234	3.730089	3.592731	3.616328	3.762994	3.636579	3.929486	3.974168	3.769598	4.06893	4.133735	3.882329	3.876062	3.620138	4.710727	3.969676	3.868726	3.827271	4.041565
OR5P3	3.575663	3.692543	3.653466	3.65979	3.601731	3.628902	3.92916	3.650476	3.666218	3.99545	4.342178	3.972536	3.826136	3.760311	4.311388	4.184881	3.983805	4.022992	4.026181	3.850552	3.92033	3.635923	4.787546	4.52965	4.688702	4.829271	5.239741	4.590228	4.778164	4.872541	5.050542	4.750922	4.78832	5.149578	4.926166	4.822127	4.80988	5.054924	4.378303	4.910041	4.728674	4.801731	4.81197	4.205835	4.083221	4.622726	4.982277	4.410837	4.004939
TRIM40	3.556373	3.967715	3.898748	3.620313	4.009966	3.993183	3.886003	4.102608	3.872838	6.672325	3.798029	4.146923	5.236762	4.247033	5.216786	4.224898	4.392479	5.451594	6.295413	4.766112	3.560223	5.136583	5.213068	5.398965	5.189393	5.09135	5.31157	5.091606	5.24561	4.917145	5.178438	4.761806	5.162465	5.226156	5.50385	5.040009	5.256735	5.432469	5.331928	5.450935	4.76705	5.317629	5.371434	10.892994	11.267995	11.480461	9.397097	8.19292	9.788975
WFDC12	5.051547	5.395934	5.176221	5.248374	5.440811	5.148659	5.391768	4.749734	5.089339	5.483698	4.960174	5.540391	5.19086	5.434585	5.524365	5.332381	5.189627	5.451844	5.505957	5.06254	5.520164	5.486843	4.848706	5.118573	5.247021	5.042184	5.209875	5.187507	5.226626	5.214663	5.332745	5.226791	5.259989	5.9611	5.8837	5.604194	5.685851	5.733922	5.057965	5.534576	4.99863	5.003258	5.596448	6.529183	6.390272	6.41988	6.550737	6.316908	6.210874
CRYGN	4.607698	4.873414	5.03678	5.127858	4.992811	5.085103	4.878441	4.857524	4.757484	4.872229	4.638661	5.195004	4.624944	4.963172	4.861	4.835368	4.550188	4.729895	4.992535	4.719501	4.83677	4.825215	5.540943	5.97845	5.60111	5.635165	5.991936	5.983907	5.765527	5.958765	5.46154	5.648689	5.82192	5.387317	5.997508	5.776439	5.543594	6.013206	5.368487	5.250111	5.956727	5.577994	5.792699	6.257361	6.682936	6.122567	6.380082	6.475441	6.522892
STARD6	3.523301	3.41953	3.214901	3.267124	3.44063	3.260685	3.368122	3.590466	3.37197	3.351783	3.285286	3.146006	3.465424	3.268138	3.318663	3.25724	3.373888	3.463104	3.388573	3.260158	3.369544	3.213201	3.61218	3.694938	3.378478	3.410865	3.341355	3.28394	3.331413	3.439536	3.341005	3.330226	3.217551	3.46344	3.309951	3.586482	3.425077	3.347894	3.556617	3.302854	3.39761	3.442199	3.800583	3.472929	3.12285	3.129935	3.065702	3.135656	3.204527
C11orf40	2.905311	2.819617	2.80041	2.805614	2.99062	2.949367	3.125096	2.878199	3.010503	2.787835	2.949367	2.99837	3.119086	2.939196	3.056851	2.974834	2.90471	2.929271	2.941811	2.879179	2.781659	2.895146	4.04722	3.631254	3.687159	3.636981	3.490287	3.356142	3.611689	3.521883	3.582357	3.801263	3.829572	4.009468	3.657266	3.497765	3.487601	3.676166	3.538052	3.469662	3.567893	3.516497	3.539613	3.877206	3.982565	4.019583	3.871087	3.760839	3.873471
C18orf12	3.792406	4.344615	3.975613	3.95173	4.124368	4.046599	3.970315	3.985935	4.103899	4.125802	3.862327	4.121987	4.121526	4.119377	4.282925	4.214408	4.012983	3.94914	4.125802	4.03336	4.156349	4.284923	4.211788	3.94822	3.93092	3.81938	4.048664	4.199081	4.250239	4.084577	4.031071	4.225847	3.816529	3.773465	3.976444	3.894864	3.794813	3.8002	3.726972	4.157109	4.021072	3.78228	3.954164	3.825068	3.650762	3.600915	3.513115	3.447525	3.86939
BCL2L11	6.504237	6.735409	6.612251	6.862077	6.607914	6.861219	6.709527	6.276582	6.598706	6.476331	6.570103	6.518035	6.50124	6.874759	6.487128	6.540615	6.528852	6.698754	6.495939	6.759297	6.815895	6.640167	4.382428	3.946735	4.149343	4.443708	4.226813	3.991928	4.52653	4.40713	4.320426	4.402609	4.429507	5.328334	4.645554	4.451471	4.312686	4.27455	4.096484	4.119756	4.230692	4.540417	4.085732	7.729465	7.618791	9.031783	7.61308	7.207051	8.248604
DEFB119	3.439975	3.347881	3.081094	3.158472	3.23952	3.500472	3.316113	3.393736	3.145847	3.203178	3.275627	3.341638	3.212496	3.13127	3.08496	3.227435	3.010827	3.374746	3.12317	3.188819	3.167487	3.092566	5.251265	5.201039	5.193256	5.253006	5.315145	5.351809	5.682939	5.195542	5.517627	5.45405	5.414719	6.460024	5.627936	5.299049	5.357843	5.562009	5.485355	5.71135	5.378009	5.209628	5.373588	5.386209	4.324655	5.683563	5.299719	4.324655	4.291536
FLJ45513	3.959209	4.040583	4.208011	4.058542	4.100645	4.654857	4.471645	4.228914	4.535964	3.873078	3.958209	4.277952	4.018252	4.74104	3.90371	4.315757	4.047021	4.052026	4.037671	4.183854	4.118044	4.148351	6.581517	5.934396	6.548942	6.130213	5.875529	7.002957	6.432409	7.036024	6.875868	6.599527	6.102133	7.337291	4.71618	7.056237	6.956626	5.777119	6.321391	7.801639	5.47779	6.268412	6.010019	6.020572	6.447343	6.801301	7.053568	6.331883	6.147099
TIGD1	5.649459	5.109891	5.324174	5.577192	5.224742	4.841312	5.019039	5.656719	5.228674	5.25756	5.120427	5.019959	4.926726	4.888841	5.338334	5.124002	4.874381	5.066681	4.878277	5.097239	5.03405	5.522244	7.01055	7.232377	7.078339	6.788097	7.169895	7.642565	6.974917	7.534261	7.723949	7.417648	7.568887	8.275028	5.964037	8.808803	7.96032	7.45046	6.997231	7.303025	6.468124	7.076063	7.048271	4.529976	5.008873	5.29209	4.860726	5.253141	4.586508
ALKBH5	7.63619	7.785764	7.841315	7.628406	7.356567	7.722096	7.608769	7.918774	7.678281	7.677471	7.889008	7.732478	7.970989	7.949477	7.765947	8.031855	7.933503	8.029609	7.958283	7.844327	7.502597	7.883647	7.628217	6.292617	7.723949	7.722854	7.94705	7.087763	7.382903	6.917138	6.032361	6.74318	7.603242	7.297251	8.698172	7.331539	7.947946	8.385839	7.701651	6.967082	7.874984	7.933857	7.458752	8.612479	7.835356	8.333888	8.335836	8.06735	8.709272
CCDC69	6.284202	6.524731	5.746182	6.198162	6.08988	4.85015	5.857216	8.303116	5.814029	6.92975	7.59344	5.637134	7.109865	5.852202	7.08804	7.432925	7.797744	6.498626	6.907623	7.045876	5.405027	6.279995	7.629886	7.825395	8.411055	8.060527	7.280624	7.103209	7.473656	7.430396	7.86849	7.357331	7.888219	6.603091	8.222569	6.589447	6.812211	7.733944	7.752079	7.213953	7.88959	7.776817	7.151441	7.000819	7.634998	4.913024	8.635187	8.654634	7.404315
NFX1	8.055342	7.7149	7.895647	7.549138	7.861498	8.147128	7.919178	7.484772	7.605462	7.526936	7.324786	7.311615	7.680603	7.110935	7.474874	7.688403	7.277624	7.341838	7.337823	7.707232	7.497372	7.972778	9.428409	9.273299	8.903553	8.754949	9.394098	9.582935	9.615124	9.753374	10.167871	9.440538	9.144585	10.219824	8.54188	10.640104	10.121657	8.814006	8.775018	9.435024	8.75342	9.277487	8.539838	7.961976	8.161617	8.705956	6.991328	8.073546	8.411055
DSG2	10.136583	9.822923	10.108332	10.291607	10.397853	10.368274	10.652805	6.568484	10.236394	9.86094	9.837759	9.7083	10.195272	10.016376	10.064702	10.040929	9.989148	9.654636	10.129845	9.139086	10.347097	9.789683	7.720145	6.407202	7.85562	8.273117	7.571624	7.56732	6.802057	6.470287	6.12745	7.376705	6.783102	6.638418	6.860038	5.553382	6.353803	7.032043	7.87158	6.875868	7.367876	7.60903	7.455143	11.993757	12.073749	12.069939	12.083802	11.366981	12.092672
C5orf24	5.241978	4.851288	4.774874	4.869405	4.430661	4.716099	5.16571	4.89898	5.419487	5.221543	4.877635	4.712293	4.863911	4.419646	4.984667	5.155555	4.844963	4.315202	4.852675	4.94328	4.968949	5.777604	3.76454	4.608144	4.561018	5.304548	4.275365	3.943753	3.168417	3.224598	3.435308	4.000204	4.666406	3.951297	4.911121	4.03782	4.370501	5.179833	5.435939	3.444739	4.818439	5.044882	4.255306	4.937614	4.247709	4.649298	4.258294	5.751248	5.725852
KBTBD6	5.026209	4.521041	4.763506	4.513944	4.663504	4.626168	4.71059	4.479209	4.52527	4.263274	4.434773	4.277519	4.535046	4.338596	4.390798	4.62731	4.630341	4.146923	4.215565	4.37308	4.810465	4.204379	5.866659	4.556962	6.2572	6.464904	6.30832	5.290451	5.142728	4.683447	4.8249	5.384977	6.137969	5.146268	5.888856	6.615263	6.385012	6.764189	6.37478	5.321703	6.227424	6.04578	6.129216	4.564476	5.243697	3.365272	4.816436	4.564224	4.379128
CDK8	6.748472	6.622718	6.936542	6.861219	6.820213	6.866809	6.91282	6.205819	7.102135	6.519138	6.710295	6.615872	6.747993	6.678083	6.534765	6.809337	5.993497	6.438048	6.610751	6.460129	6.775526	7.400068	5.371434	5.385264	5.499271	6.23172	5.665122	5.613983	5.41216	4.807312	4.77158	5.223201	4.928991	4.904054	5.692704	5.103124	5.260131	5.576749	5.876355	4.835772	6.037339	5.68622	5.971348	9.972791	9.139153	9.615124	9.565417	9.370228	9.468124
PTK6	7.820848	8.336836	8.432893	8.854206	8.199805	8.335156	8.501204	6.618459	9.266078	7.933146	7.440534	9.170494	7.832133	8.95149	8.407087	7.974008	7.978406	8.472715	8.328831	7.96884	8.389033	7.996916	8.547895	8.142843	8.581507	7.579081	8.211772	9.002377	8.800815	8.800815	8.639532	9.051969	7.875402	8.759324	8.990335	8.780756	8.31136	8.668831	8.30385	9.135136	8.378313	8.660857	7.445567	7.965287	8.341869	8.781502	8.656768	7.459973	8.224261
NKD1	5.2404	5.280526	5.163994	5.21553	5.549206	5.598807	5.334876	4.992398	4.949169	5.013476	5.240718	5.240857	5.10333	5.7371	5.445926	5.22752	5.298052	5.413268	5.187253	5.4177	5.429051	5.36432	5.950557	6.111415	6.088291	6.251828	6.254427	6.404739	6.402955	5.979	6.075511	5.864246	6.171985	6.361699	6.197747	6.386914	6.084806	6.519457	6.086869	6.243297	6.030473	6.020729	6.081102	6.723253	6.350882	6.746578	6.594428	6.116757	6.264231
STK38	7.989187	7.960854	8.010407	8.343061	8.527581	8.005603	8.384072	7.651551	8.778191	7.896023	7.541257	8.268818	7.906523	8.168608	7.611814	7.631167	7.579433	7.942377	7.796076	7.510135	8.052428	8.379223	7.276567	6.409332	7.335128	7.398868	6.626665	7.184699	7.115702	7.046035	5.953151	7.003669	5.3621	5.619654	6.021707	4.79672	5.824724	6.23663	6.954152	7.067406	7.262553	7.883924	6.380082	9.607263	9.213846	9.358447	9.049058	8.192522	9.552748
THEM4	6.531054	6.406118	6.30487	5.900155	6.069374	6.138223	6.374256	6.422009	6.371192	6.445836	6.442969	6.561109	5.914138	6.181141	6.747628	6.196125	6.224578	5.842921	6.133264	6.013849	6.297845	6.284963	6.880186	7.170643	7.630475	7.051649	7.644094	7.259021	7.141591	6.539596	6.710737	6.822628	7.38869	7.12174	6.387099	7.349287	7.168083	7.151838	7.386839	6.154098	7.264919	7.247257	7.763304	7.091788	6.991679	6.388989	7.503692	8.224499	6.296711
CLSPN	2.626787	2.817146	2.897505	3.177566	3.024225	2.880766	2.987585	2.640346	2.793457	3.268533	2.950981	3.108029	3.059664	3.041698	2.924059	2.700456	2.764047	2.998684	2.897674	3.135653	3.060667	3.040879	3.392657	3.367049	3.436185	3.336651	3.607305	3.570145	3.976581	3.766915	3.359318	3.32162	3.750297	4.336063	3.488318	3.594879	3.713559	3.711191	3.75459	3.776456	3.713287	3.707731	3.805614	5.207423	6.010202	5.360839	5.560795	5.410661	5.276043
RBAK	3.535938	3.519536	3.388901	3.490405	3.463456	3.465679	3.808944	3.438104	4.039164	3.375833	3.549982	3.212939	3.623011	3.081387	3.285872	3.420361	3.407768	3.297954	3.211852	3.267768	3.35847	3.749669	5.249505	3.793648	5.361502	5.249072	5.067225	4.896531	4.339474	4.587192	4.114235	4.285104	4.457947	3.71545	4.014776	3.783817	4.381546	4.259447	5.244117	4.617243	4.674119	5.210513	4.497832	7.259399	6.620673	5.768745	6.969677	6.979823	7.192624
WDR62	3.296598	3.375201	3.619683	3.436375	3.265634	3.705767	3.224648	3.416868	3.189163	3.23195	3.30535	3.333858	3.510356	3.585134	3.323681	3.421799	3.442694	3.628091	3.372843	3.685871	3.330918	3.429044	4.349685	4.667281	4.13177	4.399316	4.696265	4.727435	5.122718	4.851393	4.388549	4.1518	4.564742	4.065835	4.236134	4.296836	4.356369	4.551516	4.542143	4.60646	4.831558	4.454632	5.138615	4.36078	4.222264	4.569963	4.345669	3.877037	4.511808
SLC39A12	2.811588	3.068315	2.778321	2.935581	2.818354	2.880625	2.658817	2.736566	2.909406	2.746608	2.726579	2.738863	3.014032	2.628763	2.958172	2.797488	2.74104	2.828533	2.975017	2.889337	2.852245	2.946116	3.500634	3.735167	3.262645	3.423085	3.343338	3.277904	3.673069	3.775298	3.36007	3.237684	3.453513	4.122617	3.21561	3.583955	3.439171	3.36186	3.334558	4.028269	3.939887	3.562209	3.664264	3.200974	3.437871	3.571371	2.960833	3.261739	3.080658
RNF168	3.63781	3.432938	3.666047	3.17171	3.529731	3.526404	3.463104	3.540419	3.470494	3.503463	3.624809	3.374411	3.805476	3.41722	3.511623	3.404001	3.466126	3.398178	3.369714	3.410534	3.704532	3.537956	5.556044	6.377745	5.503025	5.974592	5.709707	5.806131	5.932693	5.664487	5.484465	5.426237	5.263483	5.657539	5.359363	5.176834	5.495383	5.59038	6.101767	5.516119	5.539072	5.650478	6.219776	8.117142	8.043466	8.106766	7.979859	8.193759	7.057724
SVEP1	2.931854	2.735162	2.799096	2.787835	2.701366	2.68586	2.769022	3.125204	2.76654	2.67253	2.689461	2.843433	2.694984	2.819126	2.717908	2.797048	2.571595	2.716564	2.76561	2.744915	3.064478	2.870759	4.773622	4.24024	4.532996	4.588758	4.534023	4.168768	4.52039	4.453234	4.39655	4.49558	4.410253	4.444846	4.316096	4.06635	4.477687	4.388249	4.690778	4.483144	4.31849	4.594642	4.154549	3.863437	3.767229	3.716371	3.983677	3.667146	3.366491
LOC652276	6.490765	6.441873	6.338608	6.568114	6.595026	6.607914	6.604993	6.779242	6.527122	6.115785	6.900884	6.465996	6.518381	6.658637	6.536016	6.262014	6.227923	6.403508	6.322741	6.479721	6.630999	6.50562	5.799387	5.728988	5.814241	5.719891	6.017989	6.107152	5.768745	5.77088	5.70934	5.145372	5.330585	5.2039	5.351154	4.88307	5.238618	5.666283	5.829991	5.964828	5.691306	6.034143	5.678021	6.94315	7.281278	7.507515	7.585091	7.193154	7.512972
GATA4	3.858631	3.963906	4.119012	3.886362	4.182175	4.070311	3.945527	3.992784	3.712625	3.952605	3.733152	3.766862	3.924923	3.887492	3.860737	3.913525	3.777588	4.028734	3.916113	3.755126	3.95857	4.094433	4.694177	5.247691	5.187042	4.823235	5.190867	4.74823	5.118075	4.724055	5.015817	4.896994	5.518428	6.073061	5.518124	5.150646	5.56139	5.648062	4.918683	4.707898	4.618323	4.952145	4.935436	4.531004	5.339993	4.613423	4.550481	4.657889	4.490799
TC2N	7.804577	7.847176	8.040979	7.665408	7.498884	8.416166	7.809786	6.388243	7.812292	8.623936	8.162391	7.640947	8.91033	8.709259	8.515678	8.910002	8.417167	9.097685	9.200336	8.65076	8.499199	7.94697	7.8416	7.595111	7.913477	7.609451	8.322572	7.078682	7.682494	7.307034	6.201221	7.70245	7.788944	6.779593	6.921465	8.373868	8.536499	7.83032	7.695743	6.564538	7.656256	7.630243	8.439508	10.367955	10.566309	9.454908	10.377999	9.571637	10.3277
C9orf72	4.36825	4.415395	4.485177	4.236527	4.384363	4.108572	4.386886	4.887477	4.427013	5.291157	4.935695	4.4277	4.560978	4.132164	4.214408	4.476942	4.57749	4.189799	4.273993	5.171064	4.024645	4.245713	3.906827	3.96708	3.358177	3.648319	3.38718	3.338592	3.559491	3.339828	3.553259	3.473992	3.307041	2.917209	3.41682	3.015556	3.313039	3.405226	3.924839	3.501724	3.482161	3.589254	3.76454	4.228919	5.005465	3.41769	4.888679	4.360926	3.998161
KCTD18	5.835384	6.4663	6.180612	6.295102	5.968444	6.913095	6.376953	5.837843	5.989324	6.20677	5.952251	6.295413	6.070895	6.384986	6.198569	6.168022	6.100549	6.277847	6.188528	6.639395	6.288264	6.216449	5.857193	6.267646	6.701202	6.892887	6.572809	6.520981	6.380987	6.437416	6.317089	6.243977	6.567932	7.076399	6.451842	6.838401	6.672952	6.88313	6.732495	6.336885	6.231397	6.721032	6.463371	6.096606	6.486778	6.522892	6.564861	5.865762	6.616241
KLF11	4.206027	3.924192	3.338075	3.589878	3.466209	3.611598	3.389579	3.559883	3.670189	3.668667	3.635214	2.942512	3.596225	3.542665	3.585478	3.815955	3.659594	3.671998	3.599429	3.827528	3.716247	3.778781	4.65222	4.376273	4.448243	4.516967	4.913314	4.758191	4.072402	4.390485	4.474511	4.50169	4.522863	3.924839	4.670898	4.665394	4.080089	4.34845	4.32606	4.341897	4.470434	4.727975	4.317402	5.011555	5.254161	5.824435	5.37232	4.79328	5.114541
ANKLE1	3.273524	2.811588	3.367483	3.087891	3.316511	3.322537	3.240759	3.334064	3.332049	3.276684	3.421986	3.203178	3.391556	3.138041	3.091607	3.278562	2.91045	3.208447	3.521775	3.024075	3.037104	3.156483	4.654616	4.256124	4.585013	4.464804	4.726702	4.467836	4.81048	4.466356	4.206354	4.527265	4.684292	4.733785	4.86161	4.817636	4.479509	4.897812	4.482241	5.113379	4.888679	4.807555	4.953648	5.171113	6.741639	5.691641	5.632413	6.561405	5.724113
PLXNA3	4.393791	4.445508	4.407608	4.354033	4.66729	4.379366	4.373203	4.853685	4.480177	4.561192	4.263969	4.43668	4.498146	4.78356	4.512562	4.795531	4.442226	4.733683	5.002652	4.369149	4.467434	4.493638	5.395531	4.445828	5.031633	5.087228	4.778026	5.430406	5.225413	5.540943	5.25045	5.195077	4.847257	4.449838	4.887206	4.849969	5.125686	4.818794	4.90852	5.044586	4.5637	5.314217	4.673226	6.73349	6.48715	5.390494	6.521343	5.704497	7.021744
PELO	3.111397	3.274224	3.195265	3.124321	3.094434	3.243327	3.511537	3.186759	3.349905	3.45334	3.343402	3.341316	3.359279	3.261739	3.468634	3.340669	3.33079	3.385449	3.491652	3.324144	3.358915	3.201852	4.686316	4.104397	4.271357	3.472284	4.496442	4.636667	3.64879	4.143702	5.24561	3.891413	3.703348	3.386025	3.887443	4.221617	3.727389	3.663793	3.848499	4.553985	4.395743	4.360341	3.6729	4.940992	5.630516	5.409924	5.19355	6.115669	6.552132
C3orf30	3.116004	3.289461	3.1189	3.204555	3.427289	3.579901	3.279192	2.922047	2.947613	3.130918	3.139079	3.21973	3.203928	3.456173	3.369368	2.924585	3.10961	3.246509	3.22166	3.243499	3.133022	3.18757	4.293831	3.851654	3.516183	3.998885	4.021665	3.880894	4.034354	4.144577	3.592731	3.521557	4.016181	4.545753	3.742191	4.08816	3.980898	4.316769	4.186264	3.825448	3.874074	4.071965	3.953464	3.460263	3.565494	4.545056	3.631438	3.886899	3.398323
RANBP3L	2.873528	2.865294	2.888463	2.943223	2.730287	2.759904	2.793766	2.766302	2.728729	2.859448	2.724309	2.904839	2.775535	3.158256	3.074382	2.900164	2.759904	2.88169	2.838816	2.872802	2.842284	2.703876	3.113091	3.094029	3.133068	3.109278	3.182535	3.028284	3.160622	2.968372	3.021675	3.139915	3.035725	3.073034	3.085195	2.848816	3.177165	3.062547	3.210205	3.030728	2.96709	3.001857	3.191174	3.302503	3.042706	3.40427	2.972857	2.969718	3.06999
SNX13	7.154491	6.768743	7.29365	7.452559	7.797409	7.052563	7.445885	5.869345	7.287314	6.616034	6.088016	6.246952	6.04317	5.846375	5.990972	6.499481	6.628164	5.191136	6.460498	6.168828	6.722533	6.572927	3.896294	3.830925	3.982256	4.217361	4.007211	4.331717	3.922493	3.809637	3.870771	3.897976	4.142554	4.124074	3.72992	4.585315	4.411476	4.073536	4.140239	3.992475	4.228243	3.962165	4.31932	5.013776	5.298565	6.412024	4.656502	5.518755	4.71245
KDM1B	3.658793	3.081574	3.527679	3.248492	3.692205	3.557087	3.709927	3.262164	3.567833	3.896132	3.394636	3.485221	3.307671	3.339427	3.440995	3.49027	3.531249	3.286703	3.513357	3.341638	3.339914	3.148096	4.636416	3.417391	4.937487	5.268632	4.251591	4.216537	3.623232	3.370531	3.569093	4.460722	4.734878	4.081909	5.214035	4.743962	4.733111	5.211868	4.49755	3.483083	4.976932	5.099987	4.116583	9.090986	9.184971	9.731976	8.535161	8.824576	8.509932
ATP6V0D2	3.712445	5.467707	4.991972	5.340357	4.578598	3.947279	6.062717	4.007131	6.852959	4.437906	4.879553	4.019599	4.196888	3.802898	4.064879	4.362372	5.165183	3.918321	4.557719	3.96202	4.178372	4.359706	5.397278	6.010384	5.41638	5.779457	3.874932	4.73882	4.78348	3.945465	3.50912	4.881993	5.340908	3.974905	4.547402	3.818807	4.629392	6.575017	5.860887	4.070924	6.122567	5.2028	3.956816	5.679883	3.835945	4.989357	5.997164	5.626466	7.89825
LHX4	4.139456	4.272014	4.027348	4.261725	4.063997	4.625083	4.331783	4.173548	4.25574	4.284638	4.571805	4.444822	4.164793	4.363308	4.008115	4.121771	4.340572	4.186885	4.099676	4.214934	4.425275	4.301011	5.242737	4.669718	5.338205	5.664831	5.437041	5.73265	5.663179	5.204193	5.62345	5.422797	5.294769	4.609416	5.283133	5.057823	5.543594	4.972082	5.369689	5.229776	5.372634	5.157958	5.446523	4.687739	5.753425	6.382557	5.426237	5.406606	5.823028
DNAH11	3.913525	4.586159	4.055647	4.199532	4.410836	4.59862	4.348241	4.191305	4.22564	4.206246	4.511408	4.633594	4.323145	4.214408	4.490986	4.415395	4.23176	4.485177	3.976779	4.195601	4.349829	4.374303	5.465526	5.284045	5.228604	5.323969	5.283133	5.073813	5.06021	5.103398	5.376548	5.091875	4.974965	5.125686	5.152202	5.209193	5.093883	5.511847	5.367085	4.922047	5.042184	5.155596	5.12849	4.982148	4.461754	4.861425	4.509858	4.309384	4.768954
ADPRHL1	4.957167	5.053411	5.029714	4.825215	5.004326	5.273392	5.021557	4.885771	4.972389	4.857863	4.887759	4.925495	4.939383	5.099801	5.048564	5.01187	4.80297	5.267492	5.139195	5.091053	5.181327	4.911973	5.082344	5.092448	5.144467	5.751248	5.324927	5.633278	5.404444	4.995339	5.401981	5.557421	4.879472	4.473527	5.689862	4.705684	4.81377	5.264376	5.391924	5.219476	5.705927	5.499429	5.366461	4.827193	4.149494	5.904388	5.058295	5.074373	4.881727
SYNRG	3.998018	4.072678	3.904994	3.994908	3.991759	3.755275	3.640035	5.785639	4.302053	4.528995	4.118912	4.113104	4.534847	4.116314	4.383868	4.464526	4.638429	3.764694	3.82734	4.365204	3.938797	4.500161	5.38319	4.462669	5.16916	5.37232	5.329546	5.565624	5.77308	5.298414	4.845972	4.378457	4.695513	5.120347	4.749336	4.637604	4.764677	4.71245	5.576749	5.204493	5.2039	5.764706	4.837965	4.977506	4.696265	4.918058	4.778843	5.113526	4.484938
CDH24	4.896887	5.186174	5.177794	5.026209	5.26221	5.256995	5.196445	4.808258	5.299667	4.999201	5.101784	5.437353	5.382562	5.395934	5.209726	5.088399	4.915913	5.226733	5.187253	5.12201	5.241978	4.853685	4.163112	4.426652	4.078275	3.922913	4.088994	4.211788	4.173164	4.332863	4.175245	4.160683	4.389384	3.856655	4.691848	4.019583	4.148927	4.054075	4.166361	4.064769	4.147114	3.977615	4.280759	3.352377	3.146817	3.212996	3.045276	3.168892	3.240503
SEPSECS	5.047489	5.159089	5.240059	5.073432	5.08726	4.726514	5.517967	4.372659	6.154872	5.383775	4.619536	5.638577	4.967668	4.271592	5.007498	5.308566	4.564307	4.385435	4.687735	4.403169	5.441889	6.155286	6.777941	7.594282	6.606502	7.099105	6.019002	6.931334	6.348357	6.641602	5.905368	7.382903	6.652283	6.371499	5.230634	5.886133	5.835144	6.443837	6.380281	7.287614	6.830906	7.085954	7.441028	4.917915	4.180322	6.916906	4.382988	4.966887	5.253006
GRIK5	4.407094	4.534847	4.521363	4.490038	4.4277	4.713642	4.595533	4.365204	4.800221	4.543902	4.520709	4.508656	4.827375	4.813454	4.508656	4.355806	4.544135	5.045471	4.56884	4.771968	4.461723	4.575249	4.434105	4.663743	4.979228	4.904221	5.080356	4.822414	4.931609	4.662058	4.72358	4.790062	5.041594	5.168449	5.123126	5.047538	4.470721	4.781443	4.715922	4.535384	4.907901	4.696831	4.890969	6.399667	6.45583	6.854463	6.533237	6.192056	6.262058
LRRN4	3.927535	4.371846	4.114769	4.431174	4.234777	4.803844	4.089609	4.442007	4.355806	4.060631	4.612367	4.424183	4.329465	4.373671	4.295066	4.353676	4.369868	4.53787	4.571308	4.352061	4.284923	4.395614	5.539679	5.107706	5.257313	5.559199	5.375936	5.367808	5.467541	5.362734	5.233609	5.434776	5.30799	5.713892	5.320234	5.215671	5.375364	5.046643	5.136239	5.447002	5.392492	5.41216	5.429517	4.59762	3.960474	3.713018	4.192544	3.895443	3.883793
ZNF777	6.494493	6.305389	6.41287	6.271347	6.113596	6.220655	6.129019	6.152456	6.34708	6.317959	5.99243	6.255136	6.074871	6.342716	6.262014	6.034933	6.601905	6.249744	6.234119	6.248193	6.462331	6.271347	6.06856	5.669165	5.541819	5.074782	5.631802	5.518124	5.490954	5.627627	6.449277	5.653278	6.103497	7.298076	6.685059	6.696724	6.449885	5.899017	5.102867	6.037492	5.350362	5.582719	5.228604	5.606218	5.669165	6.155147	6.627255	6.804385	6.003306
JPH2	4.962069	5.274597	5.20224	5.228674	5.111411	5.413268	5.070821	4.664333	5.03863	4.669813	4.949772	5.259632	5.022715	5.168654	4.99372	4.754528	4.995888	5.260341	5.252816	5.130491	5.008667	5.304537	5.862084	6.487977	6.670694	6.882057	6.953357	6.888557	6.911169	6.398647	6.483572	6.502367	6.340026	5.953557	6.583637	5.977623	6.265032	6.567117	6.38955	6.744086	6.42774	6.707391	6.501313	6.797129	6.778294	6.955357	7.103415	6.968735	6.417287
PDE5A	5.103139	4.721085	4.320099	4.396203	4.963543	4.633594	4.742217	4.370418	4.916735	4.620023	4.138949	4.511637	4.493638	3.925899	4.696717	4.182951	4.641836	3.993784	4.301011	4.258037	4.794678	4.569482	6.279757	5.691306	6.19852	6.414434	5.902737	6.178834	5.629384	5.570046	5.471185	6.12709	5.20188	5.447924	4.775611	5.436437	5.698306	5.722524	6.20062	5.881013	6.076557	6.583317	5.914023	6.878603	6.658366	7.102127	6.684276	7.077897	7.739924
SH2D1B	2.994018	3.262348	2.978991	3.124055	3.097321	3.340407	3.298599	3.07296	3.484899	3.441149	3.172845	2.970023	3.334793	3.178843	3.426591	3.19433	3.43797	3.368292	3.170753	3.562624	3.154142	3.125913	3.079477	3.191174	3.780894	3.661053	3.550272	3.679883	3.426477	3.209243	3.396574	3.962165	3.18657	3.23544	3.388325	3.181627	3.184633	3.356636	3.626428	3.234876	3.298479	3.74487	3.339479	6.091757	6.3063	5.790565	4.812678	3.702337	6.867861
SSTR3	4.873414	5.230485	5.479662	5.47354	5.155315	5.55735	5.168324	4.796441	5.341824	5.301243	5.021337	5.276197	4.973586	5.544842	5.286317	5.392959	5.304537	5.5583	5.089634	5.678062	5.597115	5.306532	5.394614	5.914943	5.446376	5.193967	5.528135	5.731433	5.892506	5.472672	5.682939	5.655061	5.624556	5.757684	5.879365	5.093716	5.40355	5.685108	5.441863	5.526352	5.42128	5.408574	5.615878	5.380354	5.871587	5.703319	6.106206	5.152765	5.290194
ADAMTS19	3.40383	3.196729	3.562427	3.30946	3.306707	3.448766	3.216918	3.483871	3.365529	3.264252	3.370017	3.419908	3.334793	3.614125	3.142533	3.336564	3.131492	3.313821	3.261209	3.260685	3.355306	3.246509	3.909784	4.275088	3.906545	3.987342	3.841041	3.850759	3.953753	4.194634	3.989298	4.177553	4.064202	4.302986	4.149494	4.093212	4.08505	3.976194	4.036091	4.33412	4.165186	3.992731	4.06677	4.842111	4.208596	4.33805	4.182973	4.133735	4.135076
DDX31	4.985583	5.091053	4.959843	5.272583	5.093582	5.49628	5.212124	4.763506	5.236319	5.032199	5.097559	5.349987	5.255286	5.113563	4.953586	4.872229	4.961454	5.044601	5.267492	5.13992	5.370936	5.235488	4.605225	4.578754	4.527817	4.683447	4.707342	3.747884	4.322972	4.569565	4.318637	5.002313	4.862428	4.866655	5.099987	4.388801	4.846853	4.516131	4.455352	4.53509	4.220902	4.249128	4.055317	4.5232	4.457254	5.308143	4.900972	4.974543	4.895256
UMODL1	2.847872	2.949706	2.908519	3.08182	2.968891	2.841644	2.950352	3.003604	2.778321	2.813074	3.021169	2.95871	3.069317	2.869443	2.840799	2.789544	2.786587	2.936891	2.883508	2.948948	2.742515	3.059064	3.929602	3.377934	3.604945	3.541943	3.540569	3.541788	3.594135	3.464472	3.407406	3.512264	3.291757	3.484747	3.391966	3.519254	3.502624	3.609663	3.772455	3.995057	3.344839	3.916383	3.617357	3.513288	3.671061	3.434111	3.373931	3.635045	3.376672
RASEF	8.575886	7.04903	7.42157	7.934623	9.127598	9.745856	9.153055	6.107744	6.351688	6.011315	5.898886	5.663776	6.716622	6.337813	5.989933	5.857622	6.012776	8.353901	5.954108	6.680729	8.454007	8.500854	10.814449	8.076119	11.015377	10.732307	11.189862	11.21185	10.54348	10.81174	10.958371	10.363113	9.301471	10.159728	8.416081	9.076565	9.479737	8.779119	10.514782	11.08429	10.247198	10.663254	9.356752	11.54546	11.941812	11.650937	11.750561	12.206902	11.803167
PARD3B	3.613921	3.322354	3.191649	3.645789	3.699619	3.604937	3.445816	3.521533	3.817457	3.445157	3.405043	3.677767	3.465424	3.652056	3.720631	3.672807	3.273916	3.495807	3.514774	3.508658	3.58715	3.547124	4.867032	5.209628	5.427715	5.233609	5.560443	5.220454	5.62562	5.164689	5.177462	4.9847	4.949985	5.304548	5.7438	5.273747	5.036522	5.165306	5.39993	5.126876	5.09742	5.393076	5.383031	6.365938	6.353257	7.566735	5.89838	5.506889	6.976978
DST	3.085866	2.910902	2.896339	2.864509	2.816107	2.95265	2.850748	3.084631	2.924229	3.024705	3.084725	3.051358	3.140912	2.892917	2.851783	2.963544	3.105438	2.804767	2.938467	3.063392	2.920984	3.151021	4.260968	3.841202	3.697601	4.040247	3.710891	3.811806	3.955154	3.64696	4.060947	3.985851	3.469491	3.518369	3.196654	3.098161	3.382586	3.503693	3.993027	4.314241	3.444365	4.302696	3.815774	9.400509	8.538102	9.923847	7.913477	8.731333	9.693209
ZNF441	3.547259	3.209816	3.45149	2.93707	3.020055	2.90787	3.057095	2.965563	3.10334	3.157018	2.98461	2.972183	3.065668	2.842284	2.986215	3.236898	3.233191	2.879369	3.005751	2.948765	3.35549	3.182015	2.962792	3.442199	3.237205	3.424477	3.080343	3.064815	3.051243	2.991891	3.109508	2.95789	3.035012	3.001857	3.047098	3.137204	2.99035	3.115651	3.499887	3.153666	3.18017	3.110419	3.145772	3.524713	3.530824	3.821976	3.597786	3.921269	3.319095
NEGR1	4.744353	4.369606	4.277764	4.220963	4.499396	4.024863	4.314746	4.106846	4.10289	4.715378	3.991759	3.940444	3.900223	3.701703	4.085947	4.27658	4.01739	3.665164	4.258755	3.979072	4.495	3.786916	4.713278	4.063035	4.237529	4.728976	4.413039	4.40713	4.268905	4.193226	4.336063	4.096637	4.599757	4.510659	4.986613	3.94091	4.382672	4.433044	4.861795	4.281643	4.612043	4.432102	4.611583	4.894985	4.135517	5.405991	5.480854	5.591779	5.858618
FCRL3	4.519807	4.001658	3.708179	4.315757	4.139567	4.104848	4.127104	6.730451	4.263969	4.491194	4.490766	4.080897	4.36108	4.099863	4.157586	4.520497	4.201905	4.07687	4.090853	4.080186	3.853379	4.284339	4.035178	4.970748	4.720146	5.06021	4.388801	4.878401	4.100606	5.012959	4.504191	4.162801	4.209495	4.696424	4.715651	4.665704	4.839732	4.456545	4.723052	4.904389	4.645657	4.60771	4.093049	5.977943	6.403838	3.586482	5.854152	7.353028	5.60935
DCAF4L2	2.922892	2.800153	3.141846	2.82268	3.021169	3.017812	2.906694	2.953253	3.107398	2.737564	2.800672	3.153698	2.807024	2.894933	2.785214	2.999174	2.818771	2.877235	2.967373	2.80669	2.992035	3.035823	3.894019	3.265801	3.763308	3.608357	3.559491	3.602487	3.854523	3.609348	3.506684	4.041854	3.596193	3.654001	3.714811	3.502071	3.453975	3.55168	3.5669	3.662978	3.734047	3.61218	3.64409	3.635687	3.701656	3.761795	3.743648	3.864798	3.841041
STOX1	3.562092	3.320018	3.361523	3.740509	3.426205	3.206835	3.28174	3.310957	3.719684	3.392366	3.299033	3.197884	3.386062	3.187733	3.670189	3.136657	3.320665	3.44978	3.326133	3.768192	3.224805	3.272219	4.682346	4.663463	4.39185	4.45435	4.242097	4.265069	4.862565	4.795057	4.28756	4.212945	4.834648	4.329879	4.00127	4.308172	4.82602	4.693463	5.303932	4.10362	4.916887	4.437929	5.281646	3.692111	3.38112	3.732554	3.71623	3.471957	3.610873
ARL10	4.360618	4.610624	4.443184	4.469805	4.482249	4.592333	4.827078	4.118912	4.574796	4.550336	4.229877	4.787248	4.33159	4.300709	4.284339	4.247751	4.558011	4.467196	4.463981	4.615194	4.666581	4.482547	5.192506	5.593466	5.154927	5.057965	5.201587	5.447447	5.090565	5.526206	5.593913	5.358439	5.866052	6.547082	6.056491	5.60952	5.438131	5.80058	5.425332	6.221235	5.441701	5.072029	5.579985	4.763385	4.321323	4.55413	5.304705	4.117552	4.358784
RNFT2	3.678854	3.519381	3.494775	3.127475	3.792183	3.421986	3.718698	3.695631	3.849965	3.637672	3.451349	3.782039	3.559744	3.647693	3.900057	4.170639	3.464715	3.472738	3.510646	3.474642	3.693224	3.635358	4.54865	4.191272	4.273189	4.3132	4.645657	4.189079	4.698356	4.297494	4.191272	4.529402	4.765516	4.322972	4.943573	4.574248	4.633646	4.629548	4.125761	4.147247	4.681139	4.323107	4.740865	4.897123	4.642124	5.27954	5.338205	4.608571	4.589049
ANKFN1	3.37177	3.871815	3.475831	3.518371	3.736919	3.495546	3.472062	3.510646	3.115687	3.30804	3.193427	3.430726	3.249909	3.338613	3.114986	3.3644	3.23855	3.031501	3.502782	3.128174	3.521533	3.580754	4.979806	4.968063	4.740994	4.948629	4.79055	4.790062	4.835907	5.263178	4.552964	4.868402	4.166361	4.853912	4.418844	4.42907	4.663603	4.954873	5.125686	5.144162	4.553286	5.343861	5.341441	3.683087	3.117778	3.240503	3.304564	3.267963	3.193866
KRT78	3.309883	3.543627	3.482985	3.539174	3.493494	3.561736	3.513888	3.593128	3.714382	3.744615	3.678017	3.58608	3.876512	3.994908	3.984366	4.089712	3.867647	3.737552	3.885421	4.021448	3.721924	3.686042	5.209337	5.514731	5.375088	5.217256	5.094513	5.305449	5.149125	5.201039	5.268632	5.118857	6.099674	6.585985	5.680656	5.497021	5.406303	5.40108	5.146726	5.844228	5.614444	5.050059	5.876993	4.392414	4.939378	4.510544	4.343058	4.659597	4.675152
CCDC7	2.8633	2.650306	2.876795	2.90471	2.608224	2.597453	2.910902	2.919649	2.78109	2.841827	2.761531	2.857213	2.733774	2.744915	2.718147	2.680382	2.987202	2.63805	2.702794	2.719623	2.90433	2.831307	6.093089	7.022136	6.287327	6.542994	6.202109	6.730457	5.394928	6.500563	6.736715	6.634483	7.110013	5.752596	7.070657	7.034834	5.477135	7.241005	6.467777	6.953819	6.915138	6.428117	6.63301	5.392805	6.145146	6.579846	5.165903	8.03826	6.679142
ZNF41	4.420349	4.397712	4.348696	4.501477	4.573089	4.253743	4.863911	4.427297	5.27166	4.580801	4.109129	4.339758	4.370105	3.843473	4.211363	4.326481	4.246807	4.304308	4.13538	4.319873	4.29679	4.306495	5.16562	4.594924	5.355043	5.552315	5.66433	5.463658	5.464967	4.996961	5.30926	5.662561	4.863144	5.060487	5.051805	4.714676	4.945497	4.889239	5.195225	5.480854	5.249204	5.846635	5.3145	5.984265	5.115942	6.78	5.314965	5.953557	5.495732
ZNF512	7.738993	7.585707	7.325163	7.471273	7.687935	7.5803	7.27573	7.922971	7.18849	7.266644	7.438302	7.159403	7.497678	7.142699	7.350219	7.222009	7.375291	7.12884	6.896191	7.011728	7.326942	7.121723	6.075833	6.014557	6.326583	7.020135	6.150839	6.453432	5.634065	5.725693	5.145091	5.508303	6.477955	5.898008	5.889501	6.889156	6.375113	6.282507	6.830906	4.480782	6.418444	6.023243	6.59405	6.685989	7.276208	6.66358	8.404202	7.247976	7.582579
AMMECR1	5.13334	5.726016	5.460649	5.560702	5.743311	5.319165	6.210617	4.235164	6.059874	6.107744	5.711432	5.235203	5.830538	5.682592	5.979069	5.625099	5.688919	5.444597	6.030671	5.780419	5.652787	4.772985	4.155176	4.295274	4.356946	4.474685	4.302565	4.428259	4.378138	4.111034	4.650594	4.349546	4.258843	4.831558	4.348589	4.032897	4.474338	4.075707	4.639274	4.395893	4.215951	4.32452	4.279887	5.710699	5.047978	5.70012	5.924745	5.524691	5.627936
FAM117B	4.267446	4.304308	4.563186	4.003636	4.621806	3.990442	4.578326	3.711199	5.20076	4.294824	3.989451	4.378893	4.359462	3.709927	3.830198	3.774758	4.040418	3.507149	3.90371	3.785082	4.291361	3.565304	5.753743	5.569613	5.312631	5.246741	5.414396	5.168312	5.352485	5.746431	5.752435	6.148561	5.472233	6.553102	5.715983	5.795716	5.973093	5.466517	4.957117	5.687561	5.6402	5.805727	5.268787	6.363475	5.805567	4.960054	7.042992	5.558633	5.172198
ZNF583	5.032728	4.862479	5.090389	4.905536	4.724648	4.860766	4.565697	5.14068	4.81393	4.957623	4.675349	4.434773	4.398409	4.399446	4.620295	4.807969	4.796647	4.46506	4.73188	4.541751	4.61873	4.611597	4.415424	4.433731	4.186524	4.453973	4.212649	4.251897	4.076676	4.485631	4.452289	4.655369	4.470951	4.655054	4.394762	4.805798	4.746022	4.796582	4.678078	4.053091	4.450206	4.416146	4.669843	5.568518	5.093228	4.830231	5.41903	5.370768	5.256735
OXER1	7.08829	7.472454	7.250454	7.340091	7.266644	7.494406	7.351176	6.65306	7.162798	6.936213	6.966499	7.424584	7.204477	7.862991	7.170831	7.167526	6.89897	7.384443	7.266644	7.24615	7.335281	7.298736	6.536534	6.848835	6.769487	6.488937	6.891009	6.751861	7.193979	6.64538	6.933672	6.789601	6.739515	6.444013	6.593659	6.410936	6.658543	6.729588	6.620489	7.091052	6.760124	6.637438	6.7205	7.013664	7.242902	7.019309	6.799078	6.416863	7.439028
LUZP1	3.567833	3.56762	3.200434	3.244208	3.601731	3.312246	3.520496	3.531249	3.443044	3.492488	3.604734	3.319298	3.304026	3.462735	3.676618	3.594023	3.803048	3.258307	3.519121	3.247373	3.431923	3.926687	3.102011	3.181155	3.018257	3.512431	3.245293	3.205454	3.723889	3.224598	3.143632	3.027337	2.866012	2.86856	2.872057	3.130461	2.83535	3.067407	3.673657	3.320244	3.20974	3.671365	3.084899	4.257427	4.258002	4.229688	4.136085	3.358761	3.892115
ZNF75D	4.628832	4.739454	5.102435	4.820618	4.828636	4.125648	4.975149	5.485621	4.991671	4.71721	4.713272	4.578326	4.62474	4.29956	4.417148	4.798288	4.512866	4.353676	4.740764	4.358437	4.485177	5.014707	5.612032	5.33785	5.284934	5.407714	5.268483	5.424704	5.466169	5.035168	4.971243	5.411751	4.833492	4.623294	4.25717	5.829146	4.480907	4.573449	5.366182	5.086603	5.165463	5.774725	5.129149	5.664831	6.201091	6.916229	5.363696	6.262872	5.777837
BRWD1	5.589702	5.576439	5.786474	5.883056	6.144355	5.528014	5.73034	5.673918	5.830942	5.48996	5.111984	5.745564	5.301562	5.184956	4.982473	5.424327	5.052905	5.020334	4.939383	5.056125	5.594008	6.067374	5.222934	5.049809	5.993984	6.224369	5.981804	5.764372	4.966156	4.992663	4.859917	5.48175	5.965667	5.954987	5.100835	6.161701	5.884339	5.381804	6.250371	5.293146	6.156802	6.285508	6.213454	5.246306	5.554783	5.531389	5.145522	5.760443	5.93202
CCDC89	2.930124	3.068173	3.161531	2.782737	3.012805	2.648319	2.928335	2.842284	2.778321	2.824666	2.761327	2.941279	2.852473	2.795748	2.77959	2.743648	2.753222	2.922126	2.907659	2.891457	2.867295	3.041396	3.373758	3.892912	3.314749	3.618632	3.444365	3.417001	3.487081	3.569551	3.30208	3.63376	3.392657	3.649868	3.404422	3.62047	4.030532	4.052835	3.878973	3.549023	3.438252	3.270524	4.070125	3.85064	3.190603	6.280846	3.553259	4.025996	4.283499
ZNF572	3.626172	3.841896	3.323167	3.748717	4.000953	3.678703	3.664387	3.474792	3.6803	3.755126	4.102608	3.640855	3.786247	3.52349	3.708764	4.058542	3.72524	3.678017	3.642851	3.710249	4.347962	3.698499	4.089261	5.315596	4.991466	5.207139	4.388801	4.159183	4.142696	4.470951	3.703204	4.572294	4.807957	4.75315	3.975051	5.005766	4.643865	5.605428	5.566331	3.980635	4.837391	4.505017	4.991973	3.378291	3.400591	3.408902	3.217015	3.155426	3.190302
ADAMTS18	4.172498	4.289269	4.36825	4.37209	4.089506	4.24378	4.178934	4.188089	4.373972	4.261725	4.286783	4.281378	4.365981	4.40835	4.149387	4.204852	4.013219	4.713074	4.425993	4.181156	4.133431	4.183543	5.409488	5.500152	5.402964	5.315727	5.496185	5.663024	5.966815	5.57593	5.371729	5.73298	5.085087	6.023438	5.405046	5.536587	5.349334	5.482481	5.541673	5.9012	5.60888	5.535087	5.953911	5.007258	4.460592	4.657889	4.65102	4.81197	5.290451
PCDHAC1	4.267446	4.329862	3.410227	3.910558	4.186001	4.131144	4.021188	4.453934	4.057139	4.417931	4.099433	4.026385	3.93118	4.130634	4.142123	4.127573	4.224898	4.149387	4.209091	3.994908	4.29983	3.865657	5.644983	5.914164	5.490502	5.823028	5.897835	5.501298	5.619654	5.617128	5.783948	5.610745	6.196909	6.252005	6.17834	5.662407	5.786355	5.876355	5.634553	5.705319	5.726275	5.604194	5.988214	5.78323	5.490654	5.199058	6.046997	5.166573	5.231337
HIPK4	5.736375	5.809752	5.910181	6.056817	6.012396	6.253122	5.892139	5.806485	5.821492	5.933604	6.131364	5.80434	5.887895	5.950098	5.73034	5.810145	5.771383	6.265547	6.061831	5.995795	5.959486	5.873514	6.209651	6.066697	6.30037	6.413942	6.657602	6.78082	6.622905	6.251035	6.52508	6.224369	6.258467	6.48411	6.390825	6.314168	6.218546	6.378225	6.321874	6.548054	6.305738	6.298505	6.267646	6.938329	6.476163	6.371865	6.475775	6.604972	6.410356
FAM124A	5.150504	5.356179	5.182146	5.49913	5.2491	5.559481	5.295479	5.277897	5.247216	5.405862	5.351277	5.29212	5.328034	5.240059	5.349987	5.373348	5.35544	5.457776	5.262592	5.659522	5.362062	5.08726	6.145824	6.48611	6.243297	6.404018	6.446998	6.889902	7.002804	6.412398	6.31897	6.29959	6.3606	6.273043	6.738054	6.281363	6.357407	6.662445	6.177843	6.50675	6.34765	6.211202	6.469566	5.986361	4.927872	6.348357	5.855088	5.61604	6.121861
NKAIN3	3.826136	3.886362	3.946115	4.052954	3.810351	4.093943	3.749162	3.745891	3.772388	3.854442	3.53362	3.872671	3.739499	3.875163	3.820704	3.680871	3.796213	3.794104	3.745709	3.845166	3.793907	3.947623	3.359491	3.058887	3.322891	3.507403	3.424705	3.441807	3.807099	3.077115	3.489198	3.415638	3.052176	3.172491	3.271122	3.22287	3.251862	3.301748	3.497052	3.271335	3.405907	3.320859	3.436025	4.078832	4.154039	3.959243	3.97151	3.833363	3.816385
ITIH5	5.847345	5.748871	5.522244	5.401301	5.775673	5.147548	5.051064	5.476499	5.336948	5.901759	5.875157	5.716968	5.638281	4.725547	5.474494	5.324755	6.172997	5.202551	5.688001	4.873717	5.609592	5.856109	5.387486	5.060348	5.004643	5.581766	5.302243	4.601012	5.419729	5.723188	5.87372	5.730878	5.108798	4.828455	5.335156	5.105673	5.109244	4.738939	5.397999	5.47237	5.353439	5.79092	4.69918	3.404131	3.512264	3.59022	3.95767	3.894019	3.499887
FANCB	3.050755	3.113651	3.124321	3.126483	3.1449	3.056997	3.063171	3.280184	3.226481	3.227497	3.120528	3.30737	3.269194	3.01389	3.158707	3.468287	3.256462	3.023281	3.462974	3.517851	3.106594	3.221485	4.008652	3.727102	3.856655	3.609935	3.798839	3.832404	4.020435	4.010864	3.447346	3.649403	3.434111	3.873471	3.587338	3.391563	3.822264	3.405547	3.603843	3.51588	3.650152	3.926796	4.044176	4.034739	3.949628	3.6918	3.897976	3.671365	3.668865
ZNF709	3.252747	3.288249	3.192311	3.239163	2.933043	3.184908	3.202527	3.193704	2.840368	3.118375	3.295326	3.212333	3.102153	3.021169	3.036745	3.08343	3.060667	2.926628	3.146279	3.169024	3.267626	3.273188	5.788745	5.579609	6.036266	5.901743	5.413057	5.509085	5.328782	4.891269	4.509309	5.664831	5.374642	4.237232	4.6262	5.879365	5.539519	6.23535	6.111248	4.965478	5.678625	5.969139	5.424995	3.372902	3.140483	3.075364	3.234235	3.075364	2.908406
CCDC57	4.901948	4.952988	4.791364	4.790367	5.079803	5.028222	4.827375	4.996491	5.063831	5.031026	5.20224	4.983449	4.95471	5.005772	4.80415	5.107514	4.872857	4.957888	5.059793	5.097559	4.931223	5.305639	5.8426	5.47445	5.999264	5.762942	5.824724	5.727952	6.191276	5.781283	5.92419	5.732035	5.560795	5.366182	5.869506	5.522262	5.575615	5.698461	5.782065	6.279094	5.890465	5.8543	5.373915	5.308143	5.605728	5.460937	4.63338	4.862867	4.896102
SMC1B	3.176335	3.245367	3.269921	3.232398	3.391324	3.372342	3.272219	3.473358	3.280608	3.386892	3.272957	3.392068	3.421095	3.725973	3.33079	3.399952	3.229067	3.338396	3.320835	3.271505	3.29104	3.283343	5.636575	5.567115	5.676731	5.371581	5.726012	5.687408	5.694914	5.48264	5.590065	5.537471	5.71135	6.223673	5.790565	5.620883	5.60952	5.257057	5.184752	5.401213	5.662869	5.267155	5.366031	6.058281	5.161407	6.003624	5.238618	5.47779	5.576395
BRWD3	4.428448	4.168953	4.550892	4.327476	4.309838	4.222898	4.149861	4.167999	4.167999	4.283814	3.826954	4.220725	4.154948	3.995842	3.969145	4.065637	4.23922	4.304123	4.221448	4.332038	4.210975	4.930766	7.840143	5.546603	7.8416	7.821387	7.835356	8.092073	7.818461	7.771013	8.02638	7.498351	6.445923	6.94876	5.200473	5.457335	6.580776	5.546228	7.853935	7.791648	6.953672	7.737557	7.250719	8.596731	8.534706	7.790201	8.309831	7.794692	8.711795
ASB16	6.337415	6.613018	6.581599	6.802701	6.771824	6.780043	6.512629	6.44158	6.370329	6.458282	6.417921	6.659214	6.724367	7.186403	6.925709	6.666467	6.684738	6.900884	6.966119	6.947328	7.012565	6.536752	5.404139	5.684806	5.491937	5.358725	5.442686	5.806836	5.345641	5.296098	5.717365	5.218676	5.818517	6.149156	5.547621	5.773401	5.860217	5.720739	5.346828	5.531932	5.277239	5.212928	5.465856	6.653206	7.02595	7.013664	7.828724	6.704773	6.981651
MAGEE2	3.035823	3.093618	3.003195	2.998852	2.971375	3.00222	3.149395	3.184671	3.398766	2.804532	2.919966	3.107593	3.133201	2.922793	3.042778	3.156483	3.23096	3.001661	3.065668	3.045207	2.971008	2.9123	3.819111	4.406851	3.794078	3.903144	3.685467	3.83028	3.815009	4.038383	3.557624	3.561835	3.669594	3.567217	3.737421	4.429638	3.781851	3.590754	4.338857	3.550925	3.799576	4.034879	3.849847	3.384937	3.891822	3.609935	3.906	3.554822	3.563706
GAL3ST3	5.547801	5.879549	5.913473	5.772643	5.653594	5.879833	5.759416	5.539127	5.586592	5.718661	5.718349	5.756634	5.865813	5.877692	5.723288	5.717649	5.741722	6.203953	5.886286	5.650748	5.777472	5.788836	4.21452	3.935838	4.659469	4.479952	4.556394	4.514669	4.550481	4.288386	4.410253	4.277153	4.383857	3.942387	4.540545	4.518717	4.386588	4.387698	4.29465	4.2132	4.363425	4.346168	4.243925	3.644927	3.458159	3.472284	3.565961	3.698572	3.749029
FLJ30679	3.805927	4.112967	3.985601	3.794389	3.911511	4.145311	4.251968	3.955561	3.761708	3.55625	3.852718	4.242377	4.232433	4.438708	3.872233	4.012093	4.032889	4.148874	3.761708	4.091491	4.24378	3.95113	5.304238	5.578983	5.292502	5.239436	6.009706	5.455539	5.987321	5.266695	5.361169	5.187662	5.215378	4.807555	5.528135	5.215223	5.539519	5.620426	5.311865	5.71033	5.381804	5.385264	5.798867	5.716121	5.743154	5.57593	5.021696	4.820157	4.91625
ALS2CR11	2.808701	2.963352	2.940124	2.906989	2.980397	2.737244	2.827632	2.883311	2.773127	2.735529	2.762106	2.881416	2.874265	2.985265	3.028967	2.928914	2.840602	2.728253	2.815909	2.833445	2.99605	2.7875	3.356835	3.098997	3.138306	3.123427	3.455346	3.000301	3.525339	3.149593	3.236314	3.362226	3.385293	3.549331	3.276129	3.440264	3.156376	3.155426	3.333542	3.046475	3.080658	3.267963	3.069307	4.456545	5.620883	6.0644	5.814241	5.702232	5.161588
UTS2R	6.52766	6.823817	6.664593	6.802701	6.557617	6.651347	6.766314	6.088782	6.297301	6.539581	6.566356	6.727279	6.595787	7.076316	6.564704	6.326624	6.472659	7.18717	6.586343	6.912223	6.74461	6.389367	5.563781	5.811221	5.730212	5.687876	5.760116	5.871098	5.918641	5.676731	5.822721	5.412305	5.359945	4.574534	6.058838	5.42813	5.223201	5.673859	5.724416	5.511446	5.84323	5.658699	5.678478	7.867011	7.555198	8.246862	7.914258	7.41526	7.850564
USH1G	6.838183	7.008377	7.02174	7.066544	6.844318	7.282258	6.759297	6.452143	6.568954	6.56397	6.776775	6.91877	7.04372	7.347935	6.965062	6.714968	6.654388	7.001088	6.996468	7.07823	6.934911	6.715453	5.099433	5.196743	4.907901	4.61776	5.073216	5.178022	4.909515	4.877701	4.971538	4.973571	4.95136	4.731522	4.853348	4.626746	4.97017	4.895828	4.538576	5.030912	4.936691	4.672931	4.974055	5.964998	6.339664	6.285149	6.254293	5.81105	5.9959
SYN1	5.380173	5.740608	5.478706	5.450516	5.389203	5.741151	5.544842	5.171064	5.161402	5.532663	5.632001	5.447295	5.715992	5.863403	5.661074	5.523998	5.383775	5.701831	5.546477	5.260781	5.762546	5.392752	5.710699	5.767104	5.863883	6.125228	5.910109	6.320854	6.108755	5.783948	6.068073	5.739515	5.961275	5.916428	6.23535	5.757987	5.838487	6.009539	5.952802	5.849452	6.165612	5.943665	6.08586	5.537204	5.62439	6.557763	6.06152	5.374334	5.944884
SLC23A3	3.650662	3.558883	3.8258	3.816984	3.838621	3.583554	3.533336	3.62555	3.629317	3.442218	3.545097	3.592101	3.616883	3.456391	3.671395	3.333858	3.46921	3.640655	3.345892	3.494887	3.452174	4.2123	4.974055	4.150177	5.156872	5.059906	5.699787	5.849311	5.299049	5.691958	5.476872	5.320894	4.266372	5.326296	4.979502	4.706927	4.967305	4.682346	5.454548	5.665122	4.997392	5.606752	4.978704	4.773343	4.603131	5.778295	4.950554	4.940715	5.588066
CNOT6L	2.626181	2.566939	2.736566	2.582016	2.660872	2.747687	2.605325	2.729626	2.863883	2.50589	2.535274	2.654725	2.687722	2.614268	2.63335	2.634527	2.575342	2.622906	2.750377	2.798084	2.634294	2.624934	2.976269	3.033251	2.892947	3.157192	2.961994	3.240056	3.045276	3.033651	2.927259	3.124384	2.762546	2.758173	2.786624	3.03285	2.788403	2.846368	2.73884	2.822193	3.130461	2.96367	2.864796	6.151421	4.805657	4.661662	5.26468	4.582471	7.313896
RHBDL3	3.265501	3.47638	3.256244	3.406298	3.40442	3.500776	3.263911	3.366096	3.71225	3.477321	3.452956	3.338264	3.330145	3.305534	3.367037	3.369544	3.339756	3.40383	3.392194	3.590466	3.421986	3.249521	5.476872	5.881946	5.541268	5.587576	5.051244	5.605728	5.664487	5.19002	5.233609	5.231798	5.790565	5.467837	5.557724	5.345135	5.558926	5.627381	5.550021	5.476118	5.565751	5.351543	5.570852	4.939378	4.722578	5.321451	4.488192	4.276549	5.284773
ZNF718	3.932487	3.637078	4.75585	5.006507	4.370955	3.967039	3.798641	4.869405	5.329046	4.621103	3.6609	3.889737	3.695864	3.213393	4.163851	4.258497	3.649493	3.228076	3.511136	3.357466	3.545018	4.15298	5.754477	5.556513	5.329965	5.426484	5.333363	4.963712	5.293892	5.148342	5.190576	6.103847	4.484334	5.264376	4.972082	5.315727	4.688235	3.768076	5.80393	5.182314	5.122078	5.027577	5.744828	6.425636	5.502218	5.027178	4.505017	5.470554	4.691979
DIP2B	2.840368	2.817431	2.994018	2.981488	2.936703	2.855696	2.999844	3.363659	3.018489	2.880766	2.862741	3.306707	2.860117	2.799277	2.85805	2.869651	3.006826	2.961345	2.790308	3.224648	2.635316	2.899544	5.551261	3.695487	5.558633	5.601816	5.95702	4.952297	4.529976	4.959174	5.045314	5.791524	4.473908	5.333665	4.577503	5.37232	5.187954	5.747402	6.453432	5.093716	5.195542	5.815428	4.440885	3.569839	3.346402	3.536569	3.282202	3.486772	3.695788
SLC36A1	4.522047	4.923157	4.696967	5.078649	5.050022	5.225431	5.306162	4.176401	5.281796	4.60847	4.57396	4.660701	4.693907	4.737552	4.929623	4.706801	4.795045	5.127234	4.575734	4.938249	4.857524	5.178785	4.893273	4.844406	4.849969	4.999334	5.160257	5.051805	5.065693	5.100694	5.168867	4.856225	4.867032	4.269751	5.428909	4.827032	4.859782	4.969161	4.808084	4.863144	4.947738	4.77982	4.964107	8.405932	6.262713	10.07983	5.881946	7.201088	7.587204
SNRNP48	5.403304	5.193072	5.491496	5.363181	5.276538	5.041633	5.737437	5.549537	5.77724	5.283295	5.113563	4.923157	5.239089	4.575492	5.151488	5.165425	5.143984	4.815946	5.204658	5.211912	4.942298	6.09995	8.443691	7.890024	8.165247	8.026809	8.16565	8.981391	8.870241	8.596999	9.277206	8.42198	7.638211	8.233626	6.669929	7.533472	7.673546	7.798313	7.902232	9.242891	7.910372	8.288446	8.029601	8.506471	8.504772	8.451307	8.421763	8.570923	8.015958
ZNF560	2.798278	2.803333	2.696514	2.983353	2.724309	2.731039	2.909609	2.673001	2.797917	2.74132	2.839062	2.929271	2.780828	2.644468	2.955588	2.802712	2.868727	3.031501	2.983782	2.794628	2.791982	2.710533	3.073666	3.15908	3.227548	3.278936	3.161058	2.982843	3.092402	3.281749	3.310396	3.759262	3.27984	3.476133	3.487081	3.116844	3.057286	3.213918	3.18768	3.338785	3.11504	3.426118	3.176644	3.272231	2.862443	2.977124	2.950595	2.908406	3.264035
RTTN	2.882447	2.689461	2.795976	2.939936	2.717367	3.043307	2.773459	3.016059	2.654725	2.830697	2.854091	2.90433	2.766812	2.904839	2.629361	2.796671	2.787095	2.744608	2.999844	2.678417	2.686573	2.809947	3.081328	3.134082	2.934904	2.832027	3.208775	2.64205	2.882889	3.015173	2.820764	3.420192	2.834101	3.384201	3.119469	2.888783	3.110419	2.854221	2.729554	3.033651	2.912238	2.814344	2.877752	3.860935	3.461599	4.390235	3.737752	3.654339	3.382586
BTNL9	5.529375	5.942384	5.823605	6.134905	5.740608	6.219235	5.649459	5.504732	5.519843	5.655503	5.784961	5.942051	5.722728	6.169654	5.963385	5.801852	5.799705	6.178323	6.13353	6.138223	5.883056	5.920057	4.165186	4.486574	4.076676	4.310533	4.737162	4.470721	4.871765	4.490504	4.534838	4.09606	4.22627	3.936747	4.20245	3.917006	4.174827	4.230105	4.187843	4.551516	4.399878	4.076172	4.330989	3.998161	3.913715	4.001418	3.936425	4.054221	3.823976
PUS10	4.886703	4.829947	5.048186	5.177403	4.827845	4.859056	5.348209	5.043822	5.891963	4.91915	4.562643	5.228674	5.081311	4.733324	5.016041	4.621462	4.976989	4.27988	4.593671	4.735991	5.378203	6.360965	5.854448	6.693845	5.856151	6.218546	5.322236	5.785665	5.35082	5.992986	5.382249	6.380082	6.256441	6.093482	5.696404	6.386914	5.42678	5.833859	5.606391	5.625149	5.808746	6.608154	6.803382	7.962387	8.029601	8.888683	7.968443	7.534079	7.905066
PLCXD2	4.288703	4.548356	4.932802	4.633594	5.069393	5.627559	5.033678	4.576159	4.374303	4.47396	4.879553	4.474691	4.912762	5.178168	4.837048	4.855597	4.685484	5.014889	4.786282	4.807203	4.60135	4.800648	5.151765	4.952145	5.018576	4.997392	5.458979	5.012959	5.316372	5.273276	5.241856	5.243049	5.163496	5.679386	5.37642	5.079741	5.115665	5.019639	4.916887	5.078114	4.964107	5.185835	5.128887	5.871098	5.381651	5.865762	5.174302	5.554783	5.315465
C21orf128	4.324324	3.798434	3.470746	3.891658	3.92868	3.774171	3.769774	3.893739	3.970701	3.771142	3.69108	3.908241	3.911341	4.005553	3.69108	4.077787	4.072936	3.809389	3.63902	3.997882	3.913213	3.923314	3.952244	3.987652	3.882629	3.693943	3.939043	3.636328	4.001973	3.836432	3.933234	3.965627	4.862428	5.098985	4.582617	4.087178	3.802924	4.267784	3.782869	3.995057	4.15998	3.638405	3.820381	5.362425	4.62212	5.095329	4.087894	3.994762	4.890969
LMLN	3.496722	3.832331	3.669471	3.819558	3.799605	3.597067	3.368122	3.558491	3.760601	3.907105	3.939935	3.793398	3.868291	3.89189	4.158674	3.539759	4.056943	3.722372	3.773798	4.054929	4.003216	3.638605	4.650178	4.678495	4.313317	4.356815	4.042385	4.415693	4.753909	4.528794	5.16483	4.531275	5.958917	7.041064	5.48632	5.179385	4.507402	4.899837	4.096883	4.786992	4.484938	4.188786	4.719633	6.013543	5.740438	5.067797	5.544388	5.42071	5.604546
RAD9B	3.077419	3.342192	3.059307	3.064093	2.894933	2.916913	2.903047	3.078566	3.120306	2.976835	2.964038	3.070579	3.437235	3.171141	2.892917	3.01389	3.291885	3.136291	3.212641	3.006998	3.335525	2.860491	3.328399	3.160622	3.987342	3.216559	3.36728	3.393424	3.216079	3.451141	3.008214	3.163036	3.186076	3.262877	3.049835	3.294151	2.770387	3.256551	3.561496	3.112469	3.348121	3.600028	3.202586	4.502828	4.431535	4.330313	4.240113	3.897387	3.676449
ZNF555	5.58106	5.740608	5.564112	5.588938	5.826616	5.544555	5.806103	6.054945	5.832836	5.791297	5.683162	5.652436	5.906314	5.619386	5.731014	5.95127	5.999279	5.638964	5.695023	5.611474	5.994369	5.724921	6.094446	7.199693	6.363782	6.698317	6.235904	6.708929	6.380082	6.358424	6.308704	6.181337	6.56249	6.119148	5.602695	6.857363	5.755435	6.742815	6.825714	5.937084	6.800912	6.408795	7.432632	5.275887	4.057052	4.263249	4.845566	4.438993	4.492388
SGK494	3.100035	3.245034	3.524778	3.273524	3.081387	3.080012	3.402232	3.811904	3.007181	3.219583	3.109955	3.022333	3.065668	2.977926	3.251868	3.08343	3.559744	3.092062	3.094873	3.158256	2.908519	4.018252	6.224045	4.934683	5.821131	5.922144	6.039071	5.37936	5.893152	5.855805	5.436606	5.663876	6.053239	6.481069	4.934683	7.484526	6.329502	5.292502	5.619654	6.818981	5.127426	5.722374	5.530945	5.805169	4.75257	4.765938	3.800391	5.525919	4.887524
MRGPRX3	3.240532	3.187733	3.185494	3.027598	3.142224	3.079626	3.101826	3.197785	3.334916	3.208787	3.050043	2.95927	3.167264	3.075007	3.137873	2.929935	3.12465	3.415003	3.071373	3.107398	2.956249	3.209333	2.806837	4.181093	3.081979	3.119737	3.261286	3.120006	2.870873	3.278105	3.453694	3.000301	3.729752	5.862917	4.698239	3.929486	3.87046	3.730429	2.927259	4.140516	3.309951	3.159614	3.41769	3.539613	3.040002	3.184633	3.092402	3.038979	3.058887
ABCA13	2.571595	2.588762	2.610612	2.509145	2.702794	2.652801	2.544478	2.662729	2.675359	2.95431	2.680762	2.741801	2.67668	2.706602	2.701062	2.649346	2.86589	2.699768	2.804532	2.602737	2.668766	2.609126	3.779157	4.003457	3.734371	3.614483	3.677393	3.629017	3.64422	3.923455	3.98896	3.931069	3.555446	3.833613	3.729274	3.895298	3.924839	3.857731	3.786022	3.920405	3.735346	3.839795	3.742191	3.802161	3.633319	3.333542	3.627363	3.877037	3.389376
GPR128	6.898787	7.55111	7.781391	7.852434	5.786043	6.581974	7.08872	4.541151	7.602898	8.679168	7.612478	8.47835	7.120898	8.215579	7.720529	8.445304	8.84654	7.405204	9.687553	7.698389	8.352973	10.783109	5.865439	8.042705	7.578259	7.112893	5.863883	6.873608	6.371499	5.937591	5.418133	5.548738	7.940544	7.709849	6.374946	7.252288	5.725372	8.13969	7.246082	7.058112	6.718616	6.281854	7.715953	8.299637	9.080254	6.981651	7.982276	6.55249	7.132037
CSF3R	6.110269	6.584285	6.197466	6.418963	6.186688	6.816164	6.481317	7.330602	6.363846	6.690629	6.857374	6.300503	7.189357	7.457101	6.844679	7.371804	6.847939	7.176223	6.969806	7.978933	6.573742	6.716321	4.312686	4.344514	4.539152	4.292398	4.944328	4.514669	4.728267	5.057014	4.97482	4.324065	4.639274	3.708044	4.213583	4.624923	4.416146	4.230692	4.113677	4.087331	4.092606	4.294243	4.372414	7.699914	9.670988	5.597863	9.402002	9.118235	9.245738
C17orf77	3.125725	3.059845	3.024705	3.165404	3.254131	3.092062	3.258307	2.976286	3.057529	2.96572	3.276684	3.12317	3.108208	3.288427	3.156832	3.011188	3.245034	3.228076	2.947389	3.070579	4.442986	3.169535	4.764677	4.482705	4.665394	4.936815	4.876424	4.591049	4.551118	4.797001	5.340453	4.950554	4.624481	4.716734	4.764677	4.860472	4.71618	4.911121	4.99655	4.729274	4.591582	4.799761	5.043037	3.833864	4.295274	4.003596	3.843387	3.896793	4.252883
DGKH	3.702074	3.846738	4.103721	3.896132	3.57998	3.757663	3.886163	3.666047	3.575269	3.995602	4.001296	4.113104	3.913525	3.726326	3.904531	3.923089	3.754417	3.939782	3.983588	3.747529	3.859775	3.596046	5.571389	5.76027	5.328942	5.514405	5.628572	5.348698	5.452513	5.439045	5.740302	5.574244	5.28552	5.513851	4.765663	5.557724	5.424111	5.906614	5.794114	5.474187	5.032324	5.10745	5.859576	5.257313	6.219441	5.631279	6.214694	5.242893	6.800361
TMEM182	3.301399	3.32871	3.523301	3.332744	3.478233	3.281361	3.284985	3.239351	3.518251	3.407768	3.732851	3.080945	3.357033	3.060667	3.538601	3.210615	3.397537	3.348557	3.260473	3.248117	3.541538	3.171332	4.39036	4.126376	4.412762	4.472398	4.159459	4.100283	4.156259	4.272468	4.288889	3.993972	4.42326	3.974168	4.344211	4.24262	4.296836	4.460722	4.654479	4.105104	4.912198	4.393495	5.336042	4.842922	4.453357	3.895443	4.702029	4.859917	4.302986
C16orf46	5.168654	4.99116	5.24563	4.706801	4.998935	5.184671	4.922899	4.970891	5.095058	4.7628	4.926726	5.120427	5.051396	5.099216	4.864251	4.753819	5.330337	5.161529	5.064187	4.966273	5.008667	4.812515	3.998592	4.051111	4.02068	4.127552	4.084577	4.143841	4.358784	3.892115	4.057458	3.86389	3.771109	3.72262	3.775002	4.159072	3.873196	3.979123	3.993972	4.064202	3.831204	3.875264	3.806028	5.597561	5.809459	5.280732	5.588526	6.749142	5.730212
LSM14B	3.656693	3.890117	3.939308	3.922903	4.050416	4.372957	3.905356	3.645601	3.989691	3.900743	3.991501	3.717836	3.829487	3.770276	3.734027	4.195221	3.625831	3.647876	3.793651	4.005553	3.860119	4.066965	5.687876	5.258463	5.83085	5.410347	5.963565	6.107152	5.584059	5.66655	6.093285	5.850129	5.532699	5.77117	5.988019	5.101731	5.285878	5.658699	6.068746	5.764207	5.766743	5.968662	5.540943	8.557131	8.697672	8.421763	8.722505	8.287634	8.666056
CASP8	3.277011	3.630618	3.177374	3.180153	3.708944	3.554145	3.648095	3.361165	3.443044	3.354492	3.236571	3.494443	3.469439	3.550743	3.632022	3.529347	3.575867	3.504422	3.719228	3.379087	3.702282	3.412331	5.583434	5.628733	5.593307	5.495876	5.627627	5.820525	5.613983	5.711971	6.074466	5.28927	6.906052	7.361255	6.384823	6.733294	6.041776	6.413145	5.046383	5.759312	5.316856	5.29521	5.139057	8.0555	8.198602	8.659105	8.583194	8.325087	8.293139
PLB1	3.130918	3.213623	3.048112	3.174498	3.16766	3.161458	3.310091	3.314232	3.206654	3.073301	3.434421	3.448287	3.370374	3.233504	3.277181	3.186074	3.198793	3.031501	3.157374	2.972588	3.314018	3.535076	4.528047	4.642943	4.693331	4.571787	4.631366	4.611303	4.701774	4.91262	4.735474	4.414502	4.717894	4.590228	4.835491	4.764954	4.93362	4.863869	5.050693	4.703297	4.544799	4.966289	4.611022	4.837524	4.130875	4.827861	4.001566	4.055861	4.144577
C20orf197	2.665382	2.581012	2.654997	2.768545	2.757553	2.79257	2.572721	2.760929	2.832018	2.817431	2.823129	2.696311	2.648319	2.815591	2.540377	2.650787	2.791982	2.742771	2.86353	2.675931	2.878199	2.768545	4.204458	4.278109	4.055991	4.104273	3.98704	3.630936	3.768384	4.736723	3.959872	4.258294	4.697255	6.086696	4.78479	5.658213	4.576851	4.373006	4.155435	4.180583	4.179816	3.786479	4.004181	3.19435	3.018909	3.297594	3.62078	3.205454	3.061926
SLC5A3	4.878918	4.463739	5.03564	4.767871	4.9	4.813454	4.915434	4.738641	5.184956	4.805731	4.767298	4.510636	4.658729	4.439953	4.385674	4.56341	4.787912	4.543026	4.581991	4.723786	4.936861	4.334498	9.478472	8.367857	9.051969	9.759897	9.946383	9.59	9.440835	9.966958	10.446072	9.987049	7.690813	8.451524	7.686789	6.68049	8.365231	8.50745	9.457963	9.990202	8.585235	9.231717	8.881192	8.021106	8.355435	8.926129	8.83885	8.061987	8.649308
KIF19	3.321846	3.746088	3.619865	3.449151	3.755846	3.665557	3.561309	3.796213	3.632022	3.559603	3.62317	3.626172	3.664789	3.704366	3.487504	3.357777	3.666132	3.62736	3.802731	3.655868	3.725973	3.727956	4.980505	5.169757	5.282667	5.139057	5.379658	5.241285	5.291313	4.940454	5.446078	4.976138	4.998246	5.246881	5.196164	5.120627	5.19648	4.956794	5.268017	5.281646	4.908809	5.307293	5.376548	5.504145	5.901555	5.152202	5.690528	4.675661	4.622256
SLFNL1	2.895546	3.118546	3.290841	2.989538	3.010226	2.936488	3.089659	3.286169	3.026826	2.962837	3.486266	2.94289	3.239163	3.234074	3.064948	3.017995	3.10961	3.102467	3.298889	3.577482	2.796853	3.175385	7.137569	5.65492	7.031092	6.737061	7.385151	7.08117	7.168254	6.644218	7.358537	6.617925	6.323675	5.899656	6.007694	7.387438	6.994698	5.480194	6.647085	6.356013	6.633394	6.749142	5.505022	5.164086	5.652972	5.088416	4.945926	5.550499	5.092992
GPR82	4.990939	4.891803	4.773863	4.879863	4.675637	4.758722	4.573574	4.660701	5.31879	5.293325	5.506697	4.620023	4.755134	4.391981	4.663773	4.894075	5.136934	4.648956	4.856302	4.99138	4.981938	5.640752	3.846039	4.738528	4.345949	4.11133	3.770152	3.73625	3.622293	3.65815	3.582357	3.593455	4.080823	3.488142	3.546499	4.185582	3.697014	3.886609	4.376833	3.319095	4.140378	4.123657	3.799856	6.661533	4.999642	4.953648	5.800734	5.718802	6.143323
RIBC1	3.936893	4.223956	3.783464	3.966823	4.182661	4.308604	4.313013	3.484899	4.19787	3.965484	3.926687	4.069876	3.993183	4.220245	4.334213	4.057358	3.95964	4.348062	3.96202	3.838525	4.035773	4.197132	4.317672	4.397138	3.9506	3.975753	3.928942	3.931459	3.87432	3.772017	4.208746	4.308968	4.594047	4.68798	4.735012	3.959243	4.155435	4.131911	3.998742	4.04525	3.95198	3.640133	4.344211	5.8837	5.1717	5.776439	5.325074	4.801731	5.991936
OXGR1	3.933323	4.134708	3.764083	3.663774	3.516963	3.63409	3.530366	3.564932	4.250654	4.281892	3.699226	3.511136	3.733152	3.525969	3.895883	3.87821	3.560439	4.04307	4.090853	4.15277	3.703744	3.35638	4.407004	4.173298	4.26123	4.105786	4.32758	4.187973	4.266149	4.212797	4.295404	3.992603	4.104521	3.731955	3.952244	3.940034	3.957973	4.058156	4.192122	3.963851	4.473527	4.397501	4.761513	4.246646	4.917145	4.104521	4.776723	4.02968	4.133462
CDC14C	2.591927	2.809276	2.750377	2.818771	2.788848	2.769864	2.762835	2.741575	2.996253	2.680382	2.965992	2.698356	2.72498	2.706231	2.785435	2.920131	2.929704	2.88169	2.794387	2.813541	2.806218	2.728571	2.978952	2.758173	3.123427	2.953363	2.89415	3.047098	3.175026	2.956103	3.065702	3.164968	3.030052	3.115957	3.186076	2.990724	3.043989	3.026606	2.94248	2.904724	2.914781	3.078894	2.927259	3.502815	2.859143	2.713339	2.808446	2.836673	2.846368
SULT1C4	3.304026	3.437621	3.222954	3.4421	3.31632	2.945356	3.219472	3.27175	3.27515	3.333723	3.462974	3.301776	3.104491	3.293198	3.405043	3.279037	3.253925	3.086378	3.216171	3.309118	3.386732	3.508658	4.157661	3.674336	3.790003	3.778398	3.961062	3.716371	3.753054	3.811525	3.573748	3.59203	3.631254	3.891822	3.818524	3.716493	3.694377	3.787772	3.957083	3.751619	3.741939	3.817498	3.687159	3.308687	3.750669	4.018736	3.579123	3.905061	3.912574
TEAD1	3.193704	3.116964	2.975017	3.2234	3.150058	3.355225	3.138907	3.008804	2.872374	3.368434	3.254751	3.251122	3.29621	3.346304	3.116964	3.199575	3.166732	3.124817	3.222099	3.467404	3.224385	3.029973	3.756691	3.504318	3.931459	4.049377	3.942387	3.960324	4.431294	4.162291	3.571371	3.683948	3.565037	4.138312	3.871343	3.867543	3.812687	3.794078	3.959098	3.98356	3.654339	4.000408	3.617011	7.366391	6.354176	7.585091	7.559757	7.18434	8.134104
CATSPER2	3.792953	3.702074	4.035773	4.02201	3.688806	3.702711	3.887672	3.76704	3.92456	3.701307	3.84825	3.902305	3.70758	3.999963	3.912549	3.855281	3.893739	3.798871	3.767464	3.994502	4.024863	4.46637	5.514405	4.646093	5.524545	4.89181	5.336042	5.456899	5.615418	5.983407	5.019894	5.6498	4.642124	5.359945	4.437144	5.614977	5.874687	4.45582	5.513976	5.971027	4.951643	5.780391	5.381957	4.680471	4.613423	4.949735	4.443444	4.978427	4.874168
POU5F2	3.61944	4.163081	3.89348	3.816984	3.651146	3.632407	3.632022	4.04228	3.97338	3.838621	3.952385	3.865657	3.746236	3.835366	3.474792	3.7	3.979182	3.976556	3.880836	3.888448	3.633061	3.905618	3.691304	3.745926	3.385293	3.633186	3.471064	3.687159	3.601265	3.550272	3.440665	3.716616	3.300111	3.300942	3.439869	3.454645	3.465461	3.524557	3.554494	3.62548	3.555292	3.416639	3.792124	3.716371	3.776683	3.594135	3.728472	3.553852	3.673994
RXFP2	3.011572	3.060874	3.196477	2.890124	3.011946	2.916913	2.98461	2.916395	2.82957	2.991682	3.118205	2.839318	2.921796	3.138041	2.958891	2.999174	3.081387	3.245034	3.020337	3.116779	2.978991	2.864835	3.629017	3.754447	3.521883	3.548572	3.563262	3.495357	3.561665	3.755049	3.703648	3.525169	3.589573	3.845735	3.693319	3.652661	3.424477	3.724801	3.629487	3.943464	3.709696	3.693777	3.595913	3.866663	3.684525	3.939887	3.653302	3.468015	3.828585
BEND7	3.439729	3.426801	3.552732	3.30804	3.297023	3.78568	3.66981	3.789034	3.500335	3.598238	3.540419	3.369714	3.465424	3.516963	3.43797	3.465679	3.534576	3.584546	3.41953	3.483714	3.450157	3.582136	3.802161	3.200573	3.30741	3.45665	3.681206	3.595015	3.410117	3.075364	3.281292	3.173523	3.108022	3.436346	3.294346	3.252483	3.446148	3.237684	3.528361	3.978078	3.232846	3.364937	3.221802	3.098161	3.185599	2.78992	3.188358	3.116538	3.437533
SLC18A2	4.409765	4.551737	3.968511	3.994908	4.207436	4.199532	4.415395	4.599446	3.392719	4.11236	3.483871	3.681802	3.735707	3.761549	3.958209	3.969353	4.118912	3.350041	3.91955	3.509943	4.128766	3.950843	5.446376	5.699954	5.208246	5.223684	5.314217	5.102618	5.143548	5.055062	5.66119	5.295685	5.818206	6.112939	6.331689	5.602109	5.284045	5.630961	5.44085	5.422645	5.455017	5.232414	5.846813	6.130995	6.874754	6.887284	6.649346	6.935975	6.759537
LOC285696	3.219472	3.492055	3.474792	3.410712	3.135127	3.679703	3.656077	3.445325	3.19387	3.368434	3.518068	3.072795	3.279733	3.315001	3.179264	3.143103	3.394636	3.260685	3.211117	3.130724	3.298671	3.283835	4.911121	4.013688	4.805657	4.742352	4.906564	4.581937	4.854232	4.967443	4.869234	4.628651	4.581313	5.116766	4.87543	4.661167	4.757614	4.709624	4.752259	4.867911	4.637473	4.785033	4.47606	7.43595	7.07677	7.595305	7.454148	7.353993	7.035018
MIER3	5.789524	6.308124	6.665244	6.986501	6.243652	6.115363	6.739712	4.773315	7.820419	6.123886	4.41742	6.442231	5.22616	4.50256	5.658099	5.216786	4.672633	4.25091	5.331785	5.061143	5.330765	5.880782	5.707336	5.611754	4.661771	5.28376	4.816041	4.401367	4.980624	4.843922	4.582471	5.978606	5.541819	5.47146	4.698239	4.452589	4.842416	5.657072	4.379244	5.436104	5.375936	5.549057	5.048122	10.127013	8.882817	10.937457	8.632526	8.628355	9.706398
UROC1	3.27756	3.452561	3.557261	3.439975	3.566005	3.771459	3.645385	3.667002	3.733581	3.598859	3.789243	3.40649	3.586165	3.625119	3.418782	3.53738	3.503166	3.459175	3.731675	3.628091	3.575663	3.223947	4.316623	4.375085	4.238294	4.253319	4.328225	4.460461	4.363013	4.346381	4.568257	4.554998	4.010599	3.585681	4.080823	4.025025	4.118549	4.410622	4.23431	4.527402	4.313433	4.47155	4.447369	3.856511	3.491502	3.364076	3.22611	3.120006	3.197154
PCDH15	2.765255	2.835394	2.715881	2.787835	2.715338	2.611869	2.796435	2.82118	2.713231	2.646453	2.818188	2.737564	2.755085	2.723554	2.795748	2.767469	2.868939	2.888938	2.729105	2.67668	2.783279	2.67668	3.490463	3.003519	3.302854	2.979716	3.114454	3.183054	3.107107	3.903292	3.04918	3.471957	3.286069	3.49502	3.226519	3.423661	3.147454	3.220307	3.110735	3.005261	3.083149	3.119469	2.92452	3.307884	3.310787	3.607477	3.573602	3.435308	3.211043
TNRC6A	4.40507	4.245257	4.232772	4.341959	4.367051	4.439756	4.420099	4.66772	4.482547	4.253169	4.292717	4.354554	4.425482	4.228914	4.218562	4.58454	4.25428	4.012983	4.045752	4.003442	4.34962	4.586159	4.485631	4.537967	4.660475	4.81377	4.867911	4.760753	4.745469	4.085862	4.645452	4.722153	4.330455	4.496707	4.272741	4.463946	4.309247	4.397138	5.020035	4.945201	4.616989	4.5232	4.388801	7.521289	7.723949	8.394623	8.151246	7.784585	8.215739
KCNA6	3.584749	4.173747	4.038023	3.506738	3.928971	4.185765	3.952605	3.619217	3.916945	3.824416	3.80371	3.912333	3.620313	3.809127	3.880506	3.942383	3.862327	4.019599	4.149121	4.290268	3.780658	3.864563	3.819624	3.805354	3.899165	3.837702	3.810749	3.779762	4.107356	4.011329	4.078275	3.991224	4.127247	4.3132	3.917428	3.986521	4.00127	3.943886	3.7513	3.865874	4.063343	3.649257	3.678316	3.948851	4.062452	4.082451	3.911637	4.231437	3.711191
ARID2	4.641542	4.728939	4.654857	4.279241	4.790671	4.353121	4.286783	6.050219	4.574796	4.581718	4.444932	4.642324	4.309246	4.428195	4.44986	4.754891	4.997795	3.992218	4.055299	4.257096	3.857495	5.404351	5.389184	5.021069	5.975275	6.199915	6.071082	5.603437	5.780691	5.462139	5.552474	5.597999	4.820582	4.589605	4.596974	4.879603	5.086767	5.59298	6.186405	5.919613	5.316213	5.725372	5.044303	5.772149	4.704489	5.570852	4.980102	5.991727	5.194928
OTUD7A	4.027124	4.060884	4.370105	4.188428	3.805353	3.874107	3.949629	4.007131	4.78749	4.143472	4.025671	4.31648	3.947521	4.00775	3.962501	3.881014	3.793504	4.066011	4.084107	4.220725	4.235606	3.844946	5.28927	5.082344	4.986803	4.713819	4.79328	5.018859	5.056873	5.382872	5.358096	5.464619	4.950817	4.999043	5.103687	4.678205	4.993588	5.325074	4.514239	4.936102	4.840009	4.836431	5.00112	4.397385	4.462794	4.73531	4.012767	4.16577	4.145619
FBXL18	7.025007	7.375731	7.181722	7.440905	7.130601	7.586112	7.189357	6.711955	6.859273	7.187984	7.46753	7.426617	7.389256	7.892024	7.581242	7.23937	7.415018	7.961575	7.657521	7.882894	7.700746	7.415207	5.554022	5.779297	5.622789	5.958603	5.842919	6.047333	6.100737	6.135513	5.695428	5.182915	5.609868	6.238791	5.911107	5.821773	5.886133	5.822554	5.962528	5.615122	5.559338	5.268632	5.50336	7.302848	6.359147	7.157813	6.48469	6.185028	7.387438
C6orf195	4.062458	3.736617	3.893917	3.983805	4.005894	3.910248	4.021561	3.743395	4.423985	4.037212	4.104848	4.090787	3.967962	4.005706	3.97835	3.830991	3.801199	3.945085	3.832543	3.745518	4.11836	3.897238	3.624879	3.923578	3.914819	3.876062	3.957496	3.908594	4.05612	4.570528	3.659609	3.786776	4.060463	3.54516	3.96576	3.804783	4.294785	3.922913	3.566467	4.404652	3.978529	3.940781	3.983141	4.617491	3.600028	4.286842	3.725148	3.384201	4.320288
PNPLA1	3.508292	3.595105	3.580448	3.790664	3.774758	3.49949	3.634261	3.957423	3.584036	3.721059	3.558883	3.635105	3.534901	3.462735	3.477321	3.685529	3.491474	3.558491	3.651439	3.583174	3.503166	3.680198	3.257654	3.355259	3.459324	3.268817	3.311557	3.478703	3.13805	3.074252	3.164968	3.321239	3.369105	3.347666	3.493175	3.734694	3.403993	3.712466	3.514933	3.885292	3.446853	3.448247	3.214394	2.931448	2.973766	3.327435	2.972093	3.389212	3.239642
DEPDC4	3.146006	3.045207	2.986215	3.145926	3.266177	3.28174	3.117487	3.299183	3.583554	3.240915	3.090168	3.219583	3.210362	3.27801	3.183847	3.193045	3.087165	3.148907	3.230045	3.181886	3.23571	3.250334	4.133049	4.553286	3.90962	3.868109	4.009468	3.865591	4.129333	3.962593	3.989891	4.010864	3.797204	3.462493	4.392967	3.766	3.688497	3.783019	4.041709	3.614328	4.053928	3.845409	4.168631	3.988465	3.907111	3.927198	4.20245	4.09748	3.916829
ANKRD23	5.039212	5.026907	5.204005	5.405862	5.062031	5.281796	5.258191	4.996712	4.876296	5.043822	5.044879	5.079168	4.896887	5.385255	5.370243	5.015613	5.074514	5.177533	5.212365	5.075262	5.182556	5.305891	5.298265	5.530945	5.755157	5.534154	5.813034	5.823703	5.638573	5.71678	5.910415	5.961791	6.361354	5.962528	6.194278	6.146161	6.023817	5.897663	5.305303	5.937419	5.659518	5.582069	5.937591	5.106288	5.796253	6.705514	5.831662	5.638396	5.306657
COX6B2	5.814029	5.740608	5.744855	5.529375	5.59594	5.86076	6.113998	4.744914	5.434921	5.520474	5.272	5.333586	5.484175	6.077195	5.641844	5.732947	5.408958	5.792201	5.771383	5.581561	5.753135	5.455369	6.096794	6.203718	6.6125	6.536943	7.207051	7.356905	6.925457	6.908198	7.167307	6.548239	6.210209	6.440442	6.92308	6.731511	6.211202	6.52527	6.732495	5.877736	6.646071	6.80475	6.71702	7.46053	7.613475	7.161721	7.212826	7.261358	7.242574
FAM129C	4.237314	3.863388	4.038684	3.848501	4.230897	4.113684	3.960674	4.72523	4.048251	4.233439	4.109615	4.063997	4.201661	4.05083	3.982964	4.237096	4.292417	4.508449	4.12657	3.820704	4.251968	3.644305	5.256735	5.667379	4.416419	4.849361	4.961242	4.764677	4.863144	5.711679	4.865017	4.373441	4.516131	5.121529	4.543843	6.061681	4.715779	4.695226	4.768353	5.029167	4.846241	4.938846	5.006817	4.999488	4.472552	4.184785	3.919163	4.310533	4.823394
EPHA10	3.487	3.615289	3.565774	3.52916	3.73104	3.536282	3.917136	3.349501	3.528773	3.427428	3.314547	3.735886	3.530189	3.671871	3.566251	3.543253	3.445468	3.689358	3.490815	3.466391	3.851614	3.667472	3.218922	3.137204	3.324517	3.173961	3.660217	3.281292	3.13805	2.99579	3.234672	3.085491	3.176087	3.347264	3.508464	3.471957	3.059497	3.345744	3.263517	3.193314	3.093546	3.059783	2.932348	3.844398	3.652016	3.364937	3.483941	3.409324	3.701066
WDR64	3.34326	3.277838	3.453545	3.470746	3.449151	3.652578	3.34326	3.580214	3.112824	3.330145	3.395182	3.518748	3.210925	3.209146	3.160898	3.185705	3.19077	3.370214	3.283678	3.754965	3.467963	3.405043	3.814709	3.517143	4.002912	4.001566	3.414723	3.624554	3.619533	3.948385	4.127806	3.910092	3.799272	4.266261	4.218195	4.60771	3.671061	3.737312	3.990759	3.843387	4.060002	3.589254	3.834186	4.712072	4.314494	3.778232	5.166272	4.488192	4.458379
PRO2949	3.03375	3.068967	3.051358	2.96496	2.892142	3.010226	3.20649	3.264861	3.073154	3.09763	2.989712	3.225725	3.085866	3.150807	3.006121	2.809947	2.954137	3.28927	3.122781	2.878997	3.034747	2.987807	3.008977	3.044949	2.967955	2.779913	2.876498	2.900675	3.107107	3.055124	2.918985	2.878865	2.815184	2.762546	2.907609	2.933961	2.969718	2.960396	2.939424	3.114172	2.928164	2.997781	3.126589	3.187461	2.929035	2.886717	2.977124	2.911266	2.939424
BTBD9	3.909199	3.92916	4.094208	4.189131	3.856937	3.941972	4.277952	3.590668	4.627441	4.067513	4.040324	4.058649	3.861449	3.782039	4.322311	4.227955	4.159862	3.994814	4.080186	3.760601	3.917631	4.248532	4.255707	4.234714	4.420035	4.17303	4.87101	4.286687	4.345949	5.049198	4.42326	4.357496	4.880322	4.340511	4.495261	4.572294	4.624923	4.68571	4.245835	4.487944	4.67795	4.686924	4.070429	6.290343	5.42678	7.647058	6.289983	6.051135	6.482165
PARP15	3.136483	2.915904	2.828642	2.903239	3.007371	2.862865	2.812448	4.15239	2.860963	3.157895	2.94313	2.937622	2.726897	2.714625	2.920502	3.104332	3.04025	2.921624	2.857647	2.963013	2.785735	2.91019	4.273611	4.011097	3.822863	4.029283	3.628528	3.540745	3.478372	3.728022	3.449342	3.691477	3.448247	3.131535	3.386383	4.119631	3.44972	3.351246	3.159347	3.550925	3.78928	3.567579	3.63225	4.890714	5.977623	3.872199	5.580324	7.583811	5.163338
ARHGAP42	2.839844	2.68	2.611243	2.725344	2.820479	2.804532	2.70344	2.79509	2.845932	2.848047	2.99546	2.821382	2.7537	2.776626	2.775816	3.04556	2.710236	2.794628	2.978262	2.911522	2.894372	2.831307	4.317931	4.21413	4.293267	4.274809	4.190398	4.361651	4.33017	4.131179	4.663191	4.514937	3.911024	4.055432	4.357496	3.931218	4.604682	4.36078	4.179816	4.636028	4.02687	4.446139	4.087894	4.850959	4.666249	4.705684	5.050693	4.366804	4.568257
MFSD2A	4.36669	4.486914	4.466693	4.733072	4.398622	4.744082	4.373671	4.398266	4.435004	4.268863	4.791267	4.522047	4.467721	4.62946	4.590318	4.645855	4.803529	4.957623	5.137986	4.800221	4.606173	4.680896	5.566957	5.946894	5.657848	5.88902	5.869865	5.804854	5.800891	5.629698	5.693869	5.713192	5.736655	5.631114	6.118316	5.470239	5.470711	5.809773	5.925624	6.254978	5.679549	5.658699	6.113639	4.688488	5.587426	4.518425	5.142728	4.321323	4.502957
ATM	4.060884	3.844742	3.812265	3.755464	3.977004	3.568135	3.697759	4.166985	3.70289	3.55625	3.681585	3.744259	3.801401	3.704749	3.762242	4.011864	4.142785	3.855838	3.85547	3.840176	3.685957	4.035376	4.512619	5.065824	4.549421	4.69947	4.500329	4.522863	4.614682	4.632318	4.763385	4.308717	4.67676	5.012162	4.238448	4.615484	4.608571	4.481399	4.664087	5.007812	4.349956	4.878554	4.455202	4.207492	3.707086	3.681575	3.828303	4.215346	3.658998
FAM26D	3.678703	3.989205	3.591679	3.563781	3.610088	3.664572	3.714867	3.695631	3.968511	4.003216	3.742388	3.768764	3.598386	3.869062	3.899169	3.658793	3.760684	3.507736	3.697275	3.509324	3.747938	3.699226	3.892786	4.340635	3.972828	4.035018	3.815611	4.240113	4.162291	4.196362	4.075854	3.975909	4.29973	4.710143	4.208446	4.031954	4.072969	4.266149	3.991058	4.13739	3.730957	3.690236	4.126776	3.885726	3.368723	3.630311	3.382586	3.636165	3.598576
NPHP3	3.132455	3.160898	2.810166	3.363465	3.168427	3.11549	3.410227	3.347445	3.314547	3.221113	3.437621	3.114297	3.042778	3.181886	3.435363	3.509324	3.442884	3.070653	3.105865	3.228076	3.211559	3.471275	4.112839	3.87867	4.08629	3.917827	4.24828	4.29516	4.384141	4.339712	4.004939	3.922643	3.850876	3.578978	4.224546	3.699906	3.908887	4.289136	3.889518	4.245977	4.74459	4.720281	4.06811	3.179771	3.111291	3.312665	3.247406	3.518543	3.390448
ATG9B	3.300372	3.092566	3.398983	3.334405	3.474273	3.487504	3.176427	3.710398	3.253723	3.348952	3.545097	3.248856	3.629512	3.704532	3.443344	3.553972	3.094251	3.25099	3.55561	3.199053	3.374248	3.120704	5.150646	5.20684	4.808388	4.68761	4.745186	4.836042	5.022934	4.736723	4.950817	4.96049	4.80988	5.598936	5.248337	4.977632	5.467085	5.258778	4.97168	5.054039	4.84103	5.121529	4.887068	5.058963	5.65184	5.064268	5.40258	5.7077	4.39036
CXorf58	3.217378	2.97939	3.201509	2.98477	3.008152	3.083901	3.134067	3.071977	3.172444	3.172845	3.026366	3.225409	3.24214	3.102918	3.021586	3.023034	3.123508	3.27641	3.242313	2.994357	3.196729	2.962115	2.95789	3.182535	3.289094	3.229065	3.291316	3.160383	3.210205	3.029676	3.719611	3.25806	3.557795	3.971226	3.191445	3.311941	3.318576	3.60597	3.161995	3.275214	3.449342	2.983865	3.521557	4.067667	3.911637	4.123224	4.064202	4.100283	4.28192
EFCAB3	2.982291	3.105438	3.198372	2.96496	2.916285	3.027268	2.876375	3.113977	2.801723	3.054202	3.09582	2.823129	2.957646	2.894791	3.234367	2.869443	3.073484	2.889337	2.95265	2.99546	2.941026	2.669224	4.910527	4.137103	4.234166	4.134652	3.887443	4.080387	4.069893	4.206099	4.406203	4.494971	4.247709	4.949735	4.14855	4.628651	4.143109	4.075707	4.0823	4.346984	3.981135	4.23934	4.174015	6.35649	7.148264	4.39185	6.333841	5.045463	9.147869
TFAP2B	2.857462	2.905057	2.843191	2.860755	3.312927	2.788337	2.867065	3.02923	2.850346	2.833843	3.058406	2.93906	2.89171	2.933464	2.940031	2.916285	2.993141	2.768545	2.902419	2.983623	3.072268	2.922793	3.109047	3.009701	3.576872	3.42275	3.625968	3.588027	3.272665	3.265264	3.364937	3.303335	3.081328	3.225626	3.642296	3.323689	3.328198	3.404702	3.335898	3.221802	3.588185	3.241763	3.284395	3.752643	3.961875	3.789438	3.968827	4.038093	3.620138
CCDC13	5.535105	4.885771	5.234809	5.465858	5.158693	5.86858	5.71632	4.427948	5.31879	4.796815	5.174217	5.587644	4.916287	5.292715	4.896887	4.390798	5.048661	5.003438	5.075262	4.640257	5.575718	5.724381	5.291029	5.395531	5.417991	5.339302	5.612032	5.758317	5.58237	6.206697	5.648519	5.063769	6.086361	7.14181	6.434912	6.172376	5.57867	5.576078	5.320234	5.806836	5.476443	5.744468	5.915201	5.64635	5.048379	5.847325	5.082629	5.481874	5.977943
MRGPRX1	3.176335	3.317997	3.398178	3.393987	3.288601	3.328321	3.168864	3.494831	3.460713	3.368434	3.463346	3.442694	3.714867	3.361523	3.564863	3.591057	3.597887	3.472738	3.545974	3.537548	3.447531	3.292791	4.397891	4.457254	4.227674	4.060612	4.252487	4.077954	4.120382	4.524726	4.26123	4.255166	4.712715	5.764537	4.538292	4.310533	4.405886	4.297494	4.02968	4.368713	4.31493	4.028128	4.20901	4.420554	4.070429	4.343665	4.418029	4.263249	4.231917
HFE	2.950742	2.943036	2.902877	3.048433	2.737244	2.899863	3.21714	2.759335	2.719623	2.969356	3.189163	3.05043	3.057347	2.870515	2.988708	2.982434	2.984426	2.911785	3.030101	2.877563	2.915904	2.95265	4.789187	4.535917	4.695226	4.232343	4.143702	4.257427	4.228504	4.349302	4.718294	4.704176	4.374448	4.426506	4.650361	4.374163	4.616077	4.181959	4.633116	4.712715	4.334954	4.685443	4.709912	4.573176	4.550074	6.084283	5.369826	4.145015	4.453616
RLN3	4.172971	4.118608	4.055647	4.177241	4.066584	4.26527	3.937443	4.031986	4.039334	4.172971	4.285232	4.127104	4.014854	4.213215	4.174936	4.026385	4.168249	4.529259	4.297363	4.145767	4.199064	4.038257	4.78479	4.73462	4.935277	4.926166	5.210815	4.962234	4.782635	4.830968	4.816991	4.899288	4.705081	4.400937	5.084271	4.568127	4.769364	4.71932	5.155772	4.686626	5.205716	5.026855	5.098717	4.642943	4.57724	4.330687	4.056384	4.367061	4.135373
CSMD1	4.341747	4.058542	4.284339	4.114872	3.935741	4.172971	4.148874	4.107822	4.185765	3.993183	4.106846	4.099235	4.154709	4.277282	4.112776	4.224441	4.051601	4.174005	4.098912	4.126377	4.247322	4.201316	6.154464	6.107893	6.426707	6.325831	6.350506	6.539772	6.618452	6.630367	6.189983	6.333484	6.01769	6.419131	6.355663	6.147495	6.449462	6.104528	6.201091	6.448398	6.097898	6.296892	6.494606	4.899428	4.884109	5.011255	4.813221	5.098454	4.900554
MACF1	4.808913	4.177035	4.654625	4.171712	4.263871	4.666749	4.390124	4.810805	4.136978	4.351582	4.351013	4.68175	4.358437	4.201184	4.134482	4.546764	4.306495	4.225132	4.234564	4.253931	4.344191	4.485461	5.412765	4.425048	4.938201	5.111004	5.047232	5.459668	5.314061	5.192111	5.525636	5.244563	4.632834	4.27455	4.725894	5.142408	4.576262	4.849112	5.168312	4.601872	4.720281	4.86765	4.670607	6.288047	6.419131	6.404018	6.147495	5.728317	6.016023
ADAMTS20	3.038856	3.003508	3.152687	3.08024	2.852029	3.026207	3.027268	3.086001	2.803969	3.049088	2.88467	2.98477	3.095297	2.947217	2.82268	2.848662	3.057853	3.224805	3.189163	3.126218	3.044779	3.088218	3.994762	4.101593	3.988834	4.19935	4.037673	4.117974	4.080823	3.932228	3.80878	4.122903	4.007676	4.019028	4.168363	3.961875	4.181391	4.1222	4.196362	4.211272	3.979419	4.060002	4.142696	4.482241	4.491079	3.979123	4.184289	4.189325	4.069101
SALL3	3.264663	3.276684	3.138137	3.483179	3.486075	3.348182	3.377214	3.438104	3.176243	3.349322	3.274803	3.598859	3.560985	3.452174	3.313438	3.103481	3.27836	3.357777	3.29104	3.255516	3.451724	3.310286	2.872057	3.108022	2.994191	2.954574	2.901747	3.035725	3.191904	3.324935	3.086685	2.864796	3.207338	3.328399	2.863613	3.037172	3.032199	3.010072	2.952567	3.031435	2.934904	3.004496	2.901747	3.258519	3.05692	3.038608	3.150833	3.010443	2.903702
AGBL4	4.16098	4.369868	4.430917	4.731503	4.212032	4.357705	4.463453	4.398266	4.357909	4.012554	4.378654	4.495771	3.947521	4.522798	4.200194	4.08766	3.934968	4.257781	4.445042	4.303881	4.06534	4.097941	4.478961	4.996243	4.870663	4.882132	4.779247	5.089657	5.015539	4.815116	4.963849	4.49363	4.665091	5.170349	4.381546	4.838703	4.821308	4.72082	4.983572	5.22382	4.818794	4.725405	5.070834	5.589172	5.80331	5.81607	4.48942	5.077771	4.876578
FLJ13744	3.565541	3.962269	3.901205	3.752164	4.034532	3.639404	3.83	3.867005	3.856937	3.894582	3.706129	4.030746	4.146243	3.682816	3.698269	3.773798	3.654351	3.800249	3.756215	3.671744	4.076258	3.610585	4.629236	4.568741	4.885007	4.573176	4.695012	4.711781	4.645657	4.371092	5.035758	5.08693	5.030596	4.650594	4.65183	4.773768	4.517264	4.882271	4.474969	4.674119	5.002599	4.646892	4.842526	4.233861	4.639554	4.341454	3.533588	3.765735	3.754895
SLC17A8	2.75295	2.95431	3.210737	3.190267	3.058973	2.874191	2.691353	2.792872	3.05338	2.587033	2.66578	2.931959	2.800153	2.932065	2.76666	2.686203	2.895699	2.944764	2.775816	2.831197	2.986681	7.331923	3.28394	3.053156	2.75298	3.448247	2.881916	2.595386	2.813505	2.856607	2.776081	4.184785	2.876015	4.030246	3.281292	3.764969	3.377577	2.914781	4.517684	2.918077	2.99132	3.218188	3.596859	2.89415	2.96367	3.081979	2.806837	3.046786	3.002909
C11orf44	3.511136	3.552099	3.54764	3.488416	3.298099	3.625831	3.876106	3.101313	3.496574	3.459175	3.327065	3.449971	3.575269	3.721059	3.461992	3.373738	3.470049	3.495415	3.335525	3.340538	3.315938	3.345012	3.326624	3.371649	3.425077	3.637648	3.356835	3.588027	3.491677	3.539941	3.146345	3.446853	3.646347	3.828446	3.280649	3.618632	3.426961	3.395466	3.31213	3.225626	3.505219	3.085195	3.421924	3.704207	3.292689	3.379983	3.480136	3.223783	3.602155
SLFN13	3.189163	3.070727	2.956447	2.787835	3.301011	2.969791	3.149395	3.959434	2.914355	3.548762	3.197339	3.212798	3.947521	3.075515	3.201509	3.442555	3.596225	3.323681	3.11309	3.761708	3.027598	3.209659	4.853638	4.593779	5.270043	4.78062	5.889842	5.769004	4.907605	5.593625	5.679883	4.70493	4.8286	4.458379	3.86493	4.477276	5.419729	4.469872	4.771722	4.571787	5.47872	5.133722	5.006817	3.950728	4.373306	4.220299	4.691848	4.513813	3.701358
C12orf40	3.336706	3.367404	3.195422	3.113977	3.256244	3.282618	3.301591	3.285453	3.010503	3.238412	3.282087	3.260915	3.260685	3.291407	3.288921	3.245909	3.24715	3.07418	3.319808	2.885498	3.423617	3.170956	3.724801	3.739741	3.805883	3.731955	3.836283	3.707386	3.992603	4.01761	3.510718	3.587652	3.685165	3.764832	3.781552	4.147709	3.713018	3.559318	3.951297	3.467469	3.666229	3.618632	3.568224	6.79302	5.899291	6.757452	4.837114	4.972368	6.371865
WDR65	3.728399	4.051408	3.840176	3.861359	3.761708	3.818481	4.096801	4.007131	3.617592	3.677095	3.684252	3.7	3.758059	4.103109	3.589683	3.664572	4.031259	3.748303	3.718279	3.790287	3.980129	3.891037	4.076943	4.03235	3.910404	3.955314	3.916383	3.816982	3.9064	4.200932	4.009204	4.147837	3.506344	3.874932	4.08272	3.965892	3.868109	4.002373	3.879666	3.861828	3.691131	4.158454	3.770465	4.182822	4.379818	4.884261	4.484642	4.487802	4.166659
ADAMTS15	5.24563	5.168076	5.35767	5.222837	4.90347	5.528722	5.425724	5.089634	5.198413	5.027558	5.155555	5.262592	5.15629	5.226733	5.121704	5.125427	4.948851	5.138534	5.068629	5.028796	5.023807	4.980793	5.055201	5.034589	5.266219	5.052672	5.479234	5.405379	5.51351	5.523937	5.594914	5.328478	4.749197	5.011405	5.150323	4.534696	4.950265	5.33303	4.942719	5.187954	5.064987	5.297543	5.047835	5.777677	5.331928	4.801485	5.267886	4.699776	5.523665
FLJ31713	4.006064	3.747371	3.964551	3.947279	3.651146	4.035773	3.868485	3.749162	3.778781	3.723276	3.576241	3.959869	3.912129	3.982731	3.880634	3.681802	3.755464	3.845362	3.872468	4.059147	3.681802	3.9602	6.45088	6.210534	6.650309	6.590442	6.828988	6.869746	6.45088	6.498531	6.926313	6.675756	6.940831	7.828313	7.066294	6.507824	6.854288	6.627054	6.710542	7.103209	6.709747	6.737643	6.913694	6.148187	5.339993	6.194133	6.063991	5.810255	6.240977
EDARADD	3.954346	3.755464	3.808133	3.576241	3.988843	4.04228	3.592193	3.701487	3.715353	3.894772	3.976073	3.809599	3.746578	3.859775	3.91955	3.856072	3.820447	3.825107	3.614125	3.708944	4.115656	3.845166	3.527735	3.686417	3.282601	3.622638	3.446148	3.492388	3.366819	3.522391	3.363015	3.431893	3.446494	3.43457	3.374472	3.786333	3.296161	3.904054	3.611689	3.664434	3.516809	3.650612	3.657266	3.517866	3.330226	3.210628	3.266259	3.497052	3.347264
CYP4Z2P	3.184993	3.126028	2.955944	3.118721	2.991498	3.181501	3.014151	3.115156	3.138487	3.260473	3.291885	3.090364	3.02144	2.993141	3.097201	3.095297	3.27935	3.078352	3.102467	3.030611	3.228076	2.905562	2.714973	2.973766	2.790793	2.89185	2.768435	2.92452	2.933961	3.129935	2.674227	2.694075	2.962792	3.138802	2.679013	3.037888	3.034284	2.99579	2.665198	2.786624	2.84359	2.690617	2.793983	3.430479	3.40427	3.71545	3.45188	3.532745	3.642296
C18orf15	4.188979	3.796517	3.556512	4.0622	3.700323	4.058323	3.814053	3.401722	3.628902	3.808133	3.482824	3.779908	3.579823	3.778579	3.875527	3.747938	3.875527	3.921228	3.983588	3.827721	3.763354	3.516963	3.887852	3.527376	3.673994	3.903144	3.968554	3.538959	3.462493	3.45685	3.515715	4.241525	3.792124	3.448247	3.625024	3.902995	3.437533	3.596193	4.118811	3.338061	3.475376	3.716969	3.38567	3.765413	4.005853	3.420192	3.549665	3.569245	3.663123
MUC19	3.62736	3.233504	3.596225	3.465679	3.402042	3.482592	3.327877	3.405216	3.43453	3.45599	3.372166	3.527679	3.323681	3.462735	3.365197	3.338787	3.597067	3.352396	3.624171	3.151021	3.320456	3.543035	2.998188	3.290926	3.355469	3.436885	3.329502	3.376487	3.419847	3.275452	3.123094	3.172753	3.311941	3.29051	3.524998	3.87588	3.217551	3.308086	3.531909	3.239642	3.447166	3.42275	3.251862	3.096286	3.569551	3.40625	3.168892	3.092967	3.269252
KLHDC7A	4.327654	4.453203	4.72322	4.607506	4.639905	4.374876	4.445191	3.73104	4.131144	4.330109	4.345828	4.52527	4.389603	4.121771	4.459162	4.37209	4.510896	4.532224	4.204607	4.069999	4.447398	4.102356	3.450966	3.976717	3.527376	3.86389	3.736883	3.917006	4.039799	3.651371	4.034607	3.744518	3.652661	3.892115	4.196362	4.098828	4.229161	4.339712	4.012994	4.23957	4.031329	3.95575	4.111034	5.468154	5.697182	4.60443	6.120192	4.806787	5.612494
C11orf72	5.831503	6.269935	6.012396	6.171617	6.55397	6.137656	5.920761	5.859536	5.696819	5.905134	6.170047	5.833146	6.093224	6.179854	6.088016	6.012023	5.696819	6.338191	5.909309	6.527979	6.359904	6.175433	4.696972	4.633116	4.615337	4.61365	4.739361	4.924191	4.707047	4.726702	4.720146	4.503247	4.544229	4.531275	4.970579	4.457947	4.487406	4.569292	4.618625	4.75257	4.604682	4.723449	4.519013	3.721713	3.939584	3.627056	4.938846	3.980011	4.123793
CNTNAP4	2.427324	2.689135	2.585099	2.660169	2.58551	2.469983	2.529512	2.556601	2.628763	2.465671	2.776357	2.569275	2.535274	2.443548	2.517636	2.582016	2.555509	2.501741	2.443548	2.552877	2.49832	2.547708	2.776081	2.862443	2.674227	2.793983	2.690617	2.863613	2.903702	2.707666	2.802476	2.912805	2.580804	2.64205	2.686995	2.580804	2.665198	2.697558	3.023261	2.704692	2.680919	2.902673	2.764317	2.704692	2.803943	3.087169	2.729554	2.697558	3.018909
C1orf127	5.507379	5.930503	5.551249	5.823024	5.755769	6.090962	5.703112	5.179916	5.504936	5.618026	5.492429	5.684414	5.645724	5.772956	5.861862	5.690322	5.628193	6.058093	5.676002	5.708273	5.944331	5.817424	5.545754	5.757076	5.961791	5.873383	5.816587	6.129865	6.276114	5.764876	6.055185	5.977623	5.831141	5.849171	6.114339	5.575149	5.847511	5.914352	5.752596	5.847511	5.870653	5.775113	5.931333	5.650768	5.379009	6.224045	5.856854	6.005312	5.969139
AGBL1	3.535076	3.607885	3.446053	3.30634	3.228948	3.682574	3.390844	3.509943	3.263268	3.201095	3.334981	3.545176	3.27175	3.649493	3.434157	3.276684	3.364253	3.589433	3.485906	3.436836	3.677585	3.354492	3.790148	3.558117	3.471957	3.720267	3.82381	3.764969	3.577074	3.853936	3.834464	3.386025	3.968827	4.025162	3.894019	4.211788	3.738699	3.927198	3.765106	3.896793	3.831204	3.694669	3.540424	4.118811	3.737203	4.457539	4.75367	3.939043	3.783169
FLJ34503	3.332744	3.107398	3.112172	3.104154	3.27989	3.100679	3.040505	3.041096	3.536827	3.143794	3.214597	3.049207	2.982867	3.163415	3.024383	2.977404	3.041632	3.162002	3.053545	3.155953	2.984942	3.078211	3.201366	3.324144	3.234453	3.434111	3.340003	3.613246	3.582837	3.387593	3.505718	3.543306	3.368356	3.04918	3.249146	3.487755	3.303335	3.550925	3.501724	3.293472	3.291316	3.545004	3.526844	4.049968	4.443208	4.179816	4.83082	4.126261	3.927776
CCDC79	3.458295	3.595677	3.653466	3.538964	3.413131	3.610088	3.381715	3.512707	3.647306	3.60372	3.625831	3.880295	3.603112	3.742963	3.609521	3.735509	3.895204	4.010536	3.551931	3.628091	3.468287	3.768557	3.785251	3.444033	3.506344	3.48901	3.519254	3.771402	3.466761	3.918364	3.442553	3.574387	3.855183	3.430113	3.629997	4.155706	3.805883	3.644927	3.595913	3.997886	3.565172	3.60457	3.466761	3.713287	3.769598	3.723582	3.373931	3.453975	3.810598
MYO1H	3.923596	3.386417	3.493093	3.272585	3.551558	3.825107	3.408248	3.438104	3.445468	3.508108	3.712445	3.496574	3.619865	3.402232	3.480144	3.572746	3.556128	3.636091	3.413131	3.399173	3.367037	3.345012	4.194634	4.89512	4.271357	4.174687	4.343665	4.447663	4.181959	4.251296	4.624481	4.810713	4.217361	4.832878	4.369708	4.614423	4.208446	4.445171	4.616661	4.396429	4.379244	4.101465	4.166926	6.15647	6.700872	5.442686	5.926939	6.569482	5.896059
ASB14	3.916781	4.330554	4.088528	4.316935	4.202353	4.369149	4.294538	3.895003	4.012784	4.2123	4.304123	4.144334	4.134118	4.287768	4.163851	4.171438	3.984169	4.171047	3.991301	4.189131	4.021188	4.112776	5.541673	5.247021	5.242159	5.121105	5.27954	4.897253	5.602695	5.392648	5.806836	5.294309	5.02366	5.725014	4.757125	5.391616	4.997839	5.205108	5.039596	4.924191	4.688488	4.981276	4.924443	5.988019	5.764061	6.532512	5.720063	5.971854	5.801743
RPTN	2.965563	3.263122	3.136483	3.075308	3.147101	3.105694	3.017429	2.827492	3.08496	2.838816	3.052954	2.996932	3.301224	3.130033	2.895807	2.874881	2.713883	3.123508	3.132105	2.843872	2.796853	2.895146	3.462656	3.301377	3.249374	3.171407	3.18912	3.060963	3.201783	3.211043	3.247406	3.572481	3.299308	3.447166	3.641047	3.36062	3.365481	3.431547	3.391563	3.390622	3.331008	3.076431	3.524557	3.507219	3.06866	3.09693	3.583624	3.065131	3.831061
CCDC150	3.462328	3.890803	3.629512	3.897238	3.813673	3.626172	3.522181	3.536827	3.727956	3.629123	3.77967	3.793398	3.788066	4.04307	3.392558	3.709054	3.620313	3.600418	4.002817	3.761549	3.51286	3.577833	4.347304	3.90362	4.447369	4.668845	4.72617	4.477402	4.255846	4.24125	4.151646	4.416283	4.400937	5.147329	4.47715	4.08164	4.105244	4.341025	4.174154	4.213723	4.454896	4.385123	4.052031	3.252278	3.268442	3.300111	3.302503	3.310787	3.135165
C2orf61	3.913002	3.837378	3.828863	3.680871	3.942472	3.857495	3.836014	3.113817	3.492709	3.796365	4.243079	3.582308	3.787141	3.7	3.73104	3.737552	3.736088	3.918482	4.225897	3.909031	3.802134	3.549307	4.972368	5.338485	4.920161	5.030754	5.170047	5.298717	4.877991	5.235185	5.130017	5.062009	4.640252	4.099362	5.083567	4.394343	4.30164	5.038521	4.994479	5.087935	5.110862	4.950948	5.090954	5.304238	4.717665	5.190867	5.096284	5.675641	4.980624
FAM9B	2.964446	3.008481	3.061097	3.283985	3.040046	3.246509	2.736566	3.045207	3.078992	2.775197	3.093492	2.919452	3.043453	2.808104	3.002586	2.939196	2.971557	3.104728	2.95927	3.000044	3.1377	3.057853	3.714171	4.224279	3.724801	3.543473	3.758796	3.410865	3.695487	4.400808	3.776047	3.770152	4.69861	5.292502	4.753909	4.457947	4.155009	3.73163	3.562209	3.609506	3.61218	3.324517	3.93788	4.492977	4.142107	4.462296	4.371092	4.792398	4.831257
FLJ40288	6.151059	6.709901	6.395178	6.333952	6.467116	6.968992	6.46203	5.970406	6.331461	6.070195	6.537999	6.552585	6.479382	6.752251	6.537999	6.303286	6.647135	6.927571	6.402434	6.616631	6.52829	6.270966	4.882828	4.524245	5.13191	4.746829	5.091109	4.869942	5.117096	4.920472	5.179994	5.241285	4.874324	4.691467	5.486039	4.727701	4.990647	5.216654	4.397891	4.806392	4.808654	4.735596	5.10509	4.947467	4.572867	5.051371	4.76982	5.137107	5.53595
HYDIN2	3.510496	3.556128	3.373738	3.436032	3.450938	3.532305	3.243868	3.348952	3.570401	3.479182	3.519121	3.595105	3.633997	3.621583	3.585703	3.619683	3.426376	3.708385	3.447359	3.586367	3.499688	3.28246	3.593455	3.721113	3.342248	3.662506	3.544374	3.638248	3.728168	3.54092	3.277904	3.589254	4.02055	3.371649	3.856196	3.834464	3.749667	3.607305	3.43457	3.500462	3.558478	3.508464	3.726972	3.294938	3.36728	3.176087	3.924202	3.072357	3.119204
DNAH17	3.486833	3.44978	3.17056	3.279733	3.286378	3.349905	3.489906	3.34424	3.221485	3.435363	3.419281	3.52824	3.508658	3.600901	3.466613	3.319417	3.679046	3.571965	3.42272	3.571456	3.586748	3.504017	4.571247	4.714511	4.5913	4.614682	4.529526	4.639402	4.455502	4.534289	4.794434	4.786157	4.821591	5.137249	4.99291	4.56342	4.690778	4.656665	4.698356	4.837114	4.747925	4.585164	4.973264	5.343335	5.94332	5.673859	5.318404	5.581918	5.501907
FLJ32955	3.489501	3.364983	3.430726	3.514923	3.290271	3.429427	3.531948	3.137873	3.603564	3.169361	3.345586	3.374411	3.56538	3.244208	3.342932	3.324811	3.504641	3.538601	3.219472	3.246509	3.236089	3.428868	3.184633	3.309951	3.203041	3.46483	3.295391	3.162513	3.400591	3.451141	3.256336	3.099309	3.286517	3.787341	3.463073	3.725318	3.642932	3.593113	3.431547	3.237684	3.594135	3.017565	3.224194	4.327712	4.63338	5.233153	4.980102	4.801485	4.030532
TMEM145	4.034018	4.067198	4.193804	3.852892	4.064879	3.913525	3.774171	3.739499	4.189799	3.984366	4.040324	4.140912	3.983173	3.98708	3.994315	3.629317	3.785082	4.011864	4.008593	4.273709	3.662062	3.834148	4.20078	4.05217	4.025881	3.869124	4.024888	4.067511	4.204154	3.978843	3.897387	4.0228	4.170898	3.915922	4.155706	3.896013	3.772163	4.029001	3.886899	3.829572	3.820806	3.945876	3.892115	3.811525	4.689199	4.526083	4.191849	3.933829	4.33805
C15orf32	3.007574	3.092185	3.076459	3.628902	3.082025	3.095297	3.115851	3.006826	3.081952	3.196172	3.245205	3.251868	3.268659	3.074382	3.27935	3.053184	3.269757	3.177374	3.302317	3.155953	3.07145	3.1072	4.520256	5.364584	4.952145	4.710143	5.085202	5.185835	5.303454	5.030333	4.638287	4.851945	4.854381	4.555983	5.044586	5.397999	4.813472	4.601995	4.689347	4.627919	4.637869	5.007258	4.737775	4.964107	4.795191	5.742816	5.751577	5.03878	4.980624
TSGA10IP	5.597821	5.498034	5.545333	5.571185	5.047489	5.450823	5.736375	5.332381	5.31879	5.317385	5.051698	5.554363	5.255034	5.731275	5.405342	5.125169	5.278119	5.412802	5.452554	5.357976	5.354338	5.383461	5.956553	6.139904	6.164655	6.222257	6.488175	6.437006	6.528441	6.320854	6.378071	6.107332	6.048365	5.635655	6.576489	5.881013	5.951787	6.466725	6.242991	6.13297	6.316379	6.305198	6.240586	6.826757	6.5634	7.170278	7.050076	6.361699	6.632369
CCDC140	3.937693	3.996585	3.999842	3.826614	3.720414	3.88708	3.881482	4.201661	3.768978	3.551931	3.817099	4.019853	4.052026	4.182366	4.048456	4.149617	3.928446	3.844228	3.839558	3.663212	3.851614	3.964162	3.773197	3.880239	3.752192	3.676765	3.695487	3.786932	4.033368	3.779906	3.747734	3.77174	3.893447	4.09606	3.762703	3.900827	3.661677	3.74875	3.68958	3.967326	3.518891	3.892912	3.790294	3.922778	3.875598	4.289136	4.099952	3.776456	4.272891
C17orf78	3.379814	3.477483	3.398766	3.285453	3.265076	3.304233	3.237499	3.115321	3.166926	3.368434	3.503463	3.367203	3.093176	3.519717	3.287065	3.320301	3.628592	3.479182	3.280184	3.283099	3.931662	10.614593	3.745139	3.456293	3.557268	3.436025	3.583142	3.550554	3.247843	3.517484	3.658698	3.479035	3.646347	3.961875	3.627056	3.604037	3.54682	3.451667	3.59022	3.477019	3.505718	3.428728	3.612905	3.49502	3.079477	2.978952	3.042063	3.06866	3.404575
TEKT5	5.460254	5.627559	5.854176	5.901359	5.713249	5.854967	6.017215	5.768406	5.914737	5.524646	5.892558	5.887575	5.563749	6.199451	5.599209	5.712253	5.63795	5.796791	5.646218	5.861523	5.695566	5.488403	4.183691	4.935595	4.228091	3.929258	4.314767	4.04525	4.495869	4.281366	4.209257	4.130014	4.036745	3.568224	4.141635	3.933968	3.942709	4.012165	4.117417	4.190974	4.30661	4.458084	4.403452	4.54865	4.68883	4.872834	4.279322	4.405046	4.894846
KSR2	4.067771	3.736617	4.029541	3.885421	3.977253	4.052582	4.254107	3.86985	3.911154	3.903918	3.938705	3.68403	4.100645	3.954028	3.832715	3.963054	4.123669	3.70289	3.963694	3.907489	4.227701	3.776423	4.758797	4.742224	4.302696	4.4981	4.478598	4.794129	4.538859	4.486574	4.33412	4.363558	4.344211	4.275365	4.469722	4.360341	4.331294	4.755326	4.657889	4.298198	4.482859	4.107908	4.764815	3.799272	3.739885	4.354673	3.670396	3.372095	4.168363
PAX1	3.596716	4.088528	3.653466	3.726326	3.739133	4.023313	3.984018	3.906512	3.869062	3.790022	3.706129	3.767847	4.002541	3.883729	3.835454	3.793504	3.933499	3.801972	3.757035	3.691835	3.776725	3.515256	4.480094	4.173298	4.210108	4.237983	4.069893	4.147709	4.577934	4.293154	4.380336	4.539708	4.360926	4.703918	4.777614	4.445495	4.311397	4.488802	3.963185	4.496	4.158961	4.018736	4.121209	4.706927	3.687665	3.98704	4.542976	3.415638	3.967735
TDH	4.962571	5.339017	5.239795	5.588633	4.621103	5.419321	4.936631	4.584065	5.198413	4.881099	5.09167	5.351277	5.179334	5.348486	5.064526	5.150504	5.025688	5.572611	5.242314	5.636144	5.150688	4.980245	4.803145	4.448243	4.616661	4.866232	5.152202	5.187507	5.197006	5.005766	5.312003	4.754202	4.824619	4.875158	5.084271	4.778563	4.80988	4.724996	4.924317	4.982841	4.821449	4.971823	4.799761	4.775906	4.308324	6.098252	4.691237	3.804492	4.847968
SERPINA9	6.101817	6.137656	5.931514	6.349524	6.204774	6.506658	5.878856	6.610751	6.076191	5.796367	5.86076	6.038992	6.049035	6.223933	6.222575	6.039331	5.464205	6.238429	5.906622	5.904681	6.482798	5.932209	3.963573	4.094552	3.94855	3.927056	4.338857	3.929602	4.079384	4.290323	3.722781	3.811049	4.483574	3.836746	4.057865	3.894019	3.849847	3.785856	3.735639	3.651215	4.090948	4.196892	4.162687	5.077012	4.772131	5.763583	5.089021	5.405046	4.528531
FBXL21	3.537208	3.369368	3.93419	3.307851	3.467599	3.761923	3.349501	3.533507	3.755846	3.506499	3.541811	3.371546	3.479329	3.499947	3.399352	3.279192	3.650476	3.554507	3.550175	3.653346	3.682154	3.580214	4.065297	3.89155	3.902416	3.588947	3.865874	3.718945	3.96924	3.744209	4.050241	3.594743	3.963345	3.93788	4.087475	3.99558	3.846695	3.859126	3.484747	3.908054	4.212649	3.529657	3.915402	4.301887	3.775298	3.996721	3.704207	3.947608	3.921718
AKAP2	3.156832	3.054202	3.595105	3.358194	3.268659	3.32594	3.276254	3.197785	3.095297	3.270815	3.07401	3.000717	3.161114	3.282147	3.174909	3.388002	3.219027	3.170183	3.212171	3.362746	3.063571	3.074871	4.99038	5.141828	5.146726	4.888361	5.502696	5.678776	5.57737	5.430406	5.332745	5.039596	5.769331	6.196547	5.661011	5.233455	5.247339	5.374334	4.929574	4.858867	5.411897	5.173163	5.051371	5.734064	5.332496	6.353989	5.465856	5.995193	6.703652
MRGPRX4	3.182398	3.401912	3.33524	3.534715	3.220906	3.248678	3.223103	2.853207	3.001986	3.339756	3.296743	3.282277	3.316912	3.52303	3.440459	3.104491	3.369368	3.579509	3.361523	3.735509	3.337165	3.340407	4.78292	4.952449	4.591049	4.565465	4.690939	4.869512	4.660048	4.754202	4.911554	4.75909	5.120009	4.664316	4.938846	5.092743	4.761379	4.613423	4.744448	4.760983	4.951643	4.812532	4.900113	4.608005	4.643443	4.908665	5.272351	5.548897	4.938201
A2ML1	3.86357	3.935948	3.699783	3.902082	3.902082	3.944692	3.66035	3.597715	3.595312	3.966068	3.520294	3.845583	3.62317	3.927128	3.99472	3.773195	3.628592	3.589878	3.793907	3.483386	3.885815	3.798434	3.412897	3.613703	3.421195	3.623683	3.543473	3.678169	3.59924	3.525339	3.49502	3.847269	3.64725	4.076676	3.660046	3.524856	3.685711	3.651718	3.584293	3.549665	3.672073	3.558478	3.508464	4.225065	3.658441	4.183413	4.104521	3.54666	4.044971
CPO	4.056621	3.656693	3.89189	3.825107	3.70076	3.725587	4.004579	3.686287	3.770934	3.990652	4.085442	3.793398	4.193587	4.004174	3.810155	3.535409	4.09334	4.11324	3.767669	3.562427	3.886932	7.292453	5.324585	4.45695	4.258002	4.56128	4.669967	4.642943	4.399006	4.102406	4.322972	4.38756	4.24024	4.93058	4.82572	4.317402	4.449952	4.183972	4.427385	5.072311	4.606594	4.419447	4.310117	4.041145	4.253579	4.316769	4.225369	3.871215	3.887166
GPR6	4.737171	5.022106	4.982473	4.966101	4.815137	5.026553	4.758458	4.367166	4.869173	4.941978	4.651584	4.95111	4.98278	5.438787	5.052599	4.773863	5.056125	5.115581	5.110542	5.09261	5.275907	4.792643	3.868109	4.370047	4.24125	4.189891	4.27304	4.166659	4.655926	3.982411	4.715651	4.510428	5.054924	4.982841	4.545472	4.280501	4.351873	4.537117	3.913837	4.289372	4.343058	4.036994	4.315406	4.328787	4.684694	4.091467	4.293056	4.077569	3.933081
MDS2	3.143412	3.21503	3.236298	3.148259	3.179264	3.215568	2.963544	3.044779	3.221485	3.120306	2.984426	3.291407	3.367968	3.127814	3.283985	3.154882	3.273916	3.276044	3.028803	3.518251	3.176737	3.181181	5.406303	5.770563	5.744828	5.759621	5.570622	5.801572	5.939676	5.868795	5.944729	5.712561	5.906091	6.113986	5.774919	5.664487	5.541673	5.960382	5.747247	5.895513	5.781145	5.669783	5.78443	5.069053	5.166994	4.987285	5.623921	5.19355	5.401843
RQCD1	6.410349	6.598357	6.839576	6.350088	6.765593	6.918972	6.774819	7.385959	6.850976	7.228899	7.491022	7.004203	7.43607	6.880509	7.157678	7.083804	7.228899	7.230379	7.336459	7.412245	6.950825	6.193585	6.365232	6.950461	6.368988	6.504343	5.932693	5.133299	5.439045	5.497326	4.245835	5.546487	6.426707	4.714511	6.879788	5.856151	6.227588	6.661383	6.767993	4.827611	6.794387	6.382376	7.342334	8.596258	8.992653	8.162898	9.029991	9.275806	9.066394
GJD3	4.737171	4.806041	5.088399	5.062771	4.761013	4.714442	4.68175	4.49531	4.805107	4.782029	5.084394	4.739148	4.768671	5.090389	4.714765	4.545767	4.686005	4.770815	4.862177	4.990562	4.783278	4.671924	5.221266	5.486976	5.219933	5.197594	5.215378	5.52161	5.540671	5.495383	5.210513	5.25045	5.19002	5.284341	5.571111	4.890714	5.016792	5.676899	5.263636	5.249505	5.054676	5.250713	5.337394	5.026855	5.216266	4.992267	4.551249	4.547146	4.737517
HOXC12	4.01682	4.095429	4.043317	3.710323	3.905356	3.816183	3.879527	4.036397	3.837005	3.830643	4.197489	4.123377	4.102356	4.224226	3.898748	3.790664	3.937253	4.074992	3.830893	3.795127	3.721677	3.708385	4.189079	4.290323	4.105646	3.77781	3.908887	3.991607	4.159732	3.945465	3.875098	4.059728	3.889518	3.668865	4.252487	3.600762	3.775298	4.098977	3.814709	3.784357	4.025765	3.860039	3.751619	4.139423	4.025765	5.015375	4.413931	4.010599	4.028128
VNN3	2.663917	3.135127	3.177686	2.814296	2.86589	2.971008	2.876719	2.944949	2.99392	3.000164	2.873052	2.903501	2.98071	2.958172	2.716564	2.913867	2.634527	3.041209	2.805108	3.136188	2.74834	2.740315	3.102869	3.3355	3.05461	3.231897	3.678022	3.500634	3.572031	3.181155	2.984236	3.18068	3.136606	2.971251	3.146817	3.224598	3.109508	3.364281	3.25207	3.125414	3.140483	3.393039	3.618952	4.452822	4.643213	4.742352	4.470836	4.19017	5.226461
MYEOV2	3.464026	3.760144	3.643512	3.56538	3.348487	3.739499	3.520906	3.719508	3.733581	3.819407	3.681266	3.567437	3.502643	3.687046	3.733662	3.635214	3.645979	3.855658	3.693046	3.52824	3.694286	3.561196	5.67343	6.142618	6.206697	6.566409	5.95004	6.087585	6.377745	5.94001	5.946261	6.134108	6.010902	6.22025	6.262217	5.858618	5.86711	5.951062	5.963726	6.049768	6.059523	6.043122	6.372807	5.463658	5.497912	5.776754	5.775113	5.565624	5.822227
FERD3L	3.842977	4.164793	4.050416	4.025902	4.054182	3.964551	3.616008	3.846738	4.01073	3.841004	3.956374	4.104848	4.09334	3.978961	3.928293	4.107714	3.984584	4.000953	3.876512	4.308924	4.072484	3.97338	4.932398	5.66655	5.11792	5.309126	5.273747	5.607057	5.367665	5.121658	5.184138	5.347776	5.032569	5.187662	5.600166	5.112398	4.787546	5.190867	5.052893	5.454864	5.487122	5.255056	5.47298	5.065255	5.413213	5.992817	4.686175	4.737019	5.287319
DEFT1P	4.05002	3.982086	3.806123	3.902974	3.817842	3.687185	3.518068	3.438104	3.608804	3.726326	3.404846	3.621173	3.749553	3.814292	3.613515	4.210649	3.760684	3.957642	3.876727	3.689358	3.542665	3.666388	4.739057	4.823716	4.864009	4.202061	4.549546	4.668563	4.702177	4.580767	4.777049	4.451062	4.694346	5.035168	5.251724	5.135356	4.74823	5.189143	4.56075	4.882271	4.811009	4.431535	5.062262	4.052588	4.183972	5.665122	4.889781	4.193226	4.154039
DEFB104A	3.55507	3.467963	3.711392	3.313624	3.863388	3.499263	3.632224	3.423789	3.510356	3.568875	3.623011	3.558883	3.55561	3.832914	3.675691	3.942383	3.85677	3.829716	3.746088	3.764506	3.615463	3.520679	4.333691	3.787088	3.823661	3.866423	4.14066	3.987342	4.073237	4.134652	4.24502	3.934107	4.05078	4.276028	4.150604	3.918657	4.051439	4.076544	4.010599	4.090549	3.901425	3.935696	4.204458	3.674336	4.015845	4.60605	4.097615	4.061399	4.069101
NLRP14	4.382858	4.518496	4.486914	4.800903	4.444552	4.656637	4.508944	4.342772	4.600614	4.362822	4.448354	4.543299	4.45173	4.428448	4.49531	4.307788	4.750213	4.589257	4.488949	4.95471	4.252485	4.56341	5.83892	6.649913	6.154991	6.425317	6.240205	6.100046	6.622578	6.286353	6.44665	6.294537	6.561583	7.558596	6.524309	6.253553	6.297793	6.755179	6.42175	7.111215	6.254978	6.176654	6.432843	6.67538	5.348557	6.236306	6.43777	6.507455	6.342886
DGKB	2.721373	2.694069	2.521521	2.725942	2.594378	2.623519	2.781979	2.659864	2.728729	2.649346	2.772496	2.959848	2.619534	2.750061	2.711886	2.63602	2.719897	2.776769	2.700738	2.702151	2.796853	2.653275	3.63063	4.350633	3.765259	3.528361	3.503528	3.927776	3.670065	3.673069	3.889173	4.001418	4.016451	4.326862	4.136531	4.076172	3.701212	3.760504	3.60713	4.060612	3.871646	3.354391	3.635045	3.920835	3.994246	4.397617	4.226679	4.161394	3.755768
NLRP13	4.43897	4.698171	4.566319	4.65585	4.513355	4.83677	4.791828	4.15934	4.590073	4.564872	4.491194	4.904178	4.537094	5.07591	4.858741	4.636391	4.520709	4.690535	4.878604	5.23698	4.660994	4.581718	4.067511	4.826141	4.100895	4.152778	3.851654	4.229536	4.15998	3.86858	4.229536	3.831958	4.097999	4.358036	4.219408	4.292797	4.370501	4.661771	4.238448	4.44073	4.087618	4.334813	4.691979	4.516838	4.644863	4.540289	4.646486	3.757159	4.258843
NLRP8	4.01019	4.161612	3.939308	4.027556	3.842977	4.159716	4.101667	3.879683	4.267314	4.168846	4.085039	4.162781	4.083896	4.407845	4.160737	4.248532	4.065845	4.403962	4.102109	4.38259	4.023941	4.051408	4.129205	4.270014	4.284172	4.036745	4.179816	4.343944	4.6872	4.556712	4.39216	4.508983	4.162291	4.643865	4.44193	4.68748	4.464206	4.113376	4.16553	4.570528	4.186121	3.787602	4.17969	4.113817	4.402609	4.358301	4.373006	4.434953	4.359448
NLRP9	3.822973	4.180653	4.3323	4.074496	4.008989	4.314184	3.816183	3.7579	4.023063	4.387147	4.104419	3.857495	3.915023	3.95046	4.077122	4.059505	3.936893	4.176401	4.138145	3.995842	3.97835	3.921001	4.262046	4.468661	4.672193	4.718431	4.770481	4.49013	4.900113	4.498372	4.702029	4.567325	4.783735	4.865542	4.609298	4.552819	4.818794	4.611911	4.412762	4.697835	4.68571	4.329052	4.538292	4.605089	5.067536	4.768813	4.312383	4.409535	4.506717
TAF5	6.254351	6.244373	6.308585	6.156796	6.404536	6.02939	6.449063	6.523341	6.652705	6.347482	6.098394	6.339328	6.202854	5.857216	6.333833	6.37456	6.086433	6.108549	6.028562	6.256641	6.362092	6.183057	7.457061	7.103209	7.161327	7.155079	7.251146	7.197302	7.409281	7.013664	6.858597	7.136466	7.244188	7.062691	6.055185	7.000639	7.322328	7.422165	7.143697	7.316974	6.807363	7.321192	7.441437	6.180813	5.519608	6.289802	5.853117	5.157362	5.126309
TAS1R2	3.589878	3.457863	3.599088	3.552015	3.38188	3.774447	3.969957	3.502462	3.392719	3.532827	3.678508	3.465679	3.60262	3.575113	3.511623	3.632224	3.41553	3.69108	3.421619	3.497236	3.566005	3.854161	3.607995	3.867215	3.78396	3.839546	3.883922	3.871936	3.7885	3.941321	3.569839	4.016181	3.658569	3.972971	3.867543	3.603024	3.380164	3.833488	4.100606	3.936093	3.736531	3.8402	3.76208	3.942709	3.676765	3.941963	4.119361	3.323917	3.773755
ITGB1	9.74054	9.975462	9.886392	9.898853	9.762414	9.804911	9.781233	9.733396	9.831064	10.13148	9.979575	9.275566	9.890209	9.250745	9.825071	9.93628	10.168163	9.411795	9.891476	10.294672	9.595077	9.334093	7.219548	6.587522	7.634084	8.338707	7.262553	6.94315	6.874754	6.605362	6.565977	7.016947	7.341478	6.046633	7.442217	6.783437	7.213953	8.180602	8.037824	7.01512	7.718464	7.667554	7.603914	11.253508	11.057767	11.062635	11.381567	11.221493	11.571334
PCSK6	3.774447	3.574323	3.939308	3.643701	3.896652	3.561509	3.620486	3.523648	3.398508	3.465424	3.528449	3.804122	3.761923	3.614876	3.654205	3.635358	3.718591	3.740904	3.577833	3.93784	3.807055	3.724015	5.177313	4.778706	5.071578	4.971391	4.915611	5.202654	5.61315	5.296669	5.083069	4.982696	5.071578	4.965157	4.882828	4.843759	5.079442	5.104832	4.88307	4.824003	5.18382	4.964385	4.726413	6.5634	5.875694	5.889184	6.069058	6.643869	6.341111
ZNF341	5.505598	5.677355	5.505598	5.514796	5.55593	5.734893	5.771531	5.373988	5.891963	5.513469	5.47354	5.911586	5.545333	5.624066	5.583118	5.66642	5.395253	5.729622	5.466155	5.320912	5.641844	5.691923	4.522035	4.142554	4.751486	4.346168	4.747776	4.921644	4.376133	4.759398	4.713819	4.521515	4.648854	4.09427	4.353461	4.493907	4.372026	4.308717	4.229536	4.648542	4.55413	5.011879	4.540545	5.644409	5.678926	7.671365	5.841542	5.235778	5.722028
JPH1	4.387147	4.315482	4.820371	4.378031	4.507022	4.475244	4.50519	4.029729	4.531294	4.677772	4.579057	4.271805	5.121008	4.668613	4.511637	4.479936	4.296071	4.59605	4.980245	4.586947	4.755404	4.235606	3.919446	4.07925	3.62047	3.816241	3.7726	3.809054	3.870133	3.797469	4.256124	3.861828	3.663461	3.581434	3.991607	3.612905	3.440264	4.042106	3.611202	3.775002	3.76208	3.768533	3.931459	6.0383	6.647424	5.877361	6.022009	5.472672	5.952634
NLRP10	3.549399	3.424777	3.209659	3.370374	3.47617	3.670189	3.482985	3.491118	3.449525	3.508467	3.490892	3.714867	3.327065	3.318295	3.353629	3.18335	3.439975	3.405593	3.52303	3.415176	3.360828	3.470874	3.567893	3.414345	3.521073	3.40625	3.529474	3.434111	3.480305	3.964698	3.990759	3.572959	4.129333	3.538959	4.12016	3.60765	3.753931	3.596681	3.544544	3.161302	3.589254	3.792415	3.44972	3.036452	2.940774	3.015556	3.067407	3.303692	3.200573
RANGAP1	6.789704	7.178455	7.236131	7.009391	7.065244	7.315514	7.227983	7.528924	7.424584	7.334442	7.514828	7.971863	7.669001	7.765947	7.913312	7.371501	7.420168	7.787511	7.544609	7.479207	7.32274	7.176223	5.766408	5.680513	5.898531	5.447002	5.833206	5.978606	6.261322	6.187283	6.230022	6.052385	5.40066	5.386699	5.647215	5.239741	5.661011	5.667702	5.35604	6.025576	5.681408	5.945339	5.688353	6.916674	7.323352	6.557004	6.803183	6.581876	6.336724
MBNL2	3.698623	3.597887	3.53523	3.602233	3.614499	3.693224	3.697759	3.291407	3.764694	3.595105	3.882461	3.482157	3.926687	3.559459	3.573173	3.663774	3.718591	3.923314	3.78365	3.972064	3.851614	3.879977	6.014048	5.495732	6.357407	6.65103	5.933017	5.879365	5.505765	5.439973	5.568223	5.973262	5.797737	5.181426	5.381957	5.475702	5.222469	6.147653	6.454569	5.74775	6.574445	5.709707	6.482165	9.209996	8.790396	8.969119	9.239962	9.009183	9.621661
KRT73	3.229007	3.429427	3.246712	3.203752	3.088948	3.198196	3.274428	3.208123	3.320835	3.339427	3.035823	3.418397	3.491866	3.237271	3.372843	3.347293	3.386547	3.415891	3.348628	3.28927	3.291601	3.364771	3.869812	4.260968	3.712003	3.587495	3.845735	3.778232	3.983141	3.542409	3.872199	3.717665	3.780487	3.683666	3.988834	3.433173	3.881754	3.652661	3.900295	3.731466	3.87046	3.819624	3.763438	3.498735	3.638248	3.685165	3.537249	3.755202	3.850521
KRT74	3.753237	3.774447	3.922903	4.061123	4.036397	4.123523	3.750005	4.17546	3.332049	3.943533	3.628684	3.888902	3.8201	3.779908	3.806869	3.875163	3.768386	3.824097	3.724266	3.944692	4.006227	3.983173	4.467532	4.529976	4.553566	4.705684	4.811289	4.909122	4.690026	4.915611	4.431294	4.362055	4.158961	4.440006	4.390897	4.614682	4.508441	4.797519	4.484037	4.932876	4.677075	4.596602	4.696265	7.337477	5.869865	7.338791	6.7057	5.918947	6.714411
SLC29A2	4.527284	4.476639	4.844963	4.500467	4.657285	5.001414	4.798511	4.04307	4.64361	4.570595	4.332885	4.99863	4.643963	4.572123	4.603113	4.709682	4.445191	4.4915	4.575492	4.414789	4.67499	4.452502	5.643805	6.250727	5.71972	5.33785	5.41518	6.259589	5.599911	6.13482	5.880361	6.142437	6.156651	6.464904	6.050583	5.60111	5.634065	5.938399	5.468835	6.372647	5.524838	5.775758	5.966468	6.88896	6.817202	7.361255	6.506912	6.035058	6.130663
LMX1A	3.140329	3.364096	3.45038	3.514774	3.478442	3.559459	3.33244	3.293198	3.143991	3.55625	3.100035	3.239351	3.446595	3.417409	3.213865	3.366276	3.248293	3.593288	3.186571	3.349905	3.26959	3.198857	3.658698	3.900295	3.675909	3.613858	3.698199	3.626282	3.742536	3.914224	3.504176	3.51136	3.661846	3.52172	4.010864	3.678316	3.94574	3.962441	3.80111	3.527376	3.687324	3.685165	3.595913	3.461251	3.436025	3.289094	3.335124	3.500634	3.609158
CCDC125	5.20076	4.918271	5.229301	4.98797	5.415591	4.965708	5.475591	4.688461	5.231869	5.219207	5.331129	5.089634	5.352521	5.449933	5.091382	5.15419	5.218882	5.053569	4.858494	5.093302	5.195251	5.8622	5.951062	6.581697	5.862917	5.726012	5.432469	5.629535	6.171985	6.008013	5.640498	5.829799	5.277387	5.24398	5.790226	6.016343	6.241634	5.44157	6.04212	5.713714	5.791524	5.44113	6.119544	8.947084	8.895116	8.806313	9.019292	8.118678	8.76653
GPR101	4.870485	4.785165	4.908707	4.866114	4.80297	5.276197	4.824346	4.992398	4.972952	4.956563	4.990939	5.001114	4.906376	5.232147	4.880145	4.796815	4.719943	4.938249	4.904707	4.887759	4.82894	5.152913	4.113376	4.07925	3.877514	4.044691	3.813469	3.745293	3.798839	4.148399	3.981135	3.894864	3.595331	3.558478	4.074693	3.781057	4.033598	4.116583	3.94644	4.289136	4.291816	3.977013	4.003457	3.849847	3.896793	3.529162	3.669748	3.502815	3.986234
ILDR1	5.382213	5.627908	5.646218	5.137986	5.801054	5.687102	5.628968	4.647478	5.813029	4.67862	4.628711	5.287839	4.908584	5.37854	5.20284	5.006656	4.5958	5.396206	5.296204	5.207689	5.687102	4.484452	5.733783	5.597067	5.750316	6.106676	6.206321	6.361354	5.914164	6.048365	5.846242	5.404292	5.694585	5.20625	5.765802	5.347155	5.456722	5.742456	5.895686	5.521139	6.2583	5.80393	5.834828	5.743154	6.061345	6.300914	6.020729	5.479402	5.304548
VN1R2	3.265076	3.340538	3.487947	3.412099	3.389879	3.213099	3.357194	3.017104	3.361924	3.433795	3.323539	3.36671	3.271329	3.453545	3.357359	3.325392	3.357359	3.623011	3.226843	3.162549	3.146527	3.254485	3.216079	3.42275	3.047098	3.57045	3.195713	3.525643	3.484335	3.707731	3.372902	3.241763	3.649403	4.491625	3.907902	3.664434	3.754895	3.923701	3.447009	3.448247	3.371276	3.388325	3.233299	3.489198	3.525981	3.821409	3.582055	3.709025	3.659302
VN1R5	3.269194	3.225725	3.415891	3.277181	3.342749	3.320456	3.429427	3.391904	3.457983	3.136936	3.686042	3.821193	3.361012	3.374923	3.50582	3.245367	3.147973	3.329656	3.341384	3.378324	3.428696	3.739133	5.07686	5.143411	4.799938	4.798097	4.934991	4.743562	4.833785	5.149435	4.845135	4.905647	5.71033	6.216955	4.741394	5.100835	5.413369	5.261759	4.437395	5.248794	4.897253	4.823394	5.671739	5.579985	5.156247	5.538252	4.773914	4.947188	5.112832
TAAR8	3.745362	4.27549	4.224226	4.000953	4.170419	4.084107	4.110536	3.880295	3.794104	3.967039	4.149387	3.958954	4.218562	3.811673	4.09842	4.316935	3.917631	4.125178	4.22564	3.854665	4.081402	3.819732	5.129681	5.043367	5.199058	5.111689	5.154607	5.251876	5.30698	5.657848	5.078446	5.473883	5.236735	5.341698	5.544059	5.064118	5.085892	5.282049	5.102015	5.381804	5.154927	4.976291	5.229609	3.939887	4.459314	4.063343	5.452513	4.452822	4.777324
TAS2R39	3.038267	3.058227	3.527126	3.334611	3.031665	3.297567	3.167487	2.928574	3.37177	3.259091	2.951293	3.361733	3.237929	3.476546	3.082269	3.393539	3.186074	2.924585	3.066193	3.02144	3.426801	3.268768	3.224598	3.737203	3.596193	3.450791	3.299494	3.330226	3.532596	3.528743	3.66944	3.381809	3.921718	4.153735	4.123224	3.70872	3.80851	3.486111	3.631921	3.364076	3.509617	3.568224	3.492015	3.890682	3.889518	4.008231	3.638248	3.976717	3.947023
TAS2R38	3.10879	3.101177	3.105239	3.187887	3.540419	3.56325	3.461451	3.30634	3.505624	3.67516	3.47995	3.485087	3.320181	3.47638	3.564674	3.399952	3.61851	3.546837	3.116425	3.423981	3.49418	3.620765	4.469722	5.119004	4.942472	4.739361	4.294916	4.730523	4.878554	4.832086	5.154607	4.719633	5.589497	6.136513	5.333196	5.181426	4.807555	5.267474	4.959481	5.166858	4.438232	4.75698	4.944328	4.775362	4.469872	4.237678	5.467988	4.529402	5.014622
TAS2R40	3.34326	3.294286	2.9797	3.104728	2.989984	2.985465	3.054202	2.933222	3.12465	3.136936	2.96807	2.961164	3.213099	3.029301	2.991498	3.118721	2.994357	3.031501	3.106594	2.96538	3.055157	2.956447	3.229272	3.23915	3.103461	3.109278	3.108022	3.167683	3.228859	3.144678	3.333076	3.011817	3.322534	3.217015	3.23544	3.650762	3.378678	3.281292	3.001085	3.102869	3.223547	3.169879	3.205	3.260835	3.273985	3.393748	3.358375	3.335898	3.655229
TAS2R41	3.600545	3.664387	3.666581	3.501354	3.808133	3.669677	3.732066	3.476018	3.95113	3.699453	3.552918	3.491474	3.764303	3.331761	3.498534	3.531632	3.671395	3.779084	3.550864	3.430928	3.744615	3.597239	3.377391	3.853936	4.022354	3.885021	3.866144	3.935838	3.832117	3.89155	3.766467	3.708567	4.95501	4.658754	4.472707	4.530853	4.067511	4.31973	3.652998	3.9258	4.04722	3.720858	4.223961	4.820157	4.846678	5.222934	4.183972	4.611303	4.888228
TMEM171	7.80925	7.597853	8.076408	8.605813	7.889414	7.866689	8.759677	5.584895	8.228681	7.258988	6.86465	8.298351	6.746351	8.141439	7.140973	6.937327	6.73885	7.47535	6.984369	7.153276	8.079386	6.895148	8.924376	9.259835	8.344033	8.971135	8.275635	9.164375	8.628769	8.677985	7.768807	8.593521	9.302032	8.57228	9.001383	7.839389	7.83032	9.234586	9.068	8.894621	9.320519	9.022417	9.319312	9.660446	10.043697	10.144365	9.55706	8.503692	9.397097
VN1R4	3.088051	2.896903	3.128556	3.23809	3.23571	3.47638	3.444014	3.205289	3.293622	3.125204	3.14693	3.158978	3.358562	3.28804	3.206373	3.253145	3.220402	3.421414	3.332269	3.351454	3.434951	3.342749	4.256481	4.816574	4.269207	4.438081	4.34076	4.220299	4.374595	4.284837	4.277295	4.418578	4.388941	4.701642	4.55528	4.386072	4.119756	4.144719	4.181959	4.180086	4.434953	4.208596	4.200222	3.896565	3.934883	3.892912	3.879823	3.564874	4.054221
TAS2R50	3.006998	3.016305	2.88665	2.989712	3.061482	3.008152	3.05878	2.887127	3.092566	2.87549	3.035823	3.318781	2.90166	3.050755	3.051859	2.801444	3.047205	2.955861	2.920836	3.066891	3.220802	3.070861	3.510867	3.947608	3.32993	3.221297	3.787215	3.381483	3.418005	3.256766	3.689244	3.371276	3.710891	3.580809	3.04918	3.522212	3.525812	3.616639	3.564047	3.457465	3.60597	3.447166	3.633186	3.417391	3.97082	3.55498	3.770465	4.095225	3.634096
CD8B	4.363308	4.6134	4.135619	4.286254	4.292717	4.599446	4.419646	4.250162	4.450467	4.019169	4.328065	4.351834	4.35816	4.83863	4.48813	4.418205	4.357705	4.585488	4.250162	4.553281	4.654857	4.812515	4.00795	4.034476	4.049657	4.014075	4.344665	4.371648	4.514096	4.3413	3.967862	3.960324	4.833785	4.681752	4.403165	4.373306	4.167079	4.19017	4.062735	3.943464	4.027693	4.171439	4.416146	4.271745	4.041009	4.887206	4.33355	4.271625	4.269207
MACROD2	3.954346	3.868816	4.16393	4.023313	3.913722	3.923089	4.052474	3.61203	4.010536	3.894084	3.64665	3.896798	3.67516	3.767669	3.721677	3.762083	3.943887	3.806692	3.884343	3.77522	3.928446	3.716714	3.274997	3.821409	3.305408	3.438859	3.554323	3.115957	3.241763	3.224598	3.051243	3.384563	3.77576	3.45685	3.243207	2.980498	3.690236	3.348848	3.057652	3.042706	3.655229	3.338232	3.801568	3.53	3.816529	3.839795	3.7726	3.341005	3.662506
DDAH1	6.137088	6.122726	5.964352	5.800075	5.951915	6.114571	6.366589	4.629716	6.352936	5.920399	5.653983	5.151794	5.456538	5.027558	5.908758	5.477761	4.977242	5.19086	5.783202	5.665354	6.467222	5.156613	5.272351	4.939663	5.245081	5.378595	4.805364	5.284341	5.262335	4.670898	5.215809	4.629236	5.344793	4.281082	5.275202	4.565023	5.221555	5.635933	5.41245	5.209751	5.389753	5.233301	5.208757	9.744601	9.380257	9.319006	9.627528	8.947562	9.341361
HIST1H1T	3.936309	3.996308	4.247322	4.268863	4.164523	4.39647	3.90139	4.072678	4.222681	4.07862	4.391981	4.041201	4.165727	4.199982	4.219338	4.142033	4.261725	4.448814	4.314497	4.188089	4.359706	4.003442	4.934249	4.606851	4.49188	4.453973	4.275631	4.42577	4.716586	4.868829	4.62701	4.818439	4.63338	4.306365	4.384439	4.508113	4.370501	4.30088	4.332276	4.377685	4.238294	4.45582	4.494971	4.578375	4.207927	4.838409	3.682203	3.529657	3.790003
CYGB	6.350607	6.702765	6.155286	6.672636	6.347482	6.516447	6.454111	6.038456	6.331461	6.509368	6.365714	6.448711	6.424978	6.547574	6.426808	6.34834	6.102588	6.689099	6.417257	6.57554	6.234854	6.16604	6.03489	5.964187	6.23571	6.057135	6.056491	6.266524	6.028217	6.192915	5.556044	5.694309	6.289292	6.359813	6.818981	6.030473	5.967531	6.196713	5.970506	5.708722	6.14056	5.798044	6.136513	6.304853	6.795113	6.710542	5.944396	6.938717	7.655311
EFNA2	3.585134	3.380419	3.764083	3.733662	3.403623	3.612197	3.667002	3.262788	3.831415	3.525351	3.573173	3.324966	3.73104	3.395996	3.619217	3.50118	3.268301	3.800807	3.483714	3.659594	3.453871	3.693781	4.657653	4.32634	4.392967	4.447369	4.31295	4.22412	4.744909	4.435719	4.55212	4.570807	4.378303	3.73389	4.541397	3.9258	4.422389	4.530706	4.366804	4.472707	4.254424	4.285506	4.237529	8.084291	7.139268	8.280317	7.240633	6.791501	7.696146
IFNE	2.994503	3.216727	2.94165	3.17605	3.09923	3.217555	3.074567	3.284663	3.122975	3.425966	3.180153	3.10879	3.259838	3.337302	3.013491	3.221785	3.051358	3.065994	3.141717	3.229602	2.880445	3.215998	3.704207	3.454262	3.27478	3.18017	3.736531	3.256094	3.089332	3.787602	3.490287	3.872199	3.403596	3.644927	3.759262	3.74623	3.297594	3.527009	3.581774	3.246978	3.671713	3.596053	3.565308	3.678641	4.28756	3.518194	3.782006	4.230224	4.486426
SPAG11A	2.858803	2.999773	2.724309	2.894594	2.855885	2.888938	2.882447	2.834461	2.974834	2.900164	2.951169	2.995659	2.746357	2.766964	2.810166	2.657832	2.957339	2.905806	2.902877	2.765025	2.679628	2.887127	4.767906	5.64754	4.651697	4.437654	3.913958	4.104521	4.177804	5.708539	5.985661	5.355043	7.309068	8.605794	6.336387	7.007855	6.466725	6.296378	4.282995	6.019002	4.350633	4.290181	5.049352	4.71932	5.470554	5.695428	6.846189	6.981651	4.80438
THRSP	4.014385	3.742571	3.867462	4.007222	4.073457	4.260625	4.058542	3.764912	3.731267	3.507497	3.922903	3.907105	3.894772	4.1902	3.837565	3.693382	3.763918	4.167734	3.847596	3.895204	4.039594	4.142994	5.865898	5.840848	6.033413	5.834338	6.268572	6.364447	6.454569	6.22672	6.130213	5.882946	5.804081	6.062363	6.33132	6.236306	5.834828	6.008991	5.751413	6.201623	5.993984	5.96288	6.131487	5.868795	5.637527	6.464313	5.557724	5.548404	6.311935
CXorf36	4.070311	4.387902	3.878791	3.971252	4.388895	4.715077	4.198355	4.456991	4.444315	4.202622	4.358745	4.362822	4.510044	4.395053	4.430451	4.38984	4.531987	4.511096	4.314919	4.238778	4.421404	4.405861	4.486001	4.412262	4.648231	4.583309	4.437144	4.806539	4.580518	4.617913	4.8249	4.686924	4.931192	4.929811	4.819589	6.129377	4.870663	4.822414	4.669593	4.710027	4.559283	4.508857	4.558983	5.562663	5.459821	5.451403	5.256477	5.691811	5.151625
POLE4	7.47757	7.495075	7.446682	7.710565	7.155482	7.668241	7.253443	6.875966	8.117409	7.242574	7.238523	7.546692	7.093619	7.63619	7.324409	7.236589	6.990902	7.699582	7.454902	6.988287	7.700043	7.7436	8.613855	9.714891	8.488222	8.143293	8.010066	8.567222	8.055701	8.506987	7.784376	8.46679	9.544401	9.180504	9.680482	8.701922	9.041108	9.162232	8.719798	8.270534	8.63072	8.379121	9.278595	8.77093	8.275635	8.718806	8.514889	8.87346	8.107392
PDZK1IP1	8.934821	8.967583	8.778822	8.313113	8.28948	8.894603	8.797051	7.63619	8.467813	9.890209	10.632784	7.278718	11.064377	10.806296	9.880368	11.148918	11.199758	11.224523	10.712842	10.600367	9.358324	9.246542	9.197588	10.801528	11.195876	9.992285	10.133454	9.70205	9.809069	9.93602	10.49988	9.422867	10.780674	8.561368	9.271304	8.172612	8.607564	9.717092	9.864198	10.792488	10.347698	8.983054	9.99315	12.944266	12.561118	12.354101	12.823221	11.74376	13.390094
TAL2	3.703744	3.568695	3.90319	3.916359	3.824416	3.916945	3.70854	3.902579	3.437095	3.648095	3.399868	3.860119	3.615831	4.064098	3.696227	3.390346	3.882038	3.854442	3.776725	3.858847	4.049602	3.674633	4.814313	5.053318	4.683877	4.700102	4.899837	4.904221	5.149721	4.883654	4.805657	4.406203	4.889372	4.611303	5.261621	4.670467	4.739912	4.496983	4.700742	4.360471	4.798677	4.883654	4.775362	5.473604	5.935607	5.505595	4.897561	5.052536	6.227254
INSL3	4.761653	5.303074	4.953257	4.99619	4.581426	4.965708	4.820618	4.391981	4.660701	4.84522	4.599446	4.939383	5.104365	5.116595	4.958216	4.685484	4.874992	5.098233	4.98527	5.001776	4.879863	4.59697	6.116233	6.618635	6.623301	6.440245	6.802818	6.581135	6.299023	6.592862	6.793765	6.517906	6.639029	5.862256	6.886731	6.482844	6.081788	6.566193	6.271191	6.390084	6.617155	6.41018	6.519885	6.925067	6.185734	6.512597	6.790585	6.494782	6.828328
SYCP3	3.115321	2.878417	2.958372	3.137534	2.874519	2.898886	3.099384	2.88161	3.146006	2.825834	2.682651	3.068622	2.783015	2.888662	2.779096	2.855059	2.684459	2.88169	2.859864	2.6697	3.18953	3.385932	7.715107	7.427219	7.616587	8.047328	7.85519	7.568426	7.300344	7.355959	6.859722	7.550674	7.5522	8.097993	7.63622	8.077066	7.435336	7.824165	7.956866	7.8707	7.498551	7.928436	7.466631	6.313765	6.602607	7.665059	6.074983	6.748754	5.866206
TMIE	4.784818	4.751523	4.606173	4.625313	4.925143	4.708784	4.95582	4.827845	4.846845	4.758062	4.641836	4.730938	4.710224	4.879863	4.722593	4.538392	4.586947	4.813454	4.766653	4.809728	4.606378	4.734876	4.45668	4.558284	4.666249	4.703654	4.721893	4.889957	4.875983	4.689759	4.922323	4.356369	4.569565	5.778433	4.820443	4.92728	4.900972	4.839287	4.810596	5.125406	4.693595	4.788754	4.655054	4.486001	4.542976	4.061894	5.300996	4.422809	4.761245
MUCL1	4.536825	4.545767	4.67499	4.91075	4.52846	4.633088	4.610378	4.796128	4.583007	4.430661	4.666414	4.445191	4.344615	4.573667	4.922651	4.663773	4.653909	4.460855	4.478612	5.37854	4.619331	4.620023	3.737587	3.807929	3.642022	3.663123	3.607995	3.621519	3.614172	3.224598	3.455709	3.374288	3.81977	3.537402	3.501337	3.412377	3.88772	3.627657	3.741493	3.708873	3.837454	3.59241	3.635387	5.331019	4.012767	4.795616	5.245478	3.504318	3.966024
ATL2	5.833851	5.594008	5.653594	5.679634	5.935651	5.86255	6.030276	5.35675	5.586983	5.352167	4.977242	4.84445	5.266304	4.687472	5.586592	5.246584	4.967006	4.386065	5.035104	5.1661	5.908062	5.78682	7.265294	6.583317	6.934635	7.542173	7.476484	6.738665	7.12908	7.449091	7.464461	7.084336	7.274629	7.009013	6.694037	7.896889	7.714651	7.523239	7.167307	6.650113	7.114259	7.266117	7.265496	5.399235	5.905714	6.044247	6.119148	5.799935	5.181122
KLHL35	4.664586	4.825215	5.062339	4.780871	4.795045	4.91331	4.951649	4.81179	4.614953	4.761925	4.761925	4.784233	4.687735	4.806041	4.888576	4.760361	4.746695	4.968949	4.650343	4.79528	4.790367	4.689498	5.66348	5.582873	5.577051	5.792878	5.695252	6.025201	5.983735	5.838146	6.09016	5.773241	5.886133	5.745124	6.02917	5.485355	5.799387	5.530945	5.465248	5.845265	5.431254	5.795716	5.780038	5.784962	5.373273	5.583735	5.381651	5.35728	5.166994
ZNF354B	3.97294	3.95173	4.170062	4.051601	4.08078	3.795599	4.341747	3.942859	4.053104	4.124151	4.06293	3.91955	4.157801	3.97573	4.132413	4.035552	4.123669	4.292245	4.017173	4.180237	4.347962	4.103358	5.906263	4.720281	5.50646	5.501298	5.355452	5.242465	5.274474	5.373273	5.249354	4.70493	5.397135	5.447594	3.731955	6.67538	5.533557	4.704176	4.921069	4.935595	4.857677	5.14065	5.605728	5.430689	4.548383	3.359491	4.874461	5.683563	5.06154
FOXC1	4.360849	4.125648	3.956582	3.916543	3.924192	3.730095	3.802546	5.321721	3.963478	4.500955	5.141286	3.742388	4.290268	4.664586	4.997121	4.861917	5.544842	4.373203	4.459738	5.677048	3.732066	3.897831	4.694777	3.971997	4.427252	4.466498	4.485631	4.75985	4.871988	4.599627	5.103398	4.277586	4.588758	4.763	5.022671	4.471236	4.73531	4.500856	4.652474	4.480782	4.289136	4.10114	4.739361	6.012631	5.830995	4.813347	7.336924	6.252181	6.31532
FLJ25694	3.197061	3.111932	3.207424	3.129277	3.663584	3.363021	3.27935	3.277011	3.324811	3.191469	3.449525	3.279812	3.29621	3.378496	3.298961	3.655028	3.226651	3.303635	3.309883	3.242509	3.262788	3.347445	3.809368	3.995306	3.597483	3.792545	3.717297	3.883069	3.674336	3.674654	3.918657	3.667903	3.885439	3.565681	3.795913	3.710729	3.602321	3.986521	3.518194	4.025465	3.992603	4.128796	3.890517	3.678641	3.347264	3.372095	3.388695	3.455709	3.66944
TRIM43	3.781841	3.62736	3.750591	3.778131	3.432773	3.631755	3.64498	3.727368	3.740731	3.717991	4.01073	3.959209	3.645979	3.763165	3.615463	3.679313	3.558325	3.601938	3.579141	3.782795	3.595105	3.565304	5.22835	5.670491	5.63375	5.632583	5.622167	5.631954	5.678776	5.749594	5.480374	5.484465	5.760443	5.985661	5.449987	5.774725	5.739691	5.765802	5.566056	6.302134	5.755157	5.567272	5.937591	4.219285	4.279322	4.443326	3.97821	3.875598	3.941822
TRIM42	2.96154	3.031802	2.998852	3.083746	2.845054	3.036564	3.021339	2.96496	2.979899	2.982632	3.108208	2.941963	2.955013	3.265996	2.909832	2.951893	2.980906	3.151788	3.1377	3.162002	3.046415	2.90198	4.564346	4.951895	4.773914	4.670752	4.829146	4.98615	4.910189	5.082935	4.787799	5.163496	4.827032	5.025406	4.870663	4.909396	4.611022	4.673795	4.508731	4.801987	4.755858	4.856935	4.694514	3.319095	3.267105	3.851952	3.671061	3.619533	3.258519
FSIP1	3.785082	3.617898	3.898375	3.888612	3.722537	3.468634	3.781479	3.140006	3.326133	3.518251	3.634261	4.096995	3.245909	3.415891	3.687449	3.365529	3.259838	3.185406	3.035592	3.249391	3.386732	3.208123	4.835631	4.540545	4.076172	4.381279	4.11167	3.961062	4.356946	4.153735	4.152907	4.613149	4.2198	3.949527	4.748912	4.360926	4.487406	4.596602	4.472398	3.957973	4.297104	4.043596	4.853912	4.610759	3.890682	6.097566	3.431547	4.234166	3.944624
MGC15705	3.346304	3.326899	3.414209	3.663584	3.662625	3.674701	3.411163	3.601082	3.161782	3.766862	3.324811	3.224967	3.376022	3.388345	3.439594	3.10879	3.059307	3.406925	3.442694	3.378898	3.460561	3.397537	4.667427	4.385504	4.749058	4.516276	4.666406	4.457396	4.481399	4.490799	4.252751	4.33412	4.184785	3.951479	4.798554	4.120271	4.303112	4.364394	4.524464	4.313715	4.334671	4.711613	4.676621	5.355043	5.715201	4.129687	5.505022	5.453731	5.119708
FAM98B	2.469983	2.362985	2.569275	2.505017	2.45469	2.513712	2.538864	2.603761	2.481272	2.529512	2.527644	2.571595	2.362985	2.501741	2.362985	2.645301	2.614583	2.461359	2.483702	2.517636	2.461359	2.619036	3.0293	2.64205	2.990724	3.081979	3.473677	2.8602	2.775033	2.815184	2.988037	2.798906	2.862443	2.784957	2.64205	2.764317	2.64205	2.619006	3.280055	2.915291	2.806837	2.954574	2.791667	2.845139	2.956974	2.98246	2.704692	3.196654	2.722228
FAM71B	4.220245	4.210069	4.200194	4.67499	4.137775	4.55411	4.011034	3.917631	4.194492	4.321786	4.489259	4.247525	4.29679	4.735991	4.163851	3.991759	4.335977	4.376767	4.093943	4.48073	4.340725	4.260189	4.354382	4.30164	4.184785	4.268354	4.374742	4.28756	4.363817	4.859616	4.520123	4.039481	4.798264	5.010666	4.582617	4.981152	4.79739	4.43555	4.227225	4.016451	4.345524	4.225847	4.426053	4.87915	4.809608	4.426652	4.671296	4.795191	5.03756
C10orf107	3.478623	3.248856	3.158472	3.314018	3.354172	3.241456	3.379309	3.336706	3.332049	3.28246	3.317668	3.162549	3.189021	3.209491	3.258762	3.362746	3.333382	3.283214	3.447686	3.087517	3.294417	3.335525	3.150572	3.29051	3.114172	3.224598	3.136116	3.404829	3.246589	3.398126	3.140483	3.174753	3.270524	3.0293	3.461251	3.454262	2.993482	3.255608	3.587652	3.303335	3.150074	3.006776	3.199616	3.615074	3.344124	3.209009	3.161546	3.332689	3.320485
TCTEX1D1	2.757553	3.049207	2.916705	2.834235	2.968712	2.941279	2.933464	2.937844	2.936703	2.96572	3.058973	3.08649	2.949456	3.070579	2.828992	3.039639	3.055654	2.983782	2.961723	2.728253	2.826965	3.010226	4.004317	4.347845	3.842359	4.172348	4.299972	4.228919	4.308172	4.350945	4.00127	4.196362	3.989298	4.192122	3.891276	4.126	3.7409	4.338857	4.09232	4.264022	4.39185	4.074693	4.309247	3.084288	3.044621	3.172753	3.022217	3.133539	3.297827
TMCO5A	2.786878	2.876535	2.733125	2.576562	2.717908	2.739698	2.760537	2.898578	2.863883	2.653275	2.697988	2.767345	2.542934	2.731643	2.58022	2.720927	2.753402	2.72796	2.77375	2.809671	2.63602	2.762212	3.771402	4.243925	4.01032	4.240951	3.876869	3.782428	3.572308	4.593913	4.503087	4.071519	4.633949	7.210151	4.123793	4.456815	4.470293	4.206354	3.979718	4.662058	4.123793	3.722486	3.931069	2.936595	3.356142	3.51136	3.081328	3.69975	2.948038
PPARGC1B	6.442969	5.969347	6.507357	6.063653	6.320666	6.166681	6.136555	4.791171	6.169654	5.710022	5.587312	5.939977	5.768021	5.579871	5.299375	5.58017	5.383461	6.109204	5.316009	5.603527	5.688001	5.67532	4.862565	5.277387	5.150646	4.766913	4.751337	5.56139	4.943164	5.23437	5.493817	6.029806	4.672193	4.180583	4.925729	5.062856	4.305877	4.957667	4.486001	5.791231	4.968063	4.647763	4.535654	5.844752	5.547325	5.479067	5.461401	5.671252	5.926284
XKR6	4.572333	4.651244	4.428898	4.907517	5.152179	4.944144	4.83863	4.819738	4.590874	4.583751	4.16673	4.349364	4.710911	4.80297	4.666003	4.419373	4.62296	4.716681	4.510636	4.560436	5.090511	4.523629	5.291313	5.33577	5.016792	5.3621	5.483187	5.300279	5.703913	5.470554	5.200758	5.275714	5.058963	5.331174	5.525493	5.444594	5.119859	5.509361	5.3272	5.463054	5.326772	5.358725	5.280101	5.310317	5.356487	5.153862	4.884889	4.553703	5.553673
TSGA13	4.21537	4.224681	3.927535	4.002085	4.015919	3.828178	3.945527	3.956374	4.074992	3.989691	4.057541	4.192234	4.161833	3.959869	4.080897	4.133708	3.795815	4.235606	4.222528	3.97508	3.974785	3.932731	5.516698	5.419194	5.472672	5.342241	5.765214	5.24645	5.553076	5.526908	5.465526	4.91596	5.758317	5.670491	5.679074	5.458293	5.605153	5.798384	5.277981	5.158683	5.788434	5.530659	5.792166	5.938036	5.999264	5.789745	5.434176	5.470869	5.677067
C9orf163	5.996984	6.187425	6.117725	6.35683	6.257809	6.75505	6.443763	5.843848	5.882372	5.821038	6.086433	6.0854	6.058093	6.612632	6.06774	6.137938	5.865813	6.271347	6.096961	6.101036	6.111898	6.35373	6.017517	6.31584	6.371499	6.507639	6.361354	6.50489	6.541826	6.543563	6.180978	6.344813	6.285839	5.989386	6.873608	6.14315	6.030473	6.398279	6.168826	6.258133	6.511231	5.958075	6.068746	6.028779	5.494935	5.518755	5.531242	5.608593	6.175276
CCDC141	2.796853	2.770768	2.797488	3.046245	2.901165	2.762553	2.696311	4.495	2.983623	2.699388	2.731929	2.681914	2.846763	2.76031	2.761149	2.999174	2.767928	2.678008	2.621395	2.784749	2.554237	2.721373	3.852358	4.030938	3.49858	3.513815	3.609935	3.401694	3.491327	3.685165	3.365272	3.364486	3.754743	3.443638	3.486772	3.991928	3.86858	3.922643	3.62352	3.532596	3.633186	3.869812	3.715123	3.015556	3.110735	2.953759	2.982077	3.427445	3.310396
HDX	3.327567	3.182175	3.202854	3.037322	3.128923	3.061717	3.10334	3.107398	3.237499	3.490405	3.458474	3.254751	3.195422	2.954663	3.049088	3.436228	3.34409	3.263478	3.282929	3.420892	3.386732	3.272872	3.362226	3.228052	3.063798	3.226315	3.028622	2.931448	2.96367	3.227548	3.238914	3.301563	3.439869	3.438252	3.155426	3.447166	3.12376	3.092967	3.229272	3.034284	3.124624	3.069307	3.27984	3.12708	3.549978	3.277904	3.041388	4.123933	3.061926
CDYL2	4.441308	5.040255	4.691322	5.239795	5.143671	5.528394	5.015071	5.162434	4.698171	5.236319	4.921702	4.979557	5.397635	5.269051	5.114478	5.469476	5.560455	5.762922	5.057007	5.223842	5.122822	5.333288	5.316054	5.951243	5.457335	5.162894	5.135031	5.49508	5.518276	5.647215	5.771681	5.422326	6.955357	7.753091	6.434148	6.376276	5.788266	6.050078	5.085739	5.57867	5.484915	5.087499	5.731578	6.108455	5.38605	5.074924	5.683912	5.128035	5.287319
C18orf54	2.791158	2.883311	2.871455	2.918407	2.744915	2.689779	2.848662	2.757867	2.700456	2.796671	2.809053	2.924775	2.921239	2.789086	2.772138	2.660169	2.896746	2.803087	2.739882	2.86511	2.893996	2.895146	3.513115	3.745926	3.626136	3.417847	3.356289	3.456135	3.54092	3.273537	3.68262	3.309017	3.349239	3.313039	3.215176	3.163036	3.293682	3.410117	3.437079	3.269481	3.430479	3.377391	3.485431	4.345669	4.465631	4.567454	4.146693	4.259447	4.071252
SYT14	2.873528	2.739882	3.05338	3.034185	2.720477	2.888231	3.069601	2.65127	2.735879	2.833843	2.95718	2.856417	2.937622	2.786987	2.740432	3.024075	2.981488	2.689135	2.843047	3.013491	2.827287	2.850519	2.882889	2.990724	2.757315	2.707666	2.92947	2.943754	3.008977	2.776081	2.86856	2.727054	2.839432	2.945418	2.781586	2.720765	2.732555	2.81215	2.827843	3.003223	2.856607	2.655509	2.887161	2.832724	2.866641	3.055124	3.143632	2.897218	3.308487
CDC20B	3.180004	3.227559	3.153036	2.976091	3.21503	3.215998	3.085117	3.215806	3.238412	3.279192	3.077296	3.169361	3.270815	3.182015	3.105438	3.439729	3.143991	3.174083	3.325583	3.274644	3.460371	3.295801	3.94855	4.613149	3.949128	3.941822	4.004774	3.955475	3.981799	4.29576	4.14855	4.098323	4.426359	5.583735	4.678738	4.323526	4.196892	4.252184	4.046665	4.171309	3.976444	3.866543	4.381676	4.410023	4.675307	4.278559	4.977217	4.585831	4.759398
TECTB	5.818459	6.442969	6.049718	6.1421	6.04462	6.405693	6.268967	6.140052	6.037599	5.740916	5.904095	6.126406	5.913473	6.504237	6.086433	5.749961	5.847345	5.80474	5.902616	5.769532	6.283086	5.860093	3.974628	4.097336	3.785856	3.77304	4.048664	3.992879	4.102543	3.985851	3.732995	3.677065	3.665869	3.54682	3.926381	3.588027	3.850992	3.774076	4.05054	4.144861	3.959243	3.896013	4.205835	4.911687	4.027554	4.919422	4.312383	3.981525	5.156565
VWA3A	5.378896	5.427756	5.431151	5.479662	5.44762	5.660664	5.465028	5.327425	5.168324	5.050022	5.296651	5.457776	5.358307	5.528722	5.276538	5.645465	5.08987	5.485057	5.340562	5.247493	5.412802	5.734126	5.194362	5.518755	5.28763	5.007812	5.323564	5.746124	5.61061	5.606218	5.31247	5.487555	5.737203	6.120509	5.379009	6.124612	5.463993	5.559199	5.679223	5.608023	5.330739	5.47445	5.435939	5.199643	5.653278	5.369551	5.13222	5.571811	5.717206
HUS1B	4.070756	3.786916	4.011244	4.019599	3.866742	4.09206	3.965869	3.815955	3.755126	4.054182	3.875946	4.06293	3.888073	4.078813	4.18538	4.025902	3.985601	4.120806	4.037671	3.97382	3.880836	3.714382	5.945783	6.18962	6.27832	6.245011	6.485376	6.309282	6.829922	6.12295	6.42774	5.795348	6.293743	6.632208	5.9829	6.101362	6.151796	6.184141	6.147099	6.475441	6.105307	6.041776	6.476722	5.061402	5.088416	4.928427	5.33303	5.36332	5.493817
NPB	6.24776	6.414474	6.32859	6.811546	6.664593	6.628566	6.058642	6.421683	6.084459	6.279599	6.363846	6.418207	6.487498	6.535391	6.567443	6.580984	6.440084	6.816164	6.292631	6.346225	6.636556	6.20986	5.903252	5.981392	5.738187	5.615569	5.606045	5.897435	5.594914	5.894142	6.041076	5.768416	6.305012	5.927243	6.838401	6.160418	5.773401	6.669515	5.641101	5.980933	6.041611	5.387486	6.151607	5.415614	4.623599	5.409924	5.40258	4.914454	5.115398
CCDC34	3.41484	3.45038	3.52349	3.559459	3.554507	3.297567	3.323795	3.287544	3.516787	3.28174	3.541538	3.223103	3.233836	3.213393	3.228507	3.210229	3.21714	3.311252	3.312927	3.36922	3.408067	3.31632	4.549165	4.559426	4.166062	4.265517	4.048664	4.190398	4.057865	4.044831	4.232206	4.526681	3.94362	4.436416	3.933234	4.071795	4.039055	3.953153	4.304064	4.265765	4.02968	4.372285	4.194957	3.818524	4.086698	5.239436	3.814128	3.644927	3.477019
LRCH3	4.489522	4.250654	4.538155	4.480997	4.790904	4.560436	4.921996	5.398835	4.580015	4.577289	4.501738	4.548081	4.709377	4.403289	4.728939	4.632235	4.683072	4.375314	4.604284	4.706801	4.770572	4.638429	5.030912	4.524008	5.018859	4.795057	5.257771	4.507676	4.599887	4.606979	4.443326	4.296025	4.624796	4.49013	4.305877	4.286687	4.626612	4.095496	4.398445	4.282202	4.466736	5.001418	3.777639	5.522091	5.379009	5.075517	6.771383	7.023266	6.39982
INTS4	3.385449	3.271505	3.277011	3.426376	3.232855	3.231729	3.108627	3.406637	3.508467	3.390021	3.282087	3.503166	3.360389	3.17658	3.362746	3.718279	3.609154	3.304026	3.504211	3.387866	3.305758	3.543981	4.243683	4.169654	3.922343	3.652829	3.758796	3.961875	3.505063	4.164026	3.628856	4.031798	3.818807	4.105104	4.100606	4.427385	4.016694	3.970217	3.734047	3.725148	4.061722	4.153887	4.594343	4.936691	6.17834	5.252722	5.216116	6.362058	5.595491
ENAH	3.45334	3.391155	3.468634	3.395182	3.28352	3.332889	3.568229	3.498171	3.126483	3.462328	3.286703	3.50118	3.478442	3.232267	3.515807	3.328157	3.430396	3.459813	3.790022	3.479775	3.579325	3.290686	4.683738	5.217856	4.284172	4.179421	4.306487	4.496983	4.287137	5.410795	4.70289	4.885685	5.667056	6.051654	4.827032	5.26991	4.948629	4.743962	4.517684	5.212002	4.38114	4.196362	4.867353	4.625323	4.614423	5.457481	4.682635	4.875693	4.266149
STK35	3.710616	3.160524	3.673448	3.416235	3.545563	3.55507	3.500887	3.073659	3.561509	3.567437	3.521124	3.702282	3.704532	3.749553	3.755275	3.29777	3.199283	3.283678	3.900057	3.612771	3.483569	3.571298	5.251724	5.656598	5.142408	5.352485	5.577051	5.525779	5.660567	5.612655	5.172081	4.781177	4.980743	5.638218	5.308558	5.449055	5.374941	5.372987	5.229776	5.721089	5.120009	5.477468	5.603264	6.687276	5.832894	6.964404	6.511547	5.223067	5.983563
LRRIQ3	3.144558	3.082662	3.078656	3.38188	3.022823	3.137153	3.091968	3.318141	3.03305	2.983045	3.181181	2.872802	3.220168	3.118546	3.101482	2.956856	3.61203	3.042063	2.80669	2.991195	3.044571	2.956856	3.510867	3.40091	3.842359	3.76208	3.452631	3.590339	3.614794	3.526517	3.876424	3.339828	3.651718	3.788644	3.369283	3.914224	3.784671	3.402108	3.886295	3.649098	3.437306	3.810248	4.145169	3.613547	3.606807	3.459487	3.608504	3.291757	3.568059
KLC4	3.862775	3.990864	3.978553	4.234777	3.863764	3.824862	3.859013	3.62555	4.260916	3.55625	3.678282	4.214198	3.779908	4.212032	3.803479	3.970113	3.837942	3.855178	3.742963	3.937443	3.919367	3.979959	3.945876	3.974628	4.048812	3.763569	3.500937	3.569245	4.018882	3.721435	3.18657	4.017168	3.301563	3.132083	3.760839	3.114172	3.398126	3.706167	4.064202	3.882329	4.082451	4.242225	4.016181	4.403308	3.817905	4.85567	3.7513	4.694514	3.902128
TIPRL	7.494406	7.529257	7.718879	7.745441	7.770997	7.526936	7.783783	6.834886	7.506641	7.41979	7.057858	6.802207	7.270128	6.675044	7.538695	6.938802	7.096726	6.47985	7.191767	7.248397	7.457693	7.378423	6.65627	8.34611	6.892682	7.056237	7.51127	7.263731	6.810328	6.594428	6.769487	6.895872	6.730457	7.168083	6.877783	6.395649	7.438627	7.039965	7.207051	7.068991	7.169161	6.859722	7.751213	7.672717	7.283598	8.129316	7.108819	7.375132	7.179206
VKORC1L1	5.398835	5.208708	5.328363	5.163994	5.017972	5.180236	5.71164	4.590874	5.507653	5.218171	5.494488	5.021557	5.508861	5.097887	5.49628	5.288812	5.288812	4.696967	5.765669	5.092289	5.541759	4.719028	5.37936	5.369551	5.174148	4.906564	5.528702	4.948025	5.46154	5.103687	4.442066	5.192506	4.796861	4.336314	5.296098	4.421025	5.323269	4.949439	5.155772	4.814848	4.995046	5.016162	5.342241	7.454783	6.503119	6.642208	6.906943	6.49623	7.362848
PRF1	5.603788	6.027684	5.856109	5.770327	5.834947	6.454111	5.646218	7.498696	5.820726	6.03359	6.361305	5.59594	6.738067	6.115785	6.144768	6.825837	6.774094	6.341322	6.733879	6.634683	6.11276	6.275806	5.628733	5.321988	5.910415	5.898008	5.635933	5.985326	5.645152	5.786832	5.621548	5.610745	6.294702	5.706372	6.485194	5.860217	5.708215	6.241803	5.734731	5.631443	6.22672	5.443277	5.677377	6.169205	5.623608	5.796733	5.840848	6.153405	5.829146
FBXL14	3.515709	3.661535	3.753991	3.635544	3.716714	3.301224	3.614675	3.605906	4.12682	3.479329	3.355852	3.396976	3.323302	3.308799	3.323909	3.333048	3.624171	3.698269	3.373888	3.230753	3.491118	3.278562	4.898077	5.563448	5.199365	4.304984	4.988546	4.816436	4.168102	4.828147	4.972814	5.07217	4.524726	4.201646	5.257057	5.751577	4.213444	3.938153	5.209337	4.128094	5.041245	5.052672	4.253319	3.449153	3.816529	3.993815	3.538198	5.112094	4.26735
PPIL6	3.708764	3.711628	3.874744	3.400605	3.253145	4.071531	3.468469	3.438104	3.698918	3.483714	3.542256	3.430928	3.579141	3.385081	3.336564	3.61851	3.52955	3.657338	3.55507	3.789243	3.742571	3.467104	4.060947	4.505993	3.453331	3.567398	3.521557	3.25893	3.917428	3.766	3.8791	3.585991	4.108912	3.817766	3.629487	4.370501	3.646508	3.70481	3.74918	3.733732	3.499542	3.797204	3.94822	3.46344	3.603205	3.997185	3.419155	3.763569	3.524401
SP1	6.665244	6.235616	6.226813	6.633216	6.944297	6.366589	6.80891	6.341322	7.047334	6.674379	5.772643	6.035227	6.438048	5.864253	6.064718	6.158241	6.214583	6.093224	6.157414	5.856109	6.506658	6.830699	3.878973	4.18748	4.526379	4.896102	4.276686	4.293154	4.092606	4.072402	3.293917	4.487017	4.14398	4.299972	4.01761	4.258294	4.731855	4.72082	4.767344	4.105646	4.172348	5.156872	4.141333	9.947297	9.443235	9.832801	9.869091	9.450046	9.738577
C18orf25	4.074992	4.107245	4.011864	4.016493	3.959869	3.984169	4.002817	4.023313	3.962269	4.125648	4.319584	4.070311	3.735886	4.134293	3.885421	3.858073	3.670189	3.972289	3.824252	4.091491	4.009403	4.104075	5.791524	5.71678	5.934757	6.11815	5.993333	6.388578	6.327392	6.009182	5.93099	6.274597	5.63502	6.281022	5.955654	5.547917	5.733357	5.916922	5.962165	6.141757	6.394097	5.70079	5.715845	7.926636	7.011631	7.582579	7.607088	7.710704	7.25272
METTL6	4.19285	4.131664	4.189363	4.143261	4.247322	4.364043	4.446448	3.909199	4.472624	4.407608	4.364606	4.440197	4.124151	4.439478	4.137775	4.241482	4.263969	3.97382	4.278754	4.282397	4.079551	4.325272	4.448386	4.570944	4.641028	4.953976	4.464483	4.325771	4.492256	4.39322	4.804957	4.393357	4.255707	4.029424	4.294785	4.071519	4.207358	4.691237	5.117609	5.136833	4.679276	4.601578	5.09135	3.755485	3.263517	3.382167	3.150833	3.509458	3.723889
SGOL1	3.698623	4.144334	3.980129	3.896798	4.312884	3.800084	3.656474	3.990864	4.015635	3.82318	3.784092	4.613953	3.938035	3.956784	3.97835	4.017173	3.861766	3.867207	3.862008	4.314919	4.047708	3.855658	4.139682	4.247709	4.450648	4.004046	3.993657	4.31849	4.387152	4.452589	4.183269	4.691237	5.036772	4.654175	4.798957	4.527402	4.847113	4.58733	4.474053	4.507261	4.220631	4.440006	4.39655	6.124344	5.960778	5.032324	5.290451	4.826772	6.100046
B3GALNT2	3.85923	3.643894	3.795127	3.877715	3.710616	3.722537	3.567024	3.82677	4.087417	4.421642	4.202622	3.473026	4.088881	3.118021	4.181737	4.048953	3.810585	3.426591	3.731675	3.715106	3.847596	3.603915	4.476847	4.31849	4.803674	4.823235	4.755989	4.794434	4.376539	4.518425	4.125447	4.30759	4.615484	4.384141	4.160403	3.977013	4.484037	4.483741	4.526681	4.319615	4.601133	4.249406	4.359057	6.669722	6.735483	6.179717	6.43549	7.717439	6.280478
CBR4	5.571631	5.347444	5.771033	5.445472	5.724092	5.22653	5.286317	6.383975	5.809752	5.280526	5.275907	5.584253	5.294786	5.423425	5.023807	5.885961	5.753798	5.020654	4.930625	5.270967	4.959358	6.165005	8.246208	6.672547	8.568666	8.82168	8.279224	8.644669	8.273117	8.398006	8.105873	8.631176	7.319712	8.325554	6.592862	8.237136	7.754452	7.953803	8.257537	8.689108	7.736783	8.438877	7.259021	6.019894	4.903406	5.850129	7.235835	6.355663	5.903924
PIK3C2A	7.117195	6.731552	6.764663	7.012964	7.496634	7.370295	7.400495	7.030376	7.472833	7.77865	7.426235	6.467116	7.780969	6.72148	7.595651	7.385602	7.201939	6.846505	7.638479	7.611814	7.534599	7.268897	5.540009	4.221202	5.245766	5.372634	4.780365	4.541632	4.945497	5.091875	4.414743	4.505017	4.620024	4.285897	4.204589	3.829721	4.669843	4.589908	5.532929	4.758797	4.797261	4.908202	4.680471	9.158346	9.224801	9.221346	9.142399	9.389982	8.908602
NLRX1	5.729622	5.762922	5.670845	5.35189	5.851665	5.815169	5.816435	5.965872	6.005236	5.698579	5.58017	6.341969	5.66642	6.134262	5.797139	5.760143	5.452897	5.941049	5.82059	5.522867	5.831503	5.424782	6.668358	6.52026	6.500563	6.674744	6.942005	7.082483	6.924655	7.086724	6.822628	6.96114	6.430449	6.241342	6.880517	6.43205	6.432409	6.629543	6.422126	6.606502	6.337766	6.557226	6.650113	7.474072	7.329546	6.807697	7.436532	7.213215	7.455906
ZNF569	4.267446	3.716247	3.854866	3.719228	3.706589	3.448474	3.510811	4.928651	3.631187	3.845166	4.059728	3.526813	4.354554	3.148397	3.87821	4.176852	4.166513	3.43797	3.498534	3.870731	3.82734	3.899544	5.594914	5.970867	5.887253	6.103497	5.810255	5.575448	5.941251	5.743478	5.667213	5.583434	6.63522	6.364857	6.03696	7.145339	6.27798	6.183442	6.437006	5.996995	5.941928	5.823533	6.268732	2.846368	3.102335	3.065131	2.856607	3.04885	3.185117
DUSP18	5.57007	5.72757	5.669814	5.950361	5.716968	5.815389	5.682222	5.39821	5.871411	5.397433	5.521793	5.681165	5.300234	5.488751	5.42396	5.112196	5.516176	5.567755	5.409885	5.509653	5.807364	5.311299	4.771848	4.91853	5.010347	5.093883	5.035758	5.124611	5.046643	4.889239	4.832446	5.37449	4.865405	4.361072	5.154476	4.765663	4.746829	4.85539	5.032172	4.755175	5.11513	5.260602	5.260602	6.246357	6.811424	6.883489	7.786048	6.606857	6.137198
ZNF697	4.675349	4.735726	4.611003	4.609819	4.283814	4.565697	4.660453	4.734524	4.484452	4.689498	4.915165	4.609819	4.486	4.708563	4.502855	4.616953	4.455653	4.585488	4.591775	4.49044	4.615919	4.688696	4.781443	4.828745	4.835772	4.978557	5.043037	4.893635	4.902984	4.935839	4.918218	4.765811	5.096571	5.812685	5.384683	4.957537	4.68571	4.807693	4.428565	5.214962	4.90852	4.824446	4.894706	5.47779	5.222636	5.485355	5.480854	5.714206	5.368953
ZNF791	8.66522	8.491038	8.409786	8.565856	8.597168	8.258127	8.28948	9.506055	7.917056	8.28948	8.54979	8.076408	8.402186	8.39438	8.409307	8.7933	8.700875	8.267884	8.228681	8.26101	7.999069	8.503802	6.449885	6.751698	6.93948	6.34378	7.199346	7.291594	7.168254	6.917719	7.6087	6.879237	6.161521	5.979	5.163496	6.967834	7.021744	6.45583	6.76122	6.853723	6.079303	7.181195	6.326191	6.060667	6.194907	6.362058	4.67795	6.292451	5.972745
CHRM3	6.220988	6.337813	6.682557	6.508236	5.944546	6.086102	6.416887	5.978703	6.489431	6.928576	6.514106	5.960764	6.520607	6.740084	6.484264	6.603924	6.471107	6.799245	6.410683	6.61741	7.141464	6.15636	5.833545	5.031345	5.797237	5.95734	6.179346	5.616497	5.909499	6.034329	6.343442	6.073061	5.3556	5.445463	5.368331	4.971952	5.428272	5.879526	6.086524	6.033413	6.056811	5.557135	6.081788	6.557226	6.766524	5.787265	6.239483	5.658366	5.894602
HTRA4	3.769667	3.378898	3.29777	3.67259	3.347218	3.253925	3.836435	3.702074	3.252747	3.562958	3.290841	2.928744	3.658096	3.232398	3.336564	3.390533	3.390844	3.139221	3.482985	3.357466	3.506168	3.551456	4.801987	3.110103	5.132383	4.773768	4.86765	4.350088	4.249983	4.593913	4.230224	4.37123	4.418844	3.901972	3.342248	4.436546	5.088678	3.952832	4.638144	4.612495	3.896565	4.427385	3.977615	6.152338	5.938399	5.445463	6.80151	5.714691	5.593466
PRPF38A	8.827917	8.635334	8.63755	8.699795	8.755596	8.776759	8.760331	8.54412	8.827917	8.625031	8.363634	8.559779	8.545192	8.437555	8.283852	8.285187	8.119506	8.405823	8.391416	8.329864	8.615734	8.230624	8.696209	9.442675	9.000416	9.05717	8.959331	8.774469	8.671283	8.672252	8.193759	8.768243	8.900111	8.134907	8.97828	7.500152	8.382376	8.952263	9.240557	8.592124	9.301471	9.068569	9.461094	9.362451	9.545545	9.61377	9.569054	9.623538	9.084985
RHEBL1	5.739996	5.748582	5.542523	5.691353	5.903085	5.939977	5.677048	6.409536	5.759761	5.825734	5.893647	5.766114	5.998101	5.671492	5.935787	6.010479	6.422009	6.104956	5.674564	6.165637	5.944331	5.677048	4.858867	5.231048	4.902535	4.893909	4.698356	5.213068	4.733252	4.71042	4.999334	4.443998	5.130017	5.018859	4.962988	5.303777	5.040137	5.438131	4.898077	5.092992	4.913314	4.643586	4.786016	5.679223	6.015137	5.784239	5.868029	5.602109	5.464315
FAM195A	8.648443	8.5377	9.429288	9.163034	8.725089	9.015536	9.001754	7.212789	9.370952	8.2015	8.12448	9.525131	7.818623	9.038724	8.74555	7.994921	7.737252	8.534611	8.458448	8.040661	8.831685	8.58181	8.182235	9.007592	7.619702	7.509412	8.008687	8.578742	8.682653	9.141891	9.561219	8.798718	8.236293	7.811627	8.507663	7.479459	8.064828	8.152973	7.436341	8.77347	8.228093	7.993161	8.03737	7.996381	8.541154	8.808542	8.0498	8.203088	7.196939
KCTD7	5.163077	4.909443	5.232147	5.140836	4.950078	5.123705	4.920081	5.322768	5.071519	5.102161	4.774527	4.815752	4.847502	4.629716	5.155929	5.19743	5.138534	4.819159	4.865036	4.960008	4.99863	5.198548	5.949275	5.433065	6.494782	6.726005	6.522692	6.426357	6.106028	5.884863	6.194907	6.110503	6.216353	6.443661	6.309613	6.045621	6.160115	6.045938	6.148187	6.14315	6.180414	6.163954	5.96008	6.751224	6.735084	6.871994	6.348715	6.908602	7.11762
ZNF548	7.390902	7.377679	7.362697	7.399175	7.197882	7.472102	7.250079	7.106061	7.106239	6.907623	7.292453	6.844679	7.118567	6.974916	6.945906	6.992272	7.107023	7.063025	6.854536	7.033855	7.310746	7.472454	6.659076	6.082606	7.180839	7.83054	6.898484	6.560542	5.996827	6.343061	5.702561	6.691758	7.881537	7.336924	7.066294	8.898111	7.600802	8.285901	7.386224	5.527205	6.901565	7.171743	6.846189	5.963388	4.195391	5.698151	4.611163	6.244289	5.575781
RNF152	2.970925	2.915904	3.063936	2.824426	2.900984	2.877457	3.037322	2.844847	3.248492	2.942693	3.168004	3.181886	2.848047	2.805935	3.02804	2.804767	2.797372	2.816903	2.922324	2.908519	2.892496	2.883881	3.687665	3.512431	3.247406	3.735167	3.285028	3.063521	3.223783	3.440665	3.515292	3.87736	3.627056	3.762395	3.370196	3.235668	3.365481	3.997041	3.271335	4.160403	3.370703	3.564554	3.408525	5.903057	4.375364	9.691774	4.352302	4.780917	6.627054
GPR97	3.119229	3.23952	3.021339	3.57967	3.426801	3.191649	3.363465	4.162052	3.117657	3.93419	3.754651	3.601731	3.374064	3.826414	3.521918	3.652431	3.740731	4.025671	3.999963	3.916359	3.556128	3.678017	3.15908	3.532257	3.716616	3.798962	3.972131	3.783343	3.859701	3.661846	3.591866	3.812028	3.507219	4.025465	3.601265	3.639985	3.741347	3.898722	3.59809	3.650762	3.912879	3.618161	3.86493	7.18005	7.588631	4.353303	6.76725	7.954407	8.025917
ZNF644	6.972259	6.723699	6.687848	6.76649	7.119424	6.906437	7.053277	6.503059	7.220497	6.605651	6.655826	6.290619	6.467116	5.602082	6.667946	6.588973	6.399979	5.999279	6.275941	6.386728	6.762638	6.102242	3.989571	3.66471	4.703654	5.32115	4.452289	3.445394	3.810899	3.565172	4.061894	3.421924	3.640754	3.765413	3.613703	3.939584	3.935157	4.226679	5.14006	3.965627	4.547745	4.557707	4.709624	7.005316	7.104439	6.926313	7.669005	7.048271	7.318933
B4GALNT3	6.732622	6.66429	6.500154	6.494642	6.419297	7.008377	6.472292	5.471462	6.384162	6.041679	6.128247	6.527122	6.331461	7.20045	6.097984	6.239736	5.921812	6.879334	6.61328	6.280351	6.810738	6.481644	4.346274	3.326179	4.206099	4.296287	4.454632	4.396043	4.649298	3.927056	4.234859	4.297494	3.575806	3.68835	4.219408	3.854523	3.860179	3.688013	4.106761	4.547146	4.076172	4.345949	3.843979	6.757452	6.413509	7.166424	6.303209	4.981843	6.392263
LRRC43	6.5667	7.614846	6.964834	7.400068	6.846154	7.408602	6.934911	6.140791	6.713562	6.784089	6.850834	7.092719	7.178455	7.671914	7.26291	7.037976	7.109008	7.732133	7.407727	8.100721	7.390902	6.864362	5.236735	5.162894	5.233006	5.145671	5.347776	5.442026	5.403687	5.573272	5.11792	5.069512	5.548897	4.781874	5.14006	5.358919	5.667702	5.506889	4.953648	5.02351	5.407187	4.89639	5.337394	5.092308	5.61315	4.673226	4.991466	5.161407	5.176834
AK7	4.237812	4.271592	4.246044	3.994908	4.199064	4.009647	4.43897	3.890803	4.574796	4.953586	4.253476	4.755404	4.490261	4.935066	4.659642	4.728939	4.194701	4.673411	5.339809	4.150103	4.495574	4.063401	4.322712	4.387152	4.475476	4.362715	4.057458	3.805062	4.272468	4.189603	3.244836	4.426872	4.27205	3.941039	4.080089	3.717665	4.147544	4.071519	4.609298	3.67958	4.875693	4.777324	4.975109	4.00795	4.303794	4.555983	4.460722	3.943309	3.987652
ZFC3H1	2.991498	2.846577	2.907244	2.706909	2.805359	2.879369	2.593924	2.878417	2.747975	2.892725	2.818188	2.962837	2.867065	3.000717	2.871642	2.799277	3.02744	2.849053	2.844625	2.855696	2.79509	3.009427	4.658207	4.88582	4.417787	4.246913	4.478598	4.313971	4.567996	4.079942	4.786157	5.267754	4.20901	4.413602	4.860606	4.769657	4.888095	4.479509	4.784294	4.783061	4.33805	4.749617	4.598197	5.903057	6.895502	5.147923	6.464313	5.881786	6.159274
IRAK2	2.842055	3.041698	2.962115	2.991885	2.894162	2.609126	2.855487	2.721373	2.830917	2.878799	2.94313	3.094073	2.525893	2.730287	2.948014	2.856993	2.643276	2.86353	3.030611	2.799277	2.98071	2.72498	3.161546	3.323487	3.12708	3.098161	3.157662	3.101062	3.115957	3.008977	3.156376	3.173961	2.930983	2.886717	3.248283	2.845139	2.880961	3.059783	3.152032	3.070487	3.259365	3.10537	3.16084	2.863613	2.808446	2.847621	3.167434	3.145278	3.077115
MGC16025	2.845476	2.821686	2.735529	2.743942	3.019877	2.882734	2.832878	2.492732	2.728729	2.826748	2.657832	2.657469	2.627511	2.740432	2.860755	2.922579	2.916181	2.870759	2.781414	2.76561	2.75574	2.901165	5.035881	5.218377	4.950554	5.065824	5.175684	5.092992	5.056322	4.930712	5.20905	5.227796	5.498183	5.540943	5.19462	4.963445	5.157958	5.233894	5.104227	5.729605	5.179673	5.253006	5.130546	5.743986	5.337541	5.189556	5.47661	5.259651	5.396789
FAM76B	3.143103	3.260685	3.222449	3.145926	3.088051	3.27515	3.247373	3.163805	3.292102	3.467766	3.817099	3.439975	4.356606	3.070396	3.37783	3.313624	3.738084	3.326733	3.097321	4.227463	3.472268	3.431328	6.882431	6.867861	6.876955	7.079604	7.576806	6.165343	6.359147	6.039681	5.41216	6.220543	7.083092	6.22639	6.313413	5.58237	6.642384	6.445094	7.298289	6.213454	6.994914	7.239048	6.922635	9.394706	9.547046	8.599307	9.873241	10.072387	9.623866
NXNL1	6.281653	6.646058	6.564329	6.938039	6.266335	6.45894	6.450917	6.2726	6.378722	6.188528	6.391524	6.546389	6.264419	7.026686	6.093995	6.146281	6.328893	7.101944	6.461225	6.399714	6.694386	6.041354	5.568223	5.916581	5.639509	5.707518	6.053239	5.985661	5.964525	5.985661	5.953557	5.736502	5.684081	5.129391	5.873065	5.607875	5.972207	5.783948	5.831469	5.498787	5.653569	5.679883	5.697834	6.666986	6.444013	7.303217	5.794371	5.819237	6.928362
IQCG	4.048694	4.088528	4.039594	4.142123	4.138781	4.128005	4.037837	3.961329	4.004174	4.31672	4.286603	4.053264	4.11236	4.580583	4.22564	4.077302	4.436916	4.250424	4.431634	4.21611	4.048456	4.11261	5.75868	5.461687	5.835807	5.733169	5.72285	5.933873	6.174915	5.946261	5.640792	6.018342	5.229123	5.807948	5.232696	5.049809	4.962107	5.363987	5.744468	6.275285	5.727547	5.901555	5.104832	6.079835	6.364447	6.675926	6.088463	7.417867	7.10362
MCM9	2.917559	2.819126	3.05949	3.023281	2.994681	2.892332	3.180004	3.353097	2.843433	2.947217	2.878799	2.718453	2.916809	2.800672	2.918069	3.071977	2.894594	2.723217	2.956856	3.017269	2.961815	2.916078	4.922764	5.665469	5.244254	5.44157	5.477468	4.661294	4.796305	5.089021	4.495869	5.353439	4.962676	5.432052	4.111034	6.971607	5.210217	4.86474	5.061109	4.928427	5.23721	5.49035	5.232264	4.014637	4.036537	4.044442	3.747884	3.816241	4.681265
KLHL32	2.769262	2.735879	2.816317	2.854091	2.764389	2.691957	2.941212	2.519581	2.863883	2.828049	2.783015	2.829929	2.848662	2.759335	2.788088	3.050207	2.655269	2.708176	2.707384	2.791407	3.34424	3.161114	3.988465	3.94855	3.704362	3.610273	3.662155	3.534633	3.05692	3.647991	2.857899	3.831346	3.999876	3.422346	3.469833	3.505374	3.633186	3.635045	3.890202	3.530669	3.695487	3.247843	4.059569	3.550925	3.468193	3.521225	3.451141	3.54028	3.536569
DCBLD1	6.401686	6.240455	6.393978	6.513375	6.066816	6.517787	6.266741	6.828812	6.087056	6.768743	6.728411	6.273416	6.44547	6.306685	6.900534	6.767917	6.743701	6.52265	6.539581	7.197534	6.655826	6.770337	6.334024	6.792639	6.347495	6.167107	6.37478	6.516391	6.668019	6.591402	6.825714	6.837668	5.883865	6.709981	5.834828	5.272209	5.974276	6.356013	6.43205	6.873774	6.290899	6.297793	6.706694	6.785346	6.583135	6.304167	6.842072	6.487977	7.112385
SLAMF9	3.566005	3.838429	3.889564	3.720832	3.669677	3.673448	3.703101	3.671562	3.632803	3.74412	3.901608	3.666047	3.722537	3.698269	3.661535	3.973187	3.671744	3.798434	3.745518	4.019235	3.729618	3.548342	4.452822	4.226417	4.217925	4.265069	4.350945	4.396309	4.376133	4.242225	4.288638	4.350318	4.173298	3.973906	4.198508	4.308717	4.115753	4.50373	4.180204	4.098828	4.242097	4.167518	4.226946	3.331887	3.334945	3.672443	3.018909	3.29806	3.543473
GK5	3.357033	3.188302	3.764083	3.370575	3.08182	3.128358	3.382279	3.405593	3.218177	3.056536	3.334981	3.405043	3.342749	3.257058	3.331305	3.141087	3.361343	3.168593	3.306127	3.375319	3.3217	3.45149	5.691011	4.524464	5.237969	5.364995	5.796253	5.631279	5.153085	5.638573	5.622451	5.315465	4.930164	5.499974	4.917145	5.737006	5.697035	4.999043	5.35195	5.022276	5.005465	5.24645	4.73882	8.129316	7.865987	8.581507	8.21873	7.754095	8.048911
FLJ31715	4.302729	4.227463	4.071531	4.323897	3.881866	3.926308	4.309838	3.800646	4.440463	4.341415	4.151536	4.301821	4.120584	4.161387	4.103519	3.993372	4.078418	4.048953	4.088115	4.210649	4.18139	4.413636	4.993588	5.402964	4.84965	4.901508	4.963849	5.035023	4.78348	5.737546	4.693331	4.981276	5.141485	4.945644	5.325847	5.119708	4.659597	4.950817	5.227609	4.802852	4.8249	5.089958	5.334724	4.259117	4.819724	4.457254	4.390485	5.16916	5.05435
UBE2U	2.693885	2.736566	2.67253	2.83815	2.612573	2.746357	2.916591	2.645606	3.057853	2.759904	2.675359	2.617203	2.831416	2.965078	2.785979	2.74734	2.638262	3.022823	2.823448	2.788088	2.699037	2.786878	3.464136	3.5669	3.40625	3.358953	3.134635	3.305408	3.40091	3.327009	3.552635	3.334766	3.479198	3.535621	3.269916	3.343338	3.364486	3.447346	3.626744	3.46483	3.322534	3.778066	3.192813	4.058298	3.688013	4.419288	3.156376	3.680576	3.373758
WBSCR27	5.406594	5.885387	6.066816	6.480902	5.633723	6.299125	5.735957	5.542193	5.700256	5.389624	5.762088	5.922403	5.502976	5.91692	6.160014	5.787915	5.711432	5.963983	5.963014	6.006127	5.903463	6.099174	6.781897	6.627806	5.70012	5.890198	6.685059	5.941928	6.158143	6.153783	6.046633	6.552667	5.564587	6.102133	5.77406	5.523937	6.021858	5.938664	6.182265	6.218919	6.518053	5.587727	7.118461	5.660726	5.365147	7.367274	4.515875	4.660475	5.137919
ZC3HAV1L	2.935017	2.79257	2.800961	2.728888	2.734851	2.76953	2.740606	2.882734	3.069447	2.765856	2.681914	2.728106	2.735704	2.6717	2.776626	2.801723	2.776074	2.66791	2.725664	2.65838	2.670439	2.76642	2.735126	2.984236	2.795597	3.037888	2.958791	2.798906	2.707666	2.980927	2.713339	2.729554	2.919846	2.764317	2.816669	2.725936	2.912805	2.899472	2.997373	2.764317	2.742429	2.96879	2.881916	3.445394	4.201085	3.484335	4.188786	4.931043	4.081091
RASGEF1B	3.138041	2.915904	3.193704	3.113817	3.094073	3.006606	3.119086	2.933739	2.9536	3.156284	3.136657	3.132501	3.340669	3.122324	3.298744	3.1415	3.017995	3.373555	3.134434	3.260308	3.399868	3.095087	4.471832	4.208446	4.800962	5.018995	4.249841	4.23299	4.217925	4.160403	4.378876	4.493273	5.228218	4.956495	4.479509	4.29516	4.521797	4.677658	4.906564	4.121762	4.599887	4.509309	4.303379	8.348955	8.49002	6.248081	6.691574	7.039554	8.51306
C11orf45	3.690266	3.674433	3.445816	3.336385	3.592463	3.444698	3.664215	3.752609	3.464342	3.665829	3.772786	3.576066	3.596225	3.371141	3.37783	3.269323	3.389579	3.488548	3.341384	3.537039	3.665557	3.464503	4.307482	4.672357	4.54085	4.559133	4.216113	4.132905	4.118294	4.347304	4.093362	4.251296	4.352867	3.88405	4.13739	4.192964	4.204306	3.882183	4.211139	4.679602	4.508113	3.918364	4.694177	3.860935	4.702748	4.40886	3.913161	4.007522	4.166361
C21orf58	3.70758	3.88708	3.797184	3.842281	4.062458	3.703971	3.656931	4.091118	3.848036	4.019169	3.857349	3.956196	3.952605	4.124368	4.061829	3.866034	3.983173	4.042748	4.195361	3.668667	3.929362	4.005397	6.354548	4.885007	5.398637	5.44968	4.82602	5.425641	5.442155	6.067692	6.048162	6.141757	5.012406	5.507238	5.085465	5.95718	5.713192	5.001561	5.464619	5.941928	4.746829	5.326459	4.550346	4.689759	5.440268	4.793661	5.005465	4.210108	5.160962
KIAA1109	2.795302	2.621395	2.529512	2.839563	2.799096	2.486133	2.82118	2.802443	2.872602	2.66791	2.659287	2.695831	2.653275	2.671237	2.702151	2.767928	2.714221	2.74734	2.668766	2.63136	2.686203	2.640862	3.942387	4.107783	3.836283	3.708413	3.643099	3.787602	3.712466	4.292636	3.743279	3.520274	3.761134	3.578304	3.498424	3.843106	3.716371	3.825808	3.288738	3.897976	3.478202	3.484747	3.5663	3.560987	4.823859	3.626428	4.811559	4.956083	3.990624
STOML3	3.661873	3.629655	3.711628	4.074992	3.498351	3.610243	3.758918	3.868582	3.9602	3.804649	3.900366	3.679703	3.685114	3.598386	3.88419	3.880506	3.6803	3.859688	3.737552	3.70975	3.914576	3.714205	3.685589	4.184785	3.961875	4.006143	3.944194	3.833363	3.782143	3.833613	3.843979	4.029143	4.09069	3.989731	4.072135	3.701774	3.948089	4.059409	3.594135	4.088703	3.699296	3.763569	3.818807	4.080089	3.877514	4.011329	4.053928	4.03235	4.055861
FBXL13	3.113505	2.979899	3.106594	3.09674	3.057853	3.047377	3.030101	3.831804	3.02144	3.227497	3.366276	3.075308	3.255516	3.260473	3.137153	2.926628	3.045207	3.08396	3.094737	3.36671	3.208123	3.017633	3.474319	3.297594	3.656838	3.48559	3.804226	3.884618	3.583314	3.448247	3.226519	3.43372	3.536569	3.331887	3.616328	3.315744	3.470894	3.441807	3.359491	3.418005	3.634708	3.446148	3.593821	3.717665	4.946635	3.99222	4.640887	4.243683	4.112956
SOX3	4.758458	4.339758	4.418745	4.288921	4.378313	4.479209	4.540912	4.413109	4.636106	4.407369	4.591506	4.559113	4.525072	4.61013	4.539848	4.352531	4.179339	4.381265	4.386065	4.238778	4.646406	4.355653	4.434105	4.681013	4.508983	4.716586	4.706575	4.808521	4.799221	4.552382	4.663743	4.745892	4.220171	4.070429	4.357785	4.185979	4.19775	4.716294	4.53359	4.769657	4.654175	4.309521	4.840439	4.251012	3.872199	4.097999	4.387152	4.347997	3.890352
C3orf49	4.415395	4.346885	4.244155	4.212735	4.428448	4.469234	4.320099	4.376066	4.202858	3.932049	4.133869	4.233672	4.529464	4.545268	4.031457	3.983173	4.307581	4.417638	4.387409	4.24969	4.309374	4.36825	4.206593	4.393093	4.513435	4.981843	4.435103	4.596602	4.469422	4.680039	4.314767	4.512461	4.489997	4.666249	5.051371	4.277715	4.362185	4.774846	4.362715	4.374742	4.589605	4.834356	4.976291	5.389588	5.184454	6.206858	4.553566	5.309126	5.94001
NKX2-3	8.640394	8.086659	7.920314	7.912014	8.242864	8.004503	7.631167	7.924976	7.846111	7.954596	8.309513	8.028805	7.219082	7.93497	8.137629	7.888243	8.843564	7.34985	8.173251	7.319701	7.445885	8.547738	7.104789	7.711881	6.88313	7.013272	6.982499	6.972056	7.132808	7.115532	7.783396	7.486852	7.176168	6.641109	7.916195	7.73772	6.847709	6.909313	7.362024	7.259399	6.83338	6.637809	7.06545	3.74875	4.864009	5.653806	5.666417	7.717958	6.592229
KIAA1524	2.75097	2.754452	2.841033	2.837078	2.799277	2.7537	2.737244	3.695631	2.854304	3.237074	3.224967	3.063171	3.111491	2.9198	3.472268	3.399952	3.332146	2.921796	3.036416	3.546837	2.899239	2.819617	3.871343	4.256773	4.13847	4.158454	3.756369	3.65815	3.841659	4.121354	3.975051	3.998443	4.089523	4.166926	3.920251	4.150177	4.710027	4.370501	4.206354	3.758948	3.937581	4.099126	4.30515	3.715286	4.270885	3.557268	3.719115	4.018005	3.679124
TLE6	4.429928	4.457461	4.215197	4.430244	4.450719	4.808615	4.467998	4.202858	4.168953	4.678355	4.547815	4.343971	4.71059	4.802457	4.333947	4.390615	4.248322	4.667061	4.465348	4.408715	4.632523	4.258497	6.152756	6.83621	6.581517	6.268412	6.225075	6.39368	6.740361	6.495176	6.107509	6.073981	6.746836	6.867364	6.847076	6.487977	6.188583	6.816415	6.574647	6.64058	6.60422	6.30593	7.074044	6.229868	6.433962	6.323675	6.550392	6.006002	5.810419
TCEANC	4.763879	5.1493	4.908707	4.993076	5.008882	4.322941	4.779733	4.998074	5.281481	4.975883	5.15419	4.474691	4.865834	4.126126	4.606378	5.091053	4.870485	4.516979	4.411076	4.269185	4.920423	5.001414	4.721893	5.01782	4.913314	4.989224	4.105926	4.570669	4.30164	4.895828	4.253878	5.366461	5.124755	4.39322	4.061249	5.875844	4.297104	5.77406	4.832086	4.570528	4.904389	4.741525	4.876578	3.345204	3.727876	3.497052	3.749984	3.779618	3.323689
RTP1	2.877235	2.799937	3.190098	2.868727	2.730287	2.745265	2.811303	2.999526	2.718147	2.948765	2.813342	2.799096	2.856417	2.771102	2.682251	2.775197	2.637209	2.760929	2.770088	2.818188	2.728571	2.867989	3.408525	3.932928	3.200974	3.310787	3.272231	3.331887	3.278709	3.135886	3.238914	3.326624	2.949665	3.35218	3.247843	3.183846	3.326624	3.338979	3.441479	3.724477	3.223547	3.446494	3.517143	3.735972	3.853341	3.694669	3.669147	3.292864	3.979271
MAGEA2	3.097321	2.786587	2.974528	2.852979	2.841033	2.864111	2.810166	2.927187	2.973106	3.009078	2.809947	2.798278	2.912408	2.71714	2.913944	2.90451	2.763793	2.916913	2.733125	2.9478	2.987585	2.841208	4.956794	5.132056	4.576552	4.924443	4.993033	5.39742	5.137249	4.777049	4.732476	4.751337	4.860984	5.097678	4.665091	5.152202	5.328334	5.635482	5.04907	5.522091	5.105512	4.834648	5.110697	4.850559	5.662011	5.545419	5.399516	4.863869	4.360046
APOBEC3D	4.540912	4.758458	4.589007	4.602834	4.49606	4.427013	4.636649	4.663224	4.630341	4.593493	4.434228	4.619756	4.592651	4.796815	4.661261	4.593911	4.660453	4.384114	4.51575	4.610624	4.520709	4.416866	4.714213	5.006052	4.947064	4.851101	5.15999	5.339606	5.093883	4.927417	4.897253	4.927872	4.723052	5.102015	4.79672	4.668153	4.502828	4.665965	4.727312	5.052672	4.653925	4.870663	4.927713	5.90696	6.009372	6.2569	6.620104	5.747247	6.610317
PGAM5	4.175661	4.026385	4.134482	4.265135	4.291049	4.200194	4.190001	4.301545	4.209868	4.344191	4.177241	4.510044	4.248002	4.24123	4.24428	4.276769	4.329465	4.666239	4.263068	4.094812	4.079199	4.3166	5.888856	6.130498	6.190343	6.129865	6.160115	6.274241	6.282855	6.399667	6.14315	5.976969	6.312678	6.36705	5.951424	6.363782	6.256124	6.275945	6.081788	6.303974	6.00415	6.166143	6.303974	6.493739	6.471579	6.467777	6.611085	6.493561	6.693654
C4orf45	3.398178	3.519121	3.245664	3.47247	3.459813	3.615831	3.121783	3.078566	3.548958	3.631755	3.535076	3.260004	3.458814	3.860936	3.77797	3.598998	3.658915	3.591227	3.578545	3.37197	3.431923	3.62356	3.122606	3.057652	3.370196	3.24221	3.250039	3.178198	3.317846	3.153106	3.22106	3.133539	3.171176	3.705652	3.040749	3.046475	3.36186	3.050197	3.539093	3.48593	3.237205	3.125414	3.351983	3.22611	3.106739	3.426477	3.207835	3.401694	3.140981
CCDC149	5.094644	5.504164	5.420275	5.526471	5.590199	5.790284	5.513469	4.918024	5.022409	5.395371	4.741241	5.649459	5.169285	5.466446	5.490202	5.379559	5.355135	5.671148	5.531519	5.525281	5.710746	5.526671	5.433345	4.42577	5.286922	5.187662	5.766144	5.001703	4.866791	4.805939	4.788754	4.838257	4.490652	4.78832	4.315094	4.81377	4.867032	4.307375	5.171407	4.143263	4.543968	5.340453	4.227674	4.684017	4.542573	4.599347	4.08843	4.203896	4.093835
BEND2	3.017429	3.147463	3.116425	3.340971	2.875964	2.964765	2.8633	2.972963	3.226651	3.122466	3.1189	3.071296	2.95927	3.012805	2.946116	3.236429	3.020773	2.845476	3.171883	3.246712	3.021339	2.951231	4.436013	4.805939	4.630081	4.468232	4.880169	4.616825	4.624796	4.88638	4.509576	4.995339	4.803816	5.143275	4.704634	4.938052	4.742958	4.526083	4.58785	4.529976	4.665965	4.665549	4.850817	4.497283	4.568257	4.842526	4.363817	4.59762	4.74006
C10orf67	5.782493	5.874475	5.633723	5.726999	5.865213	6.438048	5.867382	5.479662	5.796649	5.673639	5.915207	5.89876	5.782127	6.142486	5.78682	5.740608	5.702435	6.170486	5.688338	5.940281	5.986724	5.813029	7.530696	7.5451	7.802835	7.852775	7.981077	8.080357	8.111986	7.839389	7.957631	7.485493	7.877238	8.155247	7.963661	7.761838	7.5962	7.964887	7.549497	7.77493	7.598256	7.244594	7.584673	7.884348	7.966994	8.04488	8.201052	7.747987	7.736337
SPERT	4.170062	4.261725	4.453203	4.513355	4.335062	4.037018	4.286783	4.298204	4.35523	4.546021	4.289163	4.324897	4.264999	4.277519	4.380786	4.540121	4.335977	4.315202	4.205721	3.995271	4.49531	3.965201	4.735474	5.622789	4.75909	5.147776	4.88852	4.91142	5.381511	5.054195	5.445767	4.74407	4.465631	4.308968	4.918998	4.559891	4.863578	5.409488	5.246741	4.694777	5.47146	5.140351	5.739867	5.688353	5.318826	5.805567	5.147179	4.678495	4.739057
CCDC26	2.688202	2.933043	2.902419	3.020936	3.069601	3.014151	3.04025	2.78109	3.112824	2.89973	3.129277	2.913944	2.896339	2.982867	2.770455	2.813074	2.771102	3.070653	3.109425	2.830109	2.794628	2.934391	3.665497	3.566634	3.583314	3.469013	3.421036	3.493967	3.581082	3.516497	3.775298	3.519254	3.531737	3.50446	3.466409	3.396574	3.436692	3.549023	3.512431	3.509776	3.697014	3.565681	3.497052	3.796879	3.651371	3.384201	3.679283	3.809938	3.821409
C21orf88	4.713272	5.606007	4.339296	3.849965	4.681996	4.302403	6.231284	3.438104	3.70975	3.762372	3.813442	4.095925	3.983805	4.541151	3.690068	3.607652	3.782591	4.044761	3.630783	4.134293	4.136749	3.853724	4.175516	4.08433	4.154549	4.241854	4.285897	4.181666	4.322712	4.942472	5.611418	3.892661	4.191537	5.068368	4.315406	6.384634	4.690778	4.667652	6.499317	4.215951	4.020321	4.141967	4.741827	3.546172	3.519254	3.892912	3.845735	3.593455	3.497576
SPIC	3.044977	3.016305	2.887127	3.018545	2.898886	3.001363	3.011188	3.144751	2.895915	2.949919	3.10496	2.892725	3.167103	2.991885	3.212171	3.135839	3.044011	3.224269	3.211979	2.876535	3.153036	2.950352	3.405226	3.483245	3.29968	3.294151	3.136606	3.377763	3.149076	3.029676	3.388325	3.339828	3.17866	3.225154	3.264476	3.147454	3.190101	3.169379	3.205	3.255853	3.312492	3.530513	3.436346	3.030728	3.391966	3.736883	3.18657	3.333076	3.100185
VPS13B	3.443779	3.339023	3.389746	3.516963	3.665557	3.528097	3.595677	3.401288	3.314771	3.395667	3.436375	3.374411	3.182175	3.3361	3.464876	3.486075	3.324304	3.267124	3.504422	3.413285	3.309118	3.653803	4.029965	3.499887	3.849847	3.862717	3.76454	3.647698	3.71623	3.589101	3.709696	3.513815	4.008522	3.560471	3.581434	3.511711	3.666077	3.563706	3.771878	3.976865	3.730957	3.914819	3.652829	6.946807	7.513372	6.91262	7.646688	8.144658	7.593478
P2RY10	6.395178	5.75215	5.325025	6.235616	6.385629	5.336568	5.240996	8.135973	5.304817	7.101944	6.666087	4.829277	7.224598	4.322739	5.4177	6.765593	6.736028	5.174217	6.074085	5.924024	5.815279	5.645971	5.144778	5.232414	5.382743	5.436893	5.158416	5.019266	5.053758	5.125091	5.221407	4.991594	5.643154	5.402437	5.444861	5.213773	4.836571	5.211427	5.197136	4.933204	5.703913	5.053036	5.510828	5.823363	6.438401	5.209337	6.972812	7.423572	6.64538
IGSF22	5.651672	6.179288	5.937326	6.130644	6.05619	6.367493	6.022494	5.490635	5.865813	5.885823	5.873843	6.115363	6.000866	6.319467	5.515807	5.937663	5.448986	5.853892	5.963983	6.018202	5.95917	5.618026	6.840987	7.45246	7.12174	7.068438	7.331182	7.239048	7.036024	7.113835	7.147887	6.803582	7.359402	6.838401	7.641369	7.112385	7.543124	7.260193	7.284648	6.694037	7.299999	7.110391	7.142644	7.152917	6.731511	6.808798	6.679346	7.303025	6.739515
ZBTB3	6.840282	6.931567	6.969343	6.897813	6.831142	6.769447	6.796986	6.438048	6.838183	6.366889	6.667179	6.909707	6.59611	6.706653	6.586763	6.606028	6.368163	6.66429	6.559203	6.751619	6.887673	6.772588	8.512569	8.173458	8.530953	8.574311	8.486936	8.441935	8.573101	8.217899	8.32863	8.564468	8.729263	8.977731	9.663364	9.329866	8.846796	9.41707	8.495702	8.376354	8.575624	8.575624	8.114702	7.019094	6.41967	6.948558	7.075822	7.077506	6.740916
TPH1	4.171256	3.863764	4.034333	4.077787	4.645013	4.577889	4.513355	3.226843	3.762751	3.553607	3.582624	3.453545	4.12479	3.609871	3.324304	3.797318	3.454375	3.741101	3.865285	3.957936	3.885421	3.823352	4.443444	4.700102	4.730053	5.125091	4.880907	4.304217	4.656368	4.582762	5.056583	4.569023	4.393915	4.578375	4.797954	4.786718	4.8721	5.070834	5.202367	4.632569	4.566182	4.995192	4.661553	7.04758	6.873939	8.247274	5.214663	5.273141	6.309767
DCST1	4.053489	3.900057	4.288921	4.157406	4.123122	4.25091	4.239449	4.291361	4.067771	4.190001	4.107714	4.205721	4.509794	4.390379	4.207183	4.095429	4.126377	4.238778	4.387147	4.120584	4.196088	4.01807	4.535654	4.907091	4.724424	4.791996	4.749058	4.863144	5.164086	4.799348	4.957117	4.677658	4.522035	4.584166	4.608284	4.418844	4.467532	4.699623	4.613537	4.738528	4.678617	4.419754	4.701902	4.684418	4.688107	4.843233	4.715523	4.979367	4.761513
TCP11L2	3.448642	3.261369	3.265567	3.284663	3.312804	3.351228	3.303492	3.320181	3.322015	3.457462	3.494887	3.372519	3.406298	3.23952	3.437779	3.638938	3.504422	3.325212	3.249521	3.560052	3.635544	3.536827	5.490654	4.763131	4.66487	5.071435	4.386588	4.987876	5.09975	4.697417	4.383294	5.030912	4.048958	4.262046	3.912879	3.862717	3.942104	4.432484	4.697978	5.301671	4.219531	5.360387	4.034476	9.301752	9.237227	9.668171	8.438413	8.643293	9.899687
WDFY4	3.229007	3.288601	2.899063	3.317348	3.187733	3.122781	3.085866	3.335525	2.971708	3.342932	3.104154	3.081574	3.415358	3.221271	3.286521	3.198372	3.382058	3.367968	3.278908	3.179469	3.454668	3.253452	4.180322	4.973264	4.463946	4.018121	4.361788	4.258294	4.365259	4.157109	4.492388	3.886899	4.518425	4.853211	4.400679	4.402609	4.266959	4.784423	4.131179	4.775906	4.813472	4.22371	4.539422	4.743962	4.818439	4.852836	4.868026	5.256228	4.948486
GPR26	3.000577	2.964446	2.985107	3.017429	2.835978	3.046245	2.635316	2.862321	3.034556	2.933921	3.264081	2.937405	2.992479	2.843191	2.761327	3.006826	3.020055	2.981232	2.963544	3.128556	2.895146	2.831307	4.233118	4.36021	4.1766	4.15032	4.73629	4.326605	4.777324	4.430068	4.337256	4.041281	4.248141	4.513198	4.232868	4.547745	4.432924	4.21495	4.025162	4.288099	4.362185	3.96576	4.546744	4.925238	4.383294	5.424402	4.521797	4.834356	4.693595
SESN3	3.441787	3.402589	3.466922	3.574127	3.624606	3.290426	3.418002	3.574323	3.495546	3.42982	3.499688	3.254911	3.642087	3.529731	3.373415	3.512195	3.584749	3.640655	3.449525	3.55121	3.654531	3.372699	3.116844	3.243641	3.199616	2.986722	3.058887	2.879907	2.884212	2.918531	2.943754	2.918985	3.12376	3.090057	3.105663	3.141501	3.010443	3.17558	2.818002	2.86856	2.911266	3.115957	2.967955	3.902844	3.796602	3.137204	3.532745	3.732995	3.855048
KLHL34	4.333181	4.144809	3.996782	4.265135	4.239449	3.965484	4.561388	3.791712	5.728955	4.117788	3.724865	5.079168	3.746088	3.898017	3.798434	4.206487	3.314018	3.621764	3.392194	3.414132	3.896132	5.927591	6.09378	5.772149	5.843409	5.969486	5.793212	5.645587	5.568809	5.880672	6.025839	6.8396	5.413633	5.796071	5.390676	5.244254	5.209337	5.516698	6.115865	6.408795	6.152338	6.227083	5.523333	6.247526	4.066633	6.214211	3.359318	4.804957	4.75698
ZSCAN10	4.446124	4.455653	4.305953	4.547108	4.356903	4.533315	4.345357	4.470014	4.376991	4.470542	4.214647	4.521559	4.365204	4.619331	4.497794	4.193345	4.247525	4.635803	4.31648	4.413394	4.509609	4.077122	4.994776	5.70549	5.095191	4.73462	5.146564	5.154607	5.087228	5.045165	5.232555	5.056583	4.474969	4.322972	4.783202	4.3927	4.537835	4.754202	4.929811	5.216535	4.916592	5.033754	5.083203	3.707386	3.581915	4.171039	3.561142	3.874074	3.700737
SAMD3	3.136188	3.228948	3.154882	3.275871	3.26907	3.13127	2.975159	3.202349	3.020255	3.240346	3.124055	2.958527	3.1985	3.160524	3.21714	3.117487	3.263122	3.267124	3.450736	3.18277	3.196622	3.069317	4.432102	4.419129	4.611583	4.522863	4.387152	4.548886	4.47523	4.324655	4.718991	4.599347	4.568127	5.163338	4.433473	4.471832	4.44073	4.635071	4.766065	4.821843	4.382988	4.409757	4.391597	5.665295	6.479524	6.011832	5.413369	6.405697	5.972207
GOT1L1	3.376022	3.196929	3.521775	3.072642	3.216355	3.317913	3.206373	3.055981	3.253452	3.113651	3.359094	3.390533	3.255516	3.22931	2.9724	3.101482	3.382668	3.457462	3.313261	3.193704	3.280184	3.177839	4.59332	4.534964	4.12834	4.384744	4.192122	4.301887	4.19775	4.037526	4.368873	4.192424	4.048958	4.831806	3.973789	4.004046	3.912879	4.155706	4.133193	4.589338	4.323655	4.160518	4.492846	3.6453	3.271335	3.70872	3.929867	3.532257	3.616639
C10orf91	4.692912	4.810075	4.832555	4.539278	4.78963	4.792643	4.907805	4.614748	5.090856	4.971595	4.84445	5.056714	4.745841	5.032435	4.879863	4.74864	4.54262	4.886927	4.873717	4.762553	4.961454	4.910088	5.106288	5.172081	5.53595	5.661369	5.630352	5.77863	5.626602	5.76027	5.500152	5.565624	5.62562	5.502846	5.653278	5.668293	5.805169	5.73555	5.565348	5.367085	5.447447	5.388908	5.540671	5.778826	5.46032	5.642972	6.076557	5.484159	5.345641
MGC16142	3.895773	3.884028	3.408836	3.678854	3.348952	3.601082	3.320456	3.539373	3.539759	3.407869	3.397187	3.54294	3.147973	3.696033	3.504211	3.560223	3.638693	3.431023	3.404001	3.400035	3.572654	3.906358	3.926796	4.091212	4.571928	4.010599	4.104818	4.11167	4.073831	4.660197	4.443853	4.534554	4.128664	4.946374	4.116843	4.431414	4.082983	4.062167	4.240113	4.713819	3.931771	4.581313	4.030806	4.49188	4.476354	4.58357	4.504609	3.813158	4.3262
ZNF99	2.704584	2.474921	2.619534	2.718147	2.67253	2.714625	2.613804	2.610612	2.639655	2.685087	2.486133	2.607483	2.682651	2.602308	2.469983	2.74582	2.778887	2.623519	2.781659	2.714221	2.621955	2.59626	2.915775	2.727054	2.694075	2.555009	2.518359	2.635349	2.555009	2.732555	2.710413	2.627699	2.686995	2.781586	2.627699	2.619006	2.766774	2.518359	2.518359	2.74693	2.518359	2.66048	2.665198	2.555009	2.555009	2.679013	2.735126	2.918531	2.518359
CCDC108	2.818926	2.921968	2.678008	2.985465	2.868188	2.935854	2.855885	2.628763	2.949706	2.974689	3.125353	2.892725	2.733399	2.694254	2.742998	2.999174	2.72796	2.96496	2.838361	2.849483	2.858151	2.90787	2.969254	3.05557	2.961994	3.20974	3.04781	3.080028	2.932783	3.185599	4.001713	3.092967	3.121098	3.568941	3.746665	3.370196	3.257654	3.187461	3.070487	3.366819	2.83828	2.935826	3.007431	3.063798	3.646187	3.240056	3.382977	3.126589	2.78992
LDHAL6A	3.605353	3.615463	3.857687	3.667837	3.66981	3.947279	3.712126	3.346088	3.578772	3.743574	3.789622	3.817842	3.709459	3.831157	3.609871	3.479517	3.696625	3.766458	3.750241	3.657986	3.635214	3.708014	3.698386	3.918364	3.414936	3.478031	3.506684	4.11167	3.525981	3.56856	3.467653	3.502999	3.485063	3.487264	3.516497	3.40427	3.442892	3.516653	3.338412	3.690986	3.588639	3.636165	3.85955	3.587002	4.427958	3.911783	3.71623	4.33144	3.7885
MRGPRX2	3.581505	3.739133	3.603564	3.606826	3.592696	3.786247	3.511859	3.330644	3.598238	3.754417	3.277011	3.780316	3.469846	3.727199	3.664789	3.525969	3.51286	3.808599	3.714205	3.833764	3.524243	3.680198	4.006143	4.349823	4.398729	4.143559	4.313433	4.288889	4.256124	4.521515	4.363558	4.190974	4.36632	4.270885	4.958878	4.388249	4.403165	4.311971	4.10114	4.69669	4.384439	3.979123	4.543427	4.601578	4.661294	5.376805	4.952297	4.897123	4.821717
NTN5	5.153601	5.288174	5.260781	5.554363	5.240718	5.429739	5.491496	5.483057	5.388902	5.228123	5.697132	5.400219	5.541041	5.605776	5.493845	5.187788	5.269389	5.488403	5.483401	5.461042	5.456416	5.544842	5.976302	5.965476	6.01073	6.139391	6.48469	6.37838	6.360159	6.530371	6.330053	6.052385	5.617128	6.383965	6.59478	6.571694	6.547082	5.970506	5.893812	6.003624	6.20352	5.822387	6.099119	6.141063	5.848072	6.859336	6.189253	5.720063	6.550392
KLF17	3.740904	4.366935	3.830796	4.252709	3.692044	4.302403	4.027903	3.894772	4.135119	3.92868	4.14371	4.144033	4.153471	4.282397	4.180488	4.114304	4.026818	4.211233	4.108107	4.45173	4.09334	3.994315	4.814726	4.808957	4.814726	4.815658	5.074641	5.039098	5.147479	5.069053	5.174611	4.778706	4.924714	5.051498	5.253566	4.739361	4.806244	4.773343	4.877018	4.959026	4.679276	4.900554	4.802422	5.408394	5.808919	5.37232	5.069512	4.866232	5.34316
CCDC105	4.652502	4.720172	4.659846	4.758722	4.805731	5.195795	4.234285	4.516687	4.437671	4.544958	4.70235	4.799383	4.909443	4.833129	4.878761	4.560978	4.646406	4.619536	4.85033	4.628246	4.491194	4.765847	4.99863	4.677658	5.086046	5.070472	5.371581	5.772922	5.50057	4.945059	4.882557	5.042734	4.637869	4.258294	5.302243	5.04111	4.698121	5.277835	5.072311	4.807068	5.184752	5.188255	5.47237	6.285149	5.308439	5.567934	5.154346	5.14807	5.208757
CCDC122	3.110167	3.10879	3.112172	3.152246	3.176243	3.217378	3.073484	3.06652	3.157895	3.057193	2.950027	3.02711	3.202029	2.862617	2.943714	3.073659	3.090019	2.955861	2.866776	2.964765	3.114801	3.994129	4.573176	4.341897	4.162687	4.975109	4.840169	4.868967	4.678078	4.267784	4.139945	5.113379	4.199913	5.512314	3.730957	6.749977	5.855615	4.076172	5.429819	4.431535	4.032897	4.268043	4.30572	3.822863	3.230137	3.720564	4.124383	3.909456	3.642932
C11orf42	4.949463	4.864542	4.996712	5.123705	4.905536	5.187418	5.098233	5.005205	5.036491	4.834471	4.9	4.904178	4.99863	5.004326	5.032199	4.956209	5.021007	5.114478	4.998935	4.572123	5.107514	4.889718	4.314106	4.368056	4.117552	4.231917	4.456545	4.512619	4.409646	4.150994	4.216113	4.018882	4.29367	4.22148	4.284306	4.27468	4.087178	4.051889	4.149071	4.069578	4.051746	4.137528	4.086698	4.69885	4.71042	4.274273	4.125447	4.401485	4.397385
DKFZp434L192	2.885973	3.021169	2.977404	3.100846	2.845476	3.024868	3.058973	2.699037	2.886227	2.821686	3.175054	3.036959	3.053891	3.296443	2.852029	3.056851	3.00594	3.096672	3.031802	2.915207	2.843191	2.819126	4.153469	4.06505	4.311251	4.093049	4.288386	4.179951	4.124909	4.155176	4.070924	3.876603	4.096637	4.188209	4.268354	4.10285	3.80111	3.930461	4.120655	4.322302	4.14855	4.284837	4.333001	3.691304	3.766	3.470505	3.485749	3.369461	3.487081
POM121L1P	4.959582	5.606641	5.069393	5.55042	4.761653	5.490885	5.504936	4.971835	4.972121	5.25726	5.563412	5.521793	5.230225	5.373348	5.147796	5.152505	5.265528	5.410201	5.258191	5.429431	5.084394	5.192727	5.698461	5.760786	6.005631	6.306866	6.314168	5.951424	6.289126	6.242991	5.716479	5.939319	5.805169	5.762087	6.245996	5.734206	5.887068	6.362424	6.268246	6.030819	6.158689	6.15647	6.227753	7.102517	6.024166	6.995573	7.074443	6.402955	6.967654
ZNF486	3.278133	3.416066	3.465065	3.373415	3.522782	3.394255	3.355306	3.396219	3.299431	3.292256	3.351454	3.520107	3.441149	3.480976	3.301958	3.33929	3.366276	3.209659	3.312804	3.263598	3.558883	3.439247	5.622167	4.467007	5.508013	5.889842	6.150134	5.652165	4.815539	5.521926	5.055062	5.242465	5.266219	5.689862	5.189393	5.618228	5.459668	5.655998	5.91279	5.187954	5.634392	5.945622	5.033313	6.468517	5.528394	6.283052	6.777023	6.861974	6.539949
CXorf22	3.108029	3.030101	2.936891	3.001466	3.201095	3.144558	3.082798	3.118021	3.030611	2.959848	3.08024	3.093945	2.995102	3.231481	3.099705	3.228772	2.922126	3.083746	3.055157	2.994503	3.257058	2.927713	3.418355	3.997328	3.66118	3.896793	3.368723	3.537713	3.535933	3.570297	3.633186	3.882629	3.52805	4.071385	3.738418	3.675606	3.781851	3.735167	3.686043	3.626428	3.70481	3.689935	3.69776	3.302854	3.241124	3.285644	3.500291	3.221802	3.386025
FGD2	8.882991	9.282678	8.407708	8.788033	8.261891	8.773198	8.364755	9.986717	8.126667	10.006406	9.415327	8.139225	9.332244	8.810288	9.135494	9.280896	9.452722	9.047772	9.049936	9.725377	8.53909	9.228766	11.347963	11.133869	11.415977	11.2059	10.068844	10.825369	11.082439	10.967254	11.310494	11.143829	11.879906	11.81057	11.663381	12.457101	11.750561	11.663381	11.032065	10.758436	10.82313	10.757237	10.03174	9.832801	10.876807	7.260991	10.451593	11.427494	9.828696
EXD1	2.725942	2.841332	2.67668	2.802194	2.781659	2.721373	2.814103	2.770455	2.896903	2.647712	2.80669	2.754726	2.856171	2.715053	2.824666	2.900775	2.834235	2.90787	2.850748	2.898578	2.893743	2.737564	4.328225	4.248537	4.277441	4.102543	4.213322	4.268354	4.49755	4.499197	4.667427	4.674996	4.663463	5.42678	4.85567	4.259744	4.478213	4.283369	4.345083	4.362185	4.524726	4.315406	4.452144	4.883806	5.120178	5.51158	4.966741	4.524946	4.544365
FAM178A	5.062771	5.0831	5.615479	5.126395	5.149575	5.256524	5.066353	5.205578	4.77627	5.012653	4.947353	4.790367	4.671641	4.441521	4.706116	4.76974	5.033678	4.95744	4.767871	5.076851	4.899636	5.394466	5.595813	4.410253	5.513851	5.469595	5.531667	5.52161	5.392492	5.181122	4.99565	5.056039	4.137528	4.120904	4.539006	4.649448	4.833162	4.851101	5.47146	5.34417	4.837965	5.326772	4.274134	6.480104	5.670797	5.178984	6.075511	5.940947	6.031229
MGC34800	3.346547	3.17171	2.85462	3.070396	3.290157	3.396976	3.285732	3.375046	3.214597	3.223267	3.500472	3.077129	3.320665	3.30737	3.222449	3.209946	3.581674	3.273816	3.178202	2.981232	3.074382	3.068173	4.576262	4.133735	4.384439	4.382672	4.331585	4.330455	4.311251	4.36078	4.293267	4.357911	4.203317	4.70604	4.563973	4.393495	4.398445	4.533156	4.195642	4.049105	4.443708	4.423381	4.184785	4.981694	4.532195	5.09884	5.815118	4.668409	5.12355
C10orf126	2.63136	2.575342	2.891877	2.896339	2.689461	2.683034	2.737905	2.905562	2.724693	2.622151	2.635316	2.773127	2.569275	2.598576	2.730066	2.676313	2.607483	2.619534	2.531486	2.568239	2.552877	2.695831	2.920287	2.89415	3.045276	3.001857	2.954574	2.975439	3.102335	3.005261	2.96879	3.142033	3.143632	3.079477	3.235895	2.996593	2.955335	2.976269	3.314749	2.816669	2.808446	2.978032	3.032199	3.121612	3.003814	3.397101	3.082645	3.562532	3.31955
PIKFYVE	4.028114	3.85072	3.859436	3.946481	4.056516	3.742571	3.915023	3.645209	3.724865	3.722121	3.793907	3.796012	3.828403	3.932049	3.690432	3.853379	3.775	3.909508	3.94897	3.830991	4.068669	4.162169	4.570387	4.038928	4.38908	4.27701	4.497832	4.486426	4.81183	4.577934	4.372414	4.574835	4.445984	4.020321	4.451471	4.332276	4.352867	4.460954	4.056801	4.12352	4.358036	4.203896	4.437144	7.088339	6.819728	6.033413	6.781228	7.411189	6.800361
C9orf62	4.63815	4.691059	4.766258	4.512117	4.446448	4.807969	4.652725	4.188717	4.684735	4.520245	4.753559	4.708563	4.682517	4.374776	4.678355	4.634095	4.658121	4.928651	4.439953	4.628514	4.724648	4.744914	6.054238	6.362748	6.339037	6.585554	6.446091	6.493181	6.485194	6.220397	6.599132	6.430635	6.434722	7.005706	6.976221	6.510836	6.417287	6.70195	6.529978	6.588493	6.474248	6.50452	6.587522	6.792103	7.118642	7.37132	6.273904	6.54635	6.433202
C9orf84	2.747514	2.813342	2.810917	2.918669	2.938467	2.817146	2.761327	2.708176	2.814103	2.853533	2.72619	2.68586	2.670028	2.813074	2.773127	2.764047	2.847959	2.747687	2.698356	2.906694	2.823958	2.840146	4.156827	3.9291	3.594589	3.860659	3.647389	3.929602	3.745611	3.627056	3.416276	4.011889	3.607995	3.771402	3.315561	3.455346	3.582706	3.572654	3.733264	3.816241	3.680729	4.025996	3.729752	3.060373	3.598746	3.170683	3.888566	4.205165	3.677393
SLC22A24	3.23571	3.561196	3.248678	3.469044	3.241768	4.029541	3.4222	3.109772	3.265805	3.55625	3.630783	3.514374	3.82734	3.651596	3.657108	3.33743	3.647117	3.568229	3.375833	4.130749	3.363856	4.116232	3.51136	3.522391	3.837702	3.661846	3.738699	3.744694	3.916829	3.643563	3.986521	3.686043	3.63376	3.88827	3.603205	3.7409	3.684804	3.813637	3.642296	3.490287	3.692111	3.757317	3.717665	3.571722	3.177165	3.036452	3.124384	3.391184	3.124384
FMO9P	3.12317	3.181181	3.198665	3.052557	3.160344	3.153369	3.079466	3.330319	3.230184	3.119229	3.065153	3.482157	3.238238	3.183969	3.480327	3.308443	3.10961	3.167487	3.228076	3.116425	3.194226	3.012805	2.926417	3.270909	3.115345	3.150572	2.870873	3.210205	3.390796	3.152032	3.27012	3.01623	2.980498	3.196179	3.117151	3.030052	3.10457	3.191904	3.224396	3.420192	3.135656	3.030728	3.453975	4.310533	3.901684	3.810899	3.47509	3.771402	3.986908
C7orf33	3.568875	3.648536	3.580904	3.496574	3.777819	3.771459	3.647496	3.704749	3.63153	3.538444	3.334981	3.690922	3.536102	3.484899	3.440061	3.450064	3.441149	3.729423	3.616718	3.252381	3.518748	3.638605	5.610921	5.322783	5.317629	5.349472	5.535703	5.494338	5.493817	5.427851	5.285994	5.067937	5.442283	5.865252	5.548738	5.530659	5.427249	5.59087	5.190139	5.769167	5.395531	5.168867	5.482799	5.087499	5.901555	5.711679	5.871422	4.880761	4.895534
ELMOD2	7.280605	7.356997	7.16083	7.752565	7.299409	7.400903	7.586488	6.731952	7.669729	7.270128	7.675283	7.626215	7.432925	7.526165	7.577245	7.560044	7.532358	7.233139	7.420702	7.9098	7.762952	8.08917	6.911854	8.096998	6.760124	6.832382	6.503119	6.532512	6.85755	6.861567	6.12598	7.183169	7.486095	7.076063	7.108383	6.539949	6.524142	7.391862	6.911512	6.954828	7.067025	6.884705	7.835734	7.267003	6.742652	7.162101	6.694456	7.408091	6.832752
ACER1	4.01682	3.626172	3.670365	3.774758	4.114579	3.941758	3.750998	3.897831	4.02996	3.95283	3.996782	4.321095	4.058113	3.983805	3.913525	4.224681	3.90139	4.2052	4.055647	3.91894	3.910767	3.721537	4.777888	4.989224	4.815658	4.880169	4.764029	4.902687	4.957831	4.773483	4.979228	4.99979	5.368953	5.58222	5.35051	5.238618	5.248794	4.819589	4.594924	4.727975	4.711481	4.834073	4.703169	6.12084	4.654175	5.836657	4.73629	5.304862	4.808957
TAAR1	2.960124	2.702151	2.830299	3.029684	2.960547	2.813541	2.71714	2.685087	2.894933	2.883311	2.785979	2.575342	2.840602	3.03924	2.79769	2.664313	2.79257	2.82624	2.768191	2.855885	2.789921	2.927713	3.55168	3.44972	3.488142	3.247843	3.226315	3.221297	3.163584	3.259922	3.127624	3.201783	4.227505	4.327839	3.755626	3.866144	3.483578	3.386025	3.244836	3.25446	3.361464	3.399836	3.157662	2.962792	3.005611	3.111291	3.294151	3.157434	3.350454
STK32A	3.282929	3.28352	3.442884	3.333197	3.357359	3.444698	3.522782	3.30535	3.407768	3.524988	3.746761	3.515426	3.509324	3.536102	3.445816	3.47889	3.353262	3.565227	3.766862	3.434324	3.48063	3.539174	5.059277	5.595491	4.767747	4.722894	5.300863	5.164086	5.228218	5.113674	5.064418	4.506118	4.871296	5.014774	5.469595	4.793661	5.273411	5.017683	5.18262	5.304862	5.021069	4.981029	5.286922	5.045165	4.890969	5.464967	4.838703	3.951611	4.94606
LRRC28	5.090389	5.129992	5.044601	5.335469	5.113196	4.831857	5.238844	4.95848	5.746517	5.229615	5.101599	5.234086	4.978988	4.86532	5.041916	4.909769	4.944404	4.555981	5.003137	4.550484	5.598427	6.051375	5.357843	7.318544	5.569467	5.997164	5.106847	5.267004	4.73643	5.09311	3.897056	5.60918	5.079117	4.480907	6.614212	4.146569	4.570528	6.279094	6.088635	4.638287	6.77098	6.175936	6.846189	8.336033	8.243391	9.080759	8.713829	9.185481	8.144166
NS3BP	4.182951	4.300431	4.130634	4.40858	4.27658	4.448093	4.130185	3.969353	4.447663	4.616261	4.148145	4.296571	4.291361	4.484221	4.201905	4.598054	4.35523	4.746695	4.037671	4.687221	4.149861	4.128766	5.409074	5.548738	5.640792	5.340453	5.39177	5.45405	5.204643	5.583434	5.484779	5.299049	5.953557	6.815109	6.27798	5.827757	5.655698	5.767984	5.122985	5.290698	5.511713	5.18262	5.497912	5.614624	5.910956	5.6402	5.681264	5.125406	5.852285
CTAGE5	2.743296	3.197339	3.036564	3.154015	3.026826	3.192839	3.06652	2.866047	3.5038	3.255516	3.184349	2.865693	3.148743	2.989218	3.208787	2.960124	3.403008	3.082454	3.318956	3.158628	3.424777	5.488751	6.591584	5.263789	5.765802	6.114652	6.186781	6.172575	6.236968	5.857393	5.824724	6.45088	5.95702	6.882791	5.777837	5.83942	6.497002	6.621965	6.382557	6.735483	5.9829	6.439257	5.433887	4.91359	4.537967	4.350633	4.814313	4.078832	5.009439
GPHB5	3.967515	3.83934	4.127104	4.29956	4.025406	4.172267	4.319098	3.956994	3.856937	4.296571	4.184622	4.046812	4.442226	4.129063	4.40858	4.080897	4.226104	4.481998	4.182661	4.253743	4.213215	4.130634	5.038521	5.205716	4.931342	5.099131	5.003085	5.032019	5.100835	5.068368	5.133299	4.962988	5.091478	5.550634	5.255056	5.098594	5.434776	5.493213	5.226461	5.218676	5.173574	5.143411	5.321022	5.483331	4.800381	6.287712	4.660197	4.155706	4.588102
DCD	3.912794	4.140235	3.995005	4.2855	4.079386	4.325038	3.964985	3.776972	4.311388	4.054637	3.651067	3.796792	3.784726	4.014854	3.799522	3.730388	3.899622	3.943533	3.850949	3.823448	3.961839	3.923089	4.255166	4.796444	4.681013	4.513954	4.746434	4.747333	4.620709	4.524008	4.580518	4.713539	4.213723	4.328635	4.235005	4.091767	4.16565	4.650478	4.433473	4.714079	5.015539	4.657243	4.792137	3.992731	4.160848	4.68163	4.598974	4.050391	4.26123
EXOSC6	5.885685	6.179621	5.95917	5.872955	5.672303	5.741426	5.963983	6.134905	5.667827	5.810822	6.07524	5.758424	5.759416	5.606278	6.152456	5.940593	5.849361	6.076191	6.203953	6.015122	5.841326	5.772288	4.81377	4.750498	4.741961	4.742819	5.165903	4.907605	5.032019	4.69873	4.415292	4.650735	5.494503	4.980886	5.46832	5.096571	4.773483	5.461262	4.878853	4.580767	5.477135	4.726952	4.576124	7.86349	7.670919	7.282835	7.644738	7.819331	7.10289
IQSEC3	3.515709	3.510356	3.364597	3.707074	3.446053	3.689929	3.405743	3.398617	3.310091	3.560828	3.305534	3.482157	3.533023	3.8596	3.459022	3.530949	3.573382	3.713241	3.662753	3.683617	3.61203	3.531948	3.514553	3.668242	3.759262	3.630936	3.932091	3.790003	3.954573	3.945465	3.717994	3.671365	4.286417	4.058608	4.447663	4.266646	3.766915	4.370787	3.824142	3.523167	3.706446	3.726406	3.940181	3.900563	4.351189	3.933552	3.622465	3.910404	4.46149
ZDHHC19	4.733072	4.82177	4.73278	5.191136	4.561592	5.198678	4.716681	4.530839	4.871375	4.68175	4.747503	4.767871	4.678866	4.788415	4.661735	4.626168	4.594185	5.359485	4.749399	4.839651	5.096959	4.673854	6.462628	6.148989	6.64953	6.504343	6.733889	7.067406	6.800912	6.818352	6.849027	6.511547	6.657	6.307041	6.86639	6.210534	6.486288	6.71362	6.374052	6.418444	6.739339	6.577676	6.603471	6.531129	6.582245	7.234124	6.890277	5.896426	7.01888
ALG14	7.559275	7.805909	7.972315	8.112322	8.078525	7.854064	8.053552	6.942533	8.132248	7.857254	8.02831	8.39438	8.008914	7.916588	8.170866	7.856003	7.765491	8.223042	8.022004	7.623714	7.946018	7.730599	8.967915	10.360458	8.905011	9.033787	8.791631	9.13974	8.769078	8.935684	8.220002	9.384217	9.982143	9.649483	9.619828	9.151425	9.083299	9.845733	9.154875	9.145476	9.669532	9.357305	10.040324	7.487363	7.266117	8.938928	7.318544	7.035202	7.207466
ZNF564	7.746196	7.496146	7.756196	7.545744	7.520078	7.524706	7.443755	7.02639	7.729183	7.162962	6.969806	7.295239	7.226211	6.996106	6.986129	7.012565	6.914144	6.88227	6.853392	6.579985	7.493887	7.632432	8.722031	9.54498	8.824576	9.082273	8.616733	9.149374	8.850235	9.275251	9.092593	9.231411	9.078107	9.533778	8.195965	10.131646	8.809065	9.263259	8.93785	9.259835	8.870241	8.821126	9.23945	8.005691	7.564481	8.568666	7.506081	7.276208	7.711881
B3GALT6	7.101288	7.059566	7.208984	6.973118	7.201135	7.006531	7.00559	7.856003	7.144179	7.666805	7.767282	7.289304	7.420168	6.864999	7.364697	7.769643	7.748832	7.476853	7.517281	7.539969	7.134721	6.827042	6.281199	6.077739	5.339454	4.785876	5.267474	5.283133	5.29159	5.786193	5.995375	5.753271	7.00857	6.039991	7.207051	7.666597	7.259399	6.664367	4.720281	5.198786	5.445767	5.531798	5.566957	4.76982	6.207376	4.138041	5.58222	5.986361	4.422952
SNX21	6.086102	5.793378	6.161395	5.643519	5.368494	5.730694	5.750942	6.037599	5.787567	5.634096	5.802744	5.499497	5.573016	5.144308	5.667382	5.819572	6.473903	5.16571	5.883341	5.336075	5.741151	6.132898	6.877783	6.528049	6.573194	6.206321	6.577863	6.841494	6.638636	6.59478	6.940831	6.71362	5.653806	6.342372	7.140289	7.338388	6.532161	5.691641	6.588313	7.202525	6.005631	6.675071	5.773708	3.886899	4.630206	4.119361	3.882479	6.673989	4.214006
RHOB	6.428558	6.158241	5.649459	6.124585	5.788836	6.097329	6.117725	6.315495	6.117725	5.91692	6.692131	5.526471	6.064718	5.766459	6.622718	6.551325	6.355233	5.686802	6.292631	6.96571	6.422309	5.282498	5.809773	6.056164	5.498787	5.542131	5.62562	5.42595	6.009539	5.92318	6.142099	5.864775	5.715535	5.496185	5.730049	5.60078	5.556811	5.789879	5.359237	5.81607	5.396199	5.264528	5.873383	6.965496	7.562288	6.708572	7.500343	6.700872	7.361461
ADAT3	4.821511	5.252816	5.184956	5.004615	5.160479	5.30249	4.943492	4.908584	5.219506	5.259632	5.344592	5.461407	5.047793	5.378896	5.179916	5.08584	4.982473	5.224226	5.102161	4.79235	5.295156	4.747503	4.080537	4.428259	4.568882	4.377685	4.637735	4.490799	4.45995	4.544673	4.764443	4.862428	4.112692	4.001418	4.817897	4.201646	3.998443	4.290465	4.117417	4.518571	4.469272	4.470434	4.264798	4.990257	5.396341	5.442686	4.620024	5.033754	4.926431
CEL	3.504422	3.474454	3.761209	3.724684	3.499848	3.387348	3.467104	3.93118	3.52349	3.310439	3.401124	3.354681	3.421095	3.234885	3.336564	3.495902	3.429427	3.48115	3.460371	3.074871	3.145532	5.255034	5.653278	4.237381	4.839732	4.460592	4.292146	5.063173	5.097678	5.251876	5.731157	5.375088	4.052588	5.550021	5.082629	7.184883	6.354548	4.458084	3.949426	5.229123	4.224279	4.642694	4.064202	3.300111	3.540569	3.80186	3.597483	3.360271	3.452986
GATS	4.315984	4.442986	4.589778	4.187119	5.068358	4.169211	4.447663	5.635222	4.142411	4.479209	4.461723	4.521762	4.333181	4.277764	4.734876	4.672355	4.952085	4.394015	4.034333	4.569152	4.663504	5.176565	5.247964	5.029643	5.130546	5.019894	4.937741	5.192627	4.582471	5.533414	6.024672	5.902247	5.291452	6.413725	4.34352	6.678231	5.86308	4.912493	4.899837	5.754044	4.640887	4.998771	4.398445	4.504748	4.827861	4.516709	5.405534	5.3205	4.990954
CBS	5.44393	5.395371	5.830418	7.448136	4.98527	5.829999	5.981394	5.583613	6.427898	5.230485	5.149011	6.392342	5.137134	5.559481	5.600605	5.311986	5.048661	5.548502	5.464205	5.101145	6.023019	7.132873	7.448124	9.012226	7.635824	7.51255	7.767018	7.57238	7.669453	8.549706	7.861913	8.284436	7.764272	8.248604	8.242581	7.280624	7.385151	8.301331	7.262935	8.235326	7.969492	6.813297	8.397797	7.13321	7.153906	7.601127	6.687441	6.766693	6.814566
SPINK6	3.616718	3.596528	3.606826	3.816984	3.769561	3.618655	3.74152	3.201273	3.455751	3.992561	3.39484	3.539373	3.574643	3.513717	3.639642	3.616008	3.525351	3.644605	3.695561	3.683376	3.939935	3.704174	4.721583	4.342471	4.738528	4.657771	4.623885	4.364116	4.562445	4.615066	4.661294	4.573449	4.876269	5.022547	4.711183	4.788608	4.628191	4.841182	4.545187	4.790848	4.440583	4.71135	4.459717	5.443432	4.967305	5.233153	5.76189	5.50646	5.089021
C22orf39	7.543735	7.586488	7.561631	7.394856	7.427702	7.157678	7.456023	7.088541	7.844753	7.105049	6.997597	7.219467	7.225239	6.906437	6.886591	7.163864	7.02639	7.119424	6.842905	6.494642	7.490506	6.916109	8.04108	8.562047	7.772906	8.38322	8.115703	8.214848	8.137344	8.316854	8.417109	8.224261	7.489146	7.725353	7.487928	6.99011	7.309671	7.636415	8.27705	8.219585	7.949338	8.066032	8.09662	7.45915	6.733099	6.833988	7.569879	7.381361	6.626294
DPCD	6.938802	6.957961	6.854536	6.685093	7.154119	6.886844	7.018035	6.375262	6.922784	7.242896	7.514481	7.675525	7.614846	7.563643	7.693813	6.951251	7.274935	7.745441	7.518246	7.416639	7.273815	5.408311	8.116131	9.035548	7.78145	7.627824	7.788944	7.667981	7.930044	7.949558	8.018227	7.769759	8.04488	6.947728	8.294926	7.031696	7.512354	8.123923	8.028819	7.024065	8.082581	7.8707	8.799259	6.859722	7.086137	7.145517	7.495343	6.987968	7.95528
CYP39A1	6.414474	6.74719	6.134905	6.288461	6.605651	6.542858	6.493229	5.738217	5.931143	6.416045	6.841817	6.180907	6.458634	6.201125	6.483972	6.515114	6.008253	6.392342	6.448711	6.291373	7.011196	5.642925	5.559476	6.372647	6.001276	7.045273	6.311596	5.364584	5.636575	5.435488	5.355894	5.666283	6.110158	4.745892	5.992327	5.510181	5.800106	6.726005	6.427558	4.886514	6.215227	5.766743	7.142644	6.557226	6.096294	6.988887	6.507639	5.519055	6.385169
RAB7B	4.194492	4.863167	4.477175	4.425036	4.600614	4.516037	4.543026	5.038337	4.925495	4.913762	4.937442	4.603113	4.691322	4.462547	4.598054	4.403962	4.793813	4.581166	4.661261	4.692195	4.560033	4.601693	5.927562	5.422645	5.880206	5.610324	5.60078	5.817856	5.840497	5.637182	5.486451	6.128554	5.734554	5.245081	5.530342	5.717735	6.242991	5.847511	5.36806	5.852101	6.013206	5.546863	5.57832	4.802552	5.167719	4.70098	5.082935	5.154194	5.169902
DTYMK	5.681907	5.728955	5.690662	5.361198	5.667248	5.475743	5.649856	5.967181	5.470907	5.779656	5.796367	6.130267	5.554944	5.939977	5.812345	5.998938	5.586983	6.256196	5.995369	5.867382	5.824617	5.329046	6.796669	6.221549	6.531652	6.638636	7.006706	6.533051	7.09085	6.971607	7.170643	6.800912	6.672151	6.998902	7.05132	6.64093	6.988519	6.53923	6.487977	7.051649	6.488569	6.60422	6.743728	7.805134	7.767791	7.561435	8.038669	7.878665	7.01888
NBR2	6.763467	6.052007	6.553285	6.485193	6.71723	6.757569	6.804857	6.375957	7.650579	6.095726	6.348791	6.786444	6.527122	5.729952	6.000866	6.214583	6.078261	6.249002	5.768406	6.030671	6.713936	6.534765	8.302164	8.970298	8.481161	9.334302	8.662537	8.86282	7.813223	8.751439	8.38363	8.489314	8.904513	9.304762	9.264957	9.640655	8.799259	9.289635	9.38592	8.901611	8.428495	9.299272	8.893564	8.277882	7.52547	7.843269	6.878152	7.001914	8.120861
MED25	8.377662	8.337449	8.355235	8.247688	8.48125	8.191556	8.45629	8.658759	8.4628	8.428674	8.386839	8.972516	8.168608	9.141267	8.649041	8.430605	8.45629	8.64721	8.483461	8.401194	8.336459	8.414504	7.852775	6.810131	7.352165	6.87069	7.179206	8.07478	8.118259	8.013766	8.870996	7.872006	7.634625	8.836636	8.480687	9.214458	8.468983	7.854322	6.858977	7.866435	6.86575	7.439411	6.50452	9.110217	9.356752	9.263259	8.886109	8.461615	9.362451
NT5E	5.894793	5.487715	6.206286	5.326531	5.708019	4.806545	6.110269	5.422649	5.566957	4.887759	5.577653	5.613209	5.810375	6.009277	5.76731	5.977546	6.268206	5.618675	6.104956	5.376191	6.112445	6.703071	5.222636	6.597287	5.135629	5.421599	5.139057	4.800381	4.852354	4.90194	4.766346	5.277981	5.803441	5.594914	5.822068	6.157263	6.342372	5.715535	5.452793	5.282194	4.902382	5.042422	6.600257	5.325542	3.448631	5.630516	5.945622	4.576851	4.925406
ASPHD1	5.431636	5.695267	5.604764	5.620574	5.5657	5.720202	5.313079	5.364798	5.299375	5.641844	5.742873	5.613575	5.652436	6.091708	5.646498	5.441889	5.456833	5.722728	5.481566	5.979411	5.682222	5.638281	5.495383	5.642791	5.650478	5.490502	5.605153	5.900706	5.802819	5.522434	6.069436	5.839241	5.391017	5.24645	5.872074	5.295831	5.579609	5.689862	5.656902	5.531932	5.499613	5.667379	5.238298	5.903767	4.918998	5.45569	4.840549	5.959069	5.632105
[truncated: 16,517 more rows]
[truncated: 208 more columns]
