# Supplementary material for: Analysis of common differential gene expression between rheumatoid arthritis and ulcerative colitis
Source: PLoS One. 2026 Jan 2;21(1):e0339397. doi: 10.1371/journal.pone.0339397 (PMC12758813; doi:10.1371/journal.pone.0339397)
Supplement: S4 File — (CSV) [file pone.0339397.s006.csv]

geneNames	GSE36807_GSM901319_Control	GSE36807_GSM901320_Control	GSE36807_GSM901321_Control	GSE36807_GSM901322_Control	GSE36807_GSM901323_Control	GSE36807_GSM901324_Control	GSE36807_GSM901325_Control	GSE36807_GSM901339_Treat	GSE36807_GSM901340_Treat	GSE36807_GSM901341_Treat	GSE36807_GSM901342_Treat	GSE36807_GSM901343_Treat	GSE36807_GSM901344_Treat	GSE36807_GSM901345_Treat	GSE36807_GSM901346_Treat	GSE36807_GSM901347_Treat	GSE36807_GSM901348_Treat	GSE36807_GSM901349_Treat	GSE36807_GSM901350_Treat	GSE36807_GSM901351_Treat	GSE36807_GSM901352_Treat	GSE36807_GSM901353_Treat	GSE87473_GSM2332098_Control	GSE87473_GSM2332099_Control	GSE87473_GSM2332100_Control	GSE87473_GSM2332101_Control	GSE87473_GSM2332102_Control	GSE87473_GSM2332103_Control	GSE87473_GSM2332104_Control	GSE87473_GSM2332105_Control	GSE87473_GSM2332106_Control	GSE87473_GSM2332107_Control	GSE87473_GSM2332108_Control	GSE87473_GSM2332109_Control	GSE87473_GSM2332110_Control	GSE87473_GSM2332111_Control	GSE87473_GSM2332112_Control	GSE87473_GSM2332113_Control	GSE87473_GSM2332114_Control	GSE87473_GSM2332115_Control	GSE87473_GSM2332116_Control	GSE87473_GSM2332117_Control	GSE87473_GSM2332118_Control	GSE87473_GSM2332079_Treat	GSE87473_GSM2332080_Treat	GSE87473_GSM2332081_Treat	GSE87473_GSM2332082_Treat	GSE87473_GSM2332083_Treat	GSE87473_GSM2332084_Treat
DDR1	10.0167261810744	10.2014717563587	10.2954703390669	10.2361310961797	10.1542614607897	10.3082105408015	10.2202030609822	7.66783636865108	10.0536200403513	9.24414310322808	9.48283896483145	10.0249507914086	9.6087047500514	10.2380559403849	9.38241715069824	9.53673763860874	9.31389492341671	10.0364168717687	9.78848337719737	9.52871340637794	10.1314325251531	9.82671511451798	10.4380348680568	9.44648279685728	10.4019149201877	10.0665737305209	10.1786551658398	10.4434149952052	10.3098704368069	10.2973406390294	10.0693903244503	10.2269709466084	9.31383853251053	10.2407462922692	10.189279011947	10.3535624503199	10.0375366603053	9.72849120661544	10.039230003349	10.2306238638522	9.82214436588783	10.3765486413925	9.39234944198735	10.8801667367771	10.4068312594914	10.9988117578828	10.4155698503432	10.0261874989277	10.6648073684743
RFC2	7.00033376022686	7.55624699708239	6.65179383107424	7.10934984193623	6.76167775281058	5.91810690254052	7.03654231184156	7.99341584759057	7.4107856801146	8.02804448531002	7.2577100278053	8.41452257731989	7.69649520507699	6.7469305411635	7.571067034	7.25001679791588	7.31951075699849	7.45028150455872	7.51786985686883	7.79820039201372	7.07900173917498	6.94956410718065	7.60192831035453	8.58322331023163	7.5477984791354	7.28701244635513	7.57957434401387	7.60846901962933	7.47546407203675	7.50753693154304	7.21524130492993	7.57206840219865	7.61383455188541	6.26554209560236	7.99284919609127	6.02512835811158	7.0752032173147	7.68198799150792	7.83209402631976	7.23121500736944	7.8769752058673	7.82106938091111	8.03777304728074	6.67679857901654	5.99300087890363	5.89306218664143	6.3453662292923	5.46658899571555	6.43879408242905
HSPA6	6.69657107472388	6.81357932552571	6.18152155924549	5.87606748762136	6.07191403789582	6.84146073997389	6.68980265557657	8.49926269276378	6.42472198247199	7.38460372518562	6.88016082951598	6.98338163123163	7.33066071619101	6.9672943461891	6.53954799161196	6.63154142986593	7.73172666034411	7.21453731426091	7.47494313221533	8.4457341554629	6.66697008469057	6.69886319957895	6.73618926717687	6.99796139348588	6.10781806362519	6.41111551125089	6.33305893748756	6.24728019439946	6.42411796702566	6.63857861263598	7.16136881030085	6.73651352031562	6.41839266453773	6.4804362680475	6.7033236917093	6.01491050592955	5.75969666084612	6.3686098234062	6.7169737028726	6.87243168789898	6.649075476	6.39097948642372	6.69772200478747	6.80882672470059	7.89111333604743	6.18229454041674	6.41215198022811	7.32406306038836	7.37330674747395
PAX8	5.96165807492242	6.96102937959728	6.82152136379248	6.9071240825364	6.66959790948892	6.74964097181035	7.06185504033206	5.56464540831746	6.83835715965148	6.51885219213768	6.18905355765803	6.73682577925466	6.83615389979158	7.64733483210605	6.95553429883015	6.44397518224421	6.44219166414408	7.33932279372887	7.16045591598849	7.1872640380522	7.56093721779509	7.3749439552322	6.67462282056598	7.34184691862829	6.80538785396614	6.75638366372871	6.07747759004932	7.69881781718914	7.90603050045884	7.5168539330537	8.18410864134274	7.62716669708902	6.76991894943654	7.60926713511643	7.49674579684385	6.90717335090221	6.84032710881514	6.81409228934732	6.89902360993258	7.64052945242804	7.01788775821545	7.15340943533201	7.08625523581245	7.50926816232189	7.57800852813534	8.08060433379698	6.93091668343122	7.57895744516379	7.08420064029142
GUCA1A	3.14228897669122	3.55079050669154	3.43844376530036	3.60339963273687	3.46517665865419	3.49098514882215	3.43575523389718	3.42923219340086	3.43525986669376	3.42553175805223	3.42410916505779	3.40436221944451	3.37383715607475	3.84323921474175	3.39629662523496	3.46654279954568	3.27519698528079	3.50221629470483	3.73540158507402	3.60976319604235	3.41839762354142	3.3138031671884	3.56666837613294	3.56550178207872	3.33699591734028	3.22672849292693	3.37934183285256	3.48570129500685	3.66244668534988	3.36545263161829	3.29290224112297	3.34686126384554	3.48317892948422	3.27849067162337	3.43193911905311	3.24632198970462	3.32215060322885	3.41786670545824	3.32481442573688	3.39448284319249	3.49940302312795	3.42644019178366	3.34950548689173	3.69854292898952	3.58629510678069	3.80950741252365	3.59673395058214	3.57211787867255	3.53061218356748
THRA	6.9858648963636	6.85223425385109	6.9221476184366	6.92917326380474	7.22432205952577	7.16191568918932	7.03838057134395	6.48977342579458	5.80127810228089	6.15306988359941	7.65070243445393	6.73182790373162	6.47409630240203	7.12162064297799	7.15657732527074	6.84058970751934	7.32356186071724	6.99280348927457	6.05371230555411	7.36528047064019	6.40177875377837	7.51337206251104	7.01033531063994	5.97367167826209	7.14285445997862	7.06881506940046	7.22677527093659	7.5073116375767	7.37720865870727	6.82016034618769	7.61842596224526	7.21174441359859	6.12391278440381	6.87134014977131	7.00625185604585	6.32608511049498	6.14605047194925	6.38136101877986	7.19181796478627	7.67155809903527	6.75082510879537	7.18910578180927	6.28865766008482	7.87892371578948	7.98795583281804	8.03348019515672	7.64163384885718	7.69865462859088	7.66960407914792
PTPN21	5.84879338728482	6.22953065611248	6.3077028235458	6.43124500067041	6.41615801828108	5.98348132659415	7.03474995801389	5.13667712610409	7.26594112259373	5.55671967293542	5.33399261555573	5.77528524658307	5.95927800034575	5.64375798196848	6.34975177247868	5.65535924057403	5.46795560985726	6.15580225188328	5.94686625749846	5.76440251754276	6.20229068705858	5.74210030076908	6.03730197432125	5.96448819872744	5.9050094589066	6.06893923779712	5.97411067466932	5.99573888306313	6.38911621576424	6.09169684842742	5.83143497023615	6.29851513277095	5.50580543739452	5.79410791519009	5.84016605846245	5.79728299778606	5.75771891737351	6.10654630992661	6.00977551719514	6.03839092964569	6.00120232749088	5.99001953413413	6.3018978947038	7.44137141229352	7.21867538149444	8.0055412759048	7.18602072261546	6.90563728350425	7.70895729286687
CCL5	7.82523608724538	7.58701016876722	8.26804310837252	7.8802977145579	7.86516291367406	7.86566944654213	7.53288337043102	10.5551082171596	7.33787022229401	7.90908683610128	7.96560687685969	6.79263924613655	6.49189513531369	7.31169802006311	6.87321207536301	8.53026965747886	8.74880900050821	6.33232825455252	7.78480272794864	7.94850512359111	7.80821457680739	9.13298158229101	7.85579088116284	8.96843752239167	9.12410927891018	7.70529024506384	7.69615882807407	8.20213503718425	8.31759671308843	7.90823947878519	8.2861536102181	7.86193951619484	7.87532754951545	7.62513830430811	8.07487421495153	8.9639876170216	7.21122132196494	7.86688584231322	7.66735280077418	8.55643129160809	7.63683016244748	8.10270698510677	8.71158278555845	5.36838148313457	5.2289749566924	5.93631491850612	5.15240695235125	5.08834142802324	4.78757005908777
CYP2E1	4.24596579171144	4.11712823280243	3.61495724278281	4.46661382570111	4.16098276716036	3.97208249031613	4.26259802660325	4.58029098920151	4.04354523327297	4.19107694854494	4.48839301146865	3.97840960516773	4.31614291877822	3.88724530351872	4.46323038981592	4.60804279189635	3.90868345330845	4.31366592062355	4.08054763686609	4.48200307420008	4.27700455300826	4.10848117583858	3.95023483552215	4.17990225903616	3.91439944298175	4.18453996183203	4.17360285635334	4.22571057202259	4.11146598366983	4.28163148983419	4.28958805719686	4.2470813749902	4.08123701416507	3.93330309327876	3.75407352217423	3.95344485511819	4.0536992365624	3.79374751401682	4.13075512657162	4.28217390060515	3.81608613018279	4.1213618055949	4.11179523970638	3.62025588695427	4.03292980205824	3.87353359870932	3.86921789561862	4.50690520469513	3.88793378834107
EPHB3	5.65332699539653	5.52367208675186	5.38618645418531	5.16467536208128	6.26006296950615	5.80559386597219	6.16347356244783	4.11071944114739	5.4015021053083	5.78464801551395	5.25263452128458	5.49450465729041	6.01896511284335	5.89306890976642	6.09996118353322	5.32173413691155	5.51073614578898	5.81261877874781	5.57479236863715	5.37263436633817	6.19256554535203	5.19490428268857	5.61584948019673	5.31775626315236	5.58451990948946	5.58451990948946	5.74253182512787	5.21771340663537	5.43164381297278	5.83944378319804	5.79655101150893	5.62728647858251	5.08611900605068	4.92177547931655	5.65705597038961	5.13405540631264	5.56679426259385	4.89934990453522	5.67526763153811	5.35292919518915	5.45464848760977	5.69238464180026	5.6387530137461	5.94997488099571	6.76536358873225	5.56244788098786	6.59337451181724	6.22157897867655	5.86493939276284
ESRRA	8.65401088377368	8.80014861408942	8.95248531695576	9.08052909068461	8.81167518140311	8.77897910025454	8.81111172053325	7.54764011510983	9.17860740132651	8.24387909417896	8.06355987705614	9.23373807432064	8.17760742725484	9.01013531018532	8.56818513810471	8.16326536155619	7.95916701214674	8.77021656134251	8.53708823836723	7.89936701838652	8.84491124588529	9.25158822572346	9.16084819639918	9.20411889695844	9.19426819228282	8.92436299993384	9.14394457051435	9.45902868083199	9.25111062146601	9.39518945448104	9.2601755895613	9.25478768158185	9.01231685609558	9.17127417249969	9.75057156196234	8.82336872274058	8.94262856922458	9.21280409237323	8.88897585639728	9.50558731481968	9.2690647023267	9.19351425932598	8.90005100057726	8.42178436893482	7.84026914443411	8.98098093295121	7.97932300493776	8.06756683531367	8.31517020439078
CYP2A6	4.12402956465217	4.47849123014169	4.38957147799591	4.6164325972053	4.31391435850146	4.74177936277343	4.38491504644128	3.9351604796689	4.19966030209815	4.1179673468006	4.34473424440832	4.2526053045096	4.36110524769881	4.59361024084834	4.40605931607247	4.10487902411237	4.06420638531868	4.55912890350051	4.33923641395077	4.62250517943305	4.4621032669629	4.27850776502521	4.48201671438136	4.34427081281906	4.43076204101822	4.26332618990018	4.44794733426575	4.47632868903268	4.98000636408846	4.3859906513105	4.37140326308579	4.48626298968202	4.05340370966008	4.10012192108869	4.63752920077106	4.25795590054935	4.3553777980616	4.51766008149207	4.25474915458267	4.52158953910702	4.27486661846926	4.44506383416971	4.22499584148979	4.59058049299719	4.43601662304036	5.04852530554253	4.53940112122891	4.5514842722683	4.24821169051143
SCARB1	6.88878005217848	6.72334711946938	7.40023737922147	7.88018678309295	6.69927777061753	7.21139387423168	7.91288690516044	7.06913947509196	7.99589675379364	6.50467730518708	6.59469098894522	7.17879376885009	6.70231961142484	7.25184195556722	6.79450165693338	7.1613988668376	6.76099873426704	7.54929024589106	6.76830261944968	6.57125907977154	7.07506313000912	6.0085038613061	6.81673728498954	6.39648606507141	6.8408865412786	6.99270078242254	6.5204973526201	7.67623092071396	7.16007633993994	7.26665717627628	7.74610820204448	7.02919504216532	6.22286325751892	7.4928549539039	7.42703116654527	7.2984931214503	6.78758800757982	7.25421820352079	6.60329883000982	7.57400171731604	6.9407417384072	6.65423019157032	6.51688038876826	8.03386356073027	7.73207089689248	8.12620633931538	8.34395627671369	8.06840069619706	8.68523569542251
TTLL12	9.41216824357631	9.48685230280205	9.68992627974786	9.59753777641348	9.46000333694061	9.44398035923292	9.51753782606155	8.09854367331193	9.8111821031327	9.15528040587468	9.11072501421173	10.0200128978685	9.05736694281622	10.1321737418223	9.63101154154234	8.76549033578592	8.84424380132205	9.58399389648729	9.74029496744761	8.9952715875529	9.03977941858695	8.60341659349266	9.9446331278947	9.64401968360574	9.55516723696867	9.40292871570319	9.78713782542491	9.90598777008459	10.0753579415991	10.0148988637461	9.94205208301233	10.0636433917243	9.34989682185242	9.32725712994561	10.1981614882453	9.08457797096761	9.46707044677011	9.98859339432746	9.82821797203252	9.47806402914957	10.1464740253285	9.91554410516849	9.80206625901081	8.68254811982777	8.69688309122312	9.08793436060759	8.8680298991532	8.86959371421451	8.46512063642612
WFDC2	5.95611266504147	5.80809877511462	5.61060891099315	5.63743748451133	6.06100774587584	6.01482360980215	6.20402168089026	6.20402168089026	5.78449520036469	6.05824133933313	6.26475822936779	6.13294545587829	6.05286634138606	6.87476201192638	5.9864781543072	6.3207658936411	5.4548936423152	5.89261156666992	6.095118096	5.47729596536506	5.9115623798118	6.59188116142095	5.87459666018428	5.78996585532466	5.95571818019678	6.54569261364091	6.02135578353728	5.88255393524394	5.85006094177397	6.433489936	6.56898648340376	6.2837513199577	5.94840118907854	6.36422122356964	6.01350994432583	6.90341868509256	6.5279148183646	5.73566259986763	6.22399904039738	6.1809961354464	5.78779946688568	5.8820883600476	6.14210691316334	5.94761736065467	6.27992755936945	6.51264999590264	5.58174513982435	5.47136509905484	6.31291068169723
MAPK1	4.72319160610519	5.12524161968129	5.2077969847181	4.62433024453656	4.34641019058465	4.71087493394189	5.20423921858935	6.44773113068925	5.15398339845058	5.4559412463582	5.11405735633917	5.71450677637249	5.08901489480126	5.36966757552745	5.46893460184147	5.69430985075082	5.96113367924153	5.26863806536217	5.87107955823032	5.55188872669184	4.62873041234935	4.86043748375275	5.43962213362557	5.9305941875483	4.99228786947312	4.34116856930312	4.73153826673155	4.84478251609401	4.89060748763891	5.18608160297972	4.79905983243202	5.251413319	4.96993396448736	4.06335912661141	4.82347016859425	5.09987960147983	4.35440462135203	4.91979511266309	4.80601985576934	5.18689367982406	5.28769705424478	5.44403652286814	5.77823683067971	4.16403441881352	4.76867944174709	4.67957869059144	5.12473644648748	4.51732164557661	4.73728506683154
ADAM32	4.80790043680281	4.54685044576685	5.10275248020038	5.16268941517017	5.22504193342683	4.6090242489471	5.06948217843496	4.41674294038639	5.41686912990814	5.29393952513751	4.3935832243371	4.40672903659683	4.96122771821725	4.69278009492014	4.50460776823914	4.54625863518596	4.53701818680906	4.33298855929102	4.51254447548487	4.40038172162899	5.06659343965892	4.3449185230801	5.27333364693279	4.89258631202999	4.91194341177815	4.661166713	5.10545879572019	4.84999261965087	4.71424804244101	5.68668038295457	5.07567326030604	4.84335756558056	5.39722984923193	5.00835307063044	5.05242500677161	5.33417934420884	4.63373578297875	4.73643874173062	4.95919070163149	4.69932836495671	5.23453423314193	4.69582022699957	4.90997989503354	3.71063893103092	4.50778008572958	4.2928185063344	4.6727567539354	4.55948901664628	4.66034596468074
SPATA17	3.45707421108981	3.54217166519927	3.36058672868276	3.71901538104502	3.65735870228551	3.60830597079562	3.28412890931425	3.16351392025307	3.65280650614039	3.63771575914806	3.71059598588899	3.50392107839052	3.8849407628223	3.74033006402395	3.77104221401638	3.95383239865513	3.4676699895457	3.68370421231854	3.38758081828085	3.44940917986641	3.90146913671151	3.32624496096395	3.91811810178734	4.32131562893191	3.59097790969278	3.55078338533595	3.67109976859167	3.66180750058922	3.65340316641564	3.62646017731645	3.62880191161893	3.76535659843205	3.43492016565969	3.34263172408433	3.37437873207529	3.17398097322595	3.34899569967242	3.63568587277246	3.79627864662455	3.53006223044191	3.63506962690339	3.56807425483031	4.18036895331175	3.14823179181766	3.33335385014597	3.30744003662959	3.29427756464354	3.23252073227211	3.32404448919241
PRR22	4.9949234748967	5.50626556925669	4.93433419094994	5.82964390391392	5.40486790442304	5.93985384605549	5.48990812605987	5.14559062117856	5.87612245437601	5.38052786465295	5.49701175393405	5.6321018497893	5.53887982605629	6.29623252656704	6.06587290278954	5.46070706079739	5.42150053875463	6.24207121464867	5.72601801235478	5.56676449193532	5.71261784702404	5.64165139289856	5.32639510519654	5.4692727757827	5.61194466433547	5.61711367287096	5.57785062957358	5.83776767502038	5.72585682698374	5.63462960340996	6.00653761694739	5.82810266640288	4.93695092026437	5.08131039016475	5.41592209688787	5.55100788138179	5.73764122187139	5.79033575969254	5.42416687212737	6.08469262118685	5.44484290626933	5.58957008504905	5.23925990795889	6.45113560367354	6.48314820376981	6.528264228	5.92009566901895	6.54706713946969	6.76883017184006
PXK	6.456961659	5.50532203980346	5.52303375463322	6.04372476902996	6.1901819103063	6.10644735461578	6.02823440828807	6.83416029350056	5.84255255810135	6.29108725228623	6.14633270575988	5.08110104894505	6.79411089025815	4.78462491452823	6.66416684893116	6.52351951664979	6.57922037683873	4.8972193379992	6.04372476902996	6.99209664781786	6.32710333862523	6.79785009574207	5.96279991301903	5.35440942509681	5.82824614827836	5.97601701039626	5.78742581007273	5.90714644315747	5.83831627677565	5.40767580602649	5.56742165406804	5.62468428146668	5.54891204442809	5.16121424626441	5.61795023224366	5.57741184044409	4.85439896374933	5.45876827701425	5.64440849559376	5.62651951188424	5.801089036	5.88225005974587	5.30605475686312	6.96893855697008	7.15124527505343	7.02243444915104	7.19879622411128	8.00595634953469	7.34018461042104
VPS18	3.80291022872247	4.47590024508131	4.45847881756139	4.44444819369698	4.94902690406644	4.83005873199544	4.87438123073189	4.43832596728143	4.7068212772911	4.29793208940439	4.97261855091519	5.27950193160208	4.66862935156382	5.51245953265358	4.5027741898686	4.5634309723068	4.66266153713011	4.27067420131088	4.66393856595299	4.9659767490472	4.49888676389308	4.5121891474647	4.30154027341929	4.2072405994237	4.38305185760274	4.36526842020773	4.68017435130866	4.71283533874695	4.79131302979687	4.50869499611164	4.56154421249226	4.58583409011396	4.1514207122774	4.23121982886759	4.35836703531277	4.3740500851538	4.45819437361803	4.36277308798547	4.49199180263143	4.53950068023674	4.81847367123259	4.41309731226757	4.47701122354424	5.49000761307423	5.11553918675514	5.87353557054868	5.63564931342192	5.72949082038139	5.61074204205991
SLC46A1	5.55575649598351	5.51612482228593	5.06706857463747	5.08779434093196	5.88832357599366	5.19625550438068	4.92510138251961	5.12840145899532	7.46761168081891	4.81916011701584	5.08952684659657	4.95896653000998	5.03537997838121	4.75076860663788	5.08655926336433	5.01117100216859	5.10098225169828	5.54846735450383	5.04684387615775	4.89410311940282	4.48062632632043	5.08885835176379	5.45306292307769	5.9899025978953	5.83994649441927	5.5618405523917	4.96620122403098	6.75836697640328	6.09859773188173	6.19766308870425	6.58541153041566	6.24035575129837	5.08747024262485	4.60901685766589	5.76252063777302	4.98332388326043	4.7903681990898	5.1465439935467	5.12022443586152	6.04531816891443	5.60695662611439	5.79952910618269	5.10763724555608	3.82716783401917	4.36421951295821	3.86526116033889	4.35436176483528	3.91908448283101	3.51977693774609
TIMD4	5.34924170687156	4.80478453040941	4.42963813887925	4.68021890640018	5.01385013844029	4.32010684289314	4.54180178530535	6.45946044703026	4.52859110822481	5.08689402590427	5.26958912327747	4.92949405112635	7.59574367751487	4.60253291114499	4.52738525381408	7.75966888833242	4.75434873435179	5.42537457699471	5.23766611832437	5.58846039035053	5.26275402966053	4.60290512396231	4.37145885907011	4.65220227660615	4.52069976595685	4.93440968116006	3.95546177222955	4.84950927847165	4.5798458273288	4.75911276290469	4.52937228703176	4.5146348177185	4.97010336060056	4.47148022666098	4.07994700369149	4.50816172764485	4.31935472313161	4.42811269203722	5.07081876648138	4.67364648240601	4.92574800443343	4.73979897861704	5.22573323921854	5.10301465067649	4.32743474845046	4.29082422865533	5.51778632616134	6.52199367978678	5.06754673085019
SLC39A5	8.44810097814268	8.41034174480176	8.6529799683142	8.81727869104676	8.42185818976627	8.65462834914055	8.77746504189652	4.97111029486512	8.87007737935361	7.01336828554845	6.79967672018702	8.6264715401355	7.29141235556026	8.50568320296522	6.9262707515913	7.3331551758982	6.42320451811142	8.19659462739042	7.82927336299053	6.88064736805799	8.13162701004197	9.22460450164111	9.63961190003555	9.09710078536058	8.8273656755255	8.5335138548935	9.20348577308143	9.74531244503944	9.38417768499455	9.59967095085167	9.8887113998316	9.70172049112279	8.42181454114042	8.83986037522306	9.24916001605375	7.85152412657384	8.40725589429356	8.79765951010068	8.67787913854274	9.66857666629729	9.14803239791901	9.48893217377472	9.08287229282852	7.52942770084632	7.71282166517801	8.28567222372959	5.99650287528391	6.47933135733104	7.12153942144326
ZDHHC11	5.00941775820814	5.38656805091884	6.56818337351739	4.50591771332492	4.87501412290605	7.661079505	5.06663601304765	4.92931256279607	5.00307402659448	4.80489610393787	5.26887656188863	4.66286318730889	4.80342806579031	4.79637244860108	4.76978243826429	4.70688716698213	4.87049617904391	4.44724226123494	4.64842672601776	4.77306632667438	4.96176478823412	6.1811633474146	7.43604041680886	4.96420410279832	4.89098548293321	5.2406492918166	6.58893099465176	5.07563165068122	7.59453735245241	5.92646966517418	6.2379736317933	5.21528446930267	4.75045104567995	6.04638519855265	4.96993269897359	6.83364753758237	7.29932215627518	4.99423303436221	4.91358417886655	5.25311322334713	4.97805687241368	4.54907914803715	5.25459349567871	4.36051959452828	4.21724597973557	4.18753658680242	4.05303103504007	4.04116768214082	3.9801964390113
ATP6V1E2	6.3275599214146	6.26967447773612	6.05319316895751	5.86429137633189	6.01003004341898	6.34338918076808	6.31816456832004	6.73558755086869	6.08153692945519	6.64283649167967	7.01598637476061	6.23022339615748	6.68630743785704	5.86463104048509	6.44952664685168	7.22029284654821	6.79040540266365	6.81613647862583	6.31093609055991	6.84559627848399	6.93863544566009	6.23624030401404	6.25759792554237	6.45622057597115	6.00079830750199	6.40439646519979	5.76581982433353	6.08923333704294	6.74903677968421	6.45882089172507	6.39692955916767	6.33071738161378	6.61614042865712	7.21329335412815	6.71216036321001	6.41797675955427	6.548514866	6.23762573056755	6.22794807894284	6.27873188988472	6.45038830286542	6.42177355025803	6.3537662264596	5.75762757163132	5.69282877891663	5.98777503774344	6.51883899047775	5.98148118039311	5.37366322948089
CILP2	6.04377367152472	5.4106677133853	5.59404270764226	5.77010963700227	5.27943722554147	5.42203361377456	5.5905658203983	5.21907362175102	5.24710877585734	4.97513697316439	5.37543232189783	5.62218128814128	6.1481243000743	5.81121612669662	5.67673981057126	5.60423570872707	5.30418694125841	5.3478482829086	5.51085267892677	5.37188941780747	5.79313851358961	5.6652000658198	5.44712297628958	5.72874554457248	5.68591903607978	5.82718510848399	5.77692456108077	5.86485151937998	5.8139888838718	6.22171024393343	5.68967794392766	5.62715928778219	5.92166506851264	5.95337596266408	6.31388404080779	6.02432293165486	5.52702761693353	5.6830080229485	5.75940784797234	5.87015707557086	5.99405373470884	5.426770741	5.89052219937763	5.23443673415155	5.47827228979268	4.92842499449805	4.87689674782797	5.01582443523742	5.57787368120946
PIGX	7.45202594471457	7.52336385885509	7.40639741281749	7.33547004473585	7.61528869881142	7.49859651798327	7.32417406582939	7.17770281589193	8.15129831469403	7.64469980962729	7.19633411151853	8.18188995836802	7.36539220873705	7.68911884898575	7.6224468504273	7.56876241681877	7.96489336885472	7.87387479654705	7.59429122693673	7.78837219161974	8.07580213113552	7.80656057448571	7.69719388581191	7.9020735673797	7.59586791243009	7.56767241337346	7.88358822313322	7.71227020246465	7.69364461341209	7.68059465440606	7.66569094674542	7.92594934660829	7.64301084438911	8.06130446357624	7.11334846509817	8.00619364882096	7.93776497151985	7.71600556893407	7.51179924223645	8.12212126412728	7.56162570461935	7.78972399263856	7.49931835350122	7.60565717969495	8.24776712529025	8.68406691896978	7.78518941057556	7.55493980319142	7.8799868084337
TMEM196	3.85859016596797	3.90758134557896	3.68400084004299	4.11356058022114	3.69890785023372	4.12449783064525	4.04663539083021	4.10427470056528	3.82581076430956	3.97938362438436	4.12235813475242	4.155676697	3.81030913740564	4.08141584717889	3.94207527677569	3.64926043559728	3.97474992730327	4.28889548772432	3.88860444586422	3.72235977987551	4.14734127945359	4.10975564943979	3.78963136081253	3.85356500358335	3.97925724654971	3.94425842482075	3.84344632725487	3.94930200180691	4.18433899383324	3.8890636798172	4.29108449946783	3.73424477975576	3.8049872514579	4.32489267677257	3.95867855180743	3.81003443099905	4.05027081051486	3.85840323493508	3.85647766929286	4.00800743664833	3.96613313872073	4.04378891344889	3.84466669275777	3.90987834191133	4.26881170324145	4.22084908738056	3.94743317640579	3.54349399622291	4.3985153911893
SLC39A13	5.43889059240993	5.51714525324016	5.10713017235723	4.84680757342386	5.49466569693286	5.02192118679533	5.36601748810679	6.75151749698204	4.93599909211474	5.64584483009597	5.71700163787615	5.38022528080213	5.541709747	6.09919488735919	5.53949487864872	6.06991057793621	5.91137524074997	5.56329942795834	5.64874863460048	5.84754744215366	5.80512198206458	5.72296637262319	5.26678509182778	5.46803078604785	5.38119071817922	5.01804561515173	4.9777041771651	4.95471917340522	5.38092976333056	5.49994027781526	5.55596921371357	5.42371125501462	5.44568012912265	5.42997920588113	5.52909002521855	5.21422996002417	5.43939539659385	5.51979382339123	4.84249684131813	5.23926064841759	5.30733965692553	5.06114344117001	5.26060272743897	5.78176983620105	6.59790234950892	6.48386256339547	6.61572867027987	6.95687972670589	6.14288351900795
BEST4	6.9107716331669	8.66339417163139	8.57353886577285	8.71273014885709	5.44345057396645	7.86459469439956	9.22896771943538	5.30861976013492	8.30391119975371	7.30482138372283	5.85016081372388	9.48570745615275	5.44048356125568	8.63401940791181	6.45388769563346	7.18907392635881	5.0614479447398	6.97408539972236	7.06298875041008	6.31299627207119	7.4968816841424	6.83586871290489	7.94043367615726	8.92838694084199	7.39910292655993	8.1093515746106	7.97853824015898	7.68354700885396	8.26846530998057	8.90142047218751	9.01924541815172	8.73417309679149	7.84052358393022	9.12507453597967	8.30172755643091	8.06757032992464	7.23410650209517	8.58418078067953	9.14885964790164	9.15333955661574	8.49488572935648	7.30537673393888	9.06947872540415	9.74643930896066	7.6993094027159	9.18730749626373	4.79973175664573	4.86043762744924	8.37138368242416
CORO6	5.42521637981658	5.18064987492253	4.73029599171933	4.84613556020204	5.05986562880563	5.71016318038668	5.33416521217093	5.02678718428661	5.41015387383024	4.98799877017799	4.91670588051689	4.79668878386014	5.11189062173516	5.45926072680359	5.32606463397307	5.84768354426618	5.31262187212536	4.9201571243352	5.24993294444832	5.32405295633302	5.18116254623246	5.16070398895862	5.32179472881784	5.02351641508432	5.45507658600614	5.21470986075928	5.53333032624231	5.55170651544013	5.57718599998896	5.70110621615784	5.96384563111819	5.5198304775525	5.01022015831934	5.63355405674593	4.8064407854145	5.56338479937516	5.48784053581265	4.96316800166474	5.12051047809312	5.6775308093906	5.20874201640756	5.35368780743927	4.97534674504496	5.12314551366651	5.45192763777668	5.21772248311837	5.5214879131344	4.97053408306851	4.5869982875084
TMEM106A	6.67208074553246	6.70642103990734	6.86647930436613	6.45105691091752	6.65978649009618	6.55523056714298	6.43512216219133	7.97699102656619	6.57928748834728	7.31962963196692	6.97359462251987	6.77004654937731	7.21402844843007	6.47783350061185	6.80027747642903	7.48450206802813	7.89344085939929	7.13105068586851	6.7861445578518	7.29229855642012	6.34233686889631	7.28727632818725	6.63995820174364	6.99897708745493	6.76432561417593	6.74807823087463	6.59543753555076	6.64958559423317	6.80454787390304	6.68270593745593	6.34348492990802	6.55962211557024	6.66325282151879	6.50323217563714	6.82488513813005	6.65392663258713	6.78311700906595	6.43386267931054	7.02778048860837	7.18510049705119	6.56118652051078	6.83961352871952	6.12182876828556	7.46236439613649	6.36696861283949	6.74464265675462	6.87720836664189	6.07856852313481	7.51311765902672
ALG10	4.30074401441464	3.97617036912355	4.74274299807315	3.96774427831402	4.1444793486678	3.93641920474347	4.08609265561086	4.47857911417216	5.08034000573483	4.99605221301052	3.95057620230407	4.39143482961532	4.32622840233232	4.34902208696304	3.64713163503071	5.0771496964254	4.37890435210995	4.69363374241112	4.20572253355727	4.47016870606288	4.48941586004977	4.2306468250372	4.49851341982519	4.27865700990563	4.15223908954494	4.25308650891564	4.07396741261798	3.84320411398793	4.15609358738676	4.27688274400644	3.917374329	4.13920055311041	5.14506097078256	4.62118388831518	4.04116498696523	4.61077429978545	4.84338098061101	5.22345992284052	4.25329722933122	4.2748766856501	4.47366779706479	4.20996636883435	4.9198016894075	5.02094580312334	4.75902706960871	5.56632563967833	5.24919562863634	4.98552117261909	5.06740796899576
TTC39C	5.22190909888997	5.19718981475128	5.356494218	5.31936712627071	5.356494218	5.12844877723701	5.20648920897435	7.1805710993189	5.04561650251888	6.02408287992533	5.58661545757375	5.33343251877107	5.66269874040058	4.74788081915961	5.51749262330322	5.72093625546052	5.80181960458289	5.08852928316245	5.60991210826068	5.69484250299932	5.59286400202455	6.03803314601919	4.94014058125851	5.97746740578645	5.57777542422576	5.30182992129071	4.98941636499002	5.00667282280685	4.4554818045198	4.82411624681839	4.908979065	4.81883106205665	5.59462618632137	4.96224960551651	5.23551955909563	5.38382594688546	4.91840661666041	5.18364899380623	5.51882328694224	4.92965376462957	5.47927677359594	5.67261445807519	5.7760325174618	5.85787164928794	6.03673611570369	5.06778248150022	5.85067681670346	6.38190612012191	5.68048792583635
NEXN	8.11555951143119	7.24560515946466	7.49664925496433	6.3504174168622	7.70338437587688	6.80132772852042	6.93227643797211	8.06373180949276	6.3653928396056	8.34176585915686	6.87233087073465	6.58695208580001	7.1317727318372	6.07871516596362	7.9744042752239	7.70739829753158	7.96742946224683	6.62882214530707	7.48947699879994	8.43850318660472	6.4392781984622	7.63072376997146	7.15290529305172	5.64581633342233	6.27209090735368	6.91106022317265	7.18047384700635	6.76469629894854	7.15804297726383	6.29141609745367	8.14572984549196	7.31269832599938	7.33708045840806	6.26831333972906	6.15426732356473	7.43973609891037	7.3627419655008	6.20422829873644	6.98226496986389	7.55562187701708	6.72840954185006	6.72272877221609	5.8936766751067	5.13431637521242	6.39684387664031	6.88135585362975	7.09861693634157	7.79619430070403	7.12336432974194
C15orf40	7.27730062385531	7.11659594276574	7.04596468601225	6.9234854615267	7.22311245597474	6.28302924993752	7.23638059018742	6.75336485454518	6.97180803520443	6.62208001996636	6.74356567658179	6.34595346503537	6.34595346503537	5.99854333732521	6.266172721	6.57897859950834	6.54087651857115	6.2274012617749	6.33416321381048	6.04086644107652	6.90569836538957	7.30322657648198	7.2535855479309	7.53470413776312	6.80800743670295	7.11279119509315	6.66879705372353	6.70798583918993	6.68106458419466	6.98232870635664	6.67602864629767	6.8386264021095	7.40181627865331	7.23353795640181	6.54130840384416	7.74725971526199	7.01840742621586	7.02810267511266	7.38104392519916	7.23746538250924	6.99221894648389	7.02442455286152	7.26831495398285	6.05185815613529	5.91470987219573	5.77953554057541	5.23514495553742	6.56001598714571	5.56216750827929
RAX2	6.62812110937344	7.09186285412162	6.99315162201926	7.25835044279707	6.89218546463855	7.62429005575273	7.14078620188823	6.63135898344616	6.6525509520134	6.20501512987538	6.76300409315969	6.94695684843191	6.6541845314217	7.31218471478645	6.58630504162019	6.68834072877718	6.62557970290503	7.13533541977838	6.95641709395309	7.17807714008801	7.04870350789935	6.78555843894195	6.86543416218621	7.09574664999657	7.27493317514189	7.22247642287787	7.26570353513333	7.41672829897975	7.4593246483649	7.23256862880279	7.26629920431539	6.90688719614904	7.25754609965247	7.86377386428568	7.20760778127911	6.94700944051289	6.93650442199203	7.21796318986587	6.98292044228727	7.1379948330536	7.24207717128109	6.92696540341603	7.08554454541635	6.76499972050002	6.42009341131452	6.6939451605021	6.47457451527944	6.35614994077688	6.36682026903973
MFAP3	4.31472506444698	5.09491281962588	5.2288648181536	5.18591429111758	4.67586916241934	4.9871013070568	5.11913641563795	4.93563653739592	6.0080433273889	5.44793384244481	5.44155832067022	4.3561464822765	5.38939588435034	3.96841992990374	5.54389179527362	5.69949516734977	5.69390028715237	4.86502488202316	6.01720612906813	5.82561873635188	4.94117553652598	5.39652156711992	4.89759274886955	6.29296273991125	4.79577186698861	5.2747175886165	4.54764733310072	4.48343784005399	4.68603322823779	4.8116164638497	4.30836067627419	4.68639291984276	5.82992247205741	4.61465351920726	5.03482236266036	5.43659879371721	4.98033998425393	6.0144279157855	5.13469309839014	4.35824427034746	5.39776663337524	5.11467026571382	6.02221487570812	6.61611658098307	4.24553635923143	6.17377856328159	4.71544528344066	4.99153947286303	6.06066645326604
EYA3	3.39533484726628	3.93880010967352	3.48371047957793	3.37207225484497	3.82145806216641	3.78251068800069	3.83303234938471	4.28689701702906	3.84438737124776	4.09509245488443	2.95914589079187	4.04677221766696	4.48292316814646	4.13761823964758	4.98008835814246	3.5402750941522	4.08299777788971	2.81320287034802	4.30323959483918	4.3671832195016	4.25328802337877	3.42040710975279	3.393396798	3.76049720392168	3.48450515546718	3.36684519336767	3.65006080133016	3.57056326758456	3.42347025418007	3.63263290106497	3.4934648074624	3.52410492090415	3.42244379984431	3.31427327262299	3.31715848224417	3.36771135828003	3.4003185916878	3.46663702368703	3.31552623924252	3.35161167788478	3.34961520915109	3.60360922744229	3.53819383444812	6.19818402269299	5.52241434910014	5.46005649567061	6.22375507718632	5.36522310202155	6.16000579115649
GIMAP1	4.1182114843764	3.85825091160233	3.54221790778116	3.91919493588806	3.85825091160233	3.56632497263634	3.76021366922411	5.12514552026684	3.56908042291758	4.23546366196272	3.86270463357343	3.25495551930736	4.23079028970997	3.52186275546057	3.87394429920538	4.2978952365299	4.085511272	4.05195299473943	4.24354339935575	3.88160973688017	3.82847044069174	3.94840663757339	3.58800972863494	4.39937968929445	3.84942514912872	3.57652752270341	3.50564931684468	3.74004341225451	3.4184102811834	3.64643815747686	3.98010341549895	3.63837234720319	3.40835044098585	3.29334447068707	3.581679748	3.37001179567966	3.24234677034843	3.46002399153949	3.63253792979755	3.82985901361481	3.73173661517496	3.72286358969812	3.2972274385443	3.80091160601465	4.56036702931463	3.9809278440454	3.95017665926285	3.95095307164121	4.61485450851143
KLK8	4.47313899591137	4.4190551013913	4.63962320711307	4.91207151441197	4.95901256941484	5.0742369665092	4.94398434167141	4.20082482644378	3.83942157912132	5.01697687976921	4.8447798341448	4.38997114518143	4.69679706239008	4.82303992419909	5.24730830335553	4.86312797321313	5.35951938988227	4.59676856532829	4.93677922387539	4.74951323009448	4.89354612178084	5.07721434730057	4.18944136376959	4.60281308243414	4.80597463862288	4.38354799317373	4.95741141240628	4.92826075576566	4.75028925503158	4.7070878499321	4.60399512952671	4.8956773302886	4.85646161699733	5.36188711156047	5.23508561169536	4.84139795082549	4.52428593977413	4.82176779140452	4.4958963653417	4.33470026878615	4.65322664750645	4.61715562553693	4.6529794584132	4.62798455224269	4.82485115009411	5.13757973651052	3.77992523739047	4.97744952675935	4.44809315426548
CCDC65	3.5946154821349	3.96799685319747	3.73316796087742	4.62341110847651	4.04216351432272	3.4541059254792	3.97360668860944	4.42207984357387	3.88765209942646	3.92502978723619	3.72403038455808	3.90840939966232	3.802099836	4.02230178748732	3.47627932274166	3.63741889001285	3.54463839493759	3.94531657048247	4.09918471819008	4.0297164078738	3.60559648492064	3.71762498901881	3.98098763367026	4.20121081235993	4.38683597424915	3.77109075541126	4.15613463776954	3.84961737801526	4.05237332308634	3.90955647797895	4.13051530100188	4.10010745612679	3.68137670112371	3.75093191829895	3.57697067465772	3.55098306106068	3.52218745030532	3.36453950621729	3.90206090784423	4.10670006603542	4.19246219167982	4.23545601086459	4.32323320182727	3.39476366734044	3.46675860484462	3.80399378947107	3.09354231932516	3.47576183666604	3.55676091531715
FAM122C	3.38715165195769	3.47051969751924	3.30677825025926	3.21865202758022	3.07727233143779	3.08109082928944	3.35481398179523	2.94406578994359	3.14541308933358	3.3208024495608	3.13878863073184	3.07263371589687	3.16542844451097	3.21181273177059	3.08674385008157	3.72434518827456	3.40333730038563	3.13953215428612	3.476307225	3.17050607521586	3.57110834640589	3.51296218905137	3.76125435805102	3.25418503656268	3.37233997094162	3.20203430183156	3.35265705993735	3.39604027901858	3.1995595708677	3.28499974718922	3.15227927907851	3.31419636449323	3.06136973182054	3.10392235360802	3.14521785516713	3.09233350098844	3.08212748062008	3.18556153712474	3.16881400185373	3.3328645998846	3.36477929071097	3.50986533215378	3.20429891412868	2.99196591989799	3.23146977197896	3.3116740425493	3.19772148150521	2.90829828309848	3.21626849458885
CCDC11	3.99353354932683	4.00289248496949	3.85990971679948	3.92748677410729	4.13801913938451	4.12445629666736	4.26447585955387	4.49983723894205	3.74082980506546	3.49524074914274	4.09333640023591	4.23840364727006	4.28617191441395	4.10409330972758	3.87474571427197	3.95283004288413	4.16066631573828	3.94878590424952	4.11757127546104	4.0706467853903	4.07557214682615	3.93042501557206	4.05911812439563	3.79809360751516	4.28246895164533	4.26424182048349	4.27560233691601	4.3142066666383	3.67094245963569	3.67051952610061	3.94550457592553	4.62158898419373	3.83478728375626	4.43669809305853	3.99951151152688	3.74896251799891	3.66712860524662	3.39929336793662	3.9759595167383	4.33396623318607	3.98929310195343	4.31598224222832	3.81366855415191	4.26573326671625	4.06108467217661	4.29451044696362	3.81410173497529	4.23706042249515	4.07551005938099
ARMCX4	4.88877201569289	5.06530681978178	5.1521349189771	4.01554851206915	4.97342758228575	4.57777397365137	5.05882700515011	4.75395456046812	5.39148897555568	4.84993563397552	4.61158755444981	4.31046745140402	3.98436558487847	4.43761728341121	4.19818529903276	4.50960367890388	4.88047388573091	4.47097982754979	4.49542790367286	5.07962192047318	4.83291431332497	5.49776832588842	4.94237955400758	4.32991862616604	4.71542638056903	4.5530742377072	5.15666286023589	5.07722179222715	4.820705595	5.3886917210526	5.87290399005646	5.08509916086592	4.22301296372411	4.92863545725738	3.45260159103902	6.28104419388822	5.32230660099387	3.88799022184822	5.42244121906841	5.47827944400419	4.48724888752298	5.63028953164656	4.45446223144984	4.22576461496222	4.14573168234755	4.0820066491461	4.68139086185849	4.57844229100837	4.86235511705711
RBBP6	6.33004432407951	6.00839928041887	6.30809736914357	5.90288926760545	5.93664422826796	5.84051951315684	6.05325532409068	7.0614553235435	5.93978703892456	6.2635935886563	6.22615424264532	5.54629588188163	6.61786131845771	5.0380172499917	6.18807267531831	6.46655349713219	6.43542613226454	5.8119622317274	6.41365890344317	5.95656267445756	5.98506603805263	5.96064724995445	5.59288118483739	6.32545003084031	5.97259746644563	6.08908266498277	5.79508698582116	5.34721430257404	5.28015793387537	5.83980458228819	5.35386852384839	5.73446688098109	5.87610008066413	5.9270909386489	5.75462607905512	6.25708871197292	6.23706550442326	5.81967891612428	6.02245103381226	5.72130281193428	5.1795230829622	5.9067622181404	5.72443431976244	6.54962668448638	6.05118042924705	6.36525520247517	6.48591232949606	7.14881118069507	6.89616034670788
CENPBD1	6.22703306504687	5.37291584573643	5.99776627523757	5.94693742308834	5.59281159353048	5.39497190896401	5.57820502135514	6.46533671409525	6.24417037553762	5.52581664958376	4.526984364	5.75511302849303	5.38075695722951	4.25657828192226	5.64717373232365	5.62742387835874	5.44174879495212	5.62670851835349	5.83059656306167	5.08830699576424	5.29833042737877	5.68748627023511	5.69339741188762	4.78400265734428	5.74966693609109	5.20382910368853	5.71380163428779	5.80098278979065	5.87997163085892	6.04824138652695	6.22672282385585	5.90349678052208	4.96607684565302	4.41471590032967	5.5682043002267	4.0060715803702	5.23379230232383	5.14807542732154	6.09358048746436	6.11751046761885	6.02726772170989	6.08464933345693	5.38515679605581	5.67802246663158	6.11832969906231	5.14906788410527	5.27243399480175	5.19927739253773	5.62523754720106
TRIOBP	6.48397256518582	6.72397124225314	6.72535200133471	6.62432334232016	6.52036470965492	6.85282673210146	6.51466025972666	6.38844966501166	6.27375307485907	6.30230268051968	6.45478513233737	6.82397477043758	6.57511418289364	7.31927421791837	6.82397477043758	6.32689286232802	6.13097193137468	7.03705512447142	6.6903737311285	6.7175324991741	6.76899493072018	6.24771014444456	6.47332715909379	6.8316489786224	6.67072950635956	6.66471676200111	6.49515298222849	6.57929980342235	6.61359526836085	6.28510192748752	6.54394398882179	6.51912408232846	6.88968381161552	6.65490501653561	7.08193012087231	6.96845515157564	6.99198297636158	6.4685538300688	6.5213790809061	6.33340138125736	6.38430167612706	6.68377584495803	6.71873139511662	7.31724786851224	7.40120684630569	7.40052130567154	7.17395144274348	6.9916933113049	6.72384091116195
CATSPER1	3.82923109886163	3.78856930057064	4.06130100575603	3.68527939782988	3.91548154970417	4.08870012863039	3.86829785948414	3.73444567142861	4.09850898232394	4.27149252195369	4.00834539632398	4.02554094302216	3.91502941304224	4.32088845226958	3.96462449879255	3.96940781760488	3.96722069621245	3.82988777353729	3.92815572978304	3.77372055845106	4.53917716194062	4.28230791797796	3.90028460724763	3.81751477590374	4.04227119276907	3.7692147921148	3.91924785850006	3.75088449904242	3.78145637913859	3.70478668225489	3.98585000388672	3.70689478463787	4.08534223870396	4.22604268836789	4.08057571196479	3.95762534370821	4.1226349039202	3.73479769107486	3.71188284674006	3.93666299953713	4.28506603865709	3.83428728856635	3.85338328521488	4.13650547914902	3.6031098626079	3.74388679471859	3.77494218453563	3.41154067387436	3.72127084730214
HOXD4	4.96691244090173	5.23064321273973	5.57472138041524	5.20229849629693	4.96544983218133	5.64709168693972	5.29778015579895	5.90668658565157	5.37172196599966	4.94531280613447	5.05490383559913	5.2438515303228	4.84762121958775	5.68757498816424	4.7549217194473	4.47121619639857	4.58759928183344	5.09013455660148	4.82785998789824	4.3882980255255	5.29314678218834	5.15127587150467	5.04467179543939	4.90429155063525	5.1406892750092	5.34745167781348	5.50449522519903	5.02927874991023	5.36635878041524	5.23949666890024	5.24953923775471	5.08579155592666	5.04435503310628	4.90193788621076	5.38131156639788	5.03738545984794	4.86887030442411	4.95826865412689	5.25002199958897	4.92186263792826	5.3648687945547	5.02414238853413	5.01058496067709	6.55446933557854	6.53680923406028	6.02426372119207	6.3974273920529	5.65960772524757	6.15140650819211
GSC	3.82219053910531	4.32614906784792	4.23356487282171	4.22140559767755	4.15011727598887	4.33164588302117	4.42285301728154	4.01673894141181	4.11192069587437	4.32205788316596	4.58685009799933	4.43291641736795	4.30302358929368	4.59493190192973	4.08469031916995	4.21504483400721	4.29490293053669	4.32674446092594	4.64322959416821	4.41480892538871	4.24883139130392	3.46620261790176	4.22504869765441	4.14263535936663	4.43523355313573	4.28829929891421	4.50781288829762	4.89553203060294	4.6438026183431	4.21741877529448	4.21152337254909	4.59663939637991	4.32806559368958	3.88096392706204	4.3329906295688	3.94618829202113	4.06124773545718	4.14979750597873	4.26930796063353	4.20069400690638	4.46593356834079	4.2405370740373	4.22179122875405	3.63247948587723	4.16174096347884	4.26122990196558	3.67258679274357	3.69786096635467	3.70375815450369
SP7	3.35557712296876	3.77028697410323	3.77903174021503	3.38613395634476	3.98735941419503	3.76829875040746	3.81162094838607	4.15380905841097	4.20818184926604	3.90409613790383	3.97635582087585	3.63557484911129	3.8917665873778	3.90615842150805	3.9396619847025	3.76398048805388	3.84111245846376	4.07435132203031	4.04172081121803	4.0229081702456	4.16410480991296	3.95024115777717	3.72811230397099	3.81072944073886	3.80527574523819	3.52377449992164	4.00805456174482	3.92624820893511	3.72892216762954	3.767523215	4.23714014266028	3.80416678420574	3.66046199979297	3.63207903945948	3.58117358672167	3.68390847300772	3.78783238639247	3.52595376940284	3.64575745259253	4.33905780289088	3.83157238635129	3.63006174270999	3.90874503061461	3.66798268822218	4.07603249258472	3.64174034478618	3.73640696437389	4.24857670593853	4.07430140901456
PDE7A	6.59234666894981	6.06893989998034	6.52830379438941	6.42320644546673	6.20741194380623	5.68488300945545	5.55189870545085	9.37537785163383	5.9014925219805	6.45672206933194	5.97786922762439	6.01187555594762	6.46046772343025	6.29231909649904	5.5988925714885	6.94346693291119	7.05994556896941	6.03773347356469	5.82328883364859	6.22930177727653	5.73375649429946	6.71112261688247	5.92367397819647	4.45665161874672	6.43341116737049	6.56444086561316	6.19332392441146	6.15787029856885	5.31604236556329	5.72281699968235	5.84695221260097	5.70671526885391	5.25363138596682	4.4782519788355	5.05896351023988	5.15136209987807	4.8415249171371	5.07244311892994	6.01129423012122	5.32198453787191	5.61994669412691	6.16608050402772	5.16939361569179	6.53193549650325	7.52589217237811	6.70489678544498	7.06395699660101	7.2421485526226	7.09735317905999
CNOT7	4.7355343996604	4.83337826382956	5.44507874878793	5.00572447371615	5.42477380918523	4.22648569538219	5.45119117259184	4.98731739589411	5.64413318212413	5.41036023975375	4.65264655890293	4.75273877120458	5.81587731172168	4.24947818178232	5.04098834533097	5.32593374936875	5.27554079261663	4.89658796837702	4.91320480263432	5.01815874055493	5.43585557682401	4.76069524768119	4.87305418691311	5.74095348305195	4.83337660029107	4.73210470645806	4.65679980564085	4.43941951074107	4.46456757682369	4.50366845433785	4.59109134437875	4.64408470067931	5.07867760121521	4.5454195320139	4.53930286649127	4.69360449366087	5.15687225828527	5.10037872132228	5.3325396270346	4.36791201758805	5.11773145475595	5.20337808074459	5.69496226256581	5.35313878912324	5.52531839863708	4.90826538330582	4.63850836722851	5.43024568409137	4.66113577088732
CRYZL1	6.72394145036933	6.43449053995067	6.5295087849406	6.57834997750972	6.52906682680747	6.1979561992789	6.73192974036443	8.05916856502195	6.5528898846815	6.22910942880649	6.60380731670471	6.49591032910635	5.97622263720888	5.5812497478512	5.85221551840875	6.67770106438427	6.59297590040147	5.31082093577315	5.53419841688042	5.89868170231853	6.2745650293215	6.43237161918154	6.89605349230155	5.7643527146964	6.90372890387349	7.03102860020156	7.10301993273405	6.76509274242182	6.5979071904067	6.50535763408412	6.53214135569689	6.34764217793444	5.64322901942972	6.07963684349671	5.48059375588487	6.34610009780208	6.45918312953409	6.32678697357653	6.97034557084226	6.83365173057558	6.51777108046231	6.77509962212968	6.31399376756419	5.42831664202297	5.0526865738757	4.63896192076515	5.47628668425894	5.1318301884167	4.61346596833872
PRSS33	5.88558024741275	6.89843807916986	6.30917900193179	7.49464522458017	6.62246611823823	7.17856708796127	6.56545658009516	5.61374813615233	6.32014407557136	6.92913684572294	7.95801356166781	6.73975285034793	6.58732776215643	7.97795608972794	6.27735743935513	6.26765274724751	6.85275477662581	6.63130107338227	6.68148538755699	6.43334009569139	7.39293268064013	6.29538359783451	7.2570176529053	6.14214178112096	6.76035372404132	6.31925487234455	5.68774059044139	7.1295310608175	6.5327451890426	5.99871000752129	5.63740244744066	6.26292982396604	7.38080578160446	6.951422047	6.86137682982249	6.73802364724052	6.4798921288414	5.94029645970425	6.11958428151379	6.35558187528261	6.90089722800004	6.63878675808441	6.06291336095059	6.69506253152154	5.66657131754812	5.95392098099608	6.77340115996197	6.12653394343855	5.52838543001547
C19orf26	4.22351989615444	4.33243597527723	4.51652086150121	4.14575053311466	4.08534568912307	4.27263942655082	4.57900540080392	3.73679250217735	4.48132342355996	3.9705490060815	4.1735659895011	4.25112051314539	4.20526354380165	4.29141039419982	4.06766640537913	4.04003581079812	4.0163909866302	4.29178136687694	3.97297469274469	3.78113060695752	4.25435184754171	3.83815297953618	4.53850604464138	4.36265110274739	4.33691331404262	4.1720802397776	4.28487080516619	4.39979321284847	4.18602675386265	4.59264350027158	4.16668179236527	4.27369865570394	4.1990553789061	3.66776860314957	4.3074553750457	4.18626792470888	4.1496054566266	4.14731523347868	3.99187612363061	4.26881584595911	4.51711473051596	4.33214029102628	4.44086424800409	3.41520513411414	3.88567546162599	4.02390595172645	3.78203499013447	3.86157547493662	3.99438232067067
TIRAP	6.94148716299741	7.103631857	7.00458657507988	6.78620728530041	6.62542934244553	6.81033468512197	6.83962009730545	6.76815669433755	7.50465219511116	6.75263524604469	6.46232007609522	6.3320455229863	6.42186196772117	6.98193873189462	6.49569593104557	6.43318016727156	6.95756446682213	6.36254073838619	6.68802684968011	5.82234888843078	6.34713700067656	7.90115375520906	6.34348970733802	6.59638730432172	6.92553259202635	6.98699453601077	7.04358379547443	6.25912854172286	6.25832457273311	6.45430710637172	6.27478820945896	6.61485271842493	6.84862275282876	7.09821631515612	8.06665302074929	7.63133687230812	7.51902748314683	7.68919293392251	7.38284146071052	6.81180308124072	6.62494018154192	6.9109327451516	6.27446240557753	6.56855790336763	6.25912854172286	7.61042313786067	6.36464491995641	5.97564179326004	6.8125141002996
LEAP2	6.72617459040634	7.19415081746599	7.36271228802314	7.14460676432686	7.12913313997807	6.67318645245691	6.93209576310859	6.54211943895555	6.87568610396182	5.8582821409213	5.96131449209696	6.96258797894498	6.17743817845563	5.9798968808969	6.10617100694706	6.09920261114708	6.10811837209821	5.74185264455545	5.86381712053181	5.88491221834075	7.51336013019757	9.53658790869808	6.92612515991623	9.33366340821576	7.20353674077733	7.47439304013159	7.03641293801934	8.03060638393073	6.98631057665752	7.60235855290328	6.66974469199529	7.34090566435756	6.91646464016443	7.49091677419437	7.59504091348328	7.42707004637734	6.32785257987563	8.18823210398246	8.42684315497599	8.17441997237942	7.65401154029499	7.13620309748562	7.76873195630361	5.67381426589746	5.81866924522098	6.85243355128343	5.72975738507496	5.74735938222537	4.99694408
MSI2	5.61832721153603	5.51222081496492	5.75457090848298	5.80578194172521	5.73319544168707	5.33539462635021	5.3542811491534	7.08997887016148	5.53198655290243	6.90227726675725	6.36534679215242	5.45330473874757	7.24737714734349	6.3455435179366	7.42153104168296	7.03023988322728	7.10240626568891	6.56667550828706	7.00531290702181	6.48050520660887	6.32599289174788	5.08122926738181	5.60888907780271	6.01413696305012	5.29329278042111	5.15356703992033	5.15018227969772	5.18736843381567	5.29405604302616	5.35965371932466	5.471144519	5.06156707867725	5.74582334004092	5.38915608816887	6.02524676598458	6.0297883847718	6.26236233944322	5.79746857591915	5.63308243951083	5.18287467365665	5.63282086735321	5.4592648527504	5.97305198103071	7.14654636985006	7.69679847223014	7.05616617562721	7.96058367883231	7.77410500946447	7.7658956044292
SCIN	7.47191483196942	8.57360375341797	8.69068683656779	8.51553502636857	7.03719184288112	8.73909594066316	8.73599889453175	3.70698910407041	8.11560852261396	7.26390662984164	6.24830280487612	9.07529947718349	6.89080313829572	8.65797606263394	7.03766954093694	7.46149071454316	6.20348531534542	7.09049335643294	7.29784627758452	7.39833956431251	8.39882664318075	10.2045634745085	8.3728075051646	9.08912558431187	8.79000512399777	9.35195664340391	8.36863947804512	9.29773612363592	9.16374636814732	9.11821575482685	7.82291824060238	9.30620511682617	8.97572963636392	9.51548523836805	9.24046778291142	8.70026253445443	8.50384425644871	9.49483375878237	9.35849020186232	9.68511827267581	8.76140858708864	9.34763221751822	9.30099312794224	8.90884472650211	6.51132201995429	9.44229061578198	6.89919682510774	6.32371192496303	8.84738880881235
CTCFL	4.41635249087161	3.62296498106763	3.70004187378611	3.59974218344636	3.97521717770118	3.24953436200439	3.62060476621589	3.97154725817171	3.65675810818494	3.77878894035967	3.81705016875632	3.58710001444046	3.65558915813837	3.47478468485546	3.68218320082789	4.1030000680346	3.82812858814044	3.94251747375519	3.63919124360839	3.54549672181374	3.45629604909681	3.71846184874907	3.97704995279168	4.04186076766965	3.91941954723897	3.79239658213151	3.83903283265128	3.9646095549371	3.68603507550822	3.71836215890681	4.12243630670068	4.34258274548434	4.05236804353254	4.20642931413226	3.93133750257542	3.65322365317873	3.46035599586002	3.68804440467436	3.92132811358556	3.93322066653054	3.87661059036898	4.00074784380421	4.02570654018057	3.40333863468838	3.1083813062471	3.09561829802071	3.35785565274184	3.18211090077402	3.15112252340647
C4orf33	7.58848873248795	7.78856244648991	7.20657283116812	7.79275129619118	7.10302530492143	7.72118903580143	8.73929808792706	4.92389376917152	7.87666302805549	7.44097924359728	6.89378492661608	7.77716811658412	6.67332238342125	7.29146814925606	7.15345618091753	6.35162082228545	6.06045384960824	6.85416900781869	7.44950964588386	5.98685704785178	7.9209738119934	8.05052574113898	7.09875534525579	8.62596343100017	7.53549096574029	7.73583501001041	6.97019922456385	7.81786973731629	6.84460710208149	6.68007222626325	5.4955667764823	7.00406756774182	8.10678890163575	7.30359060995345	7.20582483429877	7.48821679594945	7.33505459094743	8.6135129426532	8.17331869615873	6.20612740511472	8.38639210464042	7.69594351344597	8.98597050279173	9.09719015461703	8.86270171774892	8.67072583371321	7.36266801228389	8.08102303290227	8.07270480652199
ZNF333	4.76539757836776	5.21247390657898	4.60956403589694	5.31368329990804	4.38239046254657	4.22036622317753	4.58303304925458	5.21247390657898	4.47473885837672	4.60069303727218	4.61923112413899	4.84934102803753	4.35212105506325	3.81498258839011	4.52542256393543	4.18577632932904	4.69208332524635	4.12693570553092	4.06996729249104	4.52813086881433	4.66705650793112	4.64057152646765	4.74992283678114	4.11413752086631	4.61339148705297	4.20533943201747	4.2843916524911	4.39156673260031	4.01247247513805	3.96391819302831	4.50628683456114	4.52354252749888	4.42997295105283	5.40425934312185	3.66259641209751	5.95776296163443	4.93453956895595	4.10631171522433	4.47824644937222	4.45316402411334	4.21380093957424	4.52629476465182	3.96377363107684	5.19410981960859	3.68649176133183	4.57834911400961	4.30328571421213	4.09743968879257	4.74272531962054
RDH10	4.24180291107683	4.61734620913322	6.18677612025854	5.62385279809094	4.44880584326265	5.25718633148628	5.6226751458583	5.61056532573016	5.96145847386975	4.78752806667712	5.86444937120563	5.05768259983852	6.13386509423995	4.64151307723757	4.95738773634606	5.36165297246326	5.63172973613759	5.25718633148628	5.6650872911236	5.42179656077856	4.97917430264999	7.41161221169625	4.94645867691136	5.13041826397491	4.89598273701171	5.02082227403345	4.98187407363075	5.16518298016087	5.08776705873087	4.80102103425289	4.62428520607448	5.2396241468373	4.84405933416614	4.65516993833881	4.88106980191543	4.70068745158086	5.01190252838754	4.96860516122487	5.06458656472706	4.91521998648647	5.10615104310796	5.10144038716274	5.05325538497458	8.26908953549671	8.05906130645974	8.05775994539286	8.44431238081439	8.23092682096946	8.99165219342283
FAM71A	6.60833729936657	6.66843732797551	6.84321315212484	7.22800341373265	6.5548162591448	7.82920509742571	6.79306067330403	6.93046008587693	6.61406743415004	6.44052386496846	7.08659245926109	7.05808947691977	7.06910070442219	7.52534534398468	7.10586248034885	6.26598225877305	6.34393804974162	7.28563147323557	6.5994027049333	6.4941135295589	7.13390746962104	7.01248560027412	6.50486834720109	6.75542254100836	6.71985500605063	6.75915454814073	6.88116458749417	7.2228497858689	7.0828773568425	6.97543544224283	6.94124458355031	6.55511924703782	7.01090812571288	7.61175418232438	7.1381305645766	6.94157168821346	7.0194811045673	7.17788929424262	6.82817451852703	6.97826148469841	6.86099579265434	6.90398833752674	6.99987078110358	7.89080548617543	7.67558923353794	8.00176665690705	7.77295650180521	7.42480899179272	7.56679014484809
GAPT	4.88029855806743	4.29075895137645	3.20660881834878	4.8176244945247	4.41184057147792	3.55941375727585	2.89925883973963	6.10660336483417	5.09337095968584	5.69593876687616	5.9251382102074	4.30242814199421	4.84110755057592	4.36510780585239	3.91000563821583	5.1078356410971	4.83109978687382	3.41390169442686	4.36917923518167	3.91882426827155	4.3793960773271	4.49141172010732	3.96129572438467	3.68422520173299	3.85970663193189	4.44254752447229	3.15180648834767	3.40483129244129	3.12212653420196	3.76461971214162	3.08963589823649	3.46312374846162	4.8018707151897	4.27574362617225	3.93209019347056	4.45584792460462	3.8005039452928	4.27666764816402	4.04395661709154	3.25867307953953	4.2696800191715	4.15388765136657	3.95968581144179	4.60904433486661	5.46225038450047	3.6443433092582	5.55476659236139	5.58706139083009	5.36608681819044
FLJ30901	5.47695512079619	6.25194630555616	6.29509543	6.3957063109952	4.97919274299853	6.42481324740077	6.47413613452444	4.94448653392909	6.43820093391289	5.61194896000126	4.82430940395373	6.46738948303806	5.14567789022082	6.00234740479972	5.59716745625844	5.78525917093073	5.27631745079817	6.19398847264962	6.10236939353433	5.94922552559145	5.847072005	6.45480672197604	6.44069697558913	5.72492635496654	6.48654901614968	6.11686610024482	6.57807093928753	7.1076137838326	6.51019408110064	6.95849446512004	6.97602765037014	6.86667629557786	5.53127036807768	6.47120556160338	6.25163136987796	6.55973146528003	6.78065266735522	5.6807357869584	6.13037263533906	6.5967152882354	5.66487845515412	6.72425943192236	5.38157581362857	5.20685179355586	5.30149628801696	5.71458265769711	4.91758012253736	5.49844645822381	5.16113589211963
ENTHD1	2.99831179275792	2.86242522610334	3.14846590605471	3.14208893858727	2.99468104062448	3.01420790895866	2.88719225648763	3.12838660138008	3.08017934581067	3.30927916677578	3.39280562548669	2.95922133344265	2.91437020847327	3.04775005531716	3.06523961506636	3.13389180514265	3.02531411469313	3.01276135599785	2.9013991309306	3.16078395913715	2.86943126847868	3.11356821503425	3.17743702263548	2.91203895736519	2.98127370726595	2.89422862780428	2.90306639432435	2.89374372219934	2.80316317425979	2.99839286540487	3.48849582613902	3.30476545429342	2.96481948498455	3.14066652205118	3.1765404900711	2.93237875720863	3.00216897733595	3.0712906429072	2.95945928776566	3.21803882030366	2.94140469605301	2.93056217053934	3.11083849462432	3.02008515382928	3.08106927104881	3.14453038742197	3.03226297910583	3.08562340316693	3.10824479244262
TSSK3	5.04405678308446	5.28119317633462	5.26236151353365	5.51682125458518	5.04810441320999	5.27750512341365	4.97820642316499	4.33977550544183	4.68359813707123	4.730540464	4.72548569930183	4.97469815884629	5.21147815699106	5.54254375310692	4.84160845272607	4.90636735263528	5.00257016534743	5.57990955243786	5.03862653087597	5.43827909218485	5.46811286281523	4.82766449422761	4.71968534371796	5.19538087842769	5.11394337169391	5.05336831695598	5.28691750451731	4.9022747545602	4.72746099884414	4.80677849406595	4.80795903273452	5.09522828619727	5.24267850622852	5.5227636561644	5.09003853220969	5.37635976439551	4.98386442341057	5.15327898851791	4.83064743012941	4.7645347001598	5.01024061502427	4.83271957041369	4.9521181058621	5.90512568405944	5.49621307650697	6.0567937011875	5.65901628313301	5.5178055647251	5.02514566370282
WFDC6	4.67485109685261	4.21952519053854	4.07872005539545	4.04177114384508	4.16010845786522	4.59024162774463	4.45751723091685	4.15391440025205	4.37887202301818	4.32150648438159	4.53064601946148	4.51741966962561	4.5018261556977	4.44289251773704	4.30521183028962	4.15078342424945	3.86345174577167	4.22446711888294	4.05928659133256	4.31362420659687	4.6093055896354	4.24092367498672	4.31177255133655	4.11399814781904	4.46895835178229	4.37608533990492	4.44408387157739	4.3873757138973	4.41904653295626	4.52682108991847	4.04433417455326	4.27861372064301	4.3213160545275	4.19304448015867	4.55101242192478	4.30548707361972	4.16290453021226	4.1575542026644	4.07220524961675	4.28729835997575	4.43741953375543	4.27885800826735	4.14507153363531	4.20313484476833	4.6532215067998	5.22352768024197	4.78716055405335	4.93004824270385	4.43036347858497
CLEC12A	4.95210222086594	5.99416712627497	5.01045182092474	5.20537367194929	4.97452576280624	4.51849311642622	4.86361782845537	6.66859268874697	4.68209459525539	7.47841630846204	6.23321304249997	5.26306999331875	5.83942689607292	4.81584735802159	5.31211428603349	5.31651075198421	5.72601828490904	5.92195492396301	5.95438828948097	6.8303111878245	5.2135844884173	4.93477539131461	4.50434124480958	5.32057362246733	5.74850301585006	5.07171037158283	4.6994338535012	5.45004491284058	4.55580790478388	4.72535862915192	4.22968495563692	4.95747701872922	5.45864954244258	4.26903936026223	4.37067805260467	5.12320641183224	4.98103999936198	4.87981357862179	5.92435059659829	4.4356956536572	5.32233264797028	5.07717036399798	5.58871222932113	4.95215160692907	5.93568853953569	4.4372850317652	4.73889819722044	5.24420765321848	4.63718842356727
BRF1	4.11503405384985	4.41178885053028	4.55337111573399	4.99285769133421	4.5128012601867	4.2010614145238	4.17594646060899	4.37628690249727	5.91381321108008	4.07067287157321	4.52173437063316	5.11620435463084	5.44912007507354	4.72502099549039	4.23854915488894	3.6252939300351	5.03542220435797	4.31008495961534	4.61155601308458	4.44182691460182	4.7898636162402	4.00859617585743	4.21152154792013	4.01540036573642	4.34199242492429	4.30215320964799	4.34157793369177	4.13136705316208	4.4223376457205	3.91109124422535	4.48849254892225	4.31317702447518	4.01127873099856	3.89464375154946	4.00736959810637	3.91392435187081	3.97823506944382	3.99371917036007	4.31397221689409	4.40344900993425	4.34933162294356	4.31666415723572	4.24722711421995	6.24940749	7.34695399232666	5.95668056569677	6.94005125327862	7.3525301008279	6.73247749812684
C15orf27	4.85154652789492	4.50282382632181	4.78623527916208	5.0494254502455	4.64812064717657	5.04176231122876	4.60905502612216	4.2631752743098	4.36262507703049	4.63046977676354	5.19779322685685	4.36232047527041	4.87300402966051	4.48280026851448	4.61862949665098	4.28162772830199	4.906524474	4.4952159075072	4.64064632562514	5.12245505819719	4.58512508433908	4.32797707214566	4.57355378790079	4.33002562753792	4.42281440491751	4.28160840968843	4.61037320820536	4.72723214471629	4.40494387217847	4.47642508927459	4.94315533538098	4.55468897545733	4.60078590270982	4.69810651194074	5.15693917973311	4.92244909499228	3.99468469229943	4.5419634746447	4.60126385150156	4.46318965456943	4.2485513510963	4.17578981610873	4.57141809702833	4.15711965585005	4.47569582897667	4.48181777726707	4.53765645235889	4.41953090585684	4.23199220748948
BACH1	7.68844936861805	7.24585766263789	7.86485956515646	8.3316970512263	7.22934020759569	7.30353823739939	7.39471470031136	8.4192356751831	7.98445004958688	7.84386007036341	8.0743713192105	6.83515675250584	7.99803224067823	7.07020835760613	7.73786010795325	7.17887699424217	7.22712418050698	7.59795326489998	7.50398038685226	7.33239379814981	7.34248810700629	7.12001065059986	8.09096530987471	6.0675764455031	7.50842822683179	7.96119220161056	7.99681382755631	6.84587066912784	7.47324212187351	7.20625300783213	6.68624355150107	7.52314571295039	8.1321350567665	8.01622227379301	7.08759436046549	7.90832932350522	8.3661876792371	8.38388440653298	7.72228985340293	7.18081493836245	7.53245649230814	7.5165946791328	7.53277489111771	8.05023802454391	7.73462325252236	8.1678347641642	7.75707427266957	7.43761095263918	8.355909557
CALML6	3.97238903292172	4.5765346875799	4.14659538719307	3.92469902285782	3.94284201227802	4.11474855098907	4.21355336420734	4.26335621295671	4.17939424731804	3.93428314583306	4.7902508136417	4.02997791036679	4.22795214170923	3.95898123285638	4.52657290848692	4.12966151489672	4.11750334361144	4.23578024020176	4.36630723837415	4.22018636884163	4.21061003656952	3.7090726163916	4.09179413235472	3.98084403770948	4.0593907354653	4.08202009002244	4.17179570493125	4.40512332212224	4.60369414527219	4.3447899854522	4.22277726993809	4.06829324596304	3.85176938941814	3.91070705622727	3.96176698073971	3.87339051833651	4.04003506692005	4.13521748771551	4.19016230238354	4.33276441332557	4.28904677448818	4.31201829888645	4.10942415045434	4.73331731010275	4.70912598940059	4.83938473688771	5.15921341231446	4.21293270405076	4.74249582019244
NLRP5	4.4312954387847	4.32169659699744	4.67055774363602	4.60137232144191	4.94335416935702	4.91797383817604	4.75218667559193	5.01743826242325	4.94920747824942	4.63479326357721	4.19467192072913	5.04738018868052	4.47076775259754	4.89560504549204	5.13637557999912	4.4852349473379	5.0687033082753	4.66688435558375	4.82414620698158	4.71606174586825	4.55232410253902	4.87393992928691	5.04651728116646	4.85673796303087	5.01287225284838	4.61358005247969	4.535942557	4.62547239224412	4.87151699825125	4.89971029863404	4.8500639157844	4.78701429621727	5.04911172283222	4.98556858035524	4.75523031797825	4.46759836524159	5.00613571108075	5.03739951433471	4.57534535300369	4.68302157491094	4.56145226952465	4.68514914574205	4.60497602737347	4.33935317453468	5.17111297564427	5.12802300329536	4.72191246685926	4.59011519785332	5.72337889732585
ODF4	3.78832181250638	4.20621342249858	3.84865866952624	4.23156385250331	4.15469703611491	3.89730861892942	3.93886072438088	4.17852526540848	3.85393367380681	3.45243207056386	4.11377730916547	3.60716783320727	4.20410031072814	3.87321257906804	4.33119629496468	4.2265981262333	3.88189136927482	4.01570507923779	3.88650462228141	3.91574435285462	4.01428481932341	3.63762048648109	4.27399869599336	4.43195433548873	4.2469061279553	3.83145156093061	4.1261316615548	4.03888874142632	4.0713951116245	4.2927301897203	3.90158320177395	4.30817065012767	3.95756828528864	3.68186484815884	3.72187986966887	3.76594673601881	4.01956569929251	3.88244600006885	4.11030556044562	4.2027057705932	4.16668937201626	4.12888175090351	4.29854969985858	3.50576577338228	3.60112983299609	3.47170811547408	4.1519460313391	3.92090537141748	3.51790996552842
CLEC4F	5.20627014223027	5.93858124011454	4.73722186986062	5.17696596170518	5.08411693095355	5.2910653691347	5.31953376078626	5.45328131984037	5.397119864	5.73385208813372	5.18909201346807	5.54162953859437	5.47133080296007	5.35717804730459	5.64558211344447	5.56344184991913	5.69666481808453	5.42232512258442	5.58688128213596	6.02054011967159	5.53689043785407	6.84313242036416	5.88837921151942	5.47843595707174	5.37639282366385	5.21119303068044	5.19714512211245	5.5893288926905	5.49956199656707	5.91975794314755	5.80678158292926	5.82927914692145	6.23617330186397	6.68090461459968	5.81595929640237	6.45090955619696	5.92752706389415	5.71977674514809	5.57794799572209	5.38962618164709	5.55339742208803	5.24394708867515	5.38752850003616	6.25727177780391	5.67585184348629	5.97326735834113	5.73036115041285	5.60512756225865	4.35681215793194
DEFB106A	4.81248909668845	4.95734565380494	3.76407838255601	4.87215984644354	4.72106014026581	5.85975918894042	4.47159814338993	3.11284140967087	3.1662157329096	4.30675285378648	3.87339645539264	4.43028632033506	3.47704367129498	4.36549366977916	4.57003066346077	4.20612869294745	4.35278941843114	5.47479325002735	4.45527586849751	5.61515270558966	5.27361757942447	5.13474989260604	4.11132797900401	5.10318213189622	4.23146903677418	4.10759614345986	3.74222778325512	3.55764785639514	3.9648135089463	4.8914789379431	4.20186675152937	4.27141968546226	6.40714935094159	7.22442317074005	5.63872072441024	5.70932088518914	4.8539604988448	5.34008668845908	3.98768270379469	4.40896618574577	4.3509841447556	3.86516083407136	4.54234029931416	5.99561031020355	5.7689531574406	5.54031994911282	6.17984330301639	5.66907653572041	5.78767658220711
WFDC9	4.11028007209446	4.56245446332555	4.10688234230995	4.24445233273027	4.33122837764173	4.73904618195154	4.78085376661124	4.52572514533963	3.86837017051562	4.52308309321673	4.04554274585166	4.2815510304687	4.48707843627199	4.86586750354318	4.50113178502386	3.55866921542706	3.70036441636583	4.48874769439019	4.2739012039912	3.90745675165494	4.21426470196432	4.24257159765453	3.97395290748288	4.36187640166381	4.07536917863056	4.14564764962072	3.92392344973683	4.79993069462389	4.53148904621234	4.2877907323162	4.01543133169291	3.7533142850294	3.83327389562177	3.97385540512527	3.85626832958098	4.45737266746076	4.30355156616979	4.18489426789707	4.03566115155953	4.24953295684776	4.05633011590295	4.27067484601235	4.19273744967155	5.42075891493985	5.58365157416419	6.019368881	5.14439577577369	5.5672373977411	6.090813542
NEDD1	4.60492819173064	4.87130457216897	4.07377260909631	4.60429435451986	5.44194569599187	4.61448609075386	4.90393231508783	5.58868701906105	4.97721945655674	5.09671493244625	4.60209766238141	3.67503637443268	5.40887403820337	3.36468267502685	4.77606652686244	4.6782816916079	5.26804547814017	3.66859960882284	5.07907274870936	4.63858334586842	4.88828774826433	4.43581950860592	4.24811316022557	4.39814123431853	4.35260324718298	4.35012964681892	4.39182321481281	4.34323649608305	3.94592190435699	4.57361446187777	4.18736597704353	4.1451240815386	4.35606245858992	4.20850645321993	4.25862711050362	4.28120886094786	4.34376414643935	4.49084840635292	4.5063746521055	4.15628744763979	4.35782308002552	4.42303729445322	4.99840822644069	5.96584251866929	6.20042637090345	5.41215043470216	6.33927193338157	5.55765480682903	6.50070230958612
TTLL10	4.89292555295077	5.2289979583143	4.31103749507548	4.91962086781675	4.71414830981473	4.65906810319251	4.502644407	4.42670014885066	4.90184029417434	4.16417991640027	4.52833042192681	4.4636640895799	4.6035188166705	5.25621570813976	3.98652090639028	4.14827788548452	4.64202116162087	5.10258870626612	4.72018854719738	5.56260491529455	4.97818249208388	3.90530116677388	3.9703563390964	4.68578069984106	4.40091640849122	4.31159310240893	4.69516359400722	4.54493636236344	4.69983274370985	4.75470464108648	4.25587233984676	4.38354088138905	4.68525338635252	4.70805460936417	4.75837236457943	4.47353232652061	4.60269127191403	4.61532567180474	4.46074458324154	4.52805607181653	4.579836848	4.4638536986769	4.63212616120057	6.05848802385198	5.70801779794051	6.16270754480325	5.77685959094217	6.07433794071284	5.70746075461138
CALR3	4.81349873591862	5.25485751170199	5.16103660807505	5.35655476461622	5.09172527124871	5.62689018585974	5.07201292195881	5.18378647925267	5.29247687800649	4.99854059624518	5.50898923686573	5.11451406780624	5.37314100322273	5.44841866121165	5.2247279253946	5.19926535791337	5.29272787959421	5.06995658809581	4.92743063841595	5.35186358520942	5.3558192091613	4.94058339006321	5.17261492940983	5.18887535665539	5.01252777764326	5.19875074522164	5.36430487623814	5.53653541127398	5.63416435087509	5.20913817820202	5.27044041131132	5.23535847272188	5.23309737423993	5.2020652414714	5.22153499759546	5.10736116162982	5.07159563512723	5.06729497926506	5.30943854143851	5.24696826088619	5.12658955001658	5.17344764810353	5.11038515456718	5.54503069359943	5.65383409741006	5.5320140763377	5.64060197324003	5.59514639411234	6.01386597262072
C10orf25	6.82024321568374	5.48502600256983	5.55221309055949	5.29514765266431	5.69870521743205	5.4638027308295	5.69870521743205	5.42223931211329	5.5583318835702	5.53138787751841	4.84740339709684	5.59631494917741	5.85502265110497	6.10455542629269	6.01941654352257	6.17771992032339	5.95768699256237	5.41871116342385	5.10198259950988	5.17141012717286	6.11557055882246	6.2181565936505	5.3802815045901	5.96712464094985	5.70753148519138	5.92942639728744	5.68531101359122	5.81479817579037	5.76204454935044	5.70277494703279	5.81737521629778	5.53295581974877	5.79785601734759	6.248164923	6.07293160387367	5.87883906883355	5.81611891875605	5.974670967	6.02434441291512	5.81662982344237	5.71865880291106	5.91847455746914	5.88519742518038	4.59507923554389	4.50347200651565	4.5003436858756	4.63159106224477	4.77724237909387	4.04039125993532
ETV3	5.98623838880858	6.1110592191154	6.029335763	6.02227957796223	6.05785985803903	6.43942842653092	5.90527282	6.26672769609137	5.80634367545821	6.45801446626388	6.58139079802057	6.02751588520644	6.58982020732295	6.84441782842272	6.42416140731527	6.09823691866305	6.7560990963464	6.04823065964485	5.86232749755554	6.07179641806377	5.86492664461778	7.83125504761744	6.11954212541171	5.09551498080883	6.58787609947703	6.42670639702098	6.3350434547498	6.39187052299904	5.50708375707204	5.84164726244556	5.3278713198322	6.0236091848582	6.31206420823061	5.92685599216483	4.50077780841412	6.72218840329666	6.8806629915789	6.340189014	6.20856057478398	5.57792448159409	5.63249609081647	6.0393945857531	4.89640650766463	7.52990521559379	7.28461889055323	6.63201316404943	7.08804710574098	6.81307983984086	6.36220176874269
KLHL10	4.23769762566531	4.15638909314023	4.13862690081989	4.88588999099788	4.0397567756824	4.15712037025732	4.19935025604396	4.15912089643549	4.28063872859826	3.64899036826878	4.27595198996754	4.0144283271057	4.32977836250624	4.04572735244388	4.02690927620635	4.07789260379357	4.05395011683529	3.89570065451686	3.65393788651982	3.80955037449583	3.67472001626135	4.21042700718911	3.66593416487838	3.93179258554191	3.83955471908883	4.00204013782539	3.875039448	4.25640454667031	4.1858911600574	3.89334629564847	3.96559923565457	3.74660325360769	3.85525223624152	3.81528321407983	4.07318405023841	3.70410714385188	4.35963632410978	4.31763865372164	3.91855071300731	3.68835147543963	4.08911583389391	4.11479792231344	4.17291844478135	5.01606851035545	4.52480833103811	4.93692713828806	4.66603946440467	4.38570054937786	4.85976373977808
TM2D3	10.2631401776731	10.1877346233587	10.2255950647639	10.2820897606518	9.64232032857145	10.3655743629554	9.99299880846177	10.2071289854789	10.1760995550687	10.1488009586518	10.149385146181	9.78154726403597	9.99036000683837	9.60529855032374	9.63716000539679	10.2933530732414	10.5550513836737	9.88422486078871	9.98063903783911	10.1742717562083	10.3886221099647	10.5230339239763	10.0102613055892	10.3730254386373	10.2775872036109	10.3700628231268	10.1817503370875	10.3641771969629	10.0910336898146	10.1583120104258	9.76074726158719	10.0433666612983	10.3533349368281	10.3475345472046	10.2332883099035	10.3953229732178	10.2950185066118	10.3939281934657	10.3151756569554	10.3378063889211	10.3503809310691	10.2168600429589	10.3856972709779	9.61898167538671	9.47071917066184	9.78788605946779	9.17152944310545	10.0848828833028	9.44514304268871
ZNF485	4.19193304607632	4.09588204796734	4.47804406293799	4.23133946440786	4.07419618484067	4.10658213477681	4.0136674766737	4.01656808380705	4.46343955285592	4.16678144138019	4.2002664372915	4.28345828526194	3.8030940145775	3.64192922587387	4.05106470158187	3.74699427435311	3.91601942738205	4.24615472904483	3.6774889832923	3.7159805707411	4.05618057325894	3.59497467218724	4.04185476878742	4.1496368279966	3.9174098758991	4.27493163970834	4.38201680235515	4.10280095426517	3.97259560288709	3.90600603016749	4.14202719688235	3.60496330799838	3.95465236004773	4.14616340703494	3.57835034006761	4.67713498192326	4.2214107211749	3.92430048675059	4.16035760447858	4.41297154648799	4.00210769739016	4.099496227	4.03587860421883	3.48562345897568	3.8522057999166	3.86175862938201	3.52328352796923	4.07278923286157	3.62429942214163
WDR17	3.35728083837471	3.42204281123476	3.48795594941211	3.39436576292784	3.25908152874018	3.51511988139544	3.55485516330699	3.123915534	2.97127681377295	3.41950176996267	3.0639947025071	3.27155694822529	3.59125072723406	3.38211343749646	3.37609435992657	3.33516106294644	3.19099545447941	3.13171936440081	3.28636146963145	3.27077611903721	3.30165902889637	3.48445114182786	3.4328664403898	3.5033968706515	3.44004408520915	3.48860970794789	3.27957202700797	3.36521801454145	3.44384713376291	3.44081632556086	3.47204032055661	3.3165395061699	3.06497729423483	3.36322541208355	3.4132722311558	3.36890903265658	3.25357412369469	3.40548654326882	3.47165035200692	3.68462962295904	3.44004408520915	3.66618907068456	3.7169303074374	2.88804531349843	2.99477440334711	3.19402695238866	2.89712234460919	3.11910167919516	3.0913583245443
MFSD6L	5.69678776304503	5.92382558785176	5.72685538538132	6.11066443504453	6.07134032600174	6.19536709184896	6.15955986741065	5.42119545796874	5.69911639332151	5.8029994191322	5.72740526131576	5.81949859888555	6.16131250627295	6.1117366205737	5.6630799330055	5.96267526567935	5.50275410118493	6.75920755365371	5.93700084737868	5.76433545138274	5.79933164508925	5.64924163046528	5.72839762217728	5.85278830749074	6.01672833994138	5.80906646668765	6.06209541685739	6.30184367135657	6.02274566508919	6.1551144624372	6.2634795405295	6.08421248464913	5.80776719588097	6.12887717595714	6.22561154676248	5.55150860255024	6.12659703648003	6.25913121284805	5.60929716459604	6.06118012952248	6.08629588011967	5.85326068319734	6.27612343192759	6.27546856902649	5.95565881021114	6.55652356036405	6.09857099531221	5.89425281971603	6.24462348088531
CDH23	5.32123897458472	5.21149638616127	5.3808880298797	5.97130363752391	5.33550933971431	5.9972607088056	5.71078112080385	5.12236149012102	5.72842095207146	5.53776566109988	5.4644125037569	5.64891654446858	5.22332633143802	6.08833535710408	5.47859585446497	5.17542823909872	5.38473272862756	5.76971264179213	5.16144970695208	5.94736530082152	5.180642411	5.73269670687671	5.77011704657039	5.71469882298656	5.74466206021723	5.70614648878751	5.89878823944583	5.9142081863301	5.87700806951241	5.89717304910435	5.66499437047111	5.91709748842438	5.28262084267835	4.96511707985684	5.73397681032582	5.31184460649497	5.50511025848357	5.82749059947396	5.72550152418261	5.57928122717229	5.89700110039435	5.62540670353259	5.70492875366094	5.70729563235216	5.13168276166304	6.01039516717197	5.62450279829204	5.56980713513438	5.41649935659655
ANKAR	2.87423696898076	3.15803253610402	3.25405903258689	3.29036185082223	3.18993821483706	3.39520742626277	3.09699769512114	3.02652808938956	3.03431635290726	3.18348160097246	3.50637483321434	3.17813667195997	3.20734239058663	3.20291613809596	3.17048103427817	3.37619556660001	3.28900432295725	3.21269594566975	3.10181535556654	3.38381454348165	3.30595347348123	3.31196584470851	3.21168200750504	3.12227060438931	3.09770187550955	3.24909920917793	3.1848852568434	3.37431201700997	3.37058367780443	2.9694920988471	3.30666300682333	3.24990573289987	3.12201306670083	3.07056968429992	3.29216849243405	3.17330705891233	3.08405146151562	3.09700624879937	3.03102161029348	3.24466791122838	3.24311535306363	3.01179151855045	3.42694502190074	3.16161338144835	3.20759714815423	3.0173913593926	3.19780796647911	2.99924182613614	3.12710149818292
MEGF11	3.79479339113462	3.44130601545096	2.85879778490711	3.66840651350715	3.05410019772921	3.47387649511914	3.57602152541652	3.415568983	3.29765718514998	3.19720811572008	3.44077218932832	3.21134742178243	2.98322887479325	3.21189305821751	3.30454023524448	3.22835190964458	3.45694050706918	3.34952571535765	3.30260098194057	3.35262474134391	3.30454023524448	3.29977595520309	2.89972627901657	3.12154842864613	3.07456147918939	3.15243987204065	2.94132179731483	3.16061851383888	2.98490987470875	3.05358623656639	3.4304730287092	3.14641814157641	3.29293985640235	3.25432555215919	3.17245356935176	3.1182546064676	3.19363637021389	3.3246674629888	3.45010210789556	3.17606338835966	3.1496153856355	3.34792245753629	3.35738711324064	3.73807772780671	4.25390231087057	3.51366660683518	3.30734016231558	4.2141680393126	3.74922995907167
GPR182	4.79837069657949	4.80923470473977	5.01468722632323	4.82211624993686	4.88779678452275	4.50380351894436	4.53124789020258	4.59335372829369	5.46150397739509	4.65581161982747	5.28536441841939	4.6955146724996	4.86714975281143	4.68048921210677	4.67309157630508	5.3186763470554	5.17987025027232	4.9969378652554	4.62395529677173	4.66463100991686	5.01011278832139	4.61199450673237	4.82703492650779	4.99808898025646	4.93356006461584	5.00377865947388	4.83815087386775	5.25905458070651	4.9749572393162	4.68282586014204	5.11375788151545	5.0517390185045	5.26126128574349	5.40785634661977	4.8814624522833	4.95578601134376	4.66005779642775	5.14492875851843	4.82932235429352	5.29074888100667	4.98172010623548	4.99633347289935	5.08911789974322	4.28689522262827	4.79411109128713	3.83444421586339	4.06913838530324	4.34361612418153	4.75101703943665
ESX1	2.98758394422364	3.2368993632427	3.10945937638927	3.20530416467306	3.18130844520802	3.13464934306983	3.14827316962754	3.34259251801787	3.22028764244438	3.31857251906687	3.72063777158183	3.16290611232035	3.29692280493243	3.30408221835405	3.20338760275032	3.31690482187518	3.33234960987969	3.41456146679853	3.41340819121556	3.41599547393788	3.10116034459553	3.20391264663414	3.16114219291279	3.32731674595101	3.37394277932717	3.3778179072094	3.26701975610353	3.43105969082535	3.28372320626652	3.35504946966307	3.31852927510659	3.54629692459461	3.21814037708862	3.31939664415597	3.35335348284312	3.29810982465312	3.39317743004303	3.38842998613965	3.27653772977852	3.41526895695291	3.32005459140066	3.51113714727338	3.45427500482108	2.89829309315647	2.86385969618933	3.00243262026726	3.12844106055854	3.03079525838401	2.96490983943317
C8orf12	3.26741589795332	3.22985580354765	3.03445187132818	3.42616134196126	3.38348616923263	3.48954912403329	3.32872768053572	3.008115749	3.28211054208897	3.38214912822882	3.31377049482364	3.80413412503996	3.43187834487407	3.55986288096025	3.13575193772545	3.38322362765621	3.44625793911803	3.09263620742468	3.22636079885477	3.26781163135387	3.46725614246893	3.38131667932799	3.25474253756052	3.29626463732061	3.2848885685737	3.23364481704129	3.31316339060453	3.33194621341364	3.37438876059657	3.23966538830802	3.60910009758914	3.27640887779506	3.44740816697762	3.83479894988565	3.40133619088488	3.41457703834273	3.3057446946097	3.3820729349399	3.25326265652441	3.51550106684302	3.31520729830494	3.29064090566133	3.16226421126138	3.14544813289567	3.73549351256204	3.35416555699005	3.36492523829112	3.22260587823867	3.5021536606017
DNAJC5G	4.06370621149861	4.32377825695922	4.36488063950076	4.3423051612586	4.54227853482154	4.92135656549118	4.42805434596422	4.03987597189556	4.35015483379832	4.22175603432701	4.07892083214033	4.50139294886395	4.30674336311261	4.5095667936542	4.36639310246145	4.0724568170122	4.2257248434889	4.35497139941349	4.31291388475209	4.31593983329886	4.51571277228418	4.50139294886395	4.34524704660098	4.15302546862593	4.53617769321575	4.36742448799931	4.49197848155372	4.45734734938558	4.32645640159494	4.61075840491357	4.41568064130388	4.49724662056077	4.58633607184828	4.75130665833623	5.12406973311846	4.88435991615536	4.59998102648365	4.42906171438179	4.22790043673675	4.52465992768214	4.78657281482793	4.14928366610957	4.46416650445344	4.21505377127343	4.21040926601911	4.46836962508826	4.16432206724266	4.11961977203582	3.9238433867488
WDR88	4.0855263812576	3.27773534737266	2.87347578214006	3.75866723006203	3.22814982879677	3.47981427030137	3.04423316798949	3.37304907874449	3.54955628611741	3.46636589817195	3.44344424002223	4.09030719189118	3.90050151462596	3.59889018308101	3.9170630350011	3.48052362910198	3.10959054337003	3.54091816970387	3.59636593648108	3.72587879251959	3.88293083097599	3.26353478723202	3.32578216554959	3.35970397449867	3.48261231243808	3.35241240592319	3.33064924047056	3.31762842080353	3.53744716907719	3.19483765234193	3.44389954726839	3.3123068946318	3.46659422473748	3.37629408292783	3.48003859598482	3.6094569669325	3.33139460081384	3.24725555183152	3.2191195177614	3.27901438384918	3.29413788840775	3.39308315508865	3.38706902410857	4.22093431370158	4.06853638539628	5.02694015895751	3.97162220680953	4.97968024348141	4.15672027660542
PRUNE2	4.31989737797585	4.86223051927829	4.92435641907581	4.63128624927719	3.95421140526991	4.2451487293525	4.20609982400806	5.02854230052273	5.30409672249994	4.93814265835106	4.48387689573144	5.74437946936648	4.47213898073207	5.89968629497526	4.36168530623981	5.03740780720486	4.46602174150198	5.12511068717708	4.42645646298419	3.84320834141673	3.93980710296364	6.18960407918617	5.30896707366792	4.35555641967834	5.07932788725202	4.60832636342278	4.42411138722545	4.81370594257711	4.42684195966189	5.50690957613747	4.79031474979158	5.02111478503625	4.06627751361162	4.05992128851627	4.12787627676827	4.18201574178476	4.3866726792103	4.05859511205951	4.91356738531419	5.75817734949859	4.72370282630242	5.07583023017605	4.06975739352329	5.13122120755924	7.19833920602871	5.49560596621751	5.6048226416673	5.08156514337913	6.20912445428134
MBD3L2	3.89206090575293	3.87151239518392	4.14502053346752	4.46856591966942	4.23980065025717	4.05969636844415	4.15472292029454	4.27535288252846	4.05442285688219	4.16444120615773	3.93295422048993	4.37392591313608	4.11373222396095	4.13156001196417	4.03333179170364	3.90798379048419	3.78032347319075	4.39942299871518	4.19852774603145	4.07512141460512	4.41357810936151	4.17121419556913	3.99889530006913	4.43829395041159	4.22103643585609	3.95333516157022	3.895727697	4.0466374256872	4.26087780617029	4.17903605601086	4.29792828327983	4.01610993234699	4.12652784836218	4.1771978489603	4.15930361032577	4.18978868350327	4.13585144662345	4.2251944955546	4.25595706729647	4.07374656091607	4.2282558172965	4.06332268968463	4.2352189102539	4.51383277139571	4.44786411586859	4.78595546389022	4.97551349595253	3.82358867516903	3.90409419020323
ADAMTSL1	3.73369099860763	3.39730201794874	3.75077479621714	3.66857891069124	3.21076563663054	3.57121954662125	3.7234258233496	3.71475865690482	4.21017795362256	3.4434194689035	3.66997107430143	3.46173833773139	3.82501855652996	3.9213717167455	3.67629133458234	3.50838258989662	3.52992591549092	3.34093564267304	3.64107284543189	3.67522689820334	3.55642577689582	3.11721170032771	3.62810554262873	3.83537179884427	3.49817186973559	3.47586469218268	3.76197142718757	3.65676559696746	3.44597331158188	3.99049700139422	4.26027428730457	3.85771913826192	3.74558447360487	3.92389950196233	3.76715413327806	4.44410700821522	3.82845939426109	3.79449706100731	3.19325477771893	3.8254910673491	3.46020795432249	3.61162913762003	3.79304849556779	3.56304697283202	3.3739767796517	3.11466165950557	3.24495131256343	3.11279778387387	3.21461541314155
MBD3L1	3.99461573079015	4.43373606344105	3.90081110395151	4.3604315175075	3.83813220143342	4.08883263562849	4.13835278788023	3.94150016027726	3.95021617246714	3.80641335324214	3.97200114431607	3.96428294605797	4.09055003907507	4.22490587468742	4.19209436333131	4.16600450095795	4.13321575341777	4.38815152203302	4.19936487320937	4.17258830238867	4.12556584660747	3.91772714850342	4.13468029445558	4.09395455202826	4.06514932844308	4.09577858918744	4.21642844380628	4.31700939475758	4.0983361967369	4.17955574389461	3.97645563395102	4.09150931739398	3.95417433232944	3.9228159961114	4.02909919827051	4.06636385491033	4.06514932844308	3.89764716006139	4.41483136589541	4.24702174521779	4.04906112292281	4.13674795609486	4.2384508382313	4.0960204157009	3.71675463510703	4.15538837526467	4.05752774784401	3.61052627093053	3.88928661517211
FAM46D	3.55748192739271	3.58305070780218	3.20159511134074	3.13519932666333	3.41377352070994	3.20250311375236	3.21431849513345	3.46454125971333	3.48487200121083	3.42857396001921	3.24177138054702	3.29464738764988	3.24431567897123	3.18631513325784	3.18873931052968	3.06152817266288	3.36637768649551	3.29083472335695	3.65357128260151	3.13446914139066	3.37517017651461	3.24607493364373	3.72295569323073	3.35014086298233	3.40341695217469	3.15634601281036	3.41906088094946	3.35513446019233	3.38941079763776	3.22242501164141	3.1525556604986	3.49621950539164	3.40147116818407	3.49459481938692	3.42207640986047	3.41817524384162	3.33611813001679	3.27724812998864	3.23124037292266	3.27478056177094	3.35672598933981	3.37422408447335	3.61948012217827	3.46006631531669	3.26083635820412	3.05660233329505	3.14013143707153	3.03467256242684	3.14800531811696
SERPINB11	2.93841648743344	3.04139720275169	2.98006013978587	3.1525921984436	2.97990318522378	3.12661183148916	2.86452890873887	3.36812200812917	2.72368217416193	3.20818433448774	2.80629681645785	3.02220682663544	3.05876944061765	3.2571522081133	3.05858421473692	3.02828516014241	2.82440800810061	2.87712036913599	2.97857833274007	3.03951569775273	3.06512073858043	3.12178815960584	2.953929174	2.929282035	2.99388263363561	3.0098317421309	2.93961468591442	3.03609355578388	2.99834044209806	2.88968306072238	3.13183535055065	2.80931467618497	2.95305248071417	2.96476499393897	3.14535836682599	3.02569562915061	3.08661538502494	2.82790383720063	2.94530004626992	2.93112608297891	2.96405693040243	2.81997098707933	2.93112608297891	3.38919242087996	2.95785480152474	3.3365554671437	3.02093410585495	3.28985319190962	3.10866870836214
DSCR10	4.6598236058456	4.7623656825332	4.50977866107037	5.13165916061109	4.44455368720827	4.91011300932165	4.6295797379026	4.27719345320633	4.57513028536717	4.35097436754485	4.91963865716664	4.64856962732123	4.79285645485898	5.33864818769582	4.62094192239771	4.63532122427493	4.75909579858319	5.09051440020404	4.83710351126711	5.43644407132608	4.88488526617051	4.56099021208879	4.70140045349554	4.52019979739747	4.9315587164766	4.81485609845291	4.96420340147738	4.84186994538677	4.98515934232012	4.32152254877144	4.64435457300303	4.89298263082884	5.10245052467968	5.26507192732175	5.12600386453513	4.48412511017715	4.63713927667828	4.50512321950127	5.14658656945757	4.91728782573529	4.93180813855795	4.86306992510049	4.66234795372835	4.93938321277704	5.7268589669218	5.1742203827879	5.1492360061707	5.40789926536338	4.85658674538864
ABHD11	6.10146381912201	6.44989295005239	5.93541436183424	5.49029726323258	5.85171048705958	4.76558337989688	6.2196907586902	4.69500178949242	7.03850358653431	6.26260688853636	5.48849014396288	6.48815899586925	6.13041906676694	5.70127784740841	6.51862962522857	4.87509126426969	5.58346548226091	5.3663843941452	5.86163783180588	5.13829405196879	6.03356692290057	4.91313171545877	5.83683601511719	6.41065541031767	5.75824237814538	5.75824237814538	6.32722645827137	5.62419771282873	5.95025869157885	5.75980462369865	5.55349610942774	5.98587493600266	5.23126775867287	4.73828457873841	5.61578782700555	4.8250665372308	5.05523622357281	5.59172681262229	6.3252792990473	5.82275668978618	6.67383730886818	6.1341614071389	5.98316490047394	7.10064487933211	6.87518538939959	7.7047247449907	6.7031941445235	5.71108046135681	7.43632087993567
ACAP2	7.93539057603433	8.08630720618847	8.3785344816709	8.64236126178289	8.07997451379637	8.26927968036146	9.13967454315273	7.69827085293587	9.26324981446976	8.56868784253495	7.76224682988572	8.8647637074539	8.37034756278522	7.69935359139751	8.38817144402767	8.24945553569396	8.09072666726622	7.28818882351275	8.3834908866179	8.4211064598764	7.79320075887617	8.63181710030635	8.8083490962177	8.74118165128313	8.61614147311512	8.3870560147106	8.30646956424112	8.41263064996672	8.60423101508151	8.71703878378272	8.23165817213546	9.06264361358972	8.61681067839765	8.91352426021025	8.1408600155034	8.26931165736722	8.31819418039054	8.91936824584567	7.99537286758828	8.65780844504783	8.60761804885826	9.0227783481869	8.53182422500798	9.21652767368091	9.05823663069266	9.41877773850695	9.03130526243219	8.92754703374451	9.20824767611744
GAMT	4.70131659554067	5.09952030407674	4.51575089983991	5.33843596453723	4.40671878806459	5.46700312590464	4.75014903689366	4.53861319611704	4.24048601949375	4.69211743219809	5.27935401405531	4.55528052530562	5.36532516217615	5.72842002627819	5.53954954194375	4.48329728809274	5.12021798971195	5.78380330845655	5.46022770456574	5.27688535594891	5.24916521040994	5.00462467185679	4.41928759281102	4.76255887757824	4.90172540429368	4.82660037844734	4.87502620860003	4.92185334640377	4.67571673262132	4.67237227776698	5.03497494087817	4.87102987521454	4.89903680283958	4.59040968210789	4.9765181310839	4.54784121904975	4.87639356356782	4.7981164665312	4.64768754572936	4.70939341351976	4.77979152504143	4.68836556104715	4.83225423224436	5.85820530876204	5.77765697152603	6.21360709902545	6.88870920033816	6.53425660881401	6.43730239688603
PLCD3	5.41129181496482	5.8750640814769	6.63141558883868	6.25586835561096	6.25495582776426	6.22604710567326	6.3883269755698	2.91303271075194	6.65112699079052	4.07664179401442	3.31735258735667	7.0492772986422	4.48816383667242	5.89442928317112	5.81446102597338	5.10206894670056	4.69079504757982	4.70440091782049	5.65091842565738	4.02919835061601	5.76190462501284	4.09273510310038	5.72138453250628	5.56655686246215	4.95723453663685	4.88555280984286	5.71220381351273	5.55419466763821	6.13748029371177	5.71137281358347	5.65809458100543	6.40838471301252	4.57768563829966	4.47567358231625	5.41478761483808	4.53395572730806	4.84892183451688	5.05865546895925	4.9867011554968	5.72279653144888	5.68411492555706	5.59525712337421	5.13352801741226	8.19061865689319	7.4543488254733	9.15037684604567	7.78469349369727	8.71097258823015	8.10427799788876
IRF6	7.47018451548674	7.91562999403493	7.97079244257251	7.77554811234174	7.69704007023984	7.86233842601617	8.07436957045746	4.3161628511948	8.22182443300089	6.96773661188056	6.58520573100831	7.76523093133577	7.34317027065757	7.35451798114882	7.05772430077459	7.17956450310157	6.2967240375897	6.96886341920702	7.72875708152594	7.21565918462327	7.74935578507819	7.27114731375943	7.4201314109666	7.9521153313677	7.31638886181635	7.72340866438221	7.31565474254474	7.30279634025972	7.73986434161836	7.59529715726539	7.53756514875191	7.75819016733185	7.33030273027978	7.70139956947493	7.87196960240512	6.85111022285034	7.25155282365606	7.805630023	7.79274718004801	7.88147966044147	7.78495700686498	7.60158197860048	8.05196913034432	9.22558596696412	9.30653370538988	9.59570880821075	8.40276137104209	7.32677787153301	9.56176552282647
PTPRC	4.61772786401283	4.37479704454971	5.02927741041599	4.2667835501095	4.66574627458119	4.72361013507638	4.63416463785052	5.38523181798299	4.20189295447596	4.52900136822184	4.64535928967306	4.97718274868503	4.51707625677424	4.23811229368889	4.42061261805268	5.59527476703298	6.50566235276056	4.36527528849594	4.28720204504068	4.64871367485325	4.6680379126206	5.28400730123455	3.9697493619216	3.97733080272095	4.30804185691541	4.43383972099559	3.82012873560658	4.00024480665048	3.59882903264323	4.0016512391384	3.8879374989719	3.88070504235333	4.35628214139244	4.22001037865374	3.72079856649974	4.02939067095095	3.52755404294106	3.73357016301012	4.18991989551809	3.73216722911047	4.04232407716921	4.25830592594935	4.1882047126146	5.45155106248253	6.84501253436622	3.95412116808189	6.16929344497751	7.384595431	6.4353339694924
MAN1A2	6.8731057338106	6.74490295583552	6.88158416264549	6.6589629209676	7.30914478783107	6.78380481642732	7.29337026594068	6.70040316961952	7.86173875115128	8.10702822363423	7.95293282387549	7.14959504445431	7.15665183416615	6.91766047116477	7.23624235364904	8.01147173958603	7.91664734650768	6.35536497303097	7.67861142426357	7.59868942533428	7.57146556791294	7.17905949021922	6.81798533140432	6.04998054131402	7.31917178542137	7.33951257827345	7.34232878684322	6.83746976510918	6.45002156552502	6.78930273142576	6.21097877671837	6.99091646985167	6.84109978644148	5.85699466655847	6.71735679491018	6.30814204596562	7.02965269000892	7.00123079979189	7.52329576054416	6.08040211161162	7.27224674407408	7.44626145746776	7.3409292823595	8.3772876993409	7.81102338158836	7.55668743059021	7.9243877709813	8.02776914908929	7.87366342800517
RAPH1	4.20154784044669	3.79112112011585	4.62473861560693	4.36615795695639	4.12057384677568	3.71255212688434	4.49211716051285	3.94684720811341	4.00256099870468	4.13995242266021	4.49130574231079	3.96361292500572	4.01464450923557	4.02209816296646	4.19459612662827	3.90979911555552	4.59768313050897	3.65164495186128	3.75799616527874	4.42539456509285	3.49224207702022	5.78064772569373	4.4939485603329	3.69203377666044	4.389055323	4.0933936278596	3.98282607585542	4.67836377967419	3.92854300962061	4.00429148165154	4.3669880408095	4.45492087940905	3.69645992321263	4.5811725628473	3.44236575412456	3.72522851614187	3.88322735437102	3.69001332188574	4.27028176938614	4.7942711697572	3.84517862865429	4.56802374411167	3.73875350748024	5.38561268837813	5.82001409069761	5.04181630979764	4.41565752408348	3.90702503030411	5.38838820767832
SMCR8	4.22549563601573	4.61394542947321	4.66206361136683	4.93016225913628	4.62437221324417	5.10339945097158	4.42402729985225	3.76438411830093	4.30672538360149	4.15467350972214	4.38074165557818	4.78631432148839	4.56865730616571	5.17482040472732	4.47071308645641	4.24792292212818	4.32850593605482	4.77966374369375	4.69639918039161	4.36780578474081	4.50525465212817	4.69191755566487	4.24901935626468	4.51453768426851	4.39949345222545	4.54106549047214	4.39949345222545	4.42385723579904	4.76087871575488	4.30430740601816	4.47479117754342	4.15996212838296	4.3785976431941	4.29394501989773	4.63380652503646	4.53850075307583	4.36426638907359	4.61069619679883	4.41424741155672	4.45789925833114	4.49233873778588	4.24441846660073	4.23255910133314	5.20015820597395	4.97780793496574	5.75189927269982	5.6340068708648	4.403598335	5.65778505704621
LACTB	3.6656600813105	3.87045498843402	4.59065010709131	4.2931313087764	3.37607332988489	3.15351130812898	3.73980171282805	4.95065320101328	5.02826262713707	4.73563012816407	3.92290157276434	4.45902627561356	4.45052743628422	4.03877253586166	4.18555806511034	4.40474828130227	4.22260831178863	4.33434717516183	4.8768025838937	4.6977342637325	3.84786556715457	3.92852683536812	4.17848894644935	4.23994391490657	3.97435106437626	4.1576145878436	3.67266633248865	3.89364868515252	3.61297752917944	3.04954531005952	3.73074054452449	3.34759968289522	3.8068083877768	3.84534604540482	4.05243961803346	3.90120184198189	3.89229028667814	4.25186800096886	3.98785267201431	4.10144905334879	4.08328325398122	4.03772624316932	4.35548851479285	4.64496331206111	5.44833779851221	6.01004256972383	5.76552672547949	4.46268419500788	5.76567665181202
BNC1	2.72899826413856	2.68772002902759	2.92252197581862	2.79403562375712	2.83613097480874	2.76838035575949	2.78208907489372	3.01243973130203	3.0308206155858	3.01622719041835	2.839603416	2.73468790157462	2.79681164541663	2.69426540531433	2.82485187810956	2.94788395109309	2.93837909432412	2.67160944767492	2.97169618210199	2.82360146139684	3.12282521517759	2.86872629695514	2.8163627903053	2.88430297579669	2.81334919673992	2.80811031619577	2.71994900625588	2.80738387223368	2.73123274896636	2.74687250419407	2.8811276556558	3.06374435570352	2.88014934243678	2.91227371959265	2.80173758211954	2.83714332962973	2.76663496146944	2.82085224934112	2.89785265806777	2.77612910682805	2.76236997538542	2.75978411768093	2.804930577	2.92544515610244	2.96628509329989	2.95663805888356	2.99727915193079	2.79261991501866	2.71994900625588
MPP4	3.51264547798221	3.34284681598695	3.24531603091503	3.03364867245657	3.32134609593168	3.17941837728678	3.13911450194466	3.43804399344176	3.92471309356845	3.33300829513248	3.72827160032158	3.37666563663331	3.30801202938885	2.88275437308436	3.50593465307495	3.10652963228182	3.11876793478092	3.21016594453881	3.26873579776802	3.25214168722297	3.28282891933227	3.07815459854545	3.25948925762968	3.31984791429872	3.1403813472989	3.47692702927268	3.37909363079801	3.35310056345109	3.25813024457523	3.11409644614486	2.97202864055118	3.00255808311288	3.28199154366839	3.995199695	3.47174568407591	3.32757028581012	3.48880587400143	3.50833715373751	3.45440229447957	3.18366081894254	3.17248997339082	3.11187574628715	3.58895840148769	3.60134493343119	3.73476737834242	3.55730479437905	3.58243272126819	3.6457692915489	3.52617786958503
LACE1	4.82235086445698	4.9426169319174	5.2958237985229	4.56269001920134	4.75742894870825	4.48776317113951	5.2491877498737	4.29065661836265	5.10004280828877	4.47523162467343	5.59615757653827	4.99395374715598	4.47880796176486	4.51116739534044	4.66092339827094	4.41795276462626	4.39819766852344	4.35455754446503	4.8428032217817	4.58910549241553	4.50931888688129	4.57057060345103	4.83417545948619	5.79085150900943	4.9413354749537	4.93246296324955	4.86927092518224	4.98597192926313	4.5299636866348	4.90611333245539	4.72775667449676	4.8056868737674	5.28578425100904	4.98994256227447	4.45387286876992	4.94469155428922	4.98431571566603	5.02250192415233	5.25893390447622	5.14275244646947	4.93399078819571	5.21670345348538	5.32902383679626	3.50007358095203	3.89041017270126	4.67337637750549	3.52153673969149	4.08654780289046	3.77910063603544
IDI2	6.77565116444166	6.30246788570846	6.38810536360787	6.03416510630595	6.57028129566596	7.48938018765705	6.88510462199767	6.14994339206665	6.46265481737128	6.4338472693757	5.88163843768884	6.26944958551058	6.15613554677737	7.29080276677793	6.46265481737128	5.89276126142983	6.41616689507174	6.15434989204695	6.5215379239688	6.21755467458764	6.39599617403656	6.89850246991407	6.81824784579365	6.30625306566424	6.80558835255929	6.71931310187385	7.75467861994133	6.73359201675244	6.52541757306654	6.55786518193524	6.97681364527637	6.53537747458412	6.29141239567076	6.66398939116807	6.4289690539356	6.49841582164686	6.98353887082829	6.71931310187385	6.93646312542945	6.31657219040811	6.47887607845203	6.67555454543233	6.51516012470027	5.35055342430443	5.4624093693311	5.5648796699235	5.27525156804413	5.72916053590883	5.75404945466347
CYP11B1	5.54245172357633	5.45884804640767	5.41071551215954	5.93380365408656	5.57937003828634	5.48567247406905	5.61775731407251	5.29271381443873	5.32759119929757	5.48020154734166	5.44589976280561	5.47274779552754	5.6333112332052	5.54245172357633	5.79234034194671	5.82409459571656	5.68666230161016	5.78876326738549	5.1778860894758	5.66244895680109	5.37202500213392	5.19922143267089	5.71758537231177	5.58750903358641	5.52569868889427	5.52006523427971	5.55647003690358	5.48344319625988	5.58064274518458	5.63562438228179	5.75440173060142	5.62332262595541	5.85105681612862	5.98160612305787	6.02220622697864	5.67630423084159	5.59091788775359	5.79903398012086	5.5831514931963	5.46237227945555	5.60185665237613	5.43943607138201	5.46211746325268	5.79128225124431	5.64677213285488	5.7539241793723	5.98437793671788	5.56023820024891	6.00853047968786
TAF8	5.36463725728699	5.26805781138852	4.77337346338784	5.52194320675614	5.19913697612929	5.42626652621318	5.04872055174174	5.27373938525554	5.09630761623106	5.35376569635585	4.88388181118868	5.26418725061323	5.41690261997496	5.61068833063212	5.54642203658849	5.04420124258344	4.87048470021437	4.89555379970225	4.83174985309779	5.19205739518337	5.59843886468466	5.24531324131808	4.87033645667277	5.25810002897337	5.29223511852967	5.27889988327391	5.3418701075575	5.46850087231255	5.53624222738791	4.80481833809579	5.3850462473076	5.33838840372998	5.07098334146415	5.31998582928184	5.48781801111625	4.86923948149424	5.20435828618791	5.29223511852967	5.34884355617528	5.08736349866856	5.15149847462914	5.41829522190275	5.19978295416943	5.17079553150737	5.01881217259945	5.15707539268019	4.81177588852257	4.82790753189936	5.01030664041806
COBL	6.43676568010633	6.38429745736158	6.68476557548496	6.86116184209178	6.87289834429475	6.51705169601865	7.28698439625031	5.15121153345856	7.27260722599156	6.12526571728702	5.53481036265987	7.55323797697434	5.72557211515351	6.55366422605681	6.40904315950986	5.68985928175383	5.43233842084938	6.24513479010079	6.10239580623213	5.72316693213198	6.91926912248866	7.87972000099915	7.14693228467442	6.72214838036089	6.57477256097392	6.97755497158082	6.85061194393247	6.71530407984184	7.15026990824753	7.23116997482163	7.23859321231022	7.36278227551623	6.50324126232436	7.13300190898019	7.30892224870495	6.96246577751528	6.79301574313839	7.15502512462858	6.92085692585692	7.1447100355891	6.35145966648901	6.9874375106496	6.6474551225368	7.45742855349572	7.83810841614518	8.77158525249629	6.51003739679864	6.19950807284858	7.42885097802916
SLAMF6	6.38545995009862	6.33073746322774	5.64996658360079	6.37629155981971	6.60000916172841	6.619682104	5.77231919582798	10.1310996789399	6.19114506934209	7.04864877295359	7.70907075263162	6.12746471286882	7.2480476564421	6.78008024215473	6.9012083973859	8.31153080482476	7.49784834053602	6.98252379882863	6.59953513217791	7.98055936274612	6.48926239686459	6.70754942458747	5.73868173634177	6.78691467676382	6.67110452790336	6.27828216109059	4.80836451443408	5.2488008169607	5.30204328587901	6.11455741720487	5.80563999670456	5.7841423787015	7.23520152797735	6.32871847643571	6.06211575197633	6.61388667475637	5.17874528845335	6.14856532598476	5.92015969671095	4.74246190232025	6.21966886694903	5.98206210827198	5.36829523547848	6.13625356580087	5.73929546312666	4.74146065908955	6.47012093677848	6.38640020394889	5.89521356412967
ZSCAN20	3.85640960564088	4.2281156801471	4.06306461463934	4.48363079142439	4.37395267315652	4.3812343956477	4.55389951178627	4.00008154964603	4.51909747974495	4.19766734337866	4.43774787733126	4.45752828417405	4.80062660853126	4.65234533222275	4.56097082533699	4.10412188817255	4.02695490086519	4.61359469127991	4.07199224631905	4.19578546154662	4.61781663516017	4.19137277311285	3.63473476642227	4.28434574598579	4.01945891186921	4.2879195545799	4.22336937508252	4.32164650406995	4.29926587539608	4.40978016999758	4.14247719096572	3.74094258690319	4.13429358646131	4.22012496178442	4.46607200093921	4.21327632080154	4.3550075553552	4.03240440773722	4.60509245995664	4.46395917781366	4.05434178680433	4.58347491589989	4.10273856004438	5.29460024971293	4.9337072890059	5.39867091179577	4.46395917781366	4.59034354657092	5.20783718109875
GPBAR1	6.34761605649167	6.40097774750917	5.93884043881357	6.17629091405052	6.41688017751872	6.48045094908981	5.65858788931665	5.92362075252147	6.56573434552771	7.26362901668442	5.87955399862381	6.02468515139501	6.49984499462083	6.38117359753041	6.31636105718462	6.21206393554153	6.27093798019725	6.52509047456251	5.99167288889572	6.60085211633686	6.42696553941211	6.23374219411383	6.22758113275781	6.78580011679795	6.20007418431126	5.85637825922552	5.95550295399667	6.51150642115859	6.45181810577928	6.35832884125816	6.9053906039919	5.97557503582722	6.62286388299043	6.58218373604578	6.84758762547141	6.52016268540737	6.58507124532125	6.33026175001445	5.8716927064674	6.52554936214684	5.92229793952405	5.74424321897398	6.15349016807641	6.42075881403444	6.86522317561399	6.97651979126339	7.48284235046365	7.22163684762633	7.28011987171526
RHBDL2	8.0816116922056	7.80161955228146	8.03295800711966	7.94885717078694	8.2707393345279	8.02076437458371	8.33392665190668	5.06136924543209	7.82952377473445	6.99151529841955	7.27624529700638	7.6465277374089	7.71093888564645	7.80003684822055	7.55926076056006	7.57332566050723	7.04838571504618	7.50456409018647	7.88150472708034	7.36852624516527	8.21266119971689	4.71820883038071	7.021440483	8.69912571957185	7.62065097562477	8.24434897944463	8.03156070304126	6.50968495676276	6.92250867152681	6.60227422108702	6.79335648566921	6.43701814711171	8.10567336684287	7.62948180789821	8.72683657600856	7.74183984169927	8.08507752834848	8.19596544191532	8.36558031116551	6.29398980575598	8.03643616368043	7.73720704189656	8.61874532858189	8.67138958596468	7.74659498300703	8.37906315389122	7.33205949825913	7.17449577279955	9.03361447197992
FRAS1	3.99382195566422	3.98824599265885	4.41943612977131	3.93196535330972	4.45668118384543	4.54354493955325	4.31989620497755	3.94531379245427	3.89319734898743	3.97739270969337	4.30724330677826	4.24015204775584	4.47395852435176	4.3649150280179	4.22591802209178	4.30487226199462	4.47753706958683	4.267176011	4.45134956514983	4.24388314658114	4.47547242481067	4.48269544945964	4.34657006400741	4.716978841	4.21220478587263	4.0746842494661	4.39231176408699	4.32509594526538	4.32673857035816	4.3764591138418	4.16730576064695	4.25100691762996	4.1842656147455	4.87294186636008	4.46973422072918	4.37211938379589	4.26976120555981	4.43289560319455	4.13464051986991	4.39348441841444	4.25333495463197	3.9630984634177	4.61936854904852	4.52128737748734	3.90058417031821	4.46153018560889	5.16198752255965	4.09105686736657	4.29038537717303
BRSK1	6.5622056809774	6.58164902972094	5.91674744896853	6.54835340986854	6.40512594352206	6.39671052623809	6.73474124553984	5.8985880598945	6.55484939106191	6.00540755841979	6.40583760278896	6.80301408220687	5.68823607392261	7.47249778241662	6.51285220372423	6.51745290436347	6.27043095590555	5.74141355841146	6.7568491357683	5.66670791656953	6.82184425194761	6.97439203913674	6.30668877640917	6.2443759274486	6.24090596080448	6.504925336	6.4993371922437	6.74945828201061	6.703334874	6.90737660012474	6.83521362660319	6.85980770590339	6.83488048417901	6.8449524367484	6.91246422950165	7.04690561658896	6.5765133185906	6.83146497350807	6.43944763408976	6.4961467128737	6.36967671927257	6.40123235408567	6.0360610086233	5.7274686184746	5.53214785583845	6.75035119980618	5.2483721738215	5.42569924143645	5.20585006699717
CRB2	4.82715789014818	4.59294231870944	4.76638237225745	4.85163393560823	4.68280160499093	5.06040896785923	4.97683068320204	4.25590824024661	4.60786652474282	4.45572229409331	4.61663013570478	4.69987947462473	4.57012838020096	4.77118994523984	4.91275950141556	4.21274435299728	4.47429221193905	5.12589647827285	4.29097385583647	4.54196565987448	4.84475710774289	4.4703274848268	4.75166001625887	4.52606832091938	4.78275338869119	4.71647989267631	4.90373656031595	5.08432673186153	5.11815679189588	4.74416154573251	4.97962190242474	4.64104130211155	4.61914512613645	4.54943761775422	4.76055224459622	4.70842677252843	4.66911352837391	4.83492433846107	4.74662090852377	4.72581530567909	4.90214484074293	4.61942155922756	4.81601453158964	4.69650180566567	4.81462344893759	4.96415145823854	4.25926847717177	4.01703907662587	4.44955342473858
KCNE4	3.9190092399754	3.83227212735278	3.90172630379076	3.57867262964217	3.50141043124849	3.73415436993213	4.0355464058052	4.63788564122529	3.80884209052828	4.28135977507057	3.71909661053731	3.53423377921751	4.12966660724879	3.69056339545779	4.19644280929437	4.01905462147562	4.16475195291158	3.76004842184232	3.82351372801145	3.95753186677954	4.18572693108649	3.75377294561843	4.1265074258435	3.75216483026058	3.74183393075418	4.14530464116897	3.7540629528864	3.6985968003202	3.79389089554784	3.8411916762834	3.67035792058667	3.89441434580332	3.96375202202895	4.13059736342119	3.7038152778545	3.73380180821963	3.59882571003579	3.80493336442447	3.57100108151525	3.62584812340645	3.64987378730197	3.72347272162882	3.97363513138389	4.09976782730534	4.13439632804621	4.32562991645256	3.9483422394889	3.88720256757458	4.92841528652927
CD300LG	4.02665295167131	4.17542181964925	3.82256321052703	3.85991245573841	4.19797576567731	3.87714420697035	3.53163071842773	4.02584601663503	3.90826149960232	3.82062522527368	3.94843166452504	3.80441276040336	4.1564912578146	4.18120224625268	4.31226101369738	4.0357147650705	3.60628226803121	4.58893467311948	4.35916159799478	3.69888309281856	4.35136495143919	3.72775393195616	3.83981697013101	3.61791115235194	3.78737843982742	3.74368424309019	3.68508745122071	3.68329709368194	3.77612286931119	3.93419533623965	3.67146368290187	3.89139252915532	3.84314097256675	4.17659743236072	3.74658291720058	4.43354121026893	3.97090240218007	3.83134355839328	3.7817099215671	3.79570597058051	3.60425328198474	3.72245192887113	3.6902321241271	3.81355270922097	3.9006067131657	4.5523015936741	3.78862127003423	3.96861188126538	4.32013769029326
SLC34A3	4.55854215370433	5.36246374371963	4.91465227936767	5.18530699249147	4.36644432080606	5.45573321520741	4.81360787400149	4.04024296353044	4.53117651485615	4.53168044575568	4.8665300084685	4.86133889420226	4.97446512113473	5.64778566302467	4.94838434958005	4.78056753502386	4.95745510577153	5.35128649376803	4.99098998563192	5.81385593446326	5.27851073386192	5.88563948259826	4.86332531222436	4.80533147376737	4.74748086282581	4.80063235899915	4.91291960043275	5.08673988701585	4.98450283424627	4.82992121190661	5.06630609481586	4.82869242939727	4.96895443085095	4.87266249396734	5.20351883725271	5.07270985181679	4.75953936736179	4.96658765485842	4.88044687029725	5.00319598166869	4.69241888378284	4.6343264296595	4.72164590623283	6.17056597612332	5.95529971643042	6.76885861459549	6.26144422598964	5.83388817786693	6.02798259319021
CPA6	6.29623126761835	4.78000841583368	6.31254065951979	5.1778362416628	5.87619548492544	4.95407403959663	6.21983129680886	3.33820937537666	4.41932659252578	4.78897778680258	4.0873532998928	3.85722233030071	4.14925551412525	3.92826778762298	3.91817666103525	4.03755108960213	3.86483624656352	3.94828832103005	3.66998355638731	4.25966805009401	5.40969751929693	3.63438557662008	5.31801293833342	6.18641256119185	4.34143340243309	5.60536306859336	5.70428785579957	3.81944061219021	4.68947394990002	5.80338077665794	5.79167653635138	5.32705619632998	4.70369047628086	5.37946530226469	4.23458689615864	5.79184564187437	5.76072633816133	5.61901590989757	7.10542138522306	4.84667599906278	5.19892863467126	4.45722112026781	6.8608131618337	3.62518015672258	4.51302302724131	3.54657038530381	3.30485347760921	4.19829918341543	3.62981014931749
WBP2NL	3.59300487387587	3.54241711537805	3.4465803975692	3.39695338859585	3.70855843710865	3.23249142579014	4.03883951906054	4.09111640019793	3.76733795222263	3.52986488378599	3.34148963098705	3.60154421873462	3.32395595216547	3.34045662997395	3.38178252872673	3.81235258238135	3.41939626315833	3.25384662253731	3.53647882410993	3.37159506883006	3.32546542245493	3.46566650702484	3.15931391554014	4.27651150579603	3.49930332568256	3.501431186	3.540415841	3.71760118320826	3.63799954093072	3.43168000532506	3.18364220617442	3.11703089461185	3.40303678610255	3.34676782184646	3.23104812310868	3.34020479451307	3.57442243395489	3.40946044588811	3.79884062189739	3.50611776114141	3.18986911177484	3.93290673750147	3.50652220029977	3.43672456401657	3.4952234090377	4.00119045963782	3.7268759568805	4.13757025871543	3.78353205321386
HIPK1	3.61395963016794	3.58735711769218	3.45246146067074	3.53515749095675	3.33444676401947	3.26159187957846	3.38202682919347	3.73971751469313	3.8459856737189	4.17885559075882	3.88008813256469	3.63643514512765	3.85061739735553	4.36605222514231	3.4968469540936	3.79316780816108	3.8502342919869	3.79718534700037	3.7090366530021	3.92365673993699	3.59230505528387	3.26267430427079	4.06001208966778	3.49882817957489	3.78362574261056	3.56295931190542	3.59246048295531	3.56702815215516	3.58608599736759	3.54096188440036	3.84877431603011	3.65076512476242	4.28717683621125	5.16889627413157	4.02589315919752	4.00984512836014	4.05019068740246	3.84294967371939	3.29394271297258	3.78727134215297	3.55511826954362	3.39311965444031	3.57693364809814	3.42844361958822	3.42024956860152	3.47504907503111	3.56982264975116	3.42306254832449	3.50969104969428
MTBP	4.94807976476397	4.37975321715839	5.21579000191547	4.86641790056016	5.06825778592887	4.59571009676113	4.86809913472917	5.25711791668784	4.74444223487102	4.90824727532436	4.91802126784351	5.00976158241865	4.85808112819614	4.40066678521015	4.4229504135967	4.75024260468713	5.14762726159863	4.7662199259444	4.68585200761234	4.75409533971358	4.77718264728345	4.72418683305853	4.89622277806395	4.37676714796376	4.68744866068634	4.71491618997767	4.86372778698666	4.84690296004849	4.53236136689069	4.79562993588201	4.41099640440956	4.08603104968111	4.53654940426569	4.72368744829776	4.42698998314857	4.8118678925069	4.96945801557979	4.80809139112558	5.35150241331716	4.69080181599027	4.88186716708787	5.16567438010825	5.01702358193122	5.13388890252117	5.00990573532968	5.0491043116109	5.45878157981145	5.52526871719248	5.1114642789714
ACVR1C	6.71744071988857	6.61105343462104	6.30613190114215	7.92184895892611	6.97853770525013	6.61539968784564	7.33139179030947	3.31422646352412	7.78868075025328	5.63803212627307	4.81851070429524	6.26875763011705	5.53791153170147	6.24623013535395	5.19813024199614	5.08277816483773	4.41969091741799	5.37334592372555	5.02766408473263	4.79953735965364	6.60440822590579	6.73478757156976	7.48078323391661	7.08042237083938	7.81224218811333	8.25276517182324	7.86987836414449	7.42770919857039	7.1651908314527	7.22969663289074	6.8273811057318	7.74290349860066	6.05112852868524	5.9038287415002	5.82460447046615	5.38453147457814	5.96521292930581	7.32689400242135	8.31901903916062	7.85182885262157	7.85560893899968	7.88737600381035	8.25433494066107	4.92704951586967	4.49876959704997	4.18052160607736	4.08824108461331	3.7054099358056	3.67804652540296
TMEM74	4.91348475691612	4.58947977862539	4.12697149539397	4.73262380296247	4.73300511047975	4.88554880849871	4.46101165989537	4.91518142757442	4.37709149149852	4.48850422747873	4.4016193192382	5.6405849866755	4.13704806381582	4.52696899276872	4.46024313311635	4.17364471785835	5.30641180792388	4.50485611263851	5.20537122758823	4.51958522394567	4.52132623268737	4.4501665646945	4.48101632520257	4.85822438694995	4.13155321165274	4.1253230615014	4.27242441823974	4.22231611416698	4.32346227884336	5.09734509035161	4.85269236846702	4.18466328904559	5.81445841882943	7.08734723292475	5.14601663173663	6.44476910275178	5.74751492028335	5.3769420021966	4.46155542281064	4.35232674481303	4.11283865444223	4.37040199084101	4.54271805061405	4.88560194817835	4.04117505297233	4.26654911954417	4.72645203453846	4.66016520403959	4.05369224522035
TIGD4	4.1189665105308	3.77438392644199	3.52624665315235	3.3213380664033	3.78980301121146	3.68946998245758	3.52164170952544	4.01376496405139	3.78645004455301	3.51207194225235	3.97871467766714	3.65247330272965	3.35661137702484	3.65726832383153	3.44471101948973	3.66983371211014	3.78980301121146	3.05747758438424	3.69497462613268	3.49066921857086	3.62008156662863	3.48379855144232	3.71016274710045	4.23058556325101	3.58374013369387	3.77296799950883	3.64463327361422	3.55969102886038	3.48653092304699	3.36901524657582	3.50981105669844	3.38910790090072	3.98987976564703	4.85812043844157	3.90517008778727	3.60909555176709	3.50786049565131	3.61661271395641	3.89375180350368	3.80237833391272	3.75219546212663	3.54999355203905	4.10496192965796	3.59777198222666	3.78688356459458	3.6875709364339	3.74195689216867	3.59967565478708	3.531481977
ART5	4.2849199488869	4.85299116073615	4.47565375881019	4.75822993448215	4.64400040220572	4.89610734550696	4.47165082433493	4.32564978552581	4.48683305515673	4.44769815801673	4.89558176012377	4.50067751099166	4.53000292410177	4.59237440994565	4.60076992209623	4.57305763183435	4.73851398855924	4.94586391628053	4.72008906043918	5.00557024263602	4.61670459723102	4.55477470701388	4.30885875164626	4.72210179497923	4.56180849851335	4.72851585206247	4.43537441026956	4.61987817041086	4.87414335684641	4.63064452291589	4.6601936272918	4.90597643184866	4.44430964839313	4.76108493566147	4.9275156999927	4.78177568434047	4.59404098709804	4.66668269162058	4.60838987316762	4.64615320851946	4.37602774001693	4.54017734649354	4.64059142126353	4.99235290061801	4.55380053746263	4.95136706648016	4.9213763569462	4.55789405788734	5.04783388495422
FAM71C	3.81607923913309	4.05414892252128	3.72287466517993	3.55707666215867	4.03794099193313	4.26254337709615	3.97066090297005	4.28402747363659	3.72519228132224	4.1069323737889	4.03606433815418	4.29899583851145	4.23016725380727	4.10477114546151	3.94092542639198	4.14638184103424	3.86401466813843	4.21579367537601	3.83745053134801	4.1627282132946	4.86002302396924	3.84903476645755	4.12857966860955	4.02269598001047	3.99034350347998	4.02914919459588	3.99416620836017	4.20285098427138	4.26622235444266	3.94966486152553	4.12456495572169	3.80870916479626	4.07360603048329	3.80996419895555	3.91209325824081	3.96058138952583	3.77949165537299	4.24079263935272	3.98740665372614	4.44569834856731	4.40591690766693	4.2649542288283	4.52323990970541	3.74779986094165	3.65529127560486	3.48710447956815	3.56969323301723	3.27323461468588	3.45874576959741
C21orf67	5.81662815093179	5.63652974720923	5.91497241906415	5.86471278293658	5.5304767660655	6.07662634806069	5.41554786245279	4.94813086440632	5.39466269228319	5.37110411772006	5.53907233838219	5.40402052383751	5.49928643735635	5.75067257098313	5.95804556305229	5.43281046888969	5.39408000373134	6.29835216851539	5.75976104650877	6.03101539387033	5.39593251356127	4.98252231544275	5.46938772930642	5.425660667	5.47466958552217	5.69355473744214	5.68184746122044	5.76833911433817	5.90682854592529	5.9823875950663	5.63204458744516	5.65577269770201	5.66027736650316	5.52452276268998	6.158171123	5.5917431861291	5.19405797901732	5.88087534893882	5.46580612775821	5.28067287544676	5.43355662280661	5.54163010809988	5.33330112310253	6.39645494034566	6.71310725081919	6.4334799140282	6.57164991907275	6.67133279849185	5.93399824662114
NLRP11	4.05198066256941	4.50488728148955	4.55415999570733	4.59090402999152	5.19277681629081	4.25768713717776	4.41487960791552	3.662812956	4.39288787243447	4.39384214535324	4.57037539226829	4.39068055044588	4.98357556609757	4.67371391447233	4.08904701294381	4.18387856328372	4.47594764242342	4.27205374313137	4.25499996258296	3.65209322972461	4.34120503059831	4.35784414606437	4.24990656759542	5.07808781617095	4.23575183829227	4.30073023277793	4.30624228724102	4.68713357493235	4.46785455698144	4.4023818540152	4.63087938185906	4.33206733082776	4.61348075315213	4.22311350323422	4.61395961449269	5.11303697046164	4.72921415886468	4.45613446858001	4.65393938738258	4.19174894360214	4.48446366519856	4.76590454910519	4.4081075939152	3.64190112926628	3.819797259	3.45562063509158	3.97685862976523	3.40671670614352	3.78037787413198
ATP6V1C2	5.23804873287279	5.11209847797261	5.65394185181847	5.86797378972176	5.58848782903532	5.18842887874814	4.99257816995168	5.19270951750621	5.36820571909564	4.85289711205432	5.47864939505094	5.09874719964367	5.19884982713864	5.23268145506461	4.99391649378178	4.6950328275519	4.99018316954527	4.68840113334902	5.2729829798349	4.91127799352049	5.29368105674161	5.03442975336698	5.06749759813641	5.31568621540941	5.18035744807313	5.33355320772459	5.87862506188386	4.93064121704285	5.18848260845612	5.48887635809929	6.33065969483185	5.58308314439423	5.03834116756624	6.01803958261259	5.34194372397737	5.51871617090948	5.69091577285252	5.13679183027193	5.41952033076121	5.87763452113702	4.89970999190519	5.10916573971798	5.3837336384581	4.56010446	4.75321265046009	4.64792998286016	4.56907657814118	4.99422666296588	4.76996551162331
CLDN19	4.13446089604297	4.90038064780397	4.5866281548817	4.6066745778808	4.32103193958803	4.42469366935462	4.24401022954905	4.17030479761399	4.06519920593173	4.34619504087207	4.37374883747844	4.62963705887802	4.49957969157231	4.28835792292588	4.51411511913209	4.5714209714511	4.42992368430668	4.9144025185908	4.37768846725159	4.56574351278192	4.67489144559191	4.41846959738458	4.3722568608788	4.21854057206845	4.52302104190676	4.58373221759883	4.4325217451837	4.70367942962332	4.5730568910363	4.39450009677821	4.51476648030705	4.37846287184884	4.47624275409099	4.7129829588892	4.6643628045698	4.13495604825203	4.3799553873076	4.4054799623406	4.38847790664592	4.67791707639223	4.5304854482636	4.38280598209004	4.44686983037512	4.32213047312768	4.77985716256935	5.10922569349502	4.27067435653033	3.9600061663526	4.94416372650984
VTI1A	7.03020453940087	6.37698070286342	7.1525184870081	6.57220146110911	7.04927926512656	6.85517743386721	7.13434861348043	7.09291521063719	6.49042489197342	6.42424488499247	6.65858394862841	6.81744730416613	6.57998098305555	6.72550990693358	6.99228461143386	7.28960800892211	7.38351621838108	6.58054817089675	6.11310152539682	6.97186584915061	6.84492391359397	9.5412245628359	7.64897600410969	6.31994964559944	7.63710894029717	7.79115051091651	7.90743210859638	7.63399421011326	7.5391350067674	7.23919987333837	7.01555609481164	7.24481253899136	6.58881145930476	7.10278267137644	6.46774014309814	6.20775285820078	6.96644610160768	7.14041379905875	7.67062865738711	7.50585801751672	7.11343609599266	7.55982838632392	6.96702216459606	5.32811049376662	5.52497025274283	5.07088465367069	5.73384254598317	5.23696286508613	5.17833245426906
KIF6	4.58689579683128	4.64606157311659	4.7267662983399	4.87553367955266	4.73855836217579	4.77404139137851	5.19793227390932	4.84452961525774	4.78485547939049	4.83392802859524	5.21645511253326	4.88162812433283	4.44610719556961	4.91544518991716	4.66543911330092	4.43302955727133	4.61697471712952	4.81490974483603	4.45809649822713	4.74899440911299	4.60544329030792	5.00882133538945	4.63542822606094	5.37362172162921	4.71767338188289	5.10284956291838	4.76821319367843	5.02032954498958	5.09050642190628	4.899078708	4.96215589627949	4.64344137268296	4.94960569248022	4.77895938584967	4.91646373584195	4.69844860992201	5.03725005628794	5.01340393610371	4.76349381130363	5.09855346818815	5.25699406486003	4.98695395556048	5.14950282452291	4.77289592777232	4.08782411539004	4.89253698943971	4.44019825259275	4.62788967467677	4.71685520901147
IQCD	5.81342337106049	6.09093352979565	6.57694701521804	5.54391300423351	6.14619065788111	7.07490990634996	6.61061042351391	6.38281452496826	6.85251687441225	5.96155262117775	6.75561626461402	6.34453501786613	6.31427699301257	7.03561489694743	6.57941774217415	6.35913656065144	6.07062545563685	6.49054847387013	6.40647474264294	6.42877241257087	6.411382675	6.03648683170138	6.97486796805785	6.76525046251628	6.68612253445459	6.38501130290629	6.63429873704667	6.78128584016404	7.71568318147942	6.82052567728108	6.63059621037745	6.76559328905973	6.35627442443847	6.33071559255134	6.03609491340611	5.92067634695957	6.01924654709818	6.32103630806494	5.96601315379863	6.54636150250623	6.94076251496551	6.76039301110199	6.61779675911641	6.56769956084548	6.09960954117483	7.3105939949916	7.23531819063627	6.02567476740244	7.8494264945171
TAGAP	5.2265700664414	6.28420302800092	5.91029851739146	6.45036554812479	5.98937743075757	6.19994938749448	5.57513395019557	5.85511656566459	5.4857175334198	4.8885277295102	6.59137387498088	6.00447616117116	5.50137317442171	6.55326493755579	5.88047392373928	5.54088992444988	5.93703022563043	5.94782425231205	6.17865532555769	6.73382825722722	5.60599348927581	4.65174512250964	5.00318192901557	5.40661532827123	5.46935778268751	5.80247439451483	5.54478265560342	5.93243845580931	5.59322247065447	5.34752914567036	5.57450133734249	5.67252150715736	5.93931840845039	6.08664996040264	5.9262377189104	5.61024117485004	5.28664874804198	5.68629019196147	5.32057202264801	5.73913333633048	5.33698573796865	5.32817429050258	5.45461457094898	7.32631047578619	8.39740177566452	5.98808546022799	8.06102955747722	7.54520949797287	8.01082745293295
STON2	4.04948218598062	4.40011570325131	4.11206785707261	5.28643757627947	4.95907294454853	4.12587201237079	4.09634171233007	4.02457605017345	4.4537235480943	4.53832240495572	3.96397501114475	4.34241615643566	4.0768740948025	3.4705675757715	4.0234911939093	4.75120480320511	3.72431289330392	4.38649093363461	4.42932709541386	4.44266997324539	4.60547813983764	3.93785873383558	4.35304803363055	3.99312024326775	4.30018969969874	4.16082922524622	4.17902208608356	4.10018713807518	4.1607110999458	4.02853280021583	3.76275322114361	4.04571807570924	4.40488783020382	4.79896087296722	4.74514502004397	4.09907472630571	4.19887808856779	3.94612749544526	4.02188179820177	4.16983099896721	4.06404783672918	4.0817009197037	3.89945392061991	6.41239445470346	5.4395848862983	7.09336725442378	5.55115775283015	5.13671787432973	5.49175559017008
SERPINA12	4.27272417825257	4.26661381525395	3.97536834802087	3.9800845388255	4.06175737993509	4.32696347526288	4.26063893931572	3.7800042809487	4.52068928658187	4.20128836709565	4.21769574668438	3.97442510985995	4.30194594469861	4.36999251084088	4.40038815372623	4.34829493038249	4.29699187584901	4.29145552291542	4.27089355155867	4.31883735439623	4.37544302082781	4.3832464549552	4.41778346649563	4.25977902208893	4.21560629935697	4.27458694866177	4.42942080059475	4.38533856483323	4.5457054288699	4.09287491800221	4.22758162890447	4.30629553478047	4.39165313596584	4.18768574621611	4.20941503889975	4.1138918475755	4.32290078098168	4.19541528517065	4.3460530256317	4.27189717910936	4.45493369062043	4.21981483060916	4.54969217833182	3.97622035770088	4.69960070026646	3.93312726872397	4.03068730401008	4.04320555538016	4.23737373850854
LETM2	4.98371448625481	5.56726431280604	5.01664503614293	4.68700303849208	5.02619867512565	5.65747036704973	6.15451318742689	6.10522587125596	5.0530698087626	4.72866548761377	5.56766664829153	5.51003513799122	5.21156316767987	6.0640535399075	5.64854827285938	5.42882432984434	5.74795683693481	5.19772038858214	4.9925244141886	5.6094120029072	5.68126668221878	5.54054435977576	4.99964887009073	5.0145649209498	5.08117368536735	5.07225566672007	4.95043759681972	5.09668085988842	4.7744965367907	5.22354312412866	4.76643368313204	4.83216992344261	5.15318204923223	5.26997145663543	5.31233135998164	5.4008975818472	5.08869201089224	5.15945874097557	5.04623343466273	4.8260942320171	4.84431125627774	5.30238367152436	5.06019107946085	6.66451897088664	6.2163723167899	6.05202988873784	6.42546015650576	5.98710039061204	5.41216913148877
BSND	3.59520085722017	3.32433653360995	3.47591024611768	3.68489890528236	3.17725041068472	3.5612802558737	3.64562745797412	3.3708264165565	3.27696491992581	3.80098505496141	3.65957056003772	3.56483908907928	3.42816074783173	3.93690930649245	3.65957056003772	3.68938481537774	3.53607955165011	3.55490660225634	3.71663953234811	3.97205929241017	3.71551763495248	3.68994240510131	3.56452729231407	3.66761790909486	3.6431114525539	3.92847394372346	3.69331241378158	3.57779514706824	3.32933327325069	3.59397824191398	3.68633603350217	3.27983653568369	3.48978036074901	3.50901831110037	3.4572394322689	3.47728785448909	3.77760412239348	3.36495627785173	3.84266314916022	3.40385980564016	3.47603570618469	3.55721021530107	3.81960992224322	3.99256005301385	3.98327167660157	4.11248618132353	3.87806312033256	3.73216501267684	4.00368099149575
CLEC4C	3.56890249377389	3.70021083577153	3.62084368772289	3.39822423230476	3.68465061790821	3.67873767607929	3.73249290035972	3.41581545564901	3.42811661820573	4.17921668874963	4.17101148564754	4.17101148564754	3.94965402854786	3.90564497373731	4.08587309382679	3.56680506732883	4.01445727319512	4.02689570574437	3.53868685918082	4.07604131511424	3.8175737273449	3.68154654485124	3.7403196482516	4.19831578201099	3.8177029553939	3.956106384	3.92619525266672	3.84410024690563	3.97439774172865	3.92779904238888	3.74673843152381	3.74604164378576	3.54548547378958	3.99105178415427	3.42664103099377	3.53486693607544	3.77278143954324	3.62593682160942	3.73503710922324	3.98357105650106	3.71514196180542	3.94791527720342	3.8038415004958	3.39874868126646	3.49026980255277	3.67813700573021	3.73749262908033	4.00625697925462	3.23673964254726
NLRC4	6.45214267492519	6.94205345069453	6.09620751742275	6.93465584911729	6.67651209572055	5.95908870578347	7.14119184644691	7.83709875808878	6.84582764481438	8.03920939108545	6.94013844213704	6.6820306795041	6.52801570387319	5.93928778722968	6.78928915410587	7.42782978747169	6.8981057288574	7.12782877576886	6.66724897288605	7.76346165534222	6.38187070859446	6.8317132669419	6.4930195281567	7.0159995151512	6.81676839221164	7.00812015840255	5.80102295945565	6.66192023696988	6.89050460971463	6.58648789577585	7.19779861052711	6.37389580708509	6.71437781180357	6.14552402004233	5.94006678195075	6.33432567019428	6.7077383862524	6.71060966180682	6.61235309777533	6.6700276899653	6.76554801142046	6.04843987071928	6.15727280152131	5.30270200150768	6.90031366071102	6.23349161857422	6.82305746192776	6.2152566922219	7.1394333429019
PRSS36	5.40503034139497	5.95026559063135	5.81820886691648	6.00010090262925	5.61677919591507	5.66019946023738	5.7520928986811	5.26535610181686	5.84872132055233	5.47696648173956	5.23485495222978	6.11396375985273	5.14494113532648	6.34354333829756	5.70504686071659	6.03511095466849	5.54896196834017	5.99243393155265	5.90063375151127	5.95446221873631	5.90237598802757	6.14369906013581	5.97016164434961	6.2792512289278	5.91496649999526	5.96908525127553	5.37998123214345	6.58249856024868	5.88691222193806	6.2031891033653	6.13099644075878	6.19489317538005	5.939342057	5.89296402259915	6.06472483556143	5.6073831493194	5.7922738085813	5.9358227351827	5.9585828070386	6.41113982756116	6.07726902373256	6.13309191479651	6.13368294593535	4.97937674422713	6.04921743218054	6.94038134734546	6.32642984183527	5.00402363821871	5.84716000484035
ZDHHC15	3.32851906243397	3.67464571361043	3.16720812748203	3.38599943616347	3.3402407468791	3.4337944307561	3.93718041576717	3.5167124596857	3.48224395205495	3.49590982323488	3.31779775337441	3.41918636434226	3.40900968614689	3.28299147764095	3.6037612793835	3.6245429063351	3.45731052483594	3.1854783112201	3.6361142920551	3.25837804125609	3.44674274673216	3.16311127513564	3.45348429048955	3.94193916222076	3.34361950218329	3.15119070788675	3.65204701141272	3.48008155915353	3.63636667168543	3.5752945625022	3.4927724111216	3.02930028874919	3.48329278729168	3.17621085923717	3.26254534219277	3.55731043819548	3.49518305853424	3.5752945625022	3.29651525582507	3.84678671447758	3.51001294821386	3.61269388255714	3.64651418822294	3.00344037363441	3.18913769996192	3.4541032043986	3.04993193974885	3.08552438739882	3.22248691863796
RAI1	6.49326130358904	6.42648514998055	5.99764020985826	6.69360472323029	6.34011855726598	7.02068670950415	6.48679722532335	5.93586217056976	6.09013617733562	5.9943960166876	5.86344280371109	6.45152433773176	6.20347164503606	7.13960368533971	6.2636098241455	6.23182421048088	5.9878010487839	6.85743554342281	6.23794049627987	6.14131402579733	6.65706781570593	6.48498720861487	6.31235880954082	6.33331932657239	6.40380514715286	6.37592123302116	6.39873643050433	6.42688950822239	6.55511967783949	6.50544784736784	6.16837619938569	6.0218620181032	6.30621104952093	5.87683699630739	6.44133674426915	6.22521510760074	6.20287930798441	6.32022746456111	6.06605183044311	6.1606389407907	6.37736101930561	6.23704476758722	6.63109149826155	7.11257657740541	7.0334751330354	7.35589488508412	7.42703928	7.05849301241171	7.55102016933223
CDK15	4.59345154287313	4.33969984268756	4.21590143774796	4.36791451374417	4.88909905203281	4.74515194421423	4.47908138157947	4.4644713015331	3.99881570614338	4.18329505006254	4.13799095760723	4.58649485614827	4.21624784493847	4.74706042727508	4.42497698959885	4.32143497217048	4.28637259642648	4.02845492811828	4.1727199002128	4.15875982017559	4.893355839	4.36145732802436	4.284454706	4.29340314337953	4.29928825566774	4.47923304495473	4.29375926727763	4.30202348505173	4.35159560192234	4.45577503188941	4.47675089435943	4.24352271554159	4.23090092618107	4.2521826265358	4.46886176078356	4.39893617390372	4.35732655872688	4.45278919679935	4.3933939957396	4.32396467410664	4.18082265173308	4.35388073026845	4.51455773281887	4.95796331166159	4.82863015830887	5.22140926272157	4.80172796550687	4.02917487384897	4.76890356417727
ZNF570	5.0467353276483	5.08945365910696	4.44524337388732	4.70736158315474	5.32557192845093	4.55490929978833	4.76766463735193	4.71715532735829	5.46214614154166	4.84185700151053	4.66418907806293	4.85855538539672	4.88496348136051	4.70504069586646	4.48875000671804	4.98514578161803	4.94145907994598	3.85434346952648	4.22846449810241	4.60258952820815	4.84836749050713	4.66451720350714	4.92998307206205	4.74223902541812	4.45272763760345	4.59873016507726	4.39540523043855	4.9768258625218	5.14381610766185	4.88047570893376	4.62481397507751	5.10372840165433	5.18897487438453	4.51051010865962	4.01836431362276	4.19528952196817	4.65875167128154	4.86623012833069	4.45657128583573	4.9917913179566	4.52180454771628	4.63254874530194	4.67894873505584	4.88358135598961	4.11375636042037	4.34821890258907	4.26730980519397	5.70834298649964	5.31762013208453
NUDT9P1	4.94036258228729	4.48915611226647	4.05246593205126	3.96211295061175	4.2099498310668	4.40166608285412	4.48366096737609	4.71912761825007	4.20518850031771	4.42668960659067	4.04110488921378	4.29801983517783	4.26297828693787	4.41226869723948	4.13725300245678	4.31603751069747	4.17012079937251	4.19466895923137	4.10254220901845	4.27440394234125	3.97487239398264	4.0959271129858	4.26136869898845	4.19596025301501	4.41030398740009	4.39333695356035	4.4234951130423	4.24056086674992	4.41129926278425	4.48905701557277	4.49455689857669	4.14381659183116	4.22062905222838	4.86939251545961	4.45323236311069	4.4954653613943	4.27714490994564	4.4301507431443	4.2677937058076	4.49661847780855	4.2883656533956	4.50848198500881	4.48851597159741	3.97384372479276	3.81159454549328	4.2719080953252	4.1934786412642	3.69537005677795	3.95668552792769
BTBD16	3.67697106559771	4.54297671038451	4.13220766750338	3.83483641186445	4.37798106805796	4.09174888352603	4.48281147656918	3.99133995762053	4.08109645781376	4.35017103137071	4.30082357515592	4.24348142235974	4.33345839173733	4.35104618648665	4.00992524099662	4.50220066587358	3.9988681736716	4.46573452505189	4.12315498770196	4.32795069510139	3.93069076705906	4.08261151129404	4.40419362990086	4.12734379756857	4.21939524631368	4.31468229639095	4.3814680534749	4.44755286966897	4.44847836620062	4.30603190395613	4.52334085333091	4.16446548163565	4.03904342808631	3.79467870584133	4.06609374616361	3.99815793690624	4.39078665804209	4.2246736675934	3.97988165323655	4.3355377879784	4.30529187038367	4.0744704898204	4.16052348462069	4.40942568544078	3.62389823091967	4.35740968931279	4.15349316568234	3.55008579142597	4.13802519123295
RTP3	4.58411184350646	4.64907447729604	4.55581319568689	4.75939529370828	4.32145479999391	5.07296934963968	4.787101623	4.62748379551623	4.84911387236161	4.62171942915615	4.65056368312715	5.19338014282482	4.25052786882301	4.66498487585554	4.91406155803745	5.08121510288021	4.04196618041277	5.04260412509587	4.74897085289049	4.68613832530852	4.78858148578103	4.5800870638826	4.79535333599649	5.05097862577619	4.78421523181546	4.61919723798332	4.56299746687527	4.91253930691765	5.13051583383694	4.91348891902546	4.94923845767023	5.08066686620109	5.15676663539223	5.05546421317987	4.85843496087395	4.93605376063609	4.72876363994387	5.22466869712186	4.35806611638659	4.62766613861795	4.7765817107945	4.48099423214702	4.72653828631747	4.70076970284815	4.58500684208307	5.04193245864442	5.82908154368107	5.50102849259454	4.80932894045193
MIPOL1	3.52941043948092	2.90576522712151	3.37692466061422	3.99610092918802	3.41836395753537	3.05052304110112	3.18439599100678	2.97406702767203	3.56897158118964	3.41655906369647	3.81049212931716	3.70892744514029	3.50656621118785	3.27141718251621	3.44162333361181	3.65495601326148	3.56280652560462	3.33152036935572	3.26978545192385	2.86504300364436	3.98096912549068	3.15545108833572	3.13728918926315	3.39906618354562	3.50362427642472	3.6140835333293	3.32448842201851	3.07049324619624	3.0770502791395	2.92660786176931	3.31472823127977	3.35216658721967	3.24761677551377	2.99555690986937	3.01019553974284	2.98270121658682	3.35893644631429	3.08936438369449	3.93342958749431	3.14958424711976	3.34947769028019	3.78117359319235	3.35199847940362	3.58349950445071	3.7677224835564	3.80196679099134	3.24839106520839	3.49555675748897	3.52400258744618
C6orf141	7.24815172340002	7.62038463870413	7.61386480198929	7.01450916199342	7.80439614473685	6.82667509774801	7.17070533688974	6.53936687255813	7.58436437862305	7.72028855471393	7.39265686411775	7.36365405187978	6.95244913775639	7.11277887782058	8.92662515977937	7.44338209850665	8.24658300626749	6.6150546561037	7.75260217735653	7.32358787404548	7.81229572139827	7.72186903551341	9.05999719255765	7.40101067279462	7.68976971619471	7.899711359	9.03730595151056	8.30513279383199	8.51491153162234	7.85046211975673	6.99151840196225	7.54206764758264	7.19588546986301	7.55267527243566	6.14428147055311	7.26532329901017	9.12887559502916	7.56811097327022	7.4576246523705	7.59612258577342	7.45869875158775	8.30355297289996	7.29317379663078	7.01162553930916	8.64138939970155	5.44854533865437	8.28996114238834	8.29115965809826	6.27065819428936
ALMS1P	5.026127867	5.48433529645305	5.44233258052678	5.32285251972424	5.45614601256853	5.67464409662683	5.2877434636449	5.04234162667586	5.12924954643014	5.16907288562741	5.74394024204025	4.8136938738511	5.8001982912805	5.39593696422604	5.82049160288698	5.42517275066891	4.99340106077545	5.65346296519158	5.726418857	5.48493989773915	5.3073558455637	4.99270205330846	5.3335231194233	4.88614391504382	5.64622911132341	5.7537781531539	5.18028997150043	5.56123883069812	5.39274975779169	5.10250612602088	5.86436019109887	5.61674493320316	5.57950319680512	6.57181403771235	5.55503915018468	5.56444007397336	5.30985210806877	5.1923846687497	5.34304681816714	5.84980271919353	5.33545477871779	5.49988227421876	5.23085324525521	5.76818556678071	4.71883621003924	6.43053462320135	6.19484490595002	5.48654072909155	6.01429933244704
MYO3B	3.35782292236273	3.46215070573896	3.45525151177336	3.27418145820658	3.68774051141117	3.54390808497587	3.76730488659605	3.70711714222453	3.84478244868079	4.33838856321524	3.74782528273843	4.06738603606939	3.86772291219793	3.98446216531544	4.12540330174231	3.73957778547452	4.00235051384844	3.89013242095559	3.89199558947522	4.35198422296555	3.82156685406102	3.40380843139509	3.40262980492661	3.71916044483879	3.44187627109507	3.64654224340443	3.68337475764617	3.82270257699631	3.78538657795659	3.84809898313505	4.09286381312384	3.5856344430644	3.56240460435072	3.31692192529921	3.535345948	3.6069416267915	3.76434153499967	3.55502473405912	3.81610305290469	3.6460318501168	3.87504653349997	4.03489164220349	3.95766514491192	3.46612082027345	4.34810906582502	2.95755470588925	3.1640304911318	3.17302747485003	3.57221405085334
ADAM21	4.42021110042631	4.28236569889827	4.51100410630828	4.00345510447121	4.30799626036735	5.18383828724615	4.61893355737585	4.29898339991855	4.71225384394505	3.8841311694963	4.41192397073097	4.02181813684577	4.54065685160111	4.03371092179861	4.29159065671516	4.21639575125265	4.23317955262143	4.13737542699461	4.24029886909729	4.63378292853206	4.94321510084413	4.41018886093661	4.14127703487606	4.58141308134225	4.23233222229477	4.30412507658842	4.24833206145063	4.29704249254239	3.80136010940078	4.17387627889491	4.39937379786725	4.09552760185507	4.72235127907136	4.86690143192468	4.66931797923123	4.85066947518792	4.39889243225667	4.58177367728896	4.18815193838157	4.27210055912597	4.32239812629672	3.96455846879058	4.52296056403215	4.6792305134149	5.38210310492298	4.85359364279381	4.81428440198979	5.29998915524239	5.18389096475949
TRIML2	4.59980947601322	4.97155131172547	4.66407845439823	4.81099652158798	4.92656343968342	4.95984249299831	4.77763387071321	4.21864898188722	4.43614403099309	4.51488673999332	4.84130424928669	4.74304925056802	4.56827874697545	4.78179310733467	4.6476097351008	4.41163446491705	3.96336783571314	4.70562231338672	4.39371568917963	4.61016938102717	4.53766862316506	4.75287247988888	4.59143480053207	4.88946429515695	4.88347861228546	4.78845498089844	5.10385724236422	5.11328542552853	5.18641955385645	4.63232170345135	4.76137013222582	4.59984278009803	4.59042833396601	4.10656976128344	4.58022538218032	4.35257711461168	4.50049381514277	4.54534339397774	4.50086196760824	4.63346096132958	4.81835500538914	4.66654431410383	4.68515799286194	4.48611388973761	4.05579677412338	4.78194912240409	4.51695993785228	4.0859843604901	4.59342300700606
ABCC13	5.41714940231848	5.85039244153451	6.31133241635979	6.21867491786763	5.58005580875416	5.99003630286897	6.71448984789479	4.83782869156454	7.02757050704534	5.43952198273538	5.35870495851153	7.11574903105686	4.92648049159316	7.03176311524028	5.76715244987531	6.12097943046883	5.75847400812702	5.32779797687328	5.72060678245473	4.62787762016851	5.8166440890255	10.4592177424477	7.08105613517797	7.51343317279054	7.68729747727029	7.08232201253221	7.49213740441171	8.2802801779593	7.69062385020186	8.30941740431766	8.18014817687828	8.32761462094332	5.90575699066504	7.97593129354404	5.16657096736388	6.50044559429079	5.81899386704141	6.79907139023223	6.94846329070837	8.6195316343608	6.21376111890652	7.48284817958872	6.62606508970666	4.49332907024139	4.22749941901966	6.77767273486961	4.0827530495888	3.40443478217637	4.62984172506697
IL12RB1	8.56072021571722	9.01554297533616	8.22748872511028	8.68958799273825	8.37114979655322	8.31588460848209	8.48690276242542	11.4452682299117	8.52579436349544	10.7298843346361	9.71920983286992	8.46769435233268	10.232519590504	8.23550801683892	9.61392399496563	10.2953951349433	10.4494817477074	9.40914903565005	9.38744196119415	9.79027563636374	8.72081378857761	9.66187801948871	8.80705116273891	8.78925259279379	9.25249138678361	8.87642457972907	8.08486205241082	8.81676756737924	8.79526734689096	8.56882803487215	8.88697479741959	8.84405054675257	9.61341772401709	9.15032874243362	9.43195209638415	9.2573581498127	8.94101769685038	9.55773801703809	8.53720991249453	8.87191051790806	8.93287475051215	8.51778052749745	8.19426448830646	7.80980989863819	7.61853712285022	6.62542297652668	8.06013872500882	7.82148670562445	7.46769143893316
GTF2A1L	3.6433049898476	3.30090560971183	3.17422050276507	3.51442272157055	3.3248143186209	3.29151487283529	3.22360619570778	3.41079204703285	3.2294789526064	3.36519543288356	3.33087463807211	3.56624830385278	3.69400519681431	3.43923850878978	3.42069503457822	3.67351989852892	3.52525564109933	3.62449672144415	3.07456174110567	3.45810667111758	3.17344818637207	3.15161685094459	3.39384479474797	3.2364628782197	3.38643280165745	3.23389335319177	3.32411052745598	3.64175069449901	3.46970501424584	3.33301650972526	3.50222165037043	3.31430371999449	3.58646542466093	3.72628934628856	3.56396013530353	3.39009490747669	3.48301455731754	3.15416734081605	3.28231888606474	3.11951667793527	3.36861998487179	3.32661102046824	3.38825405372534	3.59694124610149	3.62569009776556	3.61862837823606	3.83135692639412	3.78309843395415	3.61807015638091
TRPV3	5.42848846118503	5.10238524103168	5.24642916991093	5.87894600942309	5.51812668188362	6.32208119771536	5.79291600406849	5.518735775	5.5637843988572	5.63733461352662	5.41036131694311	5.65241187788756	6.06677844524757	6.11370510645528	5.8264050975517	5.71194191391456	5.25402959415846	5.60999603757473	5.29981751584476	5.6866358555968	6.00404846289104	6.17018526260129	5.68236712717147	5.9402636817211	5.67663581240028	5.53714769860261	5.42808698450401	5.71176860080983	5.78884456125061	5.99986917519633	5.48613422329527	5.52758740079005	6.34215107559742	6.82076404779195	6.10023789062419	5.91818330292167	5.61573687746483	5.70545181462559	5.31188892351765	5.72217377890769	5.76677589187945	5.54300871780991	5.91186651673744	6.16322740886687	5.82989781673401	7.80182588449435	6.15299246784143	5.67218532893582	6.42225617505683
CNBD1	3.20076870787943	3.36384094513474	3.27529028722594	3.13793262049223	3.29397745390987	3.24818298862761	2.78780973126325	3.34052030078515	3.28265216953345	3.16679621072143	3.30182818936559	3.49795226899405	3.38404948546071	3.11003666864565	3.27756116111809	3.04918060430728	3.15986948602183	2.95790489772789	3.09105865111839	3.33271878624138	3.19267074920688	3.27046999382629	3.29110128593029	3.01937951252408	3.28774016268062	3.28319701542787	3.12942677124038	3.13633121973555	3.07603243058362	3.07476800366785	3.23834968799248	3.67901025063583	3.08342488743947	3.08824454224368	3.19732585570572	3.06705051310085	3.13396442496563	3.17478591232235	3.01255288900201	3.29999439138495	3.12870345678459	3.18162352289945	3.20241194659428	3.21784509655245	3.27095652054233	3.0166922619826	3.10020761398985	3.11147941685738	3.07476800366785
ABCC12	2.93536869903111	2.93920437391726	2.93202557204473	2.96924979580339	3.12456572919847	2.90104866501482	2.92424616329441	2.96924979580339	3.10511511315644	2.91716118006945	3.01889158770188	3.009245858	3.04004685506371	2.93515593174107	3.02739892863741	2.88472505800315	3.2452240489793	2.80330136157188	3.16838908961428	2.86979951637365	3.01806481087012	3.00063297108396	3.00242458853243	3.07606023822813	2.86947347187725	2.95442417018602	3.057811493	2.91699479725622	3.13905626645502	3.00815021919218	3.224951999	3.10086504176721	2.96929577953377	3.05953434904579	2.98298938382043	2.97429149796668	3.2304662652423	3.07103445906001	3.08381402911666	2.99700708040859	2.93946331803062	2.85830309055237	3.02246570493852	2.93248922746163	2.9109976805816	2.95262616246121	2.89659483082355	2.99781965965727	2.97429149796668
MMP21	3.11996976540031	3.20127861150336	3.51562786805657	3.44693535452315	3.63866327918708	3.28342639138514	3.26420018423596	3.51123308651846	3.32460957361647	3.21683967860273	3.47125673746607	3.37729923290466	3.30402721846901	3.54239832190216	3.16197340947395	3.15040535929572	3.17138486107604	3.13415621256499	3.41820687541784	3.49228241908743	3.36952100834703	3.06639191383629	3.64157509665628	3.1500987821805	3.49349878046534	3.3392925474955	3.28053503140297	3.43244027315712	3.16745490440903	3.33771267203702	3.18105568431488	3.39662774283281	3.54221348275304	3.22995737460204	3.4294337485175	3.34057029882521	3.21794426132132	3.3332327512164	3.19523474192279	3.04346368137197	3.1444146932707	3.32205329276664	3.22612325492774	3.39071684440514	3.31787203333406	3.24496575861501	3.66083486060163	3.37908809534554	3.71919069876937
TMEM190	4.30903855720802	4.43986335710011	5.07747697012751	5.47331098328552	4.67067605786006	5.63220844326115	4.9774290314908	5.02841610668442	5.01592574919047	4.73797839673794	5.14588000143427	5.05817482744309	5.57033201774285	5.85903363554016	4.98780555920659	4.51398498588957	5.00920402065326	5.52980152062348	4.86094075048473	5.06344064008574	4.70033971881805	4.20905315791386	4.46134170152731	4.61516008027686	4.75907994396939	4.70954554619562	4.62247112476054	5.02209526245946	4.96093263462509	4.74790465935224	4.74438762478519	4.63489871672745	4.44696896928492	4.1648320933282	4.79227437432561	4.4010881209941	4.66948433666001	4.70034617689279	4.45329047790433	4.65803365490041	4.71560743974377	4.76816883877381	4.70339685125586	6.05613183290153	6.22883109253192	6.90662607169485	6.6599846520754	5.46462690623502	6.44598765763084
GAS2L2	5.18656479180541	5.43937027938288	5.41274165936993	5.87170936909481	5.73425665373607	6.08718311258936	5.48669460164499	5.20456856426684	5.52328350229665	5.28168245278718	5.23646027913865	5.34196791847172	5.52526629043452	5.83015366841226	5.62151436533341	5.20183591149327	5.23646027913865	5.84429999114655	5.70288591223477	5.13541672159755	5.4922876931132	5.36897849200698	5.48352384644083	5.34311237922836	5.64882727476984	5.40596449074158	5.75894015732764	6.22642751443112	6.09788948738555	5.81380650435988	5.5729503208831	5.58396404740238	5.74376512777452	5.28432765245136	5.50882850623065	5.34283965494099	5.48501750859751	5.46292955050183	5.39454258085179	5.83380387727254	5.41077780349557	5.57239313252114	5.62618754667552	5.24305597900236	4.76853287712095	5.49964799263644	5.37890699041601	5.26186763340734	5.46857367896571
KCNG4	3.7546173213251	4.17513317727353	3.79857233968436	3.81993747623521	3.65817566754274	3.83192187163754	3.87123362500937	3.78842200336401	4.20549242210437	4.26176830434331	3.78189329138169	3.95813425629583	4.01104545376127	4.015576155	3.83165881446434	3.87175484526883	3.53473211257261	4.03584134525935	3.85383759296951	4.37761501285575	4.28174229668054	3.81562333859471	4.16591155350576	3.9704730770088	3.83991074764736	3.89627204982928	3.96097349967163	3.8784768231988	4.10445106806894	4.04752694394729	3.87309416886445	3.81745720121405	3.77789238453383	3.99424344549146	4.03635208549228	3.84282044643098	3.89864282394439	3.74989714330589	3.81675346777842	4.04075989596908	3.83491704200343	3.84600372776803	3.86719731117666	4.36430340310961	4.42834973810264	4.65933746566877	4.45636887660181	4.01475142442884	4.83351725929408
PXT1	3.25884745844305	3.34300381544831	3.38480170285063	3.45943966693087	3.42221951887948	3.3167694051493	3.2166887485422	3.04159257155928	3.22398468404873	3.60251990673976	3.12134584822015	3.80975124920055	3.39839791294022	3.13905438893068	3.4633072657702	3.43516311088476	3.13636338519525	3.49038254937013	3.37765846324203	3.56383973489721	3.26777493916033	3.47923784054593	3.80389799549382	3.45483309274751	3.69733459268803	3.39047442425876	3.45222170133142	3.57646434393965	3.45707090114575	3.30933864977363	3.43410799831565	4.02595758615428	3.42484498432754	3.56831654444184	3.56418407056545	3.29423205944469	3.37810928758175	3.31999914097663	3.46586808939556	3.43548979426807	3.2652927507563	3.40129172808653	3.50887256809894	3.44567431303352	3.12402394680647	3.24227265743952	3.28642740286698	3.07744598511265	3.1602670341005
CACNG5	3.66480751357017	3.94816370209507	4.16057464825135	3.91400210163263	3.96268302202195	4.11521350186951	3.9584573898449	3.89067326835803	4.16057464825135	4.19061979718241	3.84917438731686	3.86410995845537	3.65805537301435	4.54734708554696	3.74631768935521	4.34064935786503	3.65135611683377	3.88305791832235	3.90407519261435	4.11340349147796	3.90843900654608	4.00260731343881	3.98768971430407	4.19285045121464	4.02608602725148	4.27831190152456	4.13830524315904	4.29866422979384	4.05848064686193	4.1358758628253	4.09721759178496	4.03542919923253	3.91144261829914	3.97469901362975	4.24189713296325	4.01080081575661	4.02964883022492	4.33213867005797	3.89875105128869	4.07367680989617	4.18831243791506	4.20653711315894	4.09841326189228	3.43072358133361	3.51418360264972	3.51100033631917	3.8370067506925	3.50420325867366	3.46753950024184
WFDC11	3.73737168227257	3.99599846193044	3.52395016865712	3.83163131938576	3.58732508152602	3.8983224099809	4.35314662649981	4.24945300670649	3.75931024443928	3.98914725545422	3.88816337887095	3.88008760903285	3.96225530942942	4.00844122853246	3.86833647849061	3.79133767173887	3.82343526501553	3.94020481582308	4.27624805685817	3.70086031491393	4.42942706729575	4.10957044892539	3.58628585220969	4.18182538917746	4.01959218668853	4.03221378034454	3.94046535295638	3.93693113002155	3.87009367298953	3.70057201925325	3.88503636755799	3.90845677939137	4.11178769327795	4.41204908893089	3.6075159293792	3.89775957012337	4.40388061617277	4.02620648491107	3.68549590776901	4.06598328048683	3.91048630691169	3.60424500605302	3.92785347841344	4.51954071238225	3.98637137465687	4.94086956533496	4.31647751588298	4.37580916695715	4.28397061688415
JAK1	7.98092334822757	7.57709180881276	7.35554396923161	7.42911676596412	8.31613333096446	7.65536976854488	8.02955114418798	9.93435937943546	7.99409907743885	8.69345643176647	8.57469455378155	6.58604616881773	8.75451748306537	6.9521600354944	8.13489970132233	8.57007848764667	7.87535417028531	7.59704738515964	8.13338929732966	8.30164872638314	7.80102192884862	7.62334580973415	7.71688313608843	6.8316383258726	7.7618340100454	8.10839835904181	7.62154811837711	7.42821611781541	7.09158604514396	7.37096824739463	7.16473253935226	7.47243696550818	7.59145179911359	6.79934781730824	7.41536338063696	7.10283239570051	6.88014725576588	7.82419699692546	7.95536413710447	7.36716356096365	7.95417784442515	7.48521982404648	7.84871700070468	9.79271117413058	9.2547229224995	9.5695105764621	9.49439514880476	9.48465406636728	10.0243128285489
CDC42SE2	8.64418583672594	9.40333882017089	9.49118722245771	8.76719361254331	9.18553872978825	7.83951113344482	9.92109777000558	8.33880728166515	6.74157016176825	9.63991120959854	8.86745681778105	7.63347194542655	8.8187400605594	7.84496573477884	9.36207792586484	7.8406164814114	7.21663010141616	6.60275707355301	8.95440465235616	8.68393880370074	8.44718025040504	8.56097291475368	8.22214205331486	8.70310470055497	8.40873613313459	8.70693338983279	7.88259858724783	7.39754415815747	7.73026452606304	7.36948672000492	5.55807531918931	8.14864835481541	9.32039170668548	8.01804885568376	9.10686439019871	8.54741274732724	8.49937412064706	9.88396801797876	8.55197532641238	7.46869252484343	8.97230465550303	8.54455075016591	8.94539911279099	10.4841661230062	10.6026841342721	10.850640229432	10.610621914122	10.359029256497	10.5402931154166
ACACB	8.15652238679771	8.78536537675092	8.5327475620511	8.63304683484793	8.36363855897027	9.11382505964022	8.84678353586471	7.58210165124483	8.15714849635566	7.87383971869495	8.36202400793426	8.40522121944963	8.11207730414949	9.18577113502469	8.43970797160558	8.01550135416371	8.05996382874409	9.09487510021853	8.23146132384228	8.61215622566214	8.69630419078819	8.46178268150629	8.21686296681614	8.28974549260325	8.4223006444538	8.4793005423726	8.72053030730989	8.86201933174501	8.84953083209577	8.77337581931995	8.611628462	8.34769824682647	8.36472970853696	8.46399486561769	8.53295953011062	8.0972085432288	8.20289618832585	8.33046404973206	8.32662643786067	8.60491792043938	8.39897847272654	8.36177399558561	8.37819218275976	9.10699040924632	9.34371438027607	9.2321212223917	9.49601089013545	9.36343968840035	9.05916766637278
RFWD2	7.67694177714406	8.07031484115588	8.59193947801228	7.78549777141231	8.16179436157994	8.05564607446564	8.34981359287917	6.91492471529587	8.98724182307999	8.03474664231233	7.44727722293711	8.48708182874391	7.76744886870835	8.10969264688257	8.09225123406126	7.79122775840068	7.35450483942945	8.06396178762119	8.28542856626886	7.73441076509035	8.16281797090602	7.18644376475108	8.39353846274284	8.10177465286705	8.23002888399001	8.36086438509229	7.94765151040269	8.0161751720489	7.91796378277662	7.70388611688985	7.18654804116751	7.66635107869752	8.63386602935268	7.78545174994562	8.55284199010176	7.35762387274603	7.96012868959071	8.85691166778084	8.38293857081251	7.63043546843898	8.62318137397679	8.29498801968827	8.59061793492888	8.8941843854153	8.74986078950572	8.70579361252366	8.95710116819871	8.53946899513108	8.89463943128099
STX6	6.6152143639164	6.088042697	6.15960449259905	6.00349938151338	6.03802362060163	6.73288638412006	6.05410444719682	6.71405174772563	6.42440210386651	6.31467988882744	6.24556366625244	5.99373402646885	6.43276176264206	6.29100322154985	6.21839477523189	6.17991256966097	6.24356351288657	6.21033657902969	6.54088690348637	6.72347499355772	6.12493799027394	6.04566349514307	6.33734682773094	6.8721405814577	5.89113525490024	5.99087040426283	5.94957390515021	6.45279301137722	6.60843639050286	6.55063471133804	6.47987209527307	6.35212492456667	6.12317196418562	6.08789681800066	6.21995847972255	6.07962354709517	6.20483937816446	6.3226238799069	6.13619172669826	6.34544913670015	6.2897072731224	6.12127391903288	6.23615114870844	6.01424715117309	6.51477406647885	6.55755958890742	6.75193687640193	5.80019637290411	5.81324922482377
ANLN	3.8834062704224	4.11948519830922	3.84400960531894	4.12229901785391	4.67156297593357	4.1027629187542	4.06934282764019	4.36723642413343	4.36353537377577	5.42769107462731	4.4998795583225	5.21698545863481	5.19758765690402	4.28878883734884	5.88514260095451	4.63203226876485	4.5650101723054	4.2937473299378	4.67565125892421	6.06038345242473	4.6475364676474	3.89841472642865	4.21091036671658	4.45120574047978	4.56581538139557	4.72212796405728	4.00124095247815	3.70203690168485	4.08293837037906	3.77438449903549	3.6362934720015	4.33905953066879	5.29265041726496	4.13182505827049	4.0959971370741	4.28598581115977	4.99534001228297	5.04732045626011	4.8907203100831	3.9125565424159	4.24114459885208	4.18403430665454	5.27957562535854	5.04945626082116	5.68231411542553	5.24228050703143	6.87151300145648	5.83390104130941	5.5942012712358
SPRR4	4.52686143160099	5.08180756627375	4.63647749237618	5.1007245828019	4.82212491174218	5.18660255719496	4.81600750315455	4.29942644382179	4.53321210175248	4.49859807087989	4.74911404225281	4.56938054798256	4.86420033485121	5.4913672275034	4.61501445069351	4.65116006706841	4.7809954387198	4.92424682440175	4.90671151041359	5.08011617178513	4.90727431597406	4.88188850960888	4.98057999976138	4.64592789226477	4.98464014182767	4.75555867589137	4.87508491592509	4.84381878233609	5.04339539128455	4.80573768943281	4.97804056545083	4.76439892960106	4.76327251157753	5.24127412264166	5.02194394550115	4.80108784972737	4.82093695067392	4.66524027282694	4.79498764911269	4.83944251370035	4.59022969095193	4.78007585461467	4.68245961758596	5.32591006377245	5.81250875426208	4.86148799952084	4.35149507441308	4.98903117461638	5.59996835052783
POLR2J	9.78092399843384	10.0681249841387	9.79719874310291	9.54381378498197	10.004676068642	9.95621120051756	9.91765999894841	10.7045148524393	9.8774224956233	9.77867237488577	9.90267172374215	9.89176270428796	10.0682626907291	9.2651077255656	9.85041026076174	10.3704223568028	10.3981756705521	9.36063986071727	9.77867237488577	9.97850698465839	9.66014927890233	10.362352629811	9.86099583212292	10.8884437096196	9.95177193431562	9.86456363205056	9.6400357930502	9.75624744039697	9.75624744039697	9.93829581554805	10.0030143978743	10.1059542320629	10.2374706843461	9.81898133966054	10.5289574223551	9.05509776260098	9.69414859945619	10.2950446089329	10.1563402223527	9.90040769253653	10.1675830694589	9.91315918057127	10.1364481023048	10.2619169072635	10.4858922153301	10.1710099689663	10.1785944373033	10.654524857608	10.2020583830051
LOC441259	7.21807476119454	8.02255590346052	7.35489946105547	7.10732687385712	7.71840528416143	6.95634795558043	6.82539362820702	9.71189727016966	7.46396833358519	7.24740543732541	6.8855768635016	7.02440366934774	7.74745700725378	5.86977113931282	7.86959606550533	7.73636244463377	8.34792813999268	6.1758673677792	6.4760031819545	7.65728808584553	6.84277522734675	8.73841649023449	7.34072273306432	4.89982180176514	8.53498049952811	8.31198132821653	8.47393222135601	8.13491116025602	7.39469631	7.75314028126543	7.34582752655791	7.70072000893534	5.55523072489538	5.97959873039068	6.14254777277493	5.87307952302517	6.05175012291924	5.97181618240755	7.66255564531844	7.82099086642484	6.61321991231008	7.92188122837977	6.25209630183328	8.11276808168419	8.44101591722439	8.21393366514947	7.24315010986446	7.21841881804791	8.60440606805676
HSH2D	5.78366146543489	6.5538639741994	6.40019641698928	5.97330936761169	5.49581390384037	6.07888628624696	6.09259559959006	7.87974584860998	5.90690923279262	6.88108039405276	7.16153789146688	6.27831718003532	6.90313854316908	6.37397505432883	6.88883700029452	7.27382941249261	7.05130316759769	6.81337575364412	6.94090998231334	7.03723851653571	6.12415182989471	6.04141096186843	6.22481692580831	6.67363965489456	6.47723924235408	6.08949674847014	5.834108014	6.11463610855294	6.41798560014414	6.29265756653773	6.53510306472556	6.06105764383635	5.5677549329043	4.76812002950099	6.03228425448608	5.4320219283088	5.71223393677267	5.72563980752321	6.209305732	5.77261782530196	5.92463882876234	6.18839042790581	5.91525203729654	5.48773253565834	6.18056107755464	7.2151224676145	6.90037664491513	6.28155720671149	5.84149867577953
TRNT1	6.65491467546639	6.90401055969047	7.51242044898011	6.7661052159394	7.10398241837454	6.91872558588633	5.83808812645645	7.26865603858097	7.36389374782817	7.6252726189253	6.90401055969047	6.45847006599562	6.89237717289713	5.16367649248264	7.09155881685009	6.65966388580525	6.88095173734882	6.49164324079787	6.55720927811151	6.16571234226764	6.44379663004876	6.60543218158972	6.50712459363974	6.54035668007842	6.98084959127906	7.00727335572997	6.96650921800423	6.1974788817347	5.74668726862765	6.11552843085866	5.61982482771567	6.10989914204855	6.87490394645282	6.27092126610673	6.71770603519427	6.46195437155335	6.68227812687929	7.05001076007798	6.94236622018305	6.20361359182775	7.00691743721307	6.70645510260185	7.4759755700987	7.71963449864067	7.81960088227265	7.47126453407322	7.88313785894667	8.61445782137644	7.44264579719356
TMEM163	5.87395292611829	5.7099681929029	5.17145426544284	6.07746663105782	5.88978374641795	5.09278576209709	5.71217982805309	8.82829041768715	4.80888072208251	6.55840432344139	6.48779706995465	4.64265390366777	8.03179726312884	4.66981855279504	5.7701310795246	7.1147042848846	7.83617492882664	6.47152392262496	7.2162183382781	6.47946016701895	5.78500352459251	5.38569920876327	5.30441896954618	5.83217403245454	4.65301444116229	5.11588077794772	4.81690109600369	5.07623824060103	5.00820595497772	5.35104471307728	4.7634094016159	4.9252357128416	7.10987928191548	5.08123834279037	6.01276677970299	6.20162695815377	5.17263794015282	5.89199379214802	4.80541565747384	4.82764577865363	5.23858475601876	5.00354831279315	5.36736832977247	7.36614173125252	5.14321057528563	3.69768131152617	4.62579073197803	6.00254695423428	8.17272624109544
ARHGAP5	6.48275736787945	6.34478307429369	6.88611119438504	6.73481823020554	6.62745333063382	6.82563002383913	7.33502069214923	4.52633434917533	7.40475844264757	6.19456363790515	6.03994793206297	5.48023305130665	6.04871449852372	4.29010455877312	6.27989178232263	5.74054795714812	5.11676424522835	4.60037486831972	6.40407124379447	6.08412360066124	6.86323466345883	7.49379545243319	6.14458483441283	5.61623728518716	6.01004859880129	6.64867149	6.01088274095601	5.5763407986966	5.62764968576342	5.89671181966712	5.29227921439784	5.80741964537023	6.04977253157634	6.40387502080526	5.87167880806308	5.63444369011985	5.75300320106735	6.45980150891349	6.62376650239337	5.51731550031485	6.32052282924978	6.33216662674408	6.40688874698865	8.5932659848398	8.47256664878425	8.59835433150142	8.36079319040906	7.92544255170413	8.95391358758205
HERPUD2	8.32904209026231	7.82015802861742	8.05670547507111	8.39801660933709	8.38644974007503	8.14033313977992	8.07117436539935	8.74290375118253	7.68397881116818	7.93685224747951	8.27192536987978	6.63415753790695	8.26314414991181	7.11032900953862	7.56418619387454	8.81485059926911	8.73299033084872	7.35616922687505	7.69353341853809	8.59398182469086	8.06524667825918	8.8341707378458	8.01234931039542	7.6956872752996	8.33751439499524	8.78118029762357	8.40193074287005	7.3149790463969	7.24518497047833	6.87378497157792	5.9864550743319	7.47638625413056	8.74336734237393	7.78336990515616	8.86463477585872	9.18119950241091	8.56236391116205	9.1367380840183	8.77802063197147	7.31323894067545	8.67277953402102	8.37294138291519	8.16036419131017	8.8781511233705	7.55821892330515	8.83091641148433	8.16390450508884	8.20454513213584	9.12242323404552
JMJD6	3.95069392185915	3.70151261229581	3.79397890285677	3.83019390165991	3.7485606999931	4.17017108695472	3.78721618354711	3.95123239180419	4.38205756282516	3.99631043220258	3.7292496044644	3.9293809340348	4.0099386433114	3.59768489539464	3.86399012820996	4.01879444740739	4.09609528201645	3.64935195512042	3.96900189999026	4.12762182879819	3.57843604235958	3.75753954157653	3.92089456364717	4.11726317399262	3.87342306172384	3.7763475026232	3.82422724959944	3.89420885402583	4.1427159287562	4.15966220830115	3.94725513850602	3.75056778649734	3.88356434375387	4.61523720164261	3.60946660597583	4.14444754535643	3.74559578187095	3.90238288808282	3.57359675261404	3.77745898859497	3.87677669893694	3.95580179892001	3.9879271227138	3.53208361920331	3.96344155253863	4.27168757337707	3.88395614940866	3.70783905092685	3.92937272656907
SRCAP	3.67058267471615	4.73802324508205	4.25730589533053	4.97536604978671	3.80316639287448	4.60557656087562	3.83863122891992	4.91073769302538	4.2177659840595	3.77612577518405	3.89157800289566	5.29579186559574	4.41156793538907	5.07352728851741	4.82879812915907	4.7135413433133	4.11378192560183	4.68224818019726	4.20468261133963	4.16005222572395	4.20154206273688	4.37296704365734	4.2917619727633	3.90387105726647	4.45249129095547	4.26820724075328	4.57819206145975	4.71727843467046	4.44300041295609	4.21177162795597	4.29546644681944	4.26132960238557	3.9810053221804	3.87602563171501	4.23515389697758	3.89420075588901	4.07112922096636	3.94853974464326	4.11026053167468	4.4252189374866	4.11043608816961	4.22675115989616	4.07513608528471	6.02045827125818	5.28732352113135	6.06538526642928	5.85634311018129	5.17336724812532	5.83699400028345
MAP3K6	5.87719852236613	5.2337363322195	5.48743940491657	5.21812498815082	5.62968893580124	5.63558271663772	5.89599994992139	5.72270171236339	5.56797123382501	5.93564486484339	5.89093162858582	5.75702177853569	5.89494336176023	5.79468432071782	5.69259783933417	5.62914667240603	5.18629399985817	6.094864573	5.82597558549064	5.92540281734368	5.6179826501407	5.17542460313777	5.49920107553579	5.85485574239904	5.80047888223868	5.67855568547728	5.34738716369012	5.5690186261604	5.73203944536897	5.28812076718492	5.79174770135583	5.36575013076875	5.61509772174477	5.97558751338187	6.26361516441813	5.50357276382569	5.58798012051993	5.75280308848491	5.30800444385967	5.41598702088119	5.45528061831087	5.66972131023565	5.72766963334014	6.18140021878258	5.41816254559026	6.39127127687472	5.99413060152309	5.71640925253679	6.00716780155844
ARSG	4.84267011289987	4.79202866629574	5.30150727239888	4.65448599058777	4.96691267885087	4.70876006628851	4.3033656266595	6.11482030631252	4.88396870350136	4.75742842838767	4.76881246089665	4.78765177578875	5.16917442656356	4.19832658863121	5.24374625281376	5.02228256071328	5.00947968091984	4.59465687440274	4.57093235429571	4.95859595347361	4.83431538268463	4.23762517463417	4.73927761600571	5.52182296757451	4.64447044471269	4.76252292026345	4.8288835001582	4.63720732775957	4.68742014496322	4.92138094105999	4.43640508405944	4.42302677783262	4.54880209640957	4.55686349022597	4.40643316410084	4.37003987915389	4.56418118230648	4.99817462030703	4.6664642210492	4.51313123814886	4.59899178855923	4.44210124735507	4.69365280951111	4.83987160080595	5.17414240604012	5.06768853256209	5.16433368314521	5.82907353473972	4.52615341854443
ZNF101	5.43516647155018	5.22077890135222	5.49900993662681	5.52917906239998	5.44074675473907	5.17215296275787	5.3608387746061	6.49184282384494	5.82103415492354	5.76018917597317	5.21463640201466	5.50482159741133	5.5185315051709	4.93428318399639	5.16466721701667	5.63940797713584	5.10671498149049	5.44680235660859	5.21571058035459	5.17423745503349	5.38167427474532	5.48175293703911	5.26854207907261	6.10330078783313	5.3234115679642	4.96342895679359	5.32946423193082	5.30575031064196	4.90189478944634	5.82029141702342	5.46880015542506	5.40353954151056	5.27163589197967	5.61472296686563	5.26074896961419	5.49551135441062	5.31993723762597	5.28875636467683	5.17475671634669	5.75638229605408	5.59156763766783	5.32839672120645	5.57714640192079	5.4248635134165	5.5219048307135	5.56602798249743	6.95106738188209	5.9126484335299	5.85029512274709
PTPN11	2.9673388541138	3.24133729919882	3.20856944585926	3.33239127079217	3.38342882327383	3.46649485084262	3.30882934141999	3.12296928369915	3.01771679529142	3.25993731531953	3.40816169054233	3.30471520765852	3.18281085744666	3.55641572270748	3.45734619545357	3.45884642767532	3.06088094090518	3.64844735074527	3.44412533508363	3.57088115200303	3.31394260734278	3.22930578448252	3.38876116602166	3.13501049368015	3.24360924050805	3.29750542411751	3.42337256103355	3.21887307404102	3.17706808969678	3.16490946738734	3.2716823981775	3.78587300782204	3.17491774407281	3.36038415516622	3.49108147897088	3.13130492316928	3.13824769877711	3.23787378687891	3.28636983413252	3.25302599235215	3.19424388547084	3.21929109691525	3.44449485232986	3.39085307834063	3.50255418417703	3.26988085443568	3.29970791022902	3.23915931958889	3.30998767703925
KLHDC7B	4.61113199465235	4.94255345954472	4.82216750982158	5.12196016549507	4.89938025549757	5.32395995425016	4.90244489907375	5.43014066324752	4.63017075386013	4.71782649099458	5.01393524620408	4.8702540878618	5.67845815513702	5.104301551	5.09716728936623	4.8624945429172	5.01367157234674	5.4051579419414	5.64093661188351	5.81445811733801	4.95303261198933	4.90759783960008	5.02859475761831	4.74907975402649	4.85606942831901	5.01699188827777	4.96741815872575	5.22665899740282	5.23899476018494	5.06029218616375	4.76682496840124	5.03201492701236	4.85716323560407	4.4195441346378	5.09493906392531	4.59681156540405	4.73041693322895	4.86553660701503	4.85548209211148	4.75968244939042	4.77052007923737	5.22278853691633	4.73073528647768	6.06621524790951	6.32314164144411	4.80664295842483	6.40811301764907	5.30546078979293	5.47404075195896
ATAD3A	5.78535308151138	5.75504583814713	6.41144556563697	5.82196475686473	5.6928360893311	6.09356565208601	6.18970960806904	6.65831032145658	6.16899035502154	6.55374951096032	6.31385410769116	7.28333564912568	6.80249957651972	6.45995740362946	6.67223124061653	6.3791996547101	6.26446939044323	7.27727885216046	7.02715516470065	6.21597944283959	6.18598961011367	5.59058608300793	6.60487170884155	6.52261350740585	6.45390945080741	5.9717164175974	6.80312911965513	6.62066925917251	6.82729447781913	6.79656266230922	7.10532435891801	6.80404446695994	6.01442063508382	5.55891750115668	6.54042160341977	5.41021474055438	6.29303929180172	6.03950512689102	5.27055280943324	6.26021552433354	6.08936552392697	6.51159242294882	6.1356383653422	4.76435344427143	5.90219735166137	5.39653469996579	6.24294414178584	6.09462474794512	6.50455929939683
ZNF626	6.48023868536444	6.4905713903211	6.44835776470224	6.83096012839473	6.36361735600442	6.36877103306175	6.20162994926072	7.46202758581919	5.79472805789197	6.65313590152695	7.19314760814197	5.50786538587612	6.75943049083432	5.91386359428864	6.38298838174941	6.3095529573605	6.47595737551734	6.41300676113714	6.53680088755901	6.84060985184322	6.14245213666149	6.31480356410786	6.07427511013334	6.09984707033082	5.95641906935815	6.14185850684056	6.29423719654176	6.40495798685823	6.39941365346199	6.38680695522284	6.32261483406533	6.13908047578254	6.64892624937264	6.28779477831615	7.63768832470999	6.26838207153801	6.5107016111567	6.3445400001749	6.36105822646286	6.5357415901353	6.20555718400133	6.03273449794646	6.30323815121225	7.09009031542408	7.12553115555624	7.11961150312683	6.98600044061551	7.37858917590523	7.48903769236951
PHC3	5.27821726822071	5.8409005100222	5.20296794277521	5.70481285656301	5.38972509648517	5.26886415729357	5.80764623262276	5.83442119824544	5.25442663248498	6.10175304828804	4.93666844981201	5.40177294676948	5.66484273161059	4.3288908781115	5.30353985996508	5.61053898074194	5.73951729722602	4.9618075605337	4.84836765499429	5.42887508337236	5.35821720472328	4.59757341375479	5.19289244305937	4.94170808516788	5.5217468648035	5.48811151419561	5.31109566464575	5.24032421176547	5.06460496667825	5.08527507650621	5.0950506542311	5.27319590816411	5.12405745648443	4.96286693368976	4.75169242943704	5.02339175477503	4.90965148915679	4.94848853069946	5.76019748971744	4.97351227336666	5.27343867	5.65058095682913	5.20636651869662	6.01970407079664	6.64884501224027	6.45863562949424	7.0496396797281	6.71427329719543	5.91056984582996
IL11RA	6.02357371581619	6.31020497304086	5.92773410958598	6.37388608888405	6.34795188348984	5.90000207179798	6.10645189671476	6.23969398655641	5.69329298052546	5.80968843460972	5.69223888300615	6.59267282893253	5.42877884665471	6.5061554567779	6.04656136853974	5.97963847702227	5.78651910619165	5.97825509230663	5.96102428815351	5.55675991117559	6.57232325868998	6.47181496560137	6.48153707714809	5.78315029867478	6.27511214274098	6.14599654211655	6.44219470815775	6.59375619323126	6.60048143255904	6.60281249907443	7.02937893291493	6.17016449258464	6.16277591117773	6.88753053729685	5.51164382352856	6.76034312593636	6.03904668571287	5.71708311405537	6.07902147829561	6.59954731948997	5.84115619056972	6.47990401889393	5.8389028887331	5.80303838103904	5.83373669067607	5.22976091684778	6.23421166940373	5.74025886217627	5.69272684189531
TNFRSF10A	6.34007080929939	5.80130753926417	6.34230517093286	6.14130478193366	5.61322807991308	6.45032940896337	6.21070164687637	6.11446423069518	6.37775215216695	6.62862883422854	6.63193523805989	5.83448630490063	6.74234618056252	5.99888115478173	6.63193523805989	6.14430273853615	6.52787943693732	6.26429059133983	7.20577497649941	6.35765230134461	6.59645628363745	6.36021579874059	6.23337015135665	5.60024098901937	6.36058603731003	6.08535000721009	6.30638616935903	6.10931982261833	6.08128785220559	5.95526447675079	6.1378151533511	6.14104184223363	6.06221742985621	5.55917999974159	6.25380230374788	5.86646497098283	6.19759660833119	6.06052789232217	6.31403294358888	6.04315232330401	6.13514662317148	6.28322878495169	5.96070165129008	7.58817902529835	6.84034470564859	7.02911220703986	7.38030034711273	6.86546450517806	7.33601975668199
HPS4	6.7162112056052	6.80974334012739	6.71482382048142	6.70828744637407	6.9859233491039	7.2820539906209	6.85257326152924	7.07044866891122	6.80842979969568	6.38990941308187	6.73703988420543	6.79351988505093	6.78562297843509	7.51953404488908	6.46733221614262	6.47406550942883	6.66952345847207	7.18235023001584	6.43838509685033	7.03139153995888	7.07291015864696	7.33489993752927	6.87655086816994	6.60179900837343	7.08646638820206	7.17411234053512	7.12717525518347	7.19746907587704	7.09343968331376	7.59511460824462	7.57903726350227	6.93731907059685	6.97448126231447	7.74261689171584	7.07871410756731	7.55156473523793	7.66036060274878	6.80171785301084	6.68979229660442	7.31889184048987	6.76387565275427	6.93213011055974	6.86755679296608	6.40156398725902	6.1553147495244	6.7980749501236	6.70663121425225	6.24354723213364	6.1313586535565
UHMK1	5.89278886219861	4.51517868993853	5.9159081600879	6.0395896800624	5.28847420704391	6.21804790251697	7.19035143947595	3.52220743164496	4.56063319498779	4.5343340885208	4.20931089607353	3.56057822519777	5.62389125654673	3.23151044864548	4.54422521721956	4.87788168305314	4.52891579400876	3.42446917748984	4.4778216284632	5.69499525199701	5.59154699675245	6.36570935822612	4.50315290513727	4.51246860872616	4.49581681677674	4.69879772889033	4.47451206375846	4.39710767873274	4.67871039033023	4.62201860431872	4.66073885489524	4.71903178921764	4.44689225539557	4.37081739530657	4.52031634222362	4.44083302261943	4.2640626374842	4.41722360922696	4.54591063777969	4.4783215627707	4.40330385182494	4.35061794626794	4.75410656819346	7.84541155897012	7.81347135887737	8.0846365096813	8.13329546704286	7.74884004421147	7.9905660367391
TXNDC2	4.54147540266571	4.61041468698191	4.66483969789429	4.85127255256714	4.50372950593601	4.72318145401456	4.81599021652898	4.81645938250947	4.62336155943218	4.43070654469603	4.84067853872312	4.63486754759782	4.38803879811112	4.94955140383532	4.73956009110861	4.23814290310964	4.49591885880769	4.32864976512056	4.54373864529817	5.22258843271886	5.10285622019315	4.50281577443844	4.20847498492134	4.56719526825669	4.89844911667231	4.79970514078352	4.60856483134181	4.74485537944133	5.03910655458946	4.41471610831687	4.78624156422591	4.73849019197826	4.53736024116479	4.92089395150148	4.82321468780548	4.25096189558085	4.64700158790107	4.47859514617348	4.82849854137631	5.10020976863728	4.62879528643263	4.80076338898208	4.94507206021259	5.33869144840678	5.40160550426732	4.82795002529433	4.64269102717604	4.73451483552555	4.29485149298872
NAV3	4.2981457862068	3.85057504889745	4.14365061473642	4.3043542048548	4.38609095484316	4.11628050927796	4.3009029608474	5.59998007172737	4.7763935405143	3.94071916513016	4.40630386793203	4.3953027623414	4.13977910854361	3.9487105142617	3.87416279468728	4.21310212467875	4.0124417889027	4.15620753942756	4.08436605362279	4.16567192874429	4.33363883804677	3.87544692914268	4.06106994443988	4.65758843301416	4.1434219299796	3.95055483998646	3.89857824149397	4.06795484492826	3.91639341301877	4.14852428348268	4.05056096864684	4.15514985334347	4.47834509498007	4.71239800796542	4.28158804557311	5.2325993313084	4.57658833709985	4.5362291889963	4.24453653323588	4.5398682436874	4.20611721567516	4.15897053309504	4.47893116347419	3.764891899	4.16817817469189	4.42070628841665	5.41201961334471	4.72608074125854	4.13737493891971
C5orf22	3.69418726750824	4.58591988978921	4.42570852666514	4.65116684219707	4.81657320335273	4.65448198295497	5.26737485843655	3.33038985278902	5.67921307015025	4.59976299778634	4.78873560231808	3.35102229240767	5.24190959512344	2.8848847578525	4.37240566231738	4.6170017297274	3.87551013683447	3.92958717278119	4.40612428473121	4.09298911935144	4.30846751981567	3.21850672660954	3.9010059360651	4.55404625632984	4.06949700553192	3.97918559643924	3.73584216527879	3.85553463926635	3.71227641362157	3.37927341482069	3.68366883664714	4.03521718380757	4.1480033517043	3.94135660511753	4.04182587684098	3.93895198342223	3.82771049615001	4.5560056060472	3.92584782803022	3.73291270410434	4.21758972194748	3.9444589725927	4.13469492205437	6.49825443122374	5.9804758027319	6.33232405816614	6.03758461165512	6.15846830294448	6.10958172417061
PCDHGB7	2.7871447175545	2.60967113017958	2.78002806697209	3.11123052936837	2.65539138321925	2.71550325600041	2.96632291950737	3.49629358637763	2.88590015670549	2.84565495968623	3.02318541878287	2.86420128926016	2.76490941143677	2.76066862548496	2.91511070263811	2.71347585597489	2.79182818069156	2.7710853730005	2.91234397023027	2.97470611870314	2.70187556181821	2.66444782063427	2.79612950019389	2.64896290312292	2.71966236566996	2.84242937572621	2.78521019701306	2.807717938	2.7282830325573	2.74966409786325	2.86663220447124	2.82686517196458	2.64896290312292	2.68929600604833	2.73750802841582	2.74040318581264	2.70999856763857	2.76967878629637	2.85356807999347	2.79737719747547	2.68541471494272	2.74439925257556	2.72613821126036	3.05828647094777	3.10493457738598	2.963067961	3.35912439979112	4.21904860958865	3.07980027000708
ERC1	4.30965739271402	4.66247866455622	4.07717634800173	4.53547719664634	4.72142932900814	5.56317902255898	3.24163475902635	3.62895535486647	4.37358424098971	4.24761653335065	3.99449769813785	3.60850602468342	4.65372357421967	5.08078989671901	4.81107962488076	4.38139425826366	3.61566058805911	4.90673016468457	4.04627855610017	5.09016856898836	4.86863623727846	4.15582943005496	3.94631230865333	4.06459883979429	4.25044082639411	4.28402644928832	4.17878918767535	4.25733581156187	4.12706794438567	4.17878918767535	4.2085334838245	4.2006991483603	4.19170525425147	4.35056478856553	4.23368112319516	4.25330584479826	4.14698140071105	4.26025087731788	4.15130780178951	4.123319783	4.15762685743125	4.07219140805105	3.9327348470734	5.70942199776971	5.85080191697729	5.92296018888873	5.35010742007204	5.45167274597702	6.34924120321182
FLCN	9.18982543415373	9.44255695990388	9.89296246859475	10.2740086399685	10.0391496488728	9.50128540507467	10.0801973229453	8.99904552227554	9.47108178888728	9.61138080068551	9.36094102064931	9.80359551488592	9.51848676728246	9.64138666070557	9.49036857976865	9.1901087990515	9.69402318861808	8.47684168353723	8.92966135842658	9.95734023388743	9.81986374193189	10.2865717211609	9.58478258649088	9.2434563047205	9.72345842811025	9.90420942836004	9.88711776263287	9.39360649776199	9.48411517722688	9.6177387654552	9.59257167531895	9.47865767812983	9.8706434782747	10.5206918368211	10.0846893135248	10.4935203976179	10.1444059783004	9.90584943680405	9.76468028768365	9.53319366657937	9.25974699184566	10.2198454154442	9.07777835191586	8.99452699520004	9.31191238804318	9.36121157458767	9.44859244212453	9.2630060805517	9.48234294072386
LRRC7	3.71057698998773	3.13495058658063	3.3998742314074	3.66888265732794	3.84410707539799	3.49543356405556	3.55908167752047	3.50829176879594	3.45696493937456	3.4792645807844	3.45593572515564	3.44598107597594	3.43533888938441	3.73226300774403	3.52471317452458	3.97772920435627	3.55308211170776	3.34936742632303	3.51443637292676	3.35821894752555	3.67250861528076	3.18312422718228	3.35328093947223	3.13019948122221	3.48566484852793	3.42555638536032	3.49829404064784	3.67533298537673	3.67207033079247	3.5615292144587	3.51091813486997	3.40814536511534	3.65069739431666	3.95467229466523	3.68792649221213	3.53330300405668	3.51141178130576	3.44913671157829	3.64495716140747	3.61452186196402	3.43460345463459	3.3986760199743	3.47501788899788	4.12105238476923	3.7723502285288	3.86746595580599	3.90856945602027	4.1114640886798	3.75503946694033
SH2D3C	6.14422326845538	5.66315021293226	6.1075468654611	6.17991336970956	5.61415220839334	5.99439622657709	5.59151984988562	7.06754510131243	5.74048646698257	6.40520125829068	6.24946277948873	5.55530074672884	6.08228543123262	5.92545070752408	6.14520319667857	6.26233728362436	6.40904448898067	5.85283085597889	6.37279192486017	5.66842589154526	5.64409339740479	5.66778694647616	5.79688525924958	6.20700355964716	5.98423023240792	5.66920797	5.69640198181208	5.82536649536757	6.1288844191308	5.78922682911503	5.94339052693016	5.78505447779808	5.4609687817505	5.51736925245322	5.85240934142274	5.2070479569938	5.45163640315472	5.34375065667701	5.84333106913076	5.40740150359575	5.95334240556589	5.78035351117759	6.15257287649661	6.53559175972759	6.46165424448087	5.94838918743212	6.41258390598735	6.59608111617301	6.28986354478061
PPP1R3B	3.68126164042843	4.12288330266802	4.22481805899432	3.75115844594718	3.78295709468845	3.93761754469141	3.62966748102544	3.63790042297465	3.76443099432535	3.39317840260949	3.78918370275745	3.79762108157123	3.90266993432298	4.12430485202864	3.51040630423125	3.55025722978559	3.76426142266249	3.81332943972341	3.95365553747793	3.97178544236705	3.99946524296087	3.47423999658487	3.86694303253708	4.00460764288211	4.02464273779748	3.92941263475034	3.68126452137344	3.52381662626548	3.81791649517682	3.64126178069066	4.13685024105168	3.97311698467415	4.12642799870612	4.20196205122172	4.26158350074636	4.02277574538145	4.12386762904887	3.95691839729576	3.43343926458486	3.74485647740905	3.65470124825576	3.69340177072158	3.67007245941896	3.66338869851533	3.34762056598557	3.80369731546109	3.63357527578709	3.31698876026187	3.41530353767654
SLC9A7	5.08072986646675	5.66022308040647	5.55477467486986	5.40138935927936	5.75684946140556	5.37119094926256	5.64769157050393	6.1235644620438	6.07182818587065	5.72034416456692	6.45141593859696	5.67924428544454	5.4768160695024	5.48576910666472	5.88481985118715	6.12846524825295	5.79202939797004	5.909966658	5.85902255132213	5.49415239124941	5.87081368755428	5.41655483230146	5.61579584445979	5.60046673114086	5.34830951585582	5.4934467070005	5.70542594039888	5.4309151637761	5.45708983875798	5.69525584221429	5.80709994092121	5.52003261456838	5.63663379972831	5.47017578066322	5.79405307541554	5.33095308171133	5.70097681319014	5.20496890870112	5.45631017154742	5.39716897118136	5.69095836865153	5.48239459865409	5.21070755709582	5.47580092142107	5.54938364260142	5.13199838444744	6.45019792614319	5.33018737035776	6.24603211187885
IGSF3	4.94378206039878	5.33026707866506	4.93434914546483	5.66776357146008	5.58137347479715	5.55795834768653	5.69782913635388	5.03384545009118	4.85323411765122	5.20558459493174	5.25537718224125	6.08637509206871	5.61622743953291	5.34410752204392	5.67593749483152	5.73791373494266	5.68987104010744	4.97770289021174	5.47872228543178	5.43092080914804	5.36060771734562	5.89681751370217	5.4545014545647	5.23854833705196	5.57952698627777	5.30947847902493	5.41033149004416	5.64180892829199	5.60879463957515	5.69721312971343	5.65606655257312	5.42847829359125	5.2009604966244	6.00570636028917	5.49445665671539	5.61695203515339	5.31497532610492	5.24772459716927	5.58913492747562	5.46861815481578	5.4377695606756	5.54983899061492	5.74062987959063	6.18936438758322	5.74655921765937	7.14915827071822	6.47088524475325	5.63233705167488	6.8203120466078
RFX6	6.37505554146907	4.78516108028205	6.2877217838544	4.85321776840177	7.61978035297673	5.376566963	5.69816456328927	3.48783829517966	4.67366404409164	4.22133839404046	4.06997409033472	4.80087042455821	4.31958097223553	4.54557081989011	4.58168935181081	5.35229336452005	3.69755648821888	5.15602456372708	4.65374754741098	4.67187536167935	5.85525265071437	5.39230522612261	5.25146640578667	5.61418074561219	4.8612306105904	5.75357562417622	4.92644489700232	4.88289259638123	4.42680241285057	5.4109776581824	5.32588020580381	5.90007700015081	4.70948254553484	5.80131493295174	4.73406889940744	7.25913827948632	6.76654081954222	5.49347762379633	6.0747467637745	4.92029367364982	4.49503669232658	4.87784301185567	6.18248587013014	5.28720673081129	4.90849081868919	5.55229284251383	3.96906806508308	4.77859891668449	4.41010609578449
DIRC1	3.50436668596937	3.30009772948688	3.25918026266974	3.52492912328603	3.34525582744994	3.53631277393541	3.42221601686972	3.13746225916142	3.32092041737541	3.27930278404509	3.24035767308493	3.44051546317299	3.57533979116692	3.35330510021386	3.37524144917904	3.24158098287967	3.23921891169932	3.4143701887153	3.31773664134373	3.56513585503883	3.76449043524006	3.25745890990241	3.50551926314396	3.08140040949324	3.47752375185678	3.40163290562756	3.35928779262345	3.32030343215206	3.2436766143199	3.50551926314396	3.80520173514713	3.49989987094259	3.39332232904351	3.71582453208864	3.31073856812441	3.32300752831724	3.40079548430492	3.48428214772937	3.23202926422779	3.40409260019527	3.41484258140309	3.37762529059489	3.2871791763988	3.25852147512301	3.45031862611311	3.38256773648479	3.48631390893397	3.18280401568746	3.48918954735247
DNAJB7	4.08394248229137	3.62320513951887	3.76662840948325	3.67320248631259	3.45754576315535	4.11393423974335	4.07247015545366	3.5512095740397	4.60646668231355	4.13233600546697	3.7498611625666	3.57504183025975	3.26281292707334	3.62454805403165	3.77064180542715	3.73658293545076	3.7261465712372	3.84375262943503	3.47763064840165	3.46117035337364	3.71936293449838	4.02174891378925	3.64068038180815	3.80688516246534	3.6756364129857	4.03099885450885	3.49497893947336	3.71624182380293	3.56356532083989	3.66411129862413	3.44114995972651	3.67498979724381	3.47235213721522	3.21864133099335	3.19331093096985	3.31439111367862	3.81882737168123	3.81728087576978	4.02715556681899	3.75010486068483	3.8297359454517	3.78799480196665	3.85000422272718	4.88632743688627	4.55299425186223	4.71568103132885	4.22594281609569	4.86478254860508	4.11664022072482
UCN3	4.74445369233641	4.36097723038234	4.95141397475962	4.90516966417401	4.51254261028645	4.83339475987816	4.63187209428315	3.89007306171461	4.41355014079451	4.23367312098308	4.7663728567978	5.01880111535585	4.42292347847758	4.97150203813247	4.77172530613351	4.59255910731709	4.80901065164374	5.11654064000635	4.55192111070827	4.50904746742158	4.79901329829455	4.42454493650767	4.54251455788533	4.64679929753732	4.65439354611953	4.68861613136602	4.55711888208189	4.73737012641513	5.13305681251161	4.59656128011757	4.43150453766354	4.73365921267214	4.68140361108146	4.39342092080421	4.92248004283349	4.38782881569775	4.93250191182547	4.77182003300741	4.53574295522997	4.36835809906848	4.9339902232781	4.69102488	4.57961511715117	6.10805779438512	5.04239591291189	5.41104508392167	4.98274336051081	4.28461891999398	5.34820745923032
DIP2A	4.61589878254833	5.87316323712344	5.43977777339151	5.04830349759117	6.00971403713154	6.43795320666693	5.55603340294623	5.05566174918059	6.65943895228767	5.65454328135498	5.8151514248792	5.51403257669359	5.55680587435995	5.04895469362936	5.43769236421658	5.27601647010342	4.69668927402318	4.76403138091986	5.38193996494695	4.69358620626225	6.02189430310902	5.68039602771323	5.37958052455366	4.85312823259634	5.24196066371513	5.31905752347915	5.37669883629479	5.11682987978063	5.08616684489196	5.41265352031467	5.18761615925852	5.18865848809181	5.03786347003828	5.27442154601937	5.0416425724773	5.23547875204221	5.02588763253081	5.14255977835186	5.38598016697036	5.14345643776819	5.30526647898829	5.49261848258883	5.2265476317784	7.34381335960806	7.51965974356002	7.27876253038662	7.85233472753027	7.37338500601524	7.57598323874863
USP28	4.62329461674148	4.13110245581197	4.2437958653615	3.67607330089048	5.53601262453656	3.80571852116111	4.33332481123769	4.6091831627013	4.46496480497239	4.77828475117638	4.29224502362285	5.04931048164402	5.33570976810457	4.17357733027715	4.48632769965555	6.08080658534131	4.45741979389507	4.06760593092918	4.89451856998102	4.41836238038344	4.23189748074939	4.16271522420675	4.21518288824922	4.358543316	4.23361266248051	4.24968925649922	3.86824344885739	3.94631103153757	3.94473530319463	4.03268531722971	3.80031359174726	3.72788793409332	4.31245075549578	3.84419334548514	3.98500237383984	4.70201121702701	4.39003705844713	3.81515382133438	4.25015048290601	3.58903641848183	4.31765999153504	4.37770503667755	4.06587819288645	5.90950966282651	6.34392477805914	4.52555586619282	6.07640266417674	6.2581875709824	5.87077898516179
CASC5	4.94303496636245	5.03498245942222	5.55275190969442	4.39166136512125	5.25359500956264	4.46735103493778	4.90794875551453	5.63351047338255	4.85450492902349	5.31951304760603	5.29809665964136	5.22855691560813	6.039243669	5.43203003727109	6.32507199402823	5.38972781386983	5.74090875203721	4.61147450830645	5.77229105861629	6.61122163922263	5.63269596316338	5.0686239732453	5.49683205696618	4.76596275229766	5.7006161873436	5.48889488705968	5.18398238570428	4.94805583432477	4.89190667350419	4.83021806369864	4.39736422394754	4.77620084837073	4.79695512036373	4.36186187653608	4.54002902892569	4.64987631050063	5.00754359389684	4.35353096525348	5.19028798978357	4.49006078741531	5.02720195239304	5.45175851293742	4.91671320049287	7.0222189597494	6.51363963013488	5.63912608881517	6.53548325326842	7.06259877845727	6.37487204448557
SENP8	4.91873688936409	4.48091141188269	5.03070685733069	5.23142887151066	4.62845822400106	4.79043249019202	5.20577496069566	4.37520247431997	5.61248376645568	5.12257912360367	4.58538493236596	5.48606258639573	4.52698930120971	4.11388483626151	4.80372589474041	4.8415740056767	4.67833739664943	4.03178503586051	4.77459539355443	4.10928528344267	5.22123984834138	4.25935678123365	4.71867323864423	6.41019526964377	4.82567604382218	5.68260639676415	4.52863520324984	4.72090526452716	4.44599868062718	4.64044459881924	4.25228203821864	4.85529274369778	5.27777178144562	4.67576843418262	4.77308531515987	4.87049059320178	4.5377677249936	5.21750063698731	5.17472934892545	4.21916628786651	5.83067332169251	5.36440366723084	6.04733821041057	5.4274307743408	4.46857584342564	6.27658034398626	5.19665458337197	4.78645629199401	5.22436430073786
GRHL1	5.27793861757727	5.04778825493342	5.24666602094758	4.80750483523351	4.75667984416257	5.1209808680364	5.03583124760726	5.28295998791625	4.98877861745122	5.31607305610471	5.40287921107867	5.40583101465588	5.26112655421814	5.09612073425241	5.51036230954326	5.15420187531089	5.60027446678875	5.2163824988001	5.44471772252781	5.20656444764816	5.02162624360158	5.07229152888196	5.17354433369108	5.00199409959465	5.23350299569764	4.98032798847215	5.32984844298838	5.2444604765376	5.37132144721975	5.02077426036765	5.17127513885983	5.39735855572331	5.31504093967536	5.08513166927786	5.24602519155339	5.21595992654467	5.10787732634374	5.15151300304545	4.97255812214662	5.43040286625408	5.18522867299375	5.08581198015429	5.12416987668833	5.47588791436461	5.07999442701493	5.44727457598952	5.59209754410119	5.12428624565404	5.63659882687856
CASKIN1	7.87152256418592	8.61403862252497	8.60385434032746	8.41101002903896	8.55131155107956	8.81393069899333	8.73232405064797	7.5879284694834	8.39474230945753	8.31967347667791	8.2349106978682	9.27549067121063	8.70863591039944	9.47141756253837	9.12647750992869	8.57299258194942	8.23343805491202	9.208912826	8.84260555806463	8.20954560792705	9.24083861425836	8.8431449278488	9.08185928229755	9.15272559767786	9.16421381074363	9.1799615907657	9.20452436839089	9.1465420465458	9.31090476888257	9.00673949127223	8.85779213739935	9.19533780079996	8.16610981905805	8.53779728215838	8.85890162623883	8.01305083007413	8.30357679155108	8.83930761823988	9.11365244640687	9.08620586798635	9.17133020268818	9.2798208074432	8.85868843034419	7.87596586981681	7.96897845262053	8.29746459577968	7.94100889161764	7.74453103586127	7.87062204945346
CACNA2D4	4.81260946862999	4.52129279942836	4.94532156046492	4.87035652517783	4.6692730714969	4.31235118604429	4.91386664572857	4.56344146793115	4.96723189703257	4.89336886479873	4.62408963596519	4.9542633783429	4.51718747770918	4.46702471803674	4.40532565053931	4.79487259190134	4.32433170199657	4.72339832490659	4.75780414437055	4.4222108007702	5.00433441362327	4.96579837581942	4.8092207302249	4.89110558784747	4.84839705406741	4.99321404336598	4.82903457367737	5.04728082559309	4.8796532677401	5.06778302032917	4.88951631950937	5.26350634588257	4.71718789224655	4.63010467085673	5.07111985066454	4.35832440794392	4.82536306531976	4.82850632512333	4.74044077851145	4.81796306288722	4.76685049260787	5.03126150728479	4.75901812235199	4.14887747440782	4.57371323317776	5.09818535277753	4.25117678685254	4.18833420416087	3.88166782783673
ARL11	3.25476838741091	3.10757066794753	3.0271926428639	3.22194645899857	3.22718987898047	2.75809976352604	3.11368951688054	3.51325459620611	2.81168650050979	3.33691557784632	2.89155774210366	2.38650763495299	3.62170543085798	2.7923937773134	2.78472711673678	3.10333249337717	3.44926257062472	2.57710815651066	2.91669636680343	3.4556069340499	2.76844014389346	3.22326875615001	2.8877466116623	2.88411308634908	2.58135367198198	2.837285037	2.89850305077053	2.97032880573177	2.82908748257242	2.89420996261487	2.82908748257242	2.71957815652451	2.77173744432474	2.58135367198198	2.81646273820647	2.80217585898723	2.68807878531186	2.78986949281217	3.11612959650734	2.99832875361991	2.94520794543802	2.90614777638558	3.13420508497232	3.21653093442391	3.43749999503584	2.98460565010832	3.13120740378246	3.06341565558373	3.54270072453485
SLC2A13	6.44217562229185	6.74816545486624	6.84476993415012	7.5405449072966	6.42036783664931	6.3404939189547	7.70779774539244	5.46662554824729	7.64489452826258	6.79048533123959	6.27523681208705	4.5402907697295	7.39905027293465	6.10161105502622	6.64567097345819	7.49075961156425	7.03017041767961	6.33779169575795	7.25962188931787	7.4961666968476	5.97146364697875	8.24645849521058	7.14531741283486	6.16811791074276	7.12746809575642	7.2480089159897	7.12271740883554	6.2552092434285	6.71917175120634	5.57175207872666	4.88906760054668	6.39961203617226	6.57563381606341	4.48721117175735	7.24416443444339	5.99743946919617	6.25731970271339	7.15923093869996	7.2221415764526	5.87442467383383	7.45995932702918	7.30055849077146	7.12458753418554	9.5371732790026	9.92232090013929	9.48653603875653	9.27036901620704	8.05585741235479	9.92385938188737
NIPA1	4.276300663	3.95968397780745	4.62184902641501	5.06413232537958	4.67243157968654	3.80860793291213	4.9666536385045	5.72705356263698	5.84724278363397	5.75057252212467	5.79438171456225	4.88438081089418	5.60203368914659	4.73244161645446	5.47041955213405	5.48195391650681	6.32847477299075	5.07937798404696	6.3480560790814	4.88682598669284	5.14517137150858	5.13096795969739	4.81925052759342	4.73987278379964	4.85858122649397	4.95894400326229	4.68433043921546	4.86049448602161	4.62398917718969	4.77698986845862	4.62892550691291	4.87727530388811	4.65316788675987	4.93085933573755	4.99085894427624	4.6316557312624	4.81624247513355	4.89761081979381	4.89926126894678	4.64414072583312	4.92995676982223	4.88695873986477	5.16599202352687	7.90050168390622	7.42477736140215	7.15783260408839	7.91290858625131	6.90152490896797	8.16313560018849
CARD16	9.1795181021617	9.09374225104516	8.79433660778957	8.81148975595133	8.59296253072875	9.05803062194168	9.01099039298247	9.61800821631014	9.18012573165865	10.472469756112	10.2327179617889	9.0648773223632	9.86212361946659	10.1183774581311	9.79965809394343	9.76679251647707	10.485038890731	10.08479	10.0951935113848	10.378160805238	9.50435622461149	9.93631507994083	8.80806402980236	10.0058586678174	9.51967471983157	9.03780284514338	8.53723543650582	9.05754165252059	9.19532786744176	8.74587066493213	8.49602242998376	8.86913629267644	9.8830257298518	8.73085160430573	8.98603850842925	9.18650173718099	9.10600939344763	9.1491384651995	9.32362270314906	8.60049245847656	9.56412965683677	9.08354751270946	9.70884076127808	9.93819413989975	9.7267941442366	8.79488320583746	9.20849479344803	8.36370737811002	10.0387375318142
DUSP19	3.53842626806073	3.57227608973364	3.47571118673425	3.39946590730678	3.47107190294043	3.06840686689119	3.22139650972665	3.69083521569872	3.66093255192211	3.96157728900873	3.26547127521442	3.41846091804988	3.32411835126567	3.02254764075606	3.55279298113537	3.72864161194681	3.44133089215122	2.97781056885388	3.20689011591532	3.36929486818215	3.86969561430459	3.74389506228244	3.30011394534663	3.23044848926721	3.4918680661467	3.7641379968024	3.57189357087919	3.43172546496348	3.39177590548787	3.19047383190596	3.41494215029137	3.75738128744551	3.43744599018445	3.39023955634517	3.06499784897629	3.77950059187638	3.31921343632256	3.7291909837477	3.92753509223572	3.3133342566102	3.47626793751214	3.61667536969454	3.67460577152876	3.04529152697958	3.15617757117192	3.42436461364499	3.1155001730126	3.64269470628405	2.93729801410784
CYB5D1	8.47042253130159	8.83149066675031	8.72101442857944	7.98453400174963	8.57243568765702	8.71559101979936	8.60469736698901	8.23929557312256	8.5272043391698	8.26266482986709	8.72449536851938	8.83854050185779	8.37836173256457	8.50322237736519	8.47068490621783	8.45576233285647	7.96408366594832	8.3838417904743	8.23791065097944	7.46543864686058	8.42724396838066	7.2930762160873	8.47080094825151	8.43044337326843	8.47647372631562	8.48129087551113	8.33084982635209	8.52366806530194	8.5157475047318	8.15818640075157	8.53067430168978	8.50531957956411	8.65940883181218	8.65382864353868	8.29933540306703	8.71343497463438	8.98926657442451	8.46165688	8.31602967299223	8.52062582932468	8.22153352472692	8.34495240883471	8.21062611671498	6.99972443467061	7.30287498285869	7.40470639194634	7.60722671824105	7.48180227313303	7.59391445575687
NMNAT2	6.9163704168025	6.47031657056855	6.58248280947095	6.59884433861058	7.15453869124458	7.01705583782334	6.84302219630238	6.37861706546452	6.70197722999989	5.90805768500826	5.90862212100409	6.33337918050462	4.86455545192779	5.90671537083331	6.11069257909102	5.92125789825528	6.36518443739569	6.69703485766666	6.48060448380347	6.5202193530234	6.39750669868631	6.29539595819701	6.5747506975838	6.238709267	6.41813916322367	5.96371591932372	6.59312277421808	6.05687519789418	6.40576405886316	5.91267870719159	6.63405187121901	5.85242246340999	6.45135910765202	5.92855370951583	6.10172702846003	6.22750108428427	6.71451566280713	6.18325615738418	5.72410705275075	6.06342003313375	6.20318499835708	5.99017744009795	6.28956241064256	7.36735212488372	5.57257301858708	5.70432494528217	6.49416361512224	5.89282106235688	7.26515614623719
SLC4A1	3.32725187405898	3.15134700150718	3.32598524792993	2.94170013426651	3.59136511076891	3.74863930104586	2.93981899203604	3.11630801636425	3.16031893658793	3.11012670734407	2.84472226386103	3.07514989677141	3.21045043718176	3.34954218045783	3.10114754266213	3.33837967621554	2.87555795887023	2.99799125507694	3.01845102645368	3.04190529864463	3.29660559460103	3.04084833095019	2.93779595362817	3.01425575745979	3.10006457427378	3.08659970288429	3.08967913757959	3.0334405885013	3.33682614920697	3.23984280037274	3.02009192219465	3.13442123515138	3.23547411739349	3.13843109567888	3.1051846644441	3.01613859386961	3.0921728358438	3.25025807350712	3.11473389564353	3.14516156844993	3.02009192219465	3.09055617188725	3.24152855924341	3.56980870343939	3.55216908593188	3.7994841238277	3.60262172112194	3.47262670672705	3.83782080879261
CREG2	3.62420336922225	4.17729329581149	3.43418140163729	3.7103340508709	3.37751552029694	3.80170773657207	3.37568344240812	3.56507617277053	3.98268058227056	3.7337462797245	3.83643280658837	3.71824939471308	3.89702374694499	3.76559949570985	3.81585022683008	4.00174378434515	3.73089744656754	3.75803138338377	4.00482282624207	3.42195348073326	3.65184184686023	3.66036916226946	3.56794830284496	3.54087032353487	3.7338838437173	3.70205059010802	3.59815028868811	3.63256231289775	3.57534539619927	3.71144924989938	3.7387616629004	3.65671875113512	3.9679765401987	4.70641158643853	3.9271708698725	3.76570555324332	3.48129930185653	3.80939724438604	3.86069737440747	4.17022177496834	3.69537366994823	3.5718191227647	3.76229472064141	4.20134018342154	4.24040269717457	3.81392607705194	4.21028418393349	4.27615561105588	4.23810364859182
RXFP1	3.13733695705557	3.27874040322042	3.46885261859651	3.10333235447946	3.35155037271112	3.18538517485175	3.45830489464929	2.88672991748981	3.26084059595563	3.29292034846228	3.56308912317741	3.20986615162046	3.14625196669429	3.35526698878115	3.31969459095454	3.20479110426195	3.17119549175119	2.97240197534515	3.20323629282305	2.75454660053625	3.24662007630252	3.06750839530314	3.19630777978207	3.10566248333294	3.29237244882989	3.25586563068588	3.08366115652663	3.13498540291922	3.35811634016237	3.20847416927041	2.96645192472198	3.42237959362363	3.59338476810648	3.43830197550745	3.28094127849116	3.02411265523051	3.03634024215095	3.1739630673845	3.40211049413165	2.96778211890594	3.17613727615292	3.27932889614804	3.0580372817254	3.41074783170189	3.27123978557375	3.81326544173335	3.42543351547857	3.51553568471777	3.43633770792973
SPEF2	5.62776951521843	4.97074340580093	5.14779715287314	4.5492887265707	5.08191255255624	4.45672505555084	5.05777593376969	3.71250443809245	5.05468878415977	4.99737959942596	4.94993849477239	5.14911204992922	4.80148534670971	5.30192754365982	5.16625494089578	4.13561544296216	4.83250135444181	5.1714319510441	4.96342571783669	5.0267821585965	5.46853516411989	4.08704365388356	5.00264021773713	5.05989620281266	4.6291723393478	5.19041838385604	4.84386254059411	4.57826734718283	4.49458457138205	4.8121494402642	4.52687140185803	4.98412576514585	4.68375948021148	4.02625521820973	3.99070012396629	4.86441026237637	5.0673166363272	3.56618929176824	5.21297178250054	4.88037956050535	4.61513640715054	5.04247117147721	5.75439987474897	4.42003485639753	5.13457436484481	4.62878985258375	4.83793589867052	3.73016003547394	4.24109765299397
CEP170	5.05780128105241	5.10407214883857	4.55326313502677	5.3215767592148	5.00053471517274	5.31079396802065	4.77867225091974	6.50195955950531	4.7961413967634	5.45841660497415	5.82910638192765	4.75026400248746	5.77792248531197	4.38041237801118	4.5506920820902	5.47999566248266	5.76502949029251	4.45022158578477	5.08235295007984	5.53338678378918	5.11250487906764	5.40732703419995	4.93715090195521	5.08991996904838	4.92526946790283	4.87014970903838	5.04202171013551	5.09332858956544	5.11751611843956	4.98382807225013	4.93088451092262	4.76559626299888	5.12600102196119	4.97428227242924	5.14902035590749	5.0448704131613	4.50676703532153	4.95534104199227	4.87483080061524	4.78514879336897	4.68446263170241	4.70097906425881	4.97189450013177	6.82623922197551	6.99374371551586	6.45594183170987	6.86013576548578	7.70427674507159	6.78631053091753
DTD1	4.84754976909495	4.73762979167209	4.42235567753577	4.60693892292803	4.79724599143115	5.06057741582979	5.1470284815834	4.43107283439664	4.90484211522472	4.55638467002275	4.85717451217032	5.37264173613087	4.81516888648812	5.38257106946902	4.4292143699506	5.27279797567543	6.35980177024476	5.01325614891176	4.87568339560088	4.6889726567995	5.12082598826641	4.70021621208369	5.07611773633211	5.02738232598483	4.75552128542636	5.34397689609398	4.77404960569973	4.98886399247524	4.704302013	5.09540598920715	4.83709538720203	4.87640966470025	5.50734301470485	5.9958799537338	5.74653803381855	6.16313530213593	5.34738043384578	5.25766314177355	4.67508662086873	5.05316647904541	5.3998610284365	4.95578891860939	5.15800393679474	4.73227916693732	4.73899852239577	3.79138011213019	4.58311538532061	4.41971325532278	4.23718723211346
CASC4	6.662243235	6.69307536177094	6.53466550093426	6.28555133368543	6.44247169863579	6.96932641923526	6.53210894715097	7.70129890209591	6.570523031	5.81605901452556	5.69534991708441	6.36309428488615	6.58999903064648	6.85439989856182	6.58282343172012	6.44227875118044	6.6020260886962	6.61455744123148	5.64523766245163	6.31345709	5.97686171615313	7.29078857362202	6.9060208219623	5.41471532519252	6.79944912450484	6.73458864957147	6.92893016156132	7.5471275958403	6.67604992386447	7.24560480248207	7.51737280628897	6.97948361808898	6.18353039516703	6.3166157254549	5.69400464227717	5.95039955596889	6.09818958114955	5.4124534234832	6.6976224730187	7.62206907636961	6.27047218377447	6.74198487212324	6.09370125122037	6.12807132845262	6.14348175908302	6.36400644034362	5.9530964746805	5.97225309250013	6.14251183920024
FGF1	3.35143875875647	3.55016188735435	3.29517477676058	3.34862676716782	3.20006365170674	3.00937500041769	3.06352432851358	3.43409742508442	3.18063630670542	3.35635634791149	3.06924944074962	3.09384644285835	3.47391963339533	3.34880487506232	3.21799972043882	2.93159920729922	3.12958424470717	3.10647851886767	3.10108849097553	3.17994802535039	3.02633298511894	3.09461321243807	3.23796663782078	3.16988794305225	3.07446681847298	3.16082687094653	3.18865523360746	3.36963868471851	3.24569678462864	3.31487421835023	3.28033235337687	3.19295151022316	3.07650674135941	2.9726539355162	3.15949594564867	3.25688899568483	2.93557626396288	3.26179144450784	3.18722562911306	3.098047829	3.26270940980674	3.2019404387146	3.09271998212184	3.38424237656933	3.43157190448242	3.43050053034856	3.65490614488454	3.96960322425366	3.82741064822576
ARPP21	2.7753828814878	2.83471957079973	2.88441708884651	2.79248708917439	2.97292975553673	2.89312883196155	3.17936730902727	3.2248943241947	3.05897707728313	3.01228405219683	2.92505434727291	2.77461333833171	2.94862950067779	2.94019376392268	3.05897707728313	3.12127498737199	2.72492751546967	2.88825661799763	3.14547583316062	3.0456328714914	2.98254202787698	2.72439070648997	3.18428683258642	2.86035761975862	2.98600836426248	2.91030192515264	2.94920003108082	3.12773754597283	2.86739571450078	2.97857776039047	3.10450912636418	2.76907804255198	3.02921594974048	3.01024287049132	3.1521263488941	3.06949189806242	3.07809551772479	2.82599186638042	2.80441018047747	2.87110424903799	2.93258381125045	2.90874722807049	2.81124525325591	2.94275205351319	3.00439764257597	2.8911826700896	3.30387849937316	2.94683053918429	2.92332330274547
RHOXF1	5.02219241161349	5.37168809677825	5.35365146654858	5.15704833113254	5.26696052315844	5.25396676120447	5.4697211983302	4.91565644996636	5.88059254223196	5.24848575616206	5.0637896317002	5.34770440425923	5.46209031630996	5.04808328770525	4.89788613816352	5.16482096328319	5.87221425043321	4.95944864934514	5.73875435492574	5.26928651393467	5.32905567119372	4.90372796171969	5.50774360253298	5.43721617600397	5.71949348983683	5.34384744629397	5.8385113839631	6.2274217639814	5.92009832792988	5.65719871244964	5.23525146911574	5.54110099400806	5.24255709207128	5.22190332878189	5.39654970574415	5.48308539714344	5.41515502626774	5.06585017694098	5.13675428885417	6.01573321764608	5.48590967356748	5.67849698788719	5.30092086372907	4.90244906823668	5.31891363852472	5.34170224031022	4.63242353291997	4.39366374844738	4.31329498427805
ADAMTS17	6.01375647100023	5.84479863113849	5.97400316157912	5.7203669284963	5.60269089741825	6.02914101363533	5.77048360190267	5.81917754197416	6.20733671256003	5.59837381985243	6.36647016262465	6.1942124268757	6.06422453444102	5.70100877223881	5.74571853056656	5.87777645376796	5.50273760582092	5.65480758778748	5.13952712767937	5.80985645895567	5.77133697770056	5.75421397910566	5.58043792389048	5.75859772448591	6.15087736619418	6.09732095523888	5.66960844650798	6.28322919418148	6.43532196750425	6.11382985783941	6.26443955319783	5.9895871174313	5.74982437990284	5.95451121954648	6.3044679378581	5.59859918878874	5.65381072211243	6.00547132404064	5.97198338680499	5.99737971690892	5.90746857533281	5.8028324568217	5.95755649750055	6.59820017691629	5.54519090162516	6.29403119069468	6.04331925288485	5.89003504906344	5.24677666271554
SNHG7	4.7377767992014	4.6597255032242	4.66934066682444	4.96970433223565	5.47870472063933	4.86215383386874	4.66510461572783	5.46372912200943	4.85752368807134	4.80383155364705	4.00475692024276	4.93807776556064	4.39684752807269	4.83515180974894	4.87853584628865	4.64341446520537	4.8616663517981	5.04991100870909	4.94325329359799	4.84458393410427	4.8199371394522	4.80114573289003	4.88626097274675	4.5011082826024	4.61592017199339	4.76437665568098	4.90099506435833	4.95905315026815	4.82978347329655	4.70024465868095	4.77793466356416	4.52765895006331	4.55032941711224	4.70183480032321	4.74860821554997	4.73743263320191	5.04213944454023	4.9473154046755	4.51535187483911	4.8594650555984	4.83695224906283	4.54277445271477	4.76392198824095	5.36440788528265	6.10131551349261	5.32121447848032	5.5720921684867	5.56683363298071	5.94106634191227
DHH	4.22539510290899	4.96897793288809	4.69195408314747	4.25488538578489	4.11863693473006	4.67744215343623	4.65249817916483	4.87777718699148	4.71571351785602	4.51493318190939	4.90776205473686	4.47179165260046	4.77444591112884	4.6547546126263	4.57582520377599	4.42144960122376	4.53907983608871	4.86002845452233	4.78729103702728	4.46884350435712	4.57005211348455	4.51522711668948	4.2367071412747	4.80591596230188	4.51147054179909	4.4293714841501	4.61577593703369	4.82139861765692	5.02393225053608	5.10156306588483	4.92484256014036	4.6842875353802	4.61604133409339	4.97302300340506	4.77488364971114	4.83177868823133	4.75502498841103	4.66200375406241	4.5576417987987	4.43653111368201	4.58606886943288	4.594806089	4.75502498841103	4.4241140119051	3.96919473648311	4.35488018549448	4.66615613035389	4.49417622520371	4.53825824174317
ABRA	4.99234311560467	5.01347015106377	4.96708950119098	4.89107654535494	5.1048781103995	4.81396639550556	4.75841691477864	5.83708771154172	4.52756648761134	5.03297559831197	4.90307710487586	4.84352004233918	4.99791379550329	4.97794244417956	5.40656007535087	4.81726201134711	4.66983463340742	4.53939561056768	4.76651477132931	5.3849146963965	5.27992492734415	4.67238802976935	5.81727913506486	5.10862383551342	5.40939963812296	5.57228063643121	5.04648229872003	5.40394144799449	5.16921649486077	5.1396368162712	5.44301095359414	5.17311484054604	4.84040061134086	4.77451173597704	5.35889830339953	5.0504717548433	5.00000838280237	4.85892808763166	5.59069591190484	5.24043870530839	4.86691796687536	5.52213362007779	5.2791673903807	4.53934810295665	3.92400929506838	4.5906795550041	4.23668597683439	4.16294220065354	4.28435107736742
KLHDC1	5.99538747205534	5.66823270541092	5.16993498039177	4.99037937024195	6.02091072141195	4.91067843212478	5.60311698437588	6.11092803258722	4.53033922260658	5.07292444330088	5.68332687295632	4.10232597159713	5.10132528801033	4.35126790788028	4.88154321944585	5.70031947856191	5.79492967142642	4.52931956060579	4.54618008564134	4.53135007923604	5.06494501579555	6.38993502876246	5.3804020137335	4.83012836305953	5.46722078198511	5.94020776544588	5.25552834017971	4.81939578078148	4.70230336062722	4.41247026495419	5.01366111992653	5.43142946630898	5.22026201629935	5.63750187094074	4.16820120723539	6.40947168208837	5.59095609832842	5.01268288521376	5.77470497681801	5.41032304614667	5.05584071077076	5.47658926058049	5.46502369131984	3.42564756139067	3.76643373580146	3.66223686412379	3.50270760714537	5.33747868451194	4.02148612500522
RICTOR	3.57527117435785	3.79922210929399	4.01854932807442	4.31155571238294	4.00516143252163	3.87395727193118	4.23340794891856	5.10738774840818	3.76830585494705	4.21768532529403	3.969967495	4.3379854705375	3.86776845271546	4.09577234830765	3.89762870995329	4.21021578642056	4.03281423817545	4.00096727451201	3.93422865495528	4.22743788616612	4.04309380325452	3.96085529392679	3.97086970080998	3.96090656004853	4.19129723923834	4.3956514258035	4.03754951185827	3.73213603401064	3.75013019571887	3.6987669110649	4.07410144876214	4.00034819419718	4.83352349816584	5.42649201178864	4.19379203004295	4.50077005369175	4.16116371010909	4.20458362608105	3.8874341697298	4.15148331858881	4.48520942045254	3.84883041583249	4.03099915443777	3.51161236084028	4.12696424689179	3.83314631542464	3.55478911246482	3.98321359018211	3.95531849254549
PCDHGA4	3.70292710033502	3.27302723376065	3.43278521885124	4.21601503564587	4.0124978578329	4.15878959846999	3.95132233941172	3.75020860940687	3.59447649573832	3.3673795809046	3.74903450395704	3.68304823618182	3.18870488153161	3.27388147897305	3.58917760626291	3.3977059282344	3.31375481941346	3.3535844841588	3.22326134838688	3.29748176926207	3.41755524706447	3.3981619538741	3.85324568412604	3.10550060718553	3.49300287516774	3.86501924560792	3.65220271616854	3.86352771385272	3.35297273876964	3.38561882951197	3.16589293300576	3.2132680112721	3.59534976934899	3.28632008062124	3.3217584471898	3.2793768353675	3.39179268331039	3.50317257195887	3.49344418312878	3.79128782945815	3.61806509367101	3.58574352029801	3.5448685962619	4.29749658977339	3.41131275968822	3.58943267654608	3.44741799162014	3.8169559052286	4.03525713482219
NETO1	3.52297863631273	3.82061009667262	3.95808163503995	3.81122561217047	3.38785374054707	3.41662253589131	3.76368993372645	3.78317228208167	3.885389948	3.94765419827038	3.50373408107448	3.46265427716573	3.56551648749132	3.54632616577097	3.84209908519034	3.39968499106857	3.57710994489585	3.78995355772437	3.68391451479225	4.05374330291134	3.65828917758198	3.36569309076914	3.16384916898901	3.82104731160939	3.13906873148107	3.68832071252264	3.16252976936248	3.72447633908592	3.56739921922348	3.75698137960391	3.46753438035711	3.31820965984516	3.44676032205218	3.55289601532324	3.54063597609703	3.80715377410961	3.56454082888091	3.63695585501179	3.67206448608492	3.5108994510875	3.47601411728262	3.61512924194862	3.47601411728262	3.60735367898109	3.45130965643857	3.7897773551519	3.4407544594264	3.57750689515446	3.74932812053434
WWP2	5.53550875976941	4.93398383262063	5.3403223672528	4.38268085274731	5.72265250478042	4.88860439412226	6.58253162029023	4.7494866391213	6.82979199439244	5.87280338175397	3.84881678978417	6.79911848076369	5.06390026919704	5.412849649	5.08300914355863	5.4862303016708	3.79692672421746	5.2836376110739	5.66755126552407	3.81082157944382	5.68031687639451	5.85520078	5.73751165763698	4.46631816276598	5.27391912246948	5.36954274833865	5.18979005347953	5.43706611554596	5.43748638885909	5.76915398632308	5.11486938536979	5.88656722993835	3.69844774889536	3.98306517659826	4.85366788595735	5.32815809178116	5.36648554616399	4.62502285056968	5.61917937276889	5.15962522260825	4.8105702477053	5.66714367786865	4.81176647310823	7.69839818891831	7.28088772311746	8.06557888134144	7.05801040747841	7.18848155928554	7.56646016877704
ST7L	5.34392033485793	5.77123243076226	5.83297688925404	4.89806311704426	5.42438987303037	4.74783389595932	5.84385959868909	5.78529044771524	4.95770491104989	5.52511886767065	5.51605467887228	5.84385959868909	5.81609637672958	4.65594887863407	5.25879557328486	5.18687876498173	5.72424687738551	5.43055105883323	5.24255675228713	5.28608759002731	6.45115551244963	5.54162762532538	5.49884527763938	6.02165287748921	5.17686340375062	5.06476046381482	5.48958149074929	5.41346311525531	5.19769302604602	5.01109569507924	5.55092059685127	5.33131207548539	5.73357841779033	5.77402725487421	5.03247619177236	5.45487303443063	6.37008261867762	5.73707486981622	5.60831513903195	5.60306414362617	5.43266791077212	5.32094232822191	5.63955493973929	4.98780735356833	4.18897377625963	4.91434479913858	4.10531330694734	3.8457360683855	4.73075537715383
C2orf15	4.32583275221989	4.22083134954623	4.07767858497909	4.25330799757451	4.19645385049929	3.97706207708424	4.59037799595687	3.68518312450067	4.3123913506578	4.10974762076918	4.0163905316335	4.1497132247088	4.12327642615789	4.12969448097851	4.38702278258234	4.23808257771941	4.01960650233845	3.92830299469941	4.09326832358817	3.67537347446366	4.36835267172831	4.14194000214637	4.31577345601303	4.21672069664476	4.10227238542052	4.40290421104133	4.29650093281536	4.04208702078287	4.1257032021434	4.07025635803447	3.91254694658833	3.92105401220052	3.98789245111588	3.91254694658833	4.09002803274527	4.05651552763298	4.09900103822392	4.27945163631805	4.46269298954526	4.05715338661159	4.59743850094813	4.18301087527875	4.5947356589974	4.28742340833103	4.31869803454591	3.8622781889199	3.7902763157611	3.9163946135359	4.14213515273798
KCNH8	3.91435375446259	4.65340430040413	4.66326166996512	4.24431211592233	5.58455377149703	4.60263216463006	4.39084119575863	4.78952375589975	4.4751974829303	5.24952929198971	3.76229960511794	4.65045137644509	4.58956717826642	3.87379454954602	4.0833285867835	4.44556989659825	4.74087742277083	4.40320766808584	4.2528985429766	3.97406283516481	5.00081542592925	4.60062488241708	4.85253773076051	3.74174357273286	4.02035771964919	4.60037536287543	4.89573948845835	4.07363856994808	4.13784472543538	4.46214357229101	4.51746629224072	4.42251441274597	5.23940780007904	5.14299436232565	4.00948631335169	5.82313368700021	5.51734371928469	4.67659019125853	4.50197575099183	4.27939489107044	3.86261902212789	4.5779273731243	4.2722820340994	3.47130139599405	3.78806248295527	3.83208619873955	3.61168824390021	3.44939149683722	3.29138510149105
MCF2L	3.8467997744765	4.07563259073841	3.96833305662339	4.32643818014611	3.68848385032613	4.18197885276534	4.07111271498116	3.65818999185064	3.79587099044302	3.6818911274739	3.96407599887173	4.01762108418125	4.05601924025303	4.19283457275918	4.01131642174194	3.97419077996844	3.87885466207423	4.23424102984416	4.25001753441734	3.94437504238448	4.0244736553441	4.18223424653349	4.09335806303896	3.95349561490924	4.09236967865923	3.90956790107989	4.01296052347142	4.10110156132743	4.13380133246132	3.91626156552193	4.02540880064623	4.22056365200129	3.96028188629405	4.04863496808441	4.06051721777731	3.96393423487764	4.24350767118396	4.01296052347142	3.83705579941402	4.08710666165999	3.87795864160839	3.86181214512134	3.67958591536381	4.43699905951114	4.6727304650473	4.16923171017844	4.41571244495823	4.57275304822705	4.12336877089105
SLCO6A1	2.7209898844289	2.95933662616475	3.1400338565323	3.19047016298109	3.72227677956129	3.41553125830578	3.09114637915246	3.47232064618526	3.27516122869119	3.06263639529182	3.62541504233294	3.27690119631321	3.04552949479185	3.08513006564861	3.35656956560091	3.40707413581865	3.27927525850018	3.56363784840186	3.03533847257328	3.12602006325229	3.74812144248742	3.01320129078769	3.04286522861641	3.04225371636103	3.14293958772483	3.08992727908219	3.26694788041598	3.32518958615864	3.15182460004065	3.16078699767627	3.23578094286623	3.02528866728427	3.49612366386114	3.64539826346724	3.59898725906151	3.38984838543129	3.53022030868118	3.50936328270531	3.12235172807871	3.16831944918514	3.26823483193006	3.27924121138216	3.08459694460853	3.85851575190896	4.02012405743069	3.58603531173225	3.86695916321504	3.73562113490711	3.9632130427307
KLC3	4.84078035925341	4.99700469914202	4.78811863632589	5.23722001470715	4.92791044842139	5.77386215480993	5.16870379966976	3.83468182752479	4.39848320626269	4.38546966811911	4.29399798246899	4.72853033008948	4.66948489921494	5.42987044752981	4.8548374557351	4.27408036362219	4.23398493955049	5.02343963515702	4.6012429346842	4.97068086974253	5.26009391337431	4.75142251212375	4.99893199293961	4.67874392163643	4.75970952039863	4.90526091661153	4.83039577192512	4.89595238647672	4.58193867543841	5.21911495378456	5.09513777782626	4.78309581091864	5.3847478477172	6.64816411327092	5.22352560215465	5.43463178807497	5.24851410585998	5.0239889283015	4.68456061244307	4.8138663333913	4.95347329970533	4.67294730411571	4.75711915409274	4.44143753547881	4.03198538652929	4.21170334022384	3.96349077285653	4.15221798224124	4.45092672518691
CIB3	3.63944363854252	3.60149109686207	3.22784230338536	3.58548697121242	3.60459163594879	3.78076367693845	3.38190283339505	3.56887904724034	3.5376880057395	3.55519642203727	3.46008430583361	3.41032126076015	3.28801913446806	4.03886143398678	3.64857001548497	3.31459320086551	3.64040138760568	3.71794609572145	3.4509249628908	3.85294360225839	3.86208385962204	3.27037538406354	3.54052966453185	4.01219063475519	3.65112723740478	3.58793274990699	3.8531088186752	3.56733209061715	3.94643764771359	3.79018777927681	3.61624951893216	3.3797250351788	3.42775172661559	3.24528603692719	3.73065370594118	3.58219124228873	3.74384689988511	3.72125539403666	3.75595893599713	3.70873634441697	3.68011724828521	3.7983542210306	3.8195496073749	3.39454989302933	3.75403848201856	3.61651845468667	3.23655464959511	3.38254705566328	3.16900574929348
CADM2	3.97192824	4.06913376793243	4.04159387529528	3.82266515020664	3.9883023194987	4.1191462593087	4.19845983693304	4.23336120988243	4.87410159818233	3.86545906513823	3.69628599069095	4.04325271883888	4.39233790026659	4.43633491127229	4.02999548842347	4.1320365743885	3.9716636745957	4.06465160743802	4.40866949496769	4.18434325217898	4.1572417268112	4.12926926030471	3.89392047764695	4.13383370249226	4.1808907771238	4.28138736018986	4.14541638016522	4.26735940223611	4.54784027058715	4.3631072179408	3.94926071088172	4.01768680369099	4.14259617430599	4.69662309265215	4.07832992863394	4.52241666280119	4.15136386550131	4.61227353647047	4.33149951285276	4.21120059598667	4.65175206901513	4.07941295031647	4.43463014383424	3.68727994062088	3.72540143394888	3.39219176295821	3.98860962878325	3.57289197341966	3.60571144493642
C9orf66	3.64463852668138	4.00137361031771	4.15936686933384	4.11321115495331	4.60609429163256	4.33871660605369	3.91439216271161	3.59271013268572	3.63653321878838	3.90159722954027	3.48345431882547	3.90159722954027	3.97881494230015	3.34777197914736	3.41412394927332	4.04861373285296	4.01507560149612	3.77010495632765	4.04019704683813	4.10961406073722	4.00388223492532	3.81326873310278	3.63466344205681	4.80567414785083	3.53837519405109	3.81648145869938	3.43553810013159	3.73163399990342	4.0763133970527	3.49362743572356	3.81458731343871	3.93454953029112	4.00448486552686	3.84347302866397	4.69550435832551	4.05802768311087	4.34262490646808	4.41129051907918	3.68614604453013	4.09168672031067	3.65405755362613	3.51428652506466	4.06595917914729	3.90197896233681	4.04115024149711	3.55962833896994	4.32002801922001	4.1000072942814	4.19387471835927
HDAC9	3.79098964599695	4.23149287300564	3.90853779902005	3.82957983544992	3.93603740589427	4.06708060384382	4.1344026871242	3.79224483259156	3.67717556575072	4.20884942133722	3.91845191252155	4.33492625955671	4.14545176410291	4.04700191201295	4.25072714055963	4.07045114481337	4.17272523701823	4.2262388365304	3.99782207	4.1662389135898	4.09665119703775	4.16174772141892	4.11464097287246	3.94051763585835	4.13958302986649	4.07794210701475	4.06972050588387	4.43703666466977	4.44974815907348	4.03034511092286	4.1614080026819	4.05794754632495	3.81430892527557	4.34941286224277	4.02152324228608	3.82385578067584	4.01122986586204	4.28568849970687	3.97689887137662	4.22844505226082	4.07532210534475	4.16130122864124	4.17870539726896	4.12128698395797	3.81899531867365	4.38455587779371	4.17027742614352	3.75516328483625	4.99206248419824
SLC16A11	5.33154133974753	5.82570742385013	5.64032702261883	5.26090634938932	5.82745836535694	6.32774071320324	5.62731315340811	5.34976981567701	5.78657381039909	5.26315836874044	5.31710350355552	5.4115085510875	5.42458611663436	5.80118716538403	5.45139095035673	5.46983033193254	5.34559558244855	5.44894784199717	5.24660298324027	5.47240649486092	5.87403312634341	5.5319484144116	5.36947269726773	5.3295141825915	5.69027426918243	5.53206118243567	5.82601346140933	5.2882468202841	5.73926364391894	5.85171421226481	5.97455918078238	5.69086174185838	6.0154974452344	6.05636687259918	5.98017741866889	5.85436585458385	5.8329047139227	5.90412941080826	5.50287520042401	6.1233189552075	5.58659430012869	5.20118299251909	5.98800975903233	5.86519779459768	5.15094700642205	5.99917456879674	5.28591296013486	4.83135526988977	5.51903022752568
TMEM67	4.15742188575999	3.78007372135668	3.87535873306261	3.8635316169383	3.70043735009052	3.61366184240925	3.90235793916015	4.03124773926786	3.74586469432506	3.83547898349366	3.59114768304711	3.66302471824791	3.62516745797957	3.61231427625743	3.88802266268559	3.50915136090595	3.99261066914517	3.69306563880656	3.65986215606082	3.13261492839781	3.29329224072626	3.43416420687084	4.15867587438846	3.73353429637286	3.74845040756792	3.77707772711312	4.12926274864005	3.83559587154496	3.88474205611824	3.52599444289879	3.87920767186449	3.67169800755529	3.47365175851586	3.84916234948706	3.50404425628928	4.06400798085939	3.73072492820682	3.46273748749915	3.8350125103297	3.53297257956656	3.46752690971394	4.31408259180046	3.76527731531585	3.09785792214487	3.36783163231759	3.26339576812021	3.13105268475141	3.30174755041965	3.34561151905749
HS6ST2	2.94569942304751	2.97196488496963	2.92297318831708	2.81747809589585	3.09326385326662	2.95713580974253	3.23752957083317	3.00282082968494	3.07596910581056	3.79319461117445	3.60769896747969	3.43300577149602	3.1753366523243	2.89759173678712	3.53170274436093	3.48433571545614	3.22507537757852	2.80648769642571	2.90477690954217	3.03423585124285	3.18438541455472	2.60094970540736	3.00080339730425	2.95233142930894	2.87821870227331	2.99801025905529	3.04869157283397	3.10391818377437	2.93598758482084	3.08666699918916	2.9602841363099	2.81104896354316	3.04522945687346	3.02620423092699	2.96858227339089	2.89556210574867	2.97324089037523	3.00080339730425	3.0968032619449	2.95997856354679	2.93929574212577	3.10391818377437	3.27216998581138	3.48127710073055	3.6695982341143	3.64572839037116	3.80615878009827	3.77401971536681	3.75922483562673
CAMKK1	5.62023682740102	5.51949388452594	5.60258321577955	5.79482570055473	5.58604156869422	6.11068418650824	5.60835290218955	5.37167673218994	5.33007777345903	5.24644237886983	5.43810747736475	5.29528320241069	5.45628940265314	5.79517547343699	5.43747475388222	5.49053999856221	5.3385454095041	5.95028043090179	5.68549713854296	5.64379690229091	5.58314837270397	5.66730581637116	5.33584868578131	5.58599687111437	5.53026769731976	5.70758939448628	5.55162730774424	5.7972494067153	5.65501829976471	5.42787910847517	5.65157976994164	5.48920619031013	5.84676331058746	6.33305472977231	5.8140440564164	5.61512024685672	5.78849249402189	5.777347585	5.78894325149802	5.89235368069918	5.81063884747453	5.32043222474954	5.86443911248009	5.54529356357755	5.68835121349773	6.22170837736712	5.93463047429231	5.33548400724826	5.58483711933286
ZNF625	5.22725072752378	4.95638995054999	4.64626394669415	4.41726801823092	4.65445874593595	4.86814868573267	4.68334111529167	5.46793974365275	5.25666969212547	4.35322563610792	5.28881851992023	5.17680295990904	4.89190995677008	5.66272642276996	4.86704944692782	4.85954753280945	4.74333819441959	4.70348167083446	4.69086386806037	4.59364635461392	4.32295749650534	4.4857646618617	4.55210559616986	4.62124508535517	4.51469753582911	4.57918570518695	5.01362777207121	4.74747877321887	4.77464837520328	4.88939147465922	4.78564058036198	4.8990374278526	4.7579772240751	4.74866378354479	4.7327996121047	4.92134586443099	4.65474091433996	4.88847262876197	4.86555934316305	4.75292318589468	4.75409045192536	4.61519736664104	4.6765208795165	6.06781403810057	6.17258175766446	5.95721616031207	6.19385793915425	5.60902448366695	6.09733977389708
ZNF563	4.62987408682601	4.62329668561892	4.65354082782869	4.7062798751939	4.58875849290234	4.57152599128053	4.62580362613769	5.41778128305003	4.68223673118744	4.37700445775826	4.34114965880837	4.55713983630483	4.33169936971772	4.40556282925025	4.27665525609432	4.33272241377928	4.62389587416126	4.44707493317577	4.31235161189945	4.31070122949826	4.27386279620302	4.77582837294163	4.87635771182425	4.59452893427443	4.83538156528417	4.82470866559083	4.92130643602125	4.63667424594606	4.48921548533774	4.73350824863667	4.52543284372993	4.69083418272639	4.44975731562591	5.15692965992722	4.3802136756822	4.65749959613447	4.73967243417631	4.52513478505788	4.71541617952137	4.72599495542353	4.58553272995916	4.74822385743917	4.48011408384411	4.02889016564879	4.11088859784228	4.71839399789509	4.05028856362465	4.45758527759189	4.05495322798137
LIN9	4.13965479795552	3.72353383646922	4.20908441327765	3.97087752724788	3.91187476060399	3.99026551511868	4.10902092075007	4.07800387304987	4.23385215881122	4.17368121621769	4.539912062	4.38463139536256	4.38423614786081	3.7469445655801	4.18351738946275	4.08873594063224	4.08447275716192	4.03737133195976	3.81503143730599	4.18825377202545	3.86530033207083	4.12901056315132	4.27907291442013	4.6195423109644	4.03863234905992	3.99909049106549	4.27327207051334	4.09538377174062	4.36748367379717	4.34089609329863	4.08903133338734	3.92203930048754	4.13649667266352	3.98837444912063	4.25967062527576	3.78059173383598	3.99492804650472	4.12487678041278	3.96469957857058	4.25578033705082	4.09343771740629	4.10974798289596	4.4390580594501	4.25953409199693	3.76744630974971	3.95845909750594	4.1589527561445	3.85176107076169	4.35163216012439
CLEC4D	4.68546719184078	3.58998591031099	4.15705026792711	5.16037228447413	4.78443264109481	4.06861123899862	4.57485015079333	4.93799924204535	5.08203497879754	6.05636728340792	5.03340992163744	5.00082131566757	4.38922995187479	5.02056972959245	4.55356014164655	4.90053489304808	5.91371594880491	5.47712184154293	4.70695851843156	7.22344863067316	4.59743631334671	4.13152707690983	3.99353420704092	4.06238642722489	3.88758003305311	3.74829760502338	3.94604062717171	3.55824919710144	3.87583941997443	3.6588949821075	3.68085402748382	4.52463963117925	4.48134792455333	3.8835369207636	4.67428866839681	4.23789233178089	3.88869520847995	4.09432432018678	3.79108512534761	4.02056398106211	4.26606133591888	3.97005201869594	3.83678999847094	4.70741678741822	6.56306965985391	4.75662017465023	5.02879129411669	4.62553462277337	6.43503231828957
SLC25A27	5.63528959315328	6.17146338499978	5.93555637961736	5.3992223868686	5.47822564809738	5.42932897968602	5.36979757928638	5.74152700776597	5.15766364267861	5.74448513605418	5.65028700552632	5.2482498017009	5.56051116502127	5.29368911110538	5.31754041752997	6.0121678041194	5.57348743810419	5.5524601382822	4.90806318575549	5.16302664730188	5.01749716720858	5.12886101069353	5.56379028860131	4.96356600308749	5.52350405341664	5.65523126477049	5.79008639525114	5.76807214464759	5.28844498370073	5.69538210416257	5.49924149580822	5.25288562747918	5.53550362066751	6.13392447106641	5.29081947590005	5.48306031700385	5.77410140218706	4.40690139933567	4.96786182605786	6.09467534923179	5.49135077638557	5.28844498370073	5.60191019110452	4.632142892	5.07395041644186	4.73746976641719	5.35007309582507	5.72577431483013	5.05858161239304
GPRC6A	3.8839866864479	3.90172469682088	4.04287812696268	4.6616211728205	4.06919283439872	4.13974303942501	4.4906620809476	4.07436089783154	4.27110868204487	3.7436285576443	3.86954568846471	4.28847694705886	4.03386052599984	4.55441734296151	3.87129953720527	4.16359370797812	3.91748422070688	3.96691847757109	4.08245762356067	3.52185947711865	4.08847540368642	4.23313374077834	3.9651383549205	3.87689241733611	3.84056049251252	3.86956588556072	3.79882592106023	3.99650085271118	3.92463435470274	4.09138488492721	4.19538522293343	3.9580044554982	3.91162476211378	4.17117288045982	4.025171374	4.2729591655976	4.26528069370032	4.16514600747175	3.9109314482016	4.11865333561863	4.04103875321752	4.06952964719608	3.76280041985316	4.67587452232808	5.13659177690709	5.56585631347943	4.59848345848013	4.23263154183815	4.75033708673219
RAET1E	3.37737589995704	3.69038349662017	3.73015976886931	3.7435455187225	3.8419900557308	3.60313521045173	3.73642348406095	3.7275948951531	3.59287907715136	3.67061861786073	4.2128255260272	3.43018719882949	3.83063357031627	3.80940080839027	3.92093527757544	3.67470067768955	3.9394899931136	4.03667282291157	3.94943238039364	4.1059804393245	3.80780294472958	3.29196414852904	3.82536061585602	3.93455474082305	3.90011823225138	3.80841858098769	3.67042230403123	3.76921447331631	4.10266672731239	3.68824495064754	3.78750643317491	3.85749558457897	3.58094453058989	3.54238551215376	3.74527603439319	3.50648651268499	3.77203554811959	3.58739369115921	3.55142195679681	3.73517973844283	3.78750643317491	3.61204562475326	3.64058541159063	3.95896509066323	4.55460931839583	4.0982506801986	3.93070585270132	4.26338140194033	3.94113638280578
SLC44A5	4.44973927791563	3.48789841821308	3.76013501863783	3.23235303863562	3.22682197497975	3.19298206051332	2.96962097965654	3.11956530517726	3.51475642680434	3.18854348540547	3.30067332944907	3.36202042815444	3.14952214718737	3.35816458622026	3.39999393588082	3.20655266352405	3.15159711297399	2.87540555151449	3.30756374076987	3.1124559604585	3.82363659625444	3.25149391725409	3.27274021235392	3.22618598980455	3.35067591819679	3.17460837645612	3.20548338619169	3.50593987964979	3.28839557240989	3.12108835352837	3.207052103	3.37993212076761	3.13807231219549	3.49849145847131	3.32211462597077	3.15086852167953	3.36544713602919	3.39979431221292	3.30659602172636	3.36751278485729	3.29620019477197	3.1402675610078	3.23558795184934	4.22401522775275	3.99422173427506	4.20171210408947	4.02625598804118	3.76859690777417	3.95814205278091
ZNF417	5.27205516184129	4.29668030418828	4.54921410578547	4.18463624539802	4.42977654457334	4.29893365633203	4.17194753039824	5.27745924794884	4.06954702697572	4.36137097598121	4.39044020839489	4.31137163229385	4.20983881791057	4.17101715659951	4.19179880396913	4.15428032581587	4.56699678229321	4.10478905860016	4.10352876501464	4.23339838988493	4.09257542809336	4.36923626369818	3.70262057677384	3.7633422787905	4.43956136357322	3.94079393294469	5.32319625792235	4.28657467811182	3.98309919743229	4.41840968837549	6.04596606356012	3.53895899944532	3.53598162912089	3.46672499025009	3.46045251030593	3.80535085899633	4.16713724264167	3.83482117863633	4.41006807482753	5.41996222903529	3.87146455857256	4.26604795399795	4.30871306780794	3.25020767255597	3.44413678890098	3.72129445969579	4.03143385216221	4.38075566778912	3.89805321249515
ZNF781	4.12813648442754	4.15263722341377	3.67754997613828	4.53747112733498	3.88467478232234	3.92526231957565	4.34253449259217	5.40831531513059	4.02080382070184	4.02694687084628	4.75508226039205	4.27003538464025	4.63203069325928	4.60540992705818	4.73618993297671	4.39546900482342	5.24309611555441	4.17245325806754	4.22570537737218	4.41864638100388	4.30572118606094	4.28989112017819	4.59137708374097	3.41460355721712	4.08402903552387	4.43700401369891	4.11394843301375	3.80284293257818	3.92239263373426	3.82184664455206	3.92736337060862	3.98015981817028	4.3302319085793	4.41958292566743	3.79355594858818	4.49909496812136	4.41763638285057	3.99150148624475	4.19042687782169	3.89355182784387	4.09846542456949	4.12609410790388	4.00548838376068	4.01618684638262	4.01403060354249	3.71442475146798	3.756632758	3.70692633000825	3.76724846943625
HELB	3.988129622	4.84112733551325	4.66736308800736	4.52557022434439	4.61421476317566	4.04535824958057	3.30574039772463	4.68896502173844	5.05485022081302	5.56768970856579	6.01403460817557	4.92517710631905	5.43008153221202	4.78989334202522	5.47835362452663	4.63873572600528	5.12726488329633	5.33577601549298	4.95835636427171	5.50442357406179	4.88234044749826	5.09542211567805	4.35609655114414	4.03590052414209	4.86815619252714	4.47130695984194	4.72030134006754	4.09332679983817	4.48032684290846	4.41985835307707	3.79746165332081	4.434624451	4.17453136967826	4.49477864116321	4.34524211558952	4.50834903431195	4.50019005855829	3.86374810011168	4.7112122769491	4.35118476745741	4.38940631910902	4.26405035687016	4.28485903322965	5.19719616320439	7.17923112719289	5.7439893151024	6.40832962411882	6.55637408116517	5.99567317660595
SEC62	6.94740099371871	6.46045691929704	6.61355450036311	5.9708625897326	7.08477339170379	6.34991961425951	6.71773824696901	8.11543292803991	7.32940302609913	6.97337954032734	7.83295906098796	5.38647881149705	6.49884783005819	5.24484383584887	6.22290890772141	6.73801320266201	7.01957761904234	6.30678494833311	6.23845270451885	6.17432257627318	6.89472843238305	6.85717139467537	7.02482614098086	6.43616510451071	7.41018385199239	7.20732764765913	7.32931990192762	6.34198241637348	6.44861695764796	6.05765441662147	5.55847915918206	6.56085205435685	7.43074287459759	5.85849401463028	6.25626510755414	7.49889422211166	7.43679995523456	7.27691097965689	7.53205556308941	5.96702988933266	7.21312312396654	7.32610883701972	7.05527739789097	4.41937440109206	3.86298986742616	4.7487077496051	4.39684650668631	4.8141361893099	5.21184401844164
TRDN	3.62131705039641	3.33149077708836	3.65284489429168	4.0783843618671	3.78538196941664	3.71212813036612	3.52703168499745	3.42409949728017	3.8176033740226	3.42409949728017	3.64629819973283	3.67983974637689	3.62310172686691	3.56387250642414	3.59395705264108	3.42201017264704	3.83396146791864	3.51068655485301	3.78749506092771	3.73099903144763	3.24645720908246	3.58478303775763	3.67944688033038	3.70281681372118	3.73886958822885	3.57186285019461	3.94470062162023	3.59422697693482	3.65085674696522	3.92802866248617	3.62202230094361	3.87892895754568	3.67675468177196	3.4590752777656	3.53953901658947	3.60668057663055	3.73622577626796	3.6297094241698	3.77071431519602	3.53626617886051	3.87721638928179	3.67119180950023	3.55599997842932	3.19996187502636	3.05067177069939	3.09814457545034	3.27995047332681	3.32318826095829	3.38350889719151
SOCS4	4.5657258030289	4.65912240366934	5.54690429308471	4.65526177421319	5.38604392203606	4.35205892542038	4.67659248129649	3.98568324513001	5.47868444222255	5.72621691701257	4.75051332464899	4.35364645126098	4.97704086335515	3.6826894732473	5.93941215600995	4.69137616374162	4.22553335903751	3.63844296436696	5.54637673855575	5.539277848	5.44858222942275	4.40195780425384	4.77391811866029	4.89199232752941	4.54986772323385	4.81567392530214	4.4525051073275	4.22547111175762	4.36491524142755	4.40327340042923	4.26474647430493	4.14893224268144	4.84381302335939	4.37326840001657	4.63415596364036	4.70376203372207	4.68197499271583	5.08214844151173	4.66925935595621	4.08801886549962	4.59895731735495	4.59270819604525	4.64616487739999	6.59051118127805	6.74956917872925	6.68534649428225	6.87998031301125	7.00640691229222	6.58245837996402
C8orf31	3.3079776401202	3.53920991011416	3.77974732060077	3.98339000387283	3.53499829392821	3.91896358619467	3.5084845004712	3.29662458779288	3.51242144603632	3.5635155672077	3.20433660562122	3.63210782263499	3.90919796848475	4.28853290651098	3.6419407615755	3.49317430620958	3.48903270410346	3.9549238947286	3.62509698968096	3.97778618463821	3.61801479622251	3.59895750226605	3.66610047413367	3.63191203110732	3.50514735912939	3.21548135246529	3.37471209127662	3.35956608944533	3.33533350920276	3.64146308009018	3.7402010012115	3.71858820544053	3.72972612452297	3.63469629781804	3.92878287118813	3.43316038621212	3.69761799831355	3.57322681356834	3.70996609760083	3.43202094189249	3.49527416358496	3.69963780612022	3.49019822464127	3.86415072585381	4.3377129892789	3.76019368953922	4.04670726199366	3.8723543840593	4.17489432183208
ZNF547	5.00268457298513	4.52482142341252	4.51586476162486	5.4105960070095	4.70843402887429	4.80133108721606	4.5759955214157	5.74601062906022	5.4649218693207	5.04732868073116	5.06720328677632	5.01093691829262	4.82116206303679	4.52716291212388	5.05008777301926	4.65096679040375	5.30167419052155	4.18754108985975	4.69855697711402	4.75061199012485	4.91437907635775	5.0217405929147	4.95528257941893	5.09597860962185	4.48929133204523	4.98649541202198	4.51079491903215	4.33373692055622	4.64035015909772	4.31457837494854	4.90022480562172	4.68395188955331	4.67699511782019	4.90682760884477	4.31479223092337	5.91214979785883	5.22819322247794	4.36172163409084	5.31331250942747	4.76650951376979	4.60500308491219	4.74106065276436	5.38417073695165	4.72490623052732	4.45589753721606	3.91695282684059	4.28213126152521	4.87386982210222	4.49486541428588
SIM1	3.98465407239167	4.26210127398081	4.4189193653976	4.15395129402566	4.183203289	4.55508285823293	4.41709763079549	3.98805679465257	4.74452588336195	4.05001314461517	4.60001318725481	4.1506528127093	4.60274082530347	4.1667009543132	4.19158475693008	4.59218767063292	4.64029983039037	4.28411348676847	4.37393939783071	4.73135677736902	4.27920175273907	4.45908439409787	4.57672126737669	4.94259801493638	4.50476347552503	4.32289603944211	4.56621895233402	4.42339735978098	4.49193401915426	4.41176584467745	4.55996937070542	4.36036335014749	4.92898977099579	5.2607842931105	4.42431027653397	4.33060092270817	4.54905712334667	4.71811354582151	4.46623486765777	4.82482504734143	4.4539586941676	4.46194441041093	5.0119578921714	3.77376697198321	3.70693626815845	3.87222030735646	3.59136553408976	3.79161956626391	3.64211582546653
PROM2	9.82655650091944	10.3681065253686	10.1103524334625	9.99888924906999	10.3298479474026	10.3509043423701	10.0637127532649	6.92248111213019	10.3931813909581	9.34358130773437	9.10705569128948	9.9664794524327	9.49520475509529	9.65419735405678	8.8612064408174	9.024904855	8.44117848780684	10.2943729669697	9.2497583294155	8.83656862057295	10.00812293	8.55067936793212	10.420136660312	9.45955884684168	10.4309582552328	9.96063857970315	10.7702906360469	10.6882823260223	10.9678779850926	10.3043327305387	10.8413172437428	10.6530207517406	9.4583853428342	10.4442573503334	10.4064349830007	10.3868158099292	10.3311872776879	9.83394827166485	10.2924449868667	10.6909264119445	9.78126645611118	10.8033643842452	9.23245342972129	8.44886186182139	8.80967917602171	8.45905598377915	8.49331711813016	7.66523790224935	7.75674992887717
TLR4	6.1906405143341	6.65915015993316	6.37262270444108	6.76851707094026	5.89848139295592	6.50698987837406	6.90721785328613	6.93890888359341	7.20673195866227	7.54468760072157	7.09755843999322	6.69895455571066	6.94406770015035	6.04914921217842	6.84995448324145	6.90532341839348	7.07712567883149	6.71609357197353	6.86113580046191	7.58509242401983	6.66785382767083	6.29548751226756	6.36370842861775	7.14902466806185	6.39735012773838	6.46753615254684	6.31296438136424	6.55576571191692	6.7230301632378	6.73428057996199	6.724532442	6.41626149715485	6.81534835838945	6.08465713129068	5.65564854361182	6.04174265008764	6.3618870233022	6.27695637952194	6.53242657476683	6.40127491325097	6.50335744129193	6.58962746575926	6.74691324517617	7.27621820244063	6.79055076332194	7.60811978507178	7.32493793677806	7.83375970518533	7.41225203040116
TSNARE1	3.7359781574376	4.63913292787238	4.2692631101891	3.89626875612307	4.50793816256306	4.62533414701583	4.05412748673234	4.04213943117711	4.2657357721281	4.60390472128239	4.41411360529167	4.39255430425075	4.49468711669891	4.22944597606831	4.59219900335211	4.15715436832616	4.38062459847134	4.79086116751865	4.46047156105705	4.53947151076792	4.53669142628762	4.39239807743161	4.22261017456325	4.43099597259267	4.27680749695542	4.24716569664454	4.18676018658534	4.55693398888936	4.78240313224481	4.19819153409672	4.67470502428497	4.49747798674016	4.43900787875298	4.73281820046656	4.80056333736293	4.44257113243349	4.41252388531433	4.40108387440961	4.18146512057627	4.59751938766661	4.27029435784283	4.18452936280043	4.36721693716709	5.45890585963789	4.80820445028831	4.68007026378008	5.07895108625365	4.38383938996746	4.74482739631368
CAPN13	3.43622435064086	3.4516253259511	3.52784172171848	3.34373401869542	4.03055326146835	3.54870574245958	3.67390650692274	3.52736812124767	3.70091965377674	3.53940653321516	3.43976995416557	3.46574373998634	3.49572520979118	3.50552233953059	3.58360753715575	3.47530790949416	3.58603057956452	3.72574271845356	3.57307952668977	3.35182746674119	4.02685917779603	4.33058427973177	3.62859139241471	3.95673860462326	3.63372878414994	3.64038657942079	3.74020705667168	3.71816209870924	3.64333805608454	3.86289343832993	3.77425712809783	3.88099981862577	3.55424080094975	3.35367527673036	3.56002047831489	3.67950079164802	3.47785168958568	3.47592215278371	3.7773399204606	3.61485862886998	3.60004407409046	3.7326327314199	3.95265799160873	3.25816141842496	3.38311857904181	3.96282021876574	3.83242194302816	3.40750935350517	3.36288345513529
STMN1	3.84186547391652	4.60264882217222	4.23123085438134	4.08465709769977	3.63448421273944	3.8442030809494	4.2877629008771	4.12361325202904	4.0328418755666	4.15639176336042	4.45727136152464	4.31575920023657	4.48892936700554	4.23576489065427	4.26398558840024	4.66790119801887	4.07048136121747	4.21543380240453	4.19839289976877	4.76850300710846	3.98889397169921	3.68618203439225	4.4376541130442	4.48759214397922	4.05419030475623	3.93782739646667	4.15134820424391	4.11393806975285	3.87023512535706	4.22424987195108	4.39462546437843	4.63446789288747	4.06351995677063	4.49607733512642	4.06126633421093	4.26447142217179	4.23279205125496	4.18949055020265	4.04305516432331	4.20014647204529	4.05155589769506	4.09304241230274	4.19231146395842	3.52625633853753	3.60304960658055	3.9609594073381	3.71665290655563	3.54590775456676	3.87920730620682
SIGLEC10	5.57157016815178	5.59563524042496	5.2782579303409	5.35222116319324	5.74159462240337	5.17845718545606	5.38057430104057	7.8024923169808	5.7858525316685	6.98927867066144	6.0901193909204	5.53445952636876	5.93322603155807	5.16727253023596	5.85624286806753	6.56320007793269	5.97254411287497	5.98472410656225	5.78615481964743	5.91594400661679	5.38247797802003	5.7750291474476	5.38775956041663	5.60634421888122	5.64804548683489	5.57218551287316	5.36411676302571	5.67246882816977	5.56383733251491	5.2863212018537	5.33845749304173	4.9841641481779	6.03962861087476	6.06414173498455	5.79669098135832	5.28138476694174	5.41017047342757	5.59362256587525	5.39411553379664	5.57002991742168	5.64804548683489	5.48453245009995	5.61649614327579	7.04151378715454	7.14012358388113	6.30970409517268	7.20684755385619	7.3026562897766	7.45962003706665
RFX4	4.07813324514942	3.93682020752158	4.17029827837649	3.84900259333821	4.36309773335658	4.29304303962203	3.93051012479551	4.15347848859316	4.34264069064818	3.90848119764462	3.83288420219057	4.38682254220875	3.81153788621192	3.78284817701712	3.99901422654616	3.91875042516965	3.69310296908318	4.04389246675217	4.26977288738549	3.86009596426017	4.07655259322399	3.97852837639379	3.86901511193378	4.44073894806551	3.9747677045188	4.05609920651832	4.39711328716413	3.99202009138345	4.09775984668885	4.3010280830837	4.07579526125405	4.15056874726334	4.36717950192912	4.27225882250021	4.14615822476433	4.03414287362041	3.97232220275064	4.1134644244104	4.0803818378736	4.03780424915858	4.40799930028436	4.17204459912393	3.91054004371973	3.90975330186855	4.03902837546547	3.97123928651959	3.65980963371333	3.84990682121507	3.86666313891715
WFIKKN1	5.50750265773637	5.67376845913121	5.49767926906633	5.88520830609087	5.87901399804429	5.73774158505517	5.85923440182241	5.01969145851064	5.71326124213408	5.59840025443584	5.85097619252424	5.70029837969899	5.73982632064116	5.98303722541635	5.85515868515523	5.92538471569127	5.72457558785968	6.07877229413453	5.72289061106501	5.60636417876059	5.9953594320686	5.73687565803163	5.82509718184084	5.95614526997977	5.63695017870152	5.84862077361014	5.83830232653015	6.06982509107577	6.09596231446433	6.1113528942702	5.97002627567441	5.77101560067095	5.84113640677262	5.70562854319451	6.16577104514878	5.73991147929022	5.62564651678692	5.85931661421793	5.63610285765592	6.07486184315843	5.79052303583544	5.86916513378012	5.91705691677638	5.80724628653638	5.90932397824027	7.0635838974292	5.64081936955752	5.68877556346839	5.51060499452448
SENP1	4.80109614484934	3.8382339950908	4.32151450856438	4.62197117978946	4.33907399214518	4.69470929906083	5.3675092625727	5.57602352347002	5.35342947782587	6.0892325503261	5.1637238231677	4.10732294639223	5.65158186687996	3.37424505608917	5.06236062285298	4.84793048601161	5.0696419993428	4.73027438145756	5.58026743709808	5.14186417664659	4.07631987718252	4.8240516831437	4.54441061482015	4.68694290725307	4.52614627778519	4.40639770935124	4.6469092785081	4.73611098243234	4.71111691981573	4.40619573406017	4.68316232464323	4.37385994554387	4.90131993677384	4.742732887	4.21245435298037	4.63568977888107	4.77311498181132	4.59569943055561	4.62468136621237	4.72053610585209	4.53777352452238	4.46042458110017	4.61075418279608	6.78956187586454	6.8099196184539	5.88818183920061	6.41347477223245	6.76527624537787	6.63489739846677
KLF14	3.31305399271732	3.37416885419305	3.18677902554106	3.43943746143198	3.6513738451917	3.49530150603398	3.35191946296914	3.4176253642871	3.10697888398176	3.44079208669935	3.55863352520865	3.27237249166612	3.32863437524227	3.55976237959812	3.57194962310385	3.5323158742821	3.26749649828869	3.56898062646203	3.44861077331535	3.54627421360665	3.52881313774934	3.0375554350045	3.63822153136071	3.2480294587254	3.29775356688291	3.42127631402199	3.39607006271654	3.38707504185887	3.57511228145143	3.35139142697277	3.46424497794353	3.27027469602199	3.10949328748744	3.0988883414681	3.08071656361706	3.26490705500406	3.22763646143807	3.27073178993904	3.42481374365316	3.44147931444018	3.47550160404542	3.66464394620049	3.47310415562906	3.53584442611133	3.49464906630173	3.49564769718879	3.31257607625337	3.40871816347355	3.22174747635411
NXNL2	3.47742495098251	3.45794327691823	3.24751181290024	3.56904073103662	3.68764093142613	3.7855801749171	3.62727026965509	2.87634919182102	3.4791801626428	3.59983137487195	3.49907517338154	3.69726521143395	3.66238037968567	3.05500270544476	3.27664127427137	3.06972023357396	3.03317617830306	3.63097071030943	3.21547136433359	3.46918760161697	3.43214205730027	3.46258009165027	3.35983535004772	3.59376143471368	3.3779380456601	3.53536612057465	3.47872225237812	3.58750381872045	3.33696201214653	3.32519104716637	3.22338483858436	3.12862342147707	3.11782140788248	3.3999048445033	3.14375294983472	3.24978837376386	3.2558985406332	3.14016346084521	3.56697796449008	3.27027131951903	3.24159597561589	3.39382354333547	3.48629286771265	4.237585162	4.00239678764489	4.14938171984839	4.43970670432515	4.05281346585788	4.21034218065064
BRS3	3.06032981884016	3.1529719046482	3.28617442204781	3.21222857234411	3.39364763253227	3.21451221634019	3.15853027906111	2.91355481883458	3.05921940008739	3.29776975633154	3.24389560487503	3.22942624558412	3.34823100309205	3.18043467070229	3.33316749440062	3.38693487482322	3.27020147537335	3.04897817373973	3.33326421639605	3.18266178885688	3.42135283163985	3.33464721531777	3.03487007173547	3.29237185488651	3.24821972576087	3.1780562588742	3.2142850911505	3.04783058980455	3.13467839910892	3.22548785683797	3.3270208558005	3.25865448061629	3.31817755528854	3.55024378528373	3.45002418319231	3.11979472469557	3.36017228029576	3.07172296869252	3.02654622907383	3.46931922599369	3.09091608688988	3.27597361662044	3.14760315415904	3.08941582824474	3.16267905479928	3.16558390601385	2.99484499499716	3.13707988583171	3.2012977508172
TMX3	2.9969118125269	3.37953908977823	3.39745749316342	3.09531212260627	3.3394238935471	3.00570422057096	2.93781655810008	4.32408887389844	3.85765705457343	4.10167616237619	3.46082584201454	4.43126041187602	3.5007874821883	3.37899105350449	4.02470486485587	4.06357308000036	4.21060035742247	3.16056815195586	3.93923768133334	3.76489860584362	2.79952079580273	3.66241582265256	3.19789279336129	3.19490660441714	2.96936687502072	3.15315316185267	3.1580713671613	3.1255934272373	2.94556704794077	3.28003161025418	3.0170341725545	3.16195744098961	3.25541398238424	3.3138487369737	3.12675932538958	3.49736445031008	3.17426701496249	3.17197930085664	3.19666457210048	3.13831950198426	3.16671223814782	3.33008010655662	3.17443346326455	4.5099834773888	5.29600252218814	4.70974272091463	5.20072492996374	6.61726838385214	4.89668544518234
ZNF396	5.56918317235709	4.37899197470833	4.36128952344072	4.7833455692898	4.42180943479829	4.51239493520337	4.85281344583738	3.80491814770408	4.59976406724417	4.5501819383704	4.41108998195511	4.43015388716057	4.48888633552542	4.41905990135665	4.20076398645224	4.50826797248431	4.07139391167664	4.3592482300528	4.37715126058374	4.44991715723112	4.50661896243441	4.2750226898294	4.62134366919588	4.57892629968267	4.64839361956392	4.74421038987529	4.52037241374219	4.61377052240152	4.94737312648101	4.49709693135766	4.63383968421763	4.52024893852272	4.64005218251505	4.81774109361307	4.32969197268938	4.78030792642317	4.89411576253663	4.56892238582259	4.77235951180491	4.89705011481118	4.56690481687694	4.66453497815665	4.99210827919898	3.80578984457402	3.76487354635636	3.6348339645614	3.69170842611152	3.51174289021524	3.95099266753685
SLC26A7	3.55224208431987	3.59079246268709	3.28472867017975	3.3551739717597	3.52006009654591	3.32274080249468	3.01761680468181	3.8644162510589	3.46238575050501	3.49159627832681	3.20521520415695	3.51214019034796	3.36388672293627	3.42551845899971	3.40937791230156	3.39020610053435	3.25440747590084	3.2686462198809	3.38896728025527	3.46278900786482	3.57262025073126	3.3124167305965	3.23380962288723	3.4394776563388	3.42847813014265	3.3833124973694	3.38375718689457	3.32088680743777	3.42790613734164	3.57740552406283	3.39174939118422	3.62784029173924	3.51662867313532	3.55504461646866	3.24115223169403	3.24676665493438	3.54604968089676	3.33389092425818	3.3355763847526	3.40629509835855	3.48164294272751	3.30113474505795	3.85918173377737	3.69981285541812	3.58851665861039	3.48033154459838	3.89313072723336	3.42175983055158	3.85219400465046
SNX18	3.87358507751393	4.45372489738548	4.11133634533939	4.00055774879578	3.40179258504407	3.8019609435814	4.09552110741026	4.18147550291897	3.80792482600646	4.48311272327259	4.13112697206272	4.07889864336892	4.77659456219157	4.23808842809949	3.98041705767924	3.86271709664874	4.01134900321862	4.17079933815966	4.43115453559457	4.36268417813607	3.63475484409294	3.94354680519558	3.84362287277698	3.82565166109966	4.12890207415125	3.92992441803966	4.18808843250136	3.99070854763555	3.93663458802928	3.85413312621409	3.77832462882444	4.03350817034553	3.91126420172822	3.76794889161555	4.10967329215421	4.00001362951625	3.86811186495469	3.8293078434658	3.86063682943479	3.74480349757795	3.91698974421003	3.87226935489231	3.73814494428057	4.67591388039079	4.78057767287797	4.44592397710343	4.44325007603181	4.91746748687937	5.05253820351528
FBXO39	4.29560758219272	4.50298120956616	4.73345903756453	4.75011669691368	4.28093894766822	4.42198520463281	4.60096016581317	4.67453883626416	4.49662954511336	4.63685240679279	4.96807417273648	4.69074413647516	4.70598033770857	4.74027153230039	4.71743163139662	4.64255518154556	4.49410006124352	4.57882336993685	4.77696175513045	4.60034177223481	4.50105487121384	4.48689958807083	4.78019008330163	5.04225795916496	4.45495039226165	4.37740391318636	4.4807547908081	4.57013538828917	4.44266927566601	4.94645164936841	4.32213299502074	4.7069395016372	4.7761290186112	4.24157993177187	4.78820885001789	4.82478563293295	4.67154141577451	4.95581775748454	4.50945062389302	4.61904406244212	4.76195110645129	4.50821117860796	4.74105190102277	4.69043592952396	4.90154147829311	4.55182478292565	5.23066452277562	4.77575727569468	4.58140645217993
B3GNT6	5.46796326938167	5.97676018617559	6.07784713408297	5.4917000993499	6.12647492148597	6.71404251147664	5.70964510573407	3.50279306147112	6.0690597325144	5.60374595321132	4.89093961816606	5.95247281736479	6.21498199789641	6.61590984695144	5.04846092353105	5.85326383171911	4.2043104030336	6.55940829310406	6.23256033768564	5.77289812842814	6.47994443609696	5.93585644694502	5.61785461694241	5.7256542255106	5.60393148852741	5.42733690213702	5.5027762093197	5.63344880240604	5.68597522623654	5.64320837014089	5.70041156318333	5.6122030644521	5.35229267164422	4.70964997528433	5.62451928688495	5.18696050907034	5.35667293775623	5.56435419216361	5.61707385152362	5.3246177451015	5.50703521426948	5.55949357538312	5.45339944638703	8.0518415232191	7.70239658219617	8.44009238314799	6.82035697002844	6.34419254980809	7.86358787166219
DENND1B	4.38319811093746	4.60961723149048	3.91675275243269	4.51962673603031	3.86486785259668	3.84133274869291	4.15849649935611	3.35848605134059	4.39600968166781	4.15574368992561	4.13274912184034	3.73575825685267	3.63700367056113	4.49508902536643	3.76252785734777	3.85194294371083	3.9249675891259	4.12371476309973	3.98297492893837	4.04202192836947	4.06559190555186	4.26777409746903	4.16068337781407	4.58329453053195	3.99888371145697	4.06633261873441	3.88124530937287	4.07732777726271	3.83502325567653	3.91318313003082	4.07141354442992	4.31919878646533	4.05701852489349	4.09144583055408	3.68440178640967	3.8059931791913	3.78704066002249	4.11850984809978	4.20326794149204	3.98539987072674	3.98243352210217	3.99300399905472	3.83250888385186	5.88141284268102	5.08779215850134	5.07009361404203	4.52417227222176	4.76181974688749	5.06946742948799
ZNF619	4.15728463211173	4.90717397873824	4.86988012604068	5.1514944783405	4.89184372567934	5.09362160813032	5.02693866847877	4.27046922843119	5.0694529948895	5.49780143348571	4.65491376600701	4.57504234877277	4.95030071647395	4.23544029913932	4.52417892557561	5.02307615031228	4.84352979745464	4.69868619829188	4.85404729629661	4.84996843717293	4.76952288432152	4.56967210055076	4.70405184396149	4.64046566267085	4.9089039634078	4.51199689967299	4.65677493600818	4.82320859404747	4.52698370556123	5.04725213172507	4.89360609093167	4.91909704201836	5.00007254069311	5.48273232125976	4.80110288158211	5.51418393377927	4.53963577423809	4.8383796069654	4.65338274617819	4.86681526382407	4.63429559607691	4.73325560937798	5.02751069910792	4.31573994974468	4.60325758047315	5.34947938889614	4.68984878685058	4.92592834233684	5.0364699381799
ICK	3.37130991751251	2.96261261512723	3.16806333109696	3.22531597628948	3.24482632306746	2.82321282149461	3.18921385428114	3.30671524077051	3.20733027912726	2.96261261512723	3.30971589714291	2.89037340905555	3.15539642656242	3.14203028092792	2.92101385003754	3.12087367738636	2.93434959388508	3.0164617802702	2.89037340905555	3.03413433902678	3.10298678603174	3.13879705088532	3.26127176080521	3.08698203693592	3.13054646260034	3.11718929017186	3.09033041714362	2.97814280414142	2.97600084471675	3.16389266001136	3.04230379237066	2.99041817888067	3.11150595783172	3.13917488096965	3.10107915898383	3.1423925800165	3.06086570984157	3.09229496174727	3.07645744357692	3.05431953566449	3.23354052612037	3.14409922405103	3.1423925800165	3.12676882506954	2.85415061475433	2.82822641492959	2.80278859134593	3.01729609154824	2.74524647409849
FAM71D	3.42301786198218	3.95964837978729	3.51861897437804	4.14455706776696	3.51861897437804	3.67450818830173	3.81865120316204	3.66328660566786	3.15718801992293	3.40133371622946	3.53159671981138	4.00189488509773	3.32378164141877	4.09495849107572	3.57407762820733	3.71102670075246	3.98171761632336	3.91434161197144	3.54250948568178	3.66888437459115	4.04805182918408	4.1771242139189	3.8260615701121	3.61920674505018	3.57800841558718	3.65348368419297	3.53005015351203	3.37587933344191	3.65895816505249	3.94850151489729	4.03248081421437	3.69055508366756	4.14813687387029	4.54182133254348	3.93119715196651	3.63329259938294	3.67477835905149	3.24810951003024	3.74929020419052	3.53097986602877	3.65864589519954	3.60738218576051	3.36718456972384	4.55708795725771	4.30710085875713	4.36382929062279	4.17919264302427	4.01032917152077	4.29288016062423
BCL2L14	3.7248032139307	3.87410813937547	4.32156882530394	2.9481633109906	4.31238257639352	4.07516120747136	3.67983464103898	3.86927888790922	3.90375570197368	4.28168379450576	3.681542021	4.09580642777351	4.16950757109563	4.35117097886156	3.79614081669035	4.11421071192277	3.87332710387741	4.10450679994967	4.13335289298154	4.12680945023319	3.9876806907836	4.24638507680671	3.79479880012429	3.72055329771459	3.90700308603057	3.90853018972594	3.81239924002825	3.74479823417489	3.96081183832956	3.87768543019054	4.14496595673214	4.09122011198836	4.39860648423705	5.32605257073204	4.31602892172467	4.06148580755801	4.04789139370626	4.10298017799827	3.70532602253842	4.19892605184511	3.88084995372883	4.0267745126363	3.66680836467451	4.33584388991284	4.73218519204652	4.8800471213138	4.36179918251196	5.05112011504701	3.7357559568909
HS6ST3	4.31231905064346	4.58916212748115	4.69015501757097	4.52290756578782	4.14553586170187	4.43877795986768	4.73447824654521	4.16657936109844	4.47289665459116	4.65173957949703	4.48820992975194	4.4936146151028	4.92578598136876	5.14138520582711	4.65985770543985	4.48776971239619	4.14377869158438	5.17220966899348	4.3050499153153	4.85213650795991	4.26259113631836	4.5157235144864	4.45347011175705	4.67440414108395	4.56600446554533	4.60566501037002	4.64845821752298	4.6727061643134	4.79082665205001	4.55610924388152	4.70049093382885	4.38536908490602	4.28150321697152	4.20764583924158	4.84703764897199	4.09764461524284	4.33931240832542	4.53475833893912	4.72893812391156	4.4900021867887	4.62461443112929	4.57814940161672	4.55647147892591	5.77650761764702	4.65599304184896	5.57874321504787	4.45683504053739	4.89176193785462	5.01466694680245
SLC26A1	5.43753194667921	4.26229500557486	4.5747111599731	4.7124307313239	4.96206318116015	4.91571425222849	4.63249437065898	5.35552582066547	4.9349687439419	5.01303762860079	5.32353450118571	4.9618855612494	5.1233839981512	5.01819847378522	4.64939046466861	5.02992878872401	4.89990361322897	4.84974819093231	4.40505454189305	4.80165513315487	4.69970130438716	4.80346093558077	5.19514190766294	5.33087195561982	4.99760005640878	5.05503023624751	5.22314385459269	5.2694330917128	5.01330411975588	5.00710420958122	5.06240697738702	5.10328610708564	4.70390862906403	5.00127226627162	4.75384521342096	4.7709855077977	4.67098222467433	4.69756783067526	5.10019734018001	5.23933025288454	5.1629845871714	5.024591752	5.08042077869118	4.01953086899931	4.21996921618456	3.91384150330565	4.15031159687023	3.9999200583506	4.36205249384321
CLDN15	5.7020393191752	6.00459241921296	5.79595184889427	5.72021176181749	5.57464073308233	5.87311505740682	5.71169371026729	6.66229387922439	5.95515445711814	5.74796307931648	5.52047851126231	5.82737379483437	5.36617816531846	5.88603642468186	5.72010478048403	5.47315859976931	5.74900592256696	5.72669626902926	5.68519740068006	5.43045416866246	5.64874373605643	7.53926302167851	6.09825269414675	5.63877559529198	5.94936223222757	5.83101797915182	6.02262403806611	6.52554445984553	6.19856832075542	6.05119859711243	5.92236586350451	6.07680480039356	5.0438918558678	5.63134687150896	5.62201613677377	5.8369816757346	5.6046273171945	5.41788466111308	5.99445077286371	6.23168594394792	5.7652484425423	6.20530413803137	5.4381156160511	6.43894246277489	7.21808710394426	7.19517157153415	6.90788173968466	6.56316075242057	6.86914252073511
RAB42	6.21061883757798	6.20583260209798	6.16569604062347	6.59077350040789	6.82114432938302	6.56868774011158	7.34550371670915	6.46301744243223	7.64053473403881	6.59860643885212	6.20500443335677	6.22882468404562	6.50530068787367	5.84975659877267	6.20399726924075	6.29058943313295	6.75579841226865	5.97470923623015	5.82404050974778	5.88652754298839	6.38499058538401	6.50340484953764	6.34570729216321	7.31132454652989	6.63633646130414	6.72429898682489	6.18769410434091	6.41211713025245	6.80518798692998	6.32522710245029	6.64019160793421	6.58525421860351	7.90409961506155	6.8133295819151	7.27756433758474	6.72225229629833	6.51214901903407	7.88161967320282	6.48612390098417	6.45262760972699	7.14240748429697	6.26499807491269	6.179622474	4.95823444053308	5.37154370998119	5.30559085688188	6.38955216793047	5.49330364089977	6.21001374720124
PTCHD1	4.55345317159869	4.25915083656838	4.10429567088028	3.8734025234664	4.26391420949864	3.9136312434654	3.9359980895585	4.93299738820299	3.95668254232448	4.04149127732916	3.72228828172522	3.89907218960871	4.02842871698444	3.65158624436036	3.96855100618986	3.94902161094204	4.46249487070877	3.7311631389006	4.18620127043833	4.09818948161857	3.82510699082187	3.73606097936382	3.98476328121696	4.82027823338318	4.22611954805423	4.09427588792922	4.13307349216781	3.97770383343406	4.36625983629005	3.97770383343406	3.92723903153182	4.06976818003447	4.35533020824737	4.63029842922268	4.23474169571843	4.05789083683634	3.88563227595748	4.02231649425144	4.45926983779556	4.7337590505673	4.34607350347909	3.90609159193822	3.84990135434689	4.19064615773588	3.9427022404431	3.78953601944576	4.31254189910423	3.83323083873759	4.23678340380332
ZSCAN4	2.97459769506019	2.70688228556941	2.64522362697332	2.79199553639533	2.8544763216591	2.82927397396479	2.70545934166453	2.93103507944127	2.65642710133733	2.97897423630754	2.77172679018789	2.71835671672666	3.04581725764635	2.94343093199168	2.85801727254717	2.77317918591812	3.01729021961013	2.69684510348935	3.15685568810879	2.92602574468921	2.69978523714023	3.03290473593119	3.41649477129076	2.93901421114779	2.83062873347345	2.67220473779237	2.71833038697406	2.79341737791405	2.76876980998791	2.72876110828023	2.86252944602381	2.94482373819034	2.85886017642955	2.74141298714822	2.81959395798616	2.74141298714822	2.70167125581523	2.74655553769912	2.77210828800679	2.85524573913447	2.71402829871387	2.77304583043374	2.77304583043374	2.89985945508306	3.06371274727304	3.03639098114922	2.9660294557303	3.14499129356953	3.03767998962501
VWA5B1	4.96904744112874	4.29109182271874	4.5071761081875	4.57831799037916	4.72140515249828	5.22652493834339	4.62821641613821	5.03635731865786	4.36223910590358	4.65431536544132	4.67725473373304	5.11324315709844	4.19235761660917	5.20482509798691	3.95110335266458	4.61406176325681	4.94555987202906	4.77485338102612	4.48321460193611	4.45944753143926	4.748219733	4.46192388681316	4.55561876339284	4.98637381552015	4.85977458943895	5.01983773679321	5.17652490478531	5.10690765845517	5.25826912417257	4.98692288632091	5.07272017756039	4.91032324222571	5.0091948670231	4.07080916080969	5.00145856375441	4.7858776254511	4.43891893297502	4.72788285189138	4.69078880449518	4.60650691073344	5.0211018324364	4.49134239227835	5.42504819451641	4.61836456408864	4.31474358421115	4.91568877347041	4.88687251367318	4.1632787528335	4.30657390381647
HTR6	4.68275085019108	4.82533399670437	4.73375877670158	4.77532475200666	4.64535303457932	5.02309467469185	4.82602483593232	4.77951748129595	4.78285750107794	4.67246775164116	4.8989141555624	4.9350748197534	4.45587231043478	4.70094969445539	4.64686912317789	4.688196629	4.33011355608165	4.57865669840482	4.90126994623512	4.68331306035776	4.89240176735918	4.55427065176634	4.81023953222681	4.54758100990966	4.60923175100542	4.56577127418906	4.86160431075971	4.92266095490634	4.88294873768761	4.77990894952265	4.56997301607329	4.59807309869333	4.66289470042877	4.44129038651571	4.83440767734632	4.60144433522709	4.73898832504794	4.89567963769493	4.69096402359138	4.66046470329221	4.80296360228338	4.73330309847419	4.75895384944158	4.7621018601986	4.50829063667847	4.55824926858623	5.53872718736029	4.55420132398912	5.1602188811232
MAGEB6	3.19602184576907	2.78082814806336	3.22773917637845	3.08039844323392	2.87781233025339	2.94980916482679	3.17726251118301	3.23548027029498	3.03583247434298	2.87909414640678	3.3080938108219	3.02239222860601	2.90290545011205	3.02568551010778	3.10976547877045	3.13371661696518	3.06154409290502	3.12018852648483	2.80441177253579	3.17446044314421	3.3723477587289	3.09376877172616	3.15140493219613	3.29548689415623	3.11869619306257	3.02032233637995	2.97212087668812	2.96024776042931	3.04940723081537	2.89785707872847	3.16765413987604	2.94007194358666	3.05186242164174	3.12038132749159	2.98833870541792	3.14583389643155	3.04221975508012	3.12926241845318	3.22550929116601	3.0829928843926	3.09376434507854	3.10338241732791	3.23058844068558	2.95000719765609	2.92323077625327	2.98246490518874	2.72186442066335	2.85330660228622	2.78159213200329
CACNG6	3.43143467016985	4.01751948008049	3.69358723311441	3.78058262441742	3.64333723843693	4.16541976362839	3.85426477836964	3.23813468157729	3.35508009361209	3.63799902043628	3.79108675294757	3.70053337804543	4.02535532801162	4.50304962615015	3.88128308688784	3.72888375585988	3.62825702110548	4.19943557795844	3.85861719881896	4.21935034529793	3.8324745104787	3.66098467140837	3.58019803908539	3.87943809149922	3.74691918376524	3.5063207388521	3.63284959521582	3.43638508369612	3.61619982877266	3.84392424995224	3.74458191217322	3.87627033217243	3.9613001751003	4.71371327974697	3.75121703098496	3.79901057543061	3.93389310395619	3.80673284269893	3.54845115718149	3.41065655415463	3.56532245208034	3.44660076596135	3.54211954211301	3.94822706852551	3.61687710079139	3.70013081248859	3.82862707575398	3.83788735556051	3.91651727068027
CD200R1	4.27325985356246	4.35371321852369	3.82877285086352	4.14259683958492	4.3996477724836	3.87688315972291	3.97104884044597	4.60318670032965	4.26835485319582	4.15630295955682	4.13251009356778	4.01122853818624	4.07401357551098	3.6164193792007	3.76309954279657	4.10160342809962	4.11165196674549	3.74208032543592	3.92443688011964	3.84215575712705	4.01777025972786	4.01145468451893	3.92207020626069	4.68954428263646	3.90860551247895	4.32638815685121	4.11192193961046	4.28208980817934	4.22916040671454	4.17538065079749	3.86470585163896	4.09806574156138	3.86535776012083	3.62310551524539	3.78750947121773	3.99584900585276	4.09173791914858	4.09680592393045	4.1579515273361	4.32840135081311	4.01827878817847	4.33244300381155	4.12403163353114	4.12300707763885	3.7056222231529	3.63965285615969	3.83351840619532	3.39410604899781	3.55954264237256
ATOH7	2.58959242945694	2.89374624014144	2.89299406502039	2.96147256345574	3.01485832001531	2.72688900877505	2.66149222105008	2.81036346808864	2.92520346015859	2.64348416386317	2.7517464439265	2.84499238816474	2.64173191843446	2.6908168632974	2.96392095290167	2.70171236612301	2.72180545953711	2.71644345269228	2.56722073782063	2.66719041451786	2.80744815277751	2.91378500036395	2.71200222350201	2.75679334864832	2.83636921093465	2.76689264724169	2.79826764805779	2.87801946490725	2.91686595691589	2.74289129372553	2.70913843965436	2.75259675009581	2.7249776392068	2.6892432407564	2.72766546849131	2.77348929892406	2.70913843965436	2.7033171391544	2.90822691675303	2.77656521490857	2.85739824788197	2.81581048244581	2.76043001702563	2.97622266657587	3.02554338839652	3.17862303610587	2.97730388269981	3.11367031356415	2.99387321146749
SEC16B	4.35331600998933	3.95541437863571	4.45274479644028	4.289215346	4.31013031251802	4.15177141171996	4.39570063632145	4.17633986200236	4.54391989580123	4.62340357627606	4.58892689010216	4.38485656965987	4.36821375524479	4.46999402919437	4.80333626889228	4.60101578183899	4.5663852791167	4.25346933256178	4.44094448088273	4.35724854103625	4.76782370313143	6.36923909622473	4.04068346864766	4.18591014162832	4.58311239567316	4.69198231688006	4.55447531477221	4.48496229457597	4.22223869102676	4.21139244647593	4.27619955997608	4.07896770690036	4.38651655478575	4.50322090135817	4.00875935227807	4.39765941052532	4.26239303851207	4.49613724267367	5.35898794317581	4.7704413250278	4.61801137639144	4.54623535869948	4.73101245933527	4.21391412782806	4.58725717234989	4.03877056960422	6.61750435451556	4.96244115123331	4.21535342146522
NKX6-3	4.19585984028085	4.24072648634202	4.37107279983104	4.14496868778783	4.63138410555906	4.65276671773609	4.28117054453981	4.34054217083765	4.0315500832523	4.33235438186637	3.91955704774829	4.41766877930934	3.99323791552977	4.45521922782784	4.13519375298416	4.36310937178894	4.25675952146677	4.62767799539547	4.1383228031447	4.43687056632285	4.47902549201768	4.34122171669724	4.25645745910627	4.25912604128112	4.16125273650909	4.34823762461984	4.2337384236905	4.51258027770335	4.53857674656687	4.24526958564021	4.11873030452393	4.21431070131077	4.38047805760121	4.61447126063182	4.86486921171303	4.39397271864074	4.39908595896606	4.58473470537762	4.38934989043494	4.58631512783068	4.22400790699469	4.48764698530269	4.28318121839608	4.76611594104354	4.17183916114933	4.78863511038796	4.51678301703697	4.0166135469593	4.32034520399617
EXOC3L2	5.69915677130471	6.48672936400152	6.11901565706991	6.44748326558062	6.27759979148433	6.64877710568912	6.32762353427851	5.54309775457781	5.97149670824913	6.14686032462647	6.32813680003993	6.31344971900947	6.39840737853562	7.06275216752515	6.42844185512535	6.02877173484777	6.2705189718561	6.74713774522584	6.39444830121174	6.60405929453434	6.26069386631376	6.03091752291236	6.10755798444758	5.85423492017849	6.36198749557569	6.23750381344531	6.48334621292859	6.48646276721474	6.44614100279521	6.33361049783852	6.77054860526076	6.52701815639336	6.53256160467687	6.33579722558353	6.77294279179184	6.05020404059191	6.47514224588865	6.05427191489705	5.95366468314488	6.35302378081922	6.38301092039599	5.90298493140667	5.93034612869136	5.73390321726651	5.54670250131097	6.66717245286395	6.01602193484106	6.6188093242368	5.78676222075744
CABP4	5.09782974049949	5.05948898968846	4.78934241222389	4.7891236648078	5.45868520018671	4.75079749715784	4.97251177634915	4.9481984061387	4.81986982940249	4.55129661298253	4.64497883971276	4.91519833298269	5.02076421563584	5.24158082024557	4.6410430065744	4.78292906205442	4.24940735491666	4.87024978985455	4.86234247585075	4.61854442974187	4.39444823424205	4.8102352209872	4.83597403854855	4.87129330402146	4.82859762558252	4.76556072197585	4.76867347576404	4.97044500219849	4.9204799518454	4.70440089025465	5.13562390280707	4.76624835369302	4.66072642843747	4.50517694085455	4.92493200327451	4.4072249587868	4.92407139321753	4.87798037261348	4.76651210284481	4.9733000011338	4.91568280006508	5.02246524074737	5.31765620294946	4.87881186750436	4.60250380317941	4.51582195938028	4.37461939806073	4.69984522308734	4.57681737604581
TNFRSF13C	5.54735745180524	6.40400264373196	6.30762498236141	6.2104853095619	5.31977283575507	6.64136249009546	5.738474618	5.68062385147018	5.88675801363909	5.29217593726402	6.42362863412582	6.49532316757948	6.36791116409121	6.1052421319628	6.14989029500626	6.48335589557844	5.94753429963598	6.88782786950325	6.51698006949105	6.52807790994981	6.20052545092877	5.93965234882015	5.98729397791241	5.5664920207291	5.72995020473384	6.12110511989715	6.05598957841804	6.20108065230684	6.28884959221386	6.12047526291598	5.98358691775071	5.99852156475399	6.3583664095192	6.52818838013486	6.36043961723926	6.4685622052887	6.02311516295635	6.15087315624188	5.70497903558909	6.09240801204359	5.9317661640228	5.72476461108636	6.02599156704477	6.85675833724888	6.82843365164304	5.94069914927355	7.3338235135437	7.05952337258849	6.92797508191078
CAMK2N2	5.05447549046221	5.22421958467134	4.98540522051432	5.38215011162218	5.10058265435949	5.31783628888551	5.06248907000284	4.55295466250164	4.76424496596225	4.73623298167284	4.63384657791299	4.92885132167557	5.09717042049058	5.37757623184808	4.8952379099129	4.5948595440632	4.42934035116431	4.96543912858628	5.15206182470286	5.05772292894541	5.01831421278511	4.8699854405137	5.04460434328709	4.66882675405966	4.77948076451607	4.97449543227862	5.37816187614829	5.26377072081203	5.31555008691859	5.05938396586545	5.22872448483465	4.96563569560232	4.92117718808738	4.55707315356528	5.36501976597697	4.92143290670085	4.97119392232245	4.86475926898845	5.20710073622267	4.93357497443732	5.17669396651843	5.35657009236299	5.0607146159363	5.45526103811237	4.43067874916844	5.35783224637667	4.1024575158021	4.48641444753783	4.78889303605364
KCNG3	3.46217385291602	3.85558726601069	4.13256616149236	4.5702316000082	3.59547614271013	3.40507832714787	3.64608694163059	3.23616615751999	4.6014218890827	4.02317630194908	3.35002549033675	4.63881506879958	3.2728160877751	4.0397896733077	3.51633753391129	3.41113281731047	3.66209548750438	3.66393615227884	3.52988562477153	3.43935260266359	3.60171519817532	3.48134495019091	4.15183121237296	4.53583459935598	5.07658614779034	4.24043439492875	3.75855581596004	4.52104351424285	4.06040578592175	3.89389905378089	3.41882478886142	4.02130361089489	3.99546211608899	4.07433973114148	4.28999952293376	3.43092092808309	3.63619697454414	4.15105893781554	4.21992338617057	4.17426017772429	4.29546202172634	5.49048382084639	4.42954170898925	3.91566984130428	3.90838556663267	3.76654164407576	3.55800676871309	3.46731872773672	3.50877167257022
FOXP2	5.50542106876913	5.09267047361474	4.69118399885061	4.91822232710491	5.28368589089262	5.20032494671075	5.01892077390558	4.85529646660647	4.78032272276694	4.54718186837624	4.52996406395046	4.63244132998482	4.73803595330701	4.40190885534814	4.20669151106827	4.54162162709692	4.69867294231836	4.71136303248636	4.70072966953063	4.54633773590197	4.52033824752381	4.73548690222257	4.7786209082372	4.60168266016948	4.79616978629828	4.75960050752351	5.14413460779633	4.84082361758419	5.21310826220257	5.31935078618905	4.70153976391636	4.57867203346191	4.77723407753582	4.24122048261808	5.11663707208923	4.78764324766665	4.64825176464414	4.69870170134234	5.01467943151028	4.70824454338872	4.85735354560703	5.05456934053952	4.99155235336977	4.98723571048053	4.73816285736847	4.90595966795033	5.34523299936801	4.77003790830476	4.64446621086573
B4GALNT2	4.42591291213219	5.49766807560614	5.01463538724457	7.28065781901441	4.85963327042406	5.01445169703991	5.68752811008877	4.77374189178298	8.17896620805805	4.64040287019185	4.51752184134542	5.99423518173679	5.14764407519033	5.03808598883534	4.51108342249108	4.40506484571006	4.30734165682719	5.42938317154012	4.52667702289063	4.36150556936132	5.78469559751214	5.36695474341113	7.0562520063272	6.46364223338856	6.93966134940107	6.0721078192642	6.47462678507816	7.62274988380056	6.76101813871402	6.7824084361582	5.29762992949978	6.92366898699181	5.27741456252841	5.6733278486399	6.81600926006773	4.63441403603769	5.21446326443374	6.11508621082642	6.04645441101989	7.09374131231355	7.40640772088297	7.75164221773298	5.87498657091624	6.08128120970517	6.78708719342504	8.07814254390203	4.84310228803191	4.53993558884005	4.54608369282697
FMR1NB	3.29069503335462	2.99783573643164	2.99083849388032	2.88209311258273	3.23970365726812	3.14571422570376	2.96560931845778	3.07248602439166	3.08100413819164	3.11277779341218	2.9593817725871	2.9799824778632	2.98153627731209	3.24873833220938	3.21326025446167	2.93146483281984	2.66686616375415	2.60154484652505	3.14367679331381	2.77719621468836	2.77719621468836	2.67828401718789	2.98400816037086	3.17822218519375	3.09072082278434	2.89863882537945	2.78868360523367	2.80407999115161	2.809354414	2.7929627639179	3.17509966330787	2.84210273665145	3.05273305461723	2.94502274328145	3.27734635628275	2.95402702164228	2.89589310475984	3.01443526009179	2.77475626729055	2.75843059723702	3.09502939422565	2.70278086591807	2.82777951889694	3.45159786338717	3.61769885702523	3.30998895205662	3.46716277645374	3.43867691869953	3.57646932606519
SIGLEC11	4.48593477473724	4.59478251833417	4.4893240979983	4.50144875054438	4.34658602775523	4.29062296342695	4.15647008096976	4.49439597470448	4.31567915799509	4.47123156302541	4.29062296342695	4.43369812555194	4.22414999415938	4.44232205953115	4.35609628090674	4.22109970008991	4.41621003119491	4.46934752937501	4.29438618745359	4.55739728505017	4.50218105359821	5.23579469742103	4.63795251219387	4.55590900247839	4.59017991725975	4.4842496307503	4.5516487449806	4.64586236471733	4.90037056944281	4.52694902976222	4.51187707468116	4.50548477112688	4.18095649267539	4.63677528532455	4.50722760373961	4.64652575314858	4.69862667000046	4.74058023635412	4.54083896470494	4.3934660743185	4.61476363536805	4.5693148172509	4.37203440991244	3.91322749336125	4.92859333738495	4.76647731017167	4.47859165600864	4.33081996564041	4.4663026729159
IL23R	5.0258693612608	4.64343143513268	4.80080874093282	4.689241881	5.06341371529912	4.41236526548206	4.33149343583548	4.35874808861892	4.77723139914766	5.47368170513612	4.31542303070362	4.17416206620165	4.35693240120293	4.50257664304867	4.62720387995815	4.51825054653444	3.61144644651816	4.01435497897267	4.84743394974401	4.30453374159365	4.62233222863565	4.22602883335885	5.40468668910765	3.91267170463452	5.02190098389354	5.31044255656218	4.98200022864615	5.0153425122119	4.85159048543728	5.31436951352931	4.81570267201843	4.65423822051268	4.47554656029066	4.51564196258695	4.29169675327279	3.99716742162899	4.08546631518572	4.84976779535316	5.59091572558733	5.13248035032925	5.33930039889453	5.61712787987637	4.24650745660454	4.28821483883008	4.97165275373106	4.90071335329276	5.620875308	4.43817338201321	4.81254296458385
MAGEB18	3.12405632232424	3.2096204648046	3.24046165344041	3.18296969439287	3.03228109708064	2.95625287006152	2.97309849606911	3.21307846450662	3.2913227641686	3.3848392927364	2.78182725428405	3.5163214446547	3.05311449587143	3.02563722155436	3.05615128254989	3.39173936999866	3.13597187424849	3.24678129626127	3.14190793819909	3.04838272482668	3.07514060782859	3.04956385825357	3.16558038413672	3.22273793699765	3.2090511675283	3.11454238823467	3.19716411658787	3.18010833570764	3.27345470755542	3.1578684060711	3.28173803843341	3.08566894108838	3.18365723331132	3.10310676597808	3.02700719701527	3.26612819990293	3.1465415721311	3.08664546613501	3.04539584892406	3.17480169302003	3.35542798901362	3.16700234166076	3.11879369859119	2.95002104610223	3.01717513167735	2.89821810558032	3.02093218330413	3.15212147051158	2.77604625623767
CD276	4.95596011777788	5.65234023721177	5.02208838283789	5.56568715074909	5.28727760616345	6.13081892588224	5.76481596767556	6.13466505784186	5.50320386518957	5.22330143006384	6.06840107546003	5.3110257139595	6.32796287697699	6.49781068171937	5.91960399674239	6.17141294625002	5.82001656480492	6.14510075048089	6.12386826018583	5.804132791	5.7953887179406	5.51566320003797	5.50566084256101	5.42235364080392	5.53885472183804	5.69171303470412	5.62989896306506	5.76143624925013	5.49634060377435	5.68876976132309	5.56816256642855	5.5257999907718	5.70838498402647	5.68200365938507	5.80656466421345	5.6077448339057	5.46533609344182	5.75003706186575	5.58736656853018	5.43132738815762	5.57381456514369	5.43878418840265	5.42746724513862	6.9284041650478	7.01024467999199	5.88456559716872	8.082112501	6.64799664431397	7.83529256519139
C4orf36	3.84367378644719	4.43220304105981	4.4781914392565	3.93439022252335	3.60394398055881	4.19343852785586	5.1162920561783	3.71861990841775	4.21589738996328	3.96487070899084	3.70664648540421	3.68004824593389	4.06395652770858	3.64593842758306	3.5586932514441	3.643607393	3.68490000086739	3.82838717544258	3.32283304679721	3.97552475816061	3.97624345860905	3.96507093345595	3.8123077092592	3.90091899884099	3.67580383489198	4.00009597701598	3.74725592687843	3.85543599692811	3.79637571423013	3.83111064731956	3.70032779348009	3.51970645053412	3.81725361380839	3.60431387582382	3.60325127914333	3.4559861983937	3.85657278217684	3.93608747137605	4.05268021594487	3.64356503800472	3.81255423168907	3.97429535681611	4.02840818936973	5.4458317901937	4.4900241440995	6.3974732845028	5.1142088901707	4.29091902849611	5.63582484946279
FIGNL1	4.84966338507947	4.69323507466245	5.05387587591029	4.80557966308155	5.24179480763866	3.79405865558011	4.63922517025973	5.25394196461254	5.00429218145587	5.63795196520417	4.59339439818739	4.7863131458945	5.15063341997174	4.07224708755002	4.93687073849388	4.67641862469689	4.62912585676647	4.2412754938491	4.76789129856325	4.97849215167821	4.73675743222205	4.22404457855056	4.7716219629656	4.9381290951392	4.54857649040422	4.40867942048849	4.8519066207672	4.49466187477132	4.62195335354306	4.22796986248827	4.28955357361661	4.17255244066128	4.55690213569685	3.94845203444334	4.45257670284627	4.24236776859371	4.60122254625307	4.79395867786256	4.84244933436683	4.47832401248119	4.94010616783253	4.52797682811141	5.22958194273877	4.86461448851276	5.02218314059558	4.54472792086435	5.81497444401649	4.94958077527027	5.09179556494746
RIMS1	3.04543614664627	2.9260375019093	3.04231213378297	3.2018546568407	2.93939876093307	2.97510766788637	2.8216579089941	3.15901874338723	2.93247960458733	2.82945980244149	3.06664312294516	3.08370311303033	2.94665849102582	3.17098890890753	2.75388748966496	2.66806540963432	3.02752472219355	2.85449948550374	2.91398720138969	2.9318886089675	3.15209207438531	2.78289009886442	2.83300559364807	3.05568528904566	2.92133691321006	2.96575906809163	2.66156199623001	2.77947196374544	2.90865460690797	2.96939544326549	2.93763112496601	2.7492125332252	2.92133691321006	3.07576531605111	2.87142218010986	2.81245365061429	2.99449788029837	2.93021417805409	2.94681950482132	2.85609714404913	3.01722413273675	2.85783012457538	3.09532186583254	3.17697207791937	3.03408726548242	3.22004315469021	2.98882352701699	3.13654285698861	3.21649329745488
PITPNM2	5.36094857272752	4.70603742302808	4.60901777440895	5.26608599612704	5.79569471257114	5.62075004501407	5.23803560906384	5.32105224755606	5.36457397486659	5.15051890847591	5.0481351013305	5.30978519067514	5.397149776	5.73263257478026	5.63513756748906	4.9673410287184	4.95416197362311	4.82920391131687	5.1653881277386	5.82581132532898	6.27319778043953	5.27055859305501	5.31175818464882	5.27102698945221	5.53646221494289	4.95702263181494	5.1841816907915	4.96727268602169	5.28213527217318	5.08292145397092	5.484857925	5.2829217065713	5.45445187865215	5.8582145605801	6.01160475266152	5.55315640998376	5.45030432431327	5.18116468747615	5.45785260913971	5.58922841461187	5.27741749100419	5.17693131028586	5.4422014918315	6.35886051390615	6.26263741828822	6.65136707248214	6.93259535307377	5.98696864298529	6.65837648882802
PCDH10	3.22530198696718	3.48875575631955	3.52146134194507	3.49675421860774	3.30042622656173	3.39509907470437	3.46556938357739	3.08972703641545	3.51819519236952	3.31820914079246	3.36611383429925	3.34866544320911	3.27560432959457	3.57914838787678	3.28855415426696	3.19229687016138	3.27069845675879	3.31198197153528	3.31909163803154	3.66578008353965	3.35425575878861	3.40822735837436	3.35648674823601	3.36561932039394	3.342224383	3.27166036903024	3.55817039862648	3.39835471683273	3.51601369869375	3.16805779104388	3.42756566609665	3.38260634732907	3.09742929406741	3.35774080467207	3.43315646719955	3.2518967090805	3.37525909726546	3.29590995150376	3.18505155504352	3.70202982435464	3.36352409333231	3.19563452094599	3.38701142507877	3.30797892134889	3.49498539549229	3.37309072493204	3.27546488560104	3.33087916604547	3.4856766972194
TAB3	3.82503830139251	3.90236488928685	4.09600857745024	4.33314029084351	5.16669790558523	3.92204255234233	4.95223477091707	5.33328411083792	5.0308674476839	4.63189489244673	4.29324192138472	4.35622102554543	3.814350094	3.6886564456303	3.89438632933017	3.92376079719164	3.75272999099973	3.1739126183096	4.04206905640276	3.97321951441004	3.95678618725318	3.37023532032232	3.70819258623765	3.84426323623756	3.98147247986261	4.13063506268346	3.74578284190876	3.92347692952277	3.71173108977929	3.88468368870412	3.79838238267312	4.11376827155637	3.82842064908998	4.1320334950401	4.07724615760946	3.91729155563763	3.86722373802381	3.80045578969377	3.89326139703253	4.2750341879428	4.26934273491168	3.87909904984543	3.74431547274581	5.86087011622529	5.94557375495394	6.23780369484183	6.27480609379097	6.04948197584575	5.8871948856691
GRK7	3.16814317678351	3.30142731487386	3.63876803794162	3.32734370733625	3.44245162649207	3.3116239854499	3.37339198785904	3.17204057087035	3.0703748266688	3.59921309020275	3.2262554839639	3.46267996169296	3.30583599500668	3.16934934704652	3.29850252628811	3.36321855755781	3.15681702885135	3.71273834664352	3.36840230085579	3.3443602365574	3.42205944735373	3.2731741127786	3.24242850027843	3.3848312703743	3.0771063474059	3.25731931820078	3.41885434820917	3.47441520401575	3.2278080700449	3.18488254112633	3.19007415427378	3.66434856984327	3.40362448616291	3.55806756070931	3.21279095818639	3.30007447744709	3.29701290900813	3.18770847389916	3.29277909551074	3.30781146435483	3.24558161063084	3.33943834784393	3.32302606941551	3.63229194792711	3.43078700615036	3.40305404442442	3.98476645720074	3.35050474804852	3.88135799940665
MMEL1	8.01430920274942	8.48361901137526	8.20271485746318	8.43421488801767	8.13869537557732	8.24794520154988	8.56388644967102	7.20001870968434	8.42444111344364	7.67667856457998	7.08988295187056	8.57805632542686	7.63152875975157	8.63328947760337	7.78288551670018	7.72517662128178	7.50419619239113	7.86860781184404	7.87941517356616	7.73986245166105	8.50950902711387	8.28961503925957	8.59694747115053	8.61574116044322	8.19974587021013	8.1085441840779	8.49709754638324	8.7586791770236	8.90752650851911	8.84420815943682	9.09163686155566	8.53462428092255	8.0005490680085	8.26266158259312	9.01899026519061	7.85500733410599	7.99328271829202	8.32865025803174	8.24499527605846	8.6998276098918	8.60023219128505	8.47913299044169	8.18107545733895	8.3124205194736	7.75295533455118	8.28943046102599	7.85147804945782	7.53633480199916	8.29121399247918
PDE8A	7.23351389840864	7.06082010999688	7.18723978270026	7.50329611334879	7.71160567223119	6.95933316636061	8.02453858780579	5.73665069402785	8.26655451360344	5.81738505960732	6.34186143198523	7.13166561087285	6.35982724270182	6.89039316964544	6.39470602759322	5.98275318536543	5.69708743642464	6.3881953384108	6.57911359738089	5.75535219052548	6.84650548343175	6.89135891970784	6.71816493519332	7.05294133492839	7.54931331249676	7.87274596814904	6.92298141081415	7.35245958115914	6.72847428248428	6.79378736252864	6.25996008822955	7.10274606274522	6.80541904890206	6.90046449256852	6.82506921032463	6.04878946088748	6.44740629739757	7.10239563444432	7.39610437052994	7.09135925397967	7.61735804447709	7.68279609654202	7.22128033543886	8.55594520562142	8.42349850717907	9.12447332576556	7.33282461903637	7.56824488480108	8.5172410330906
NLRP6	4.5891039617934	4.69033995693662	4.81900788154859	4.88353053154879	4.76517986369778	4.8985253795439	4.6091926010395	4.95701390579235	4.93795101322956	4.71946231072755	4.92712049488065	5.05094077638593	4.68471426827603	4.97169349780455	4.97130059256476	4.82382446495254	4.74825232569905	4.78655748060801	4.88877573885069	4.8889419082604	4.81119636630698	5.89622748075578	4.73959980724193	4.78036907425388	5.19036998586473	5.08210495383524	5.00803824004944	5.04324472239512	4.83565184461317	4.75926045713104	5.28210228654204	4.93381203721587	4.78907814286257	5.94556802587524	5.28582853065819	4.44865215349205	4.92908632840035	5.12393748116567	5.1107743184228	5.13644142251107	5.27852489887047	4.99916968239297	5.05832078711098	4.82487811778603	4.43154042856644	4.59702529793545	4.99259486722357	4.98593595782897	4.61168379132623
AKNAD1	3.0095757598018	3.33898890892648	3.25173179913976	3.14819520149951	2.85429449104514	3.10700567002054	2.92116304050654	2.83196631104285	3.51798809625797	3.28816142230848	2.98378504722003	3.30862301371798	2.9375542229594	3.32198770212339	3.16602122995925	3.19763939346418	2.60925587185503	2.93805040473723	3.0016755148717	3.25373371003559	2.92189549932143	2.96112393139279	3.26733735511382	3.12974223169021	3.06014471370549	2.89529201687049	2.97524621391899	3.04434304301884	3.03555189821476	2.90593430015733	2.85755699964667	2.95355263389007	3.55165812215363	3.95809849490117	3.28669144869834	3.3310112299537	3.05360137991619	3.06124746334451	2.96868436874486	2.89335361043068	2.99542274188657	3.07144282891195	2.84209558584304	3.28669144869834	3.3347805005024	3.31073597460037	3.3776616827083	3.27931422109728	3.31894709601319
ZCCHC5	4.5037412570548	4.58317252132494	4.54536891945304	4.74305509891278	4.14904391560809	4.21335755869638	4.19204886890095	3.94613166988262	4.38303507862534	4.30993980183128	4.35008457354363	4.43570128941719	3.91884985146834	4.43180308435655	4.37353109741123	4.38095790826306	4.6350669549189	4.45477777936954	4.52887625418065	4.55780385657586	4.28057631944658	4.50905719548331	4.47882121930389	4.25297706167871	4.52219290972976	4.46115107444663	4.51214834237935	4.53417709933934	4.53059912095535	4.17238925681349	4.31470383437908	4.35339260856934	4.44737346526072	4.98312655099758	4.69069637514014	4.19552029339451	4.3620921112375	4.54021305494899	4.34365107950703	4.3753238970741	4.25711326848814	4.55139977537938	4.53228886953838	4.29644887879042	3.58748017087099	4.66516672848348	4.12934187052049	4.15944721811201	4.20566055704642
ATRIP	6.61306467523398	6.95033484217693	6.51018133250147	6.34301949261482	6.5861981361287	5.889709405	6.62007174422448	7.7020592137243	6.35820269702256	7.27548923	7.3969108876295	7.76155883119037	6.48178657803582	6.9843477121041	7.13513712483855	7.57494247993551	7.63160738617556	7.49562736977509	7.39609180817376	6.41999280513667	5.951636942	5.96623011622681	6.88491437398128	6.89779229523189	6.42078692941876	6.80762446306878	6.99475805157775	7.34545798607526	7.18614034270093	7.20781162758647	7.91152610686422	7.40473671396404	6.79602073809487	6.92386399250304	6.79436685288212	6.73516107832604	7.17930594185183	6.96046584013632	6.68554369292821	7.40233339906089	6.85057822473721	6.85763397262983	6.68919799168402	5.21375580168005	5.86698325867367	5.19208534580966	5.60117198790075	5.89652438432347	5.10737326231079
ZIC5	3.64462145715921	3.71991601242081	4.14288442677055	4.13330010188405	3.8759758216624	4.71237250101413	3.64803357577201	3.94043500078017	4.24467193612938	4.38917365741325	4.22132074634782	4.35328898377845	4.08751657352686	4.24763699829006	4.53530987363076	4.43960268542505	3.88296792593524	4.29701641550123	4.15607170859725	4.39920857279497	3.83455860355495	4.07585599831926	3.95351966479902	3.8962616420384	3.99024664229967	4.05530068106674	4.17022922247449	4.03601181091952	4.13738033130073	3.88241568636326	4.03578837564766	3.92381371103321	4.06438105926524	4.02057446486407	4.06154749377217	4.0178424608582	3.88384535960625	4.04708357550949	4.00331057452331	4.08195432152087	3.97669833990627	4.20725854071012	4.00634882547522	4.95281360587391	4.3738068798541	4.81972118310031	5.08066154969659	5.03779088346214	4.84472796497728
ANGPT1	2.85403886135301	3.02391376775492	3.0282712420891	3.14117470498695	3.2839898405402	2.97770572015604	2.83006551418557	2.97159077942928	3.03292983092876	3.15792564702042	3.19739046689551	3.15040936571044	3.06842804626045	2.95059817633296	2.88866558181786	2.90980584683513	3.19175615124481	3.01593568102547	3.18279220404307	2.98931600060791	3.08255437003218	3.08990706509639	3.26701088149714	3.2164604500935	3.03160105154707	2.99166020110917	2.90974646098462	3.00916926417534	2.9806422506937	2.93665604612171	2.83760238038118	3.14507604366292	3.04610262519417	3.57605917457849	3.07527874994088	2.9406862424378	3.13067076674195	3.16840035902412	3.04424623830698	2.93905187300253	3.1924647325584	3.00755896892161	3.12176421121066	3.18001124761441	2.84492717302204	3.17092101499438	2.86219192772746	3.01450749102145	3.16840035902412
TEDDM1	3.913940905	4.25680195535091	3.52909138090043	4.03699487729057	3.76584995373751	3.57955090085663	3.67498557831823	3.37167174689194	3.2715144239866	3.73070752836267	3.47022476212564	4.14284532953012	3.42249237713297	3.65443426538963	3.77438118421652	3.47746389486675	4.08573912339385	3.69999058475968	3.72656228321811	4.20663207593566	4.36432630422324	3.80442480760093	3.71055002070597	3.90320019646479	3.73592859357356	3.61508193836966	3.70224710814727	3.62432638944329	3.64638902805693	3.96340728779074	3.67440820546985	3.60831463029364	4.66841507501886	4.64086946906136	4.53220770465826	4.04196877576182	3.6391537529214	3.92349464816498	3.75550941885966	3.49414748096298	3.68547128302022	3.66072787502381	3.73801623105457	3.36096181407043	3.29251345854092	4.04539492980225	3.69028732724935	3.35217225313248	3.37087132012682
GABRG1	3.12107945736263	3.33496949181233	3.32098975099863	3.2907122733328	3.06101967765528	3.29332019828747	3.23137588062444	3.02023012383755	3.30500347243774	3.42774818030707	3.58483080596154	3.28295308659369	3.15672205527092	3.0064269238986	3.18967204601633	3.17153857112512	3.20471390266187	3.46392327142295	3.18719473260314	3.14264184404069	3.27579815764541	3.04472337609483	3.52999046811889	3.54067407301433	3.29719033757536	3.26921530908592	3.22847386083868	3.35770859239422	3.37146761035894	3.43119195938829	3.12129830701459	3.41304615839947	3.24363495616616	3.24422498625782	3.20786081835384	3.55932524384739	3.34335522493747	3.48214533400966	3.43074619726926	3.18816521650933	3.27537391014516	3.33888723718626	3.26222133599354	3.04919887590171	2.9996544896837	2.98366320560353	2.99294386925613	2.97621742323159	3.24053794609499
PANX2	6.34301276602012	6.48435487133937	6.21406557108405	6.50516247317718	6.29824835859997	6.81331332941907	6.4981935900522	5.77311228499949	5.88907282401005	6.060677761	6.56893003948313	6.33974292745473	6.58722208784598	6.91719260858068	6.60328810630393	6.07652409754196	6.29075376162409	6.47223805596427	6.56274845729428	6.72853371699996	6.66711662494042	6.5716411483519	6.22209067920948	6.49649260463341	6.49779601745335	6.40110005482647	6.74292029649063	6.61580677534916	6.72598511526359	6.63644184864012	6.95356705600971	6.52627636833069	6.7021130956883	6.4718288008081	6.75495045695765	6.42533122479823	6.30547603212973	6.41750248098969	6.18675064761382	6.64742946255984	6.37835600631734	6.26910080233247	6.30152262213889	7.43878475290401	6.58090672595277	6.46771831992775	6.62222188115215	6.6044076540698	6.68058060567776
ZNF114	3.44947647741046	2.94340598925942	3.66430756033055	3.21427358778321	3.18726604020312	3.10007772249647	3.52691675198841	3.01782715249019	3.64942168313895	2.87161746919611	3.06434997269119	3.4705910704772	3.08942517937271	3.22158085137975	2.89783974632593	2.83565948302845	2.91684246894964	3.09954735659027	3.03285144559013	2.74662105169552	3.09014329755062	2.7081935064504	2.96774446615573	4.05860435339117	2.96135546181936	3.07666273047311	2.9134683614076	3.14756346272687	3.00603675670741	3.11410205242735	2.84077648204811	2.79521352542937	2.99034335179898	2.96814877848785	3.02479163198443	2.99192321310535	3.14161355027808	4.03933647967125	2.95576812623614	3.16800427695438	3.34777284317012	3.20639395026133	3.35785891425095	3.25999880958925	3.73945150177175	3.35273240777745	3.25806593579505	3.39093079352942	3.1407310190585
CCDC27	5.06406418378869	5.32438116411822	5.35881608714663	5.81583558886888	5.38286679677761	5.71806837533963	5.89567680764212	5.54764486431492	5.30761703939269	5.10238929665131	5.8928758709615	5.25130368873671	5.33401846106749	5.26351577266424	5.43098273941496	5.47149465765638	5.46857130966897	5.41110231328624	5.13252530056694	5.18462687236242	5.81583558886888	5.22334826589615	5.10896677269732	5.49838148005665	5.28256403944542	5.26484920603585	5.64519447416369	5.85328569817844	5.50045706900217	5.31032535156621	5.38579875828053	5.00796800292539	5.33967621268828	5.3663505477229	5.33665582160627	5.17078394485611	5.40560240621234	5.44432193523904	5.43721401435393	5.51242704252669	5.70704305706718	5.33507123219625	5.55112425339269	6.17670643093305	5.91628738605166	6.23911462105124	5.91018460899679	5.99042831591207	6.5455082503854
C15orf26	3.79410353953978	3.55969874985127	3.39886241034637	3.43802823214549	4.07530515803555	3.55741117981916	3.77087523918667	3.50713907560887	3.58421125663669	3.20347250489942	3.6814533966875	3.65787868226787	3.61534150928568	3.87315522951913	3.7111559285052	3.32205746302701	3.43688630291907	3.71288181287232	3.42770880454254	3.37411607406606	3.45940569162891	3.5531948257524	3.46091852353016	3.85629867857632	3.58541857	3.64481234235659	3.5077131787356	3.67837927965616	3.67374424973039	3.8568577361609	3.39729072573769	3.43438360941883	3.40480232821093	3.56751066438559	3.61956804745102	3.76957430629206	3.58124415328881	3.65292725737668	3.77676709240447	4.37433281629397	3.50281261903621	3.75516163919238	3.85176660917501	3.31951850010664	3.29300345557021	3.30108585674047	3.283956477	3.13194429411194	3.99279994862544
NEUROD2	4.21067063050267	3.83436058491154	4.21008883255871	4.47564649768607	4.58217300446107	4.68401377330419	3.84296039464007	3.61143965114437	4.4847166231178	4.55340361870527	3.9558657758785	4.80471594375568	4.3348182989576	4.32136901175607	3.86564877254449	4.46729578108923	4.34881454590286	4.28587585335451	4.111540274	4.48869688749488	4.23646309204821	4.4720372601415	4.45308242663575	4.47169977926347	4.28769989663447	4.48713486072166	4.40049715295641	4.55667408095201	4.4683153086848	4.2982513884572	4.42170439567222	4.13652266496628	4.18185482468438	4.48713486072166	4.07201710424535	4.3927472287282	4.38564892368958	4.2863611153904	4.2375007339512	4.40206735774297	4.72304391275571	4.5237329537749	4.32859235760748	3.66758432279546	3.49316126764985	3.23977618387167	3.29392376392314	3.48031923564552	3.49197413596263
C5orf17	4.36812205110062	4.73559121487552	5.14611813861397	4.5248980726344	4.24892184941813	4.52175075643375	6.15979392341714	4.41921927887863	6.39148374950851	4.58246697601576	4.44668977138287	4.22577825011145	4.77440953671723	4.63887549985585	4.47680524666501	4.60042512924736	4.87415738320367	4.35597539430322	4.82921933911212	4.5710572882101	5.83107695691449	4.66389831676521	4.64791131266286	5.01243126350189	4.90002464035694	4.77366587073856	4.79098530850601	5.17442590619267	5.00761211878992	5.21133227223604	4.99760819894608	4.69685632698752	4.97713289543246	4.68454321343082	4.9761213502655	4.83241307777884	6.69494025573072	4.58990312519806	4.94361030799648	4.89524040995562	4.6966158061808	4.64035527393254	4.90117099355669	5.18421064175297	6.14565280307798	4.96287621858278	4.36419374493475	4.115957845	4.80775290619676
DNAH6	4.2485447014139	4.02937833203143	3.92376697069961	4.02528419608256	3.98666455192824	3.99310264186414	4.01254811972233	4.66500350145365	4.36761489531638	3.72805126051368	3.84435941375972	3.56501525036505	3.86168999575296	4.07436267856797	3.6435577237177	4.08650720676828	3.96081211824784	4.06043683429212	3.69639453849729	4.12061018057379	3.64820782598228	4.18009635248924	4.01730193582041	4.64099529953879	3.9956888234691	3.99749907928814	4.11151123843146	4.0729307171394	4.19270028212791	4.27775805029693	3.9608323032054	3.64026178914994	3.86927249068769	3.8285720539166	3.91561875880507	3.98391447979216	3.83997205706464	3.96933056087129	3.9632028570515	4.15345759044022	4.05542079741052	3.89608675341143	4.14140269349431	4.50917892271299	4.71693710774369	4.30332235522869	4.62474665675396	4.57541779206827	4.39441242293583
LRRC15	4.9080732875327	4.86649489062066	4.35056229439152	4.31890210623989	4.4997911784111	4.65090154680452	4.38642572551357	4.82067197502982	4.40482781216805	3.98052900837232	4.18905044748536	5.04124420116977	4.32408564728443	4.89757377921255	4.76994412942602	4.10406892338648	4.16549577656762	4.67822778557583	4.60755001425315	4.56722536698328	4.35213765059483	4.53473106555806	4.60793047470536	4.46513408267215	4.53181191518763	4.56816103863058	4.44626425108923	4.44936162643616	4.66716331603582	5.0278759615384	4.36605542935377	4.45847360494273	4.22504806006852	4.38033191389981	4.96341552102283	4.35921148339822	4.2810565095878	4.20274463308626	4.36476534056011	4.56919958501466	4.30131273002877	4.50324400298211	4.28450753861948	3.86604557088185	3.83325041791874	4.05220438759922	4.54659065437985	5.29902788681095	4.0353759513468
B3GNT7	5.81650792070089	5.65644235598541	5.71665061403356	4.43760401934381	5.95121273668571	5.56921239635233	5.69337674736491	3.38124997793874	4.06211406682028	3.42564753852854	4.23409196487991	4.01010109726321	4.78943009773136	5.1517624299098	3.6958748177323	4.33785789901585	3.76359243008557	4.66610221010265	5.08787304874898	4.24955028717041	5.03550941458312	3.23853974551932	4.09362290402972	4.56267747598248	4.25816141617193	4.37643671970991	4.39127743047548	4.22598626555448	4.19530735238883	4.15359859990681	4.39265578255228	4.56559362766252	4.35210548058218	4.1656614476053	4.51115401035707	4.1230081007724	4.16480828998759	4.36011035094929	4.10751146368959	4.12291364133732	4.2483247884396	4.31972251920754	4.32162606574344	7.01717264702545	7.10609600354191	7.64269965103939	6.43488992807033	6.08769105008313	6.85684778136365
ZNF645	3.56349894544547	3.66287771664653	3.58124477210239	3.97519569811879	3.29530242242895	3.88919216102263	3.55236202019471	3.44095528404593	3.59366899268457	3.69774714151813	3.56250830635932	3.92536387468209	3.52318582492529	3.82835942440429	3.6972041642028	3.68568490581283	3.41888598712867	3.6166164777647	3.4829476716873	3.82835942440429	3.28646806370276	3.52715052319227	3.91618585993076	3.62010943247961	3.6479084547716	3.72617664953225	3.75645418049084	3.70272753948893	3.69440683182247	3.74634411046996	3.7504280364227	3.5579256362958	3.58337396151793	3.41594595133349	3.71068985652938	3.63314966971506	3.64141078954249	3.67387234434006	3.94378452890893	3.67074873254664	3.63340011135733	3.83345894034583	3.66894123476294	3.13635894704615	3.33157302564454	4.13904351428455	3.28188108585878	3.11321641211665	3.26088975827719
ZMYM6	4.21732991158888	4.06700452665954	4.59193408492088	4.19016839445343	3.93985507027898	4.16119294383097	4.12412285459367	4.14553550050324	4.10805387312752	4.13602263814986	4.67121532444769	3.74812261726904	4.10739224642807	4.4429952669502	4.61610087067985	3.64010335296884	3.44528436392078	4.16260167053554	4.34928803283292	3.84314993910724	4.49486806645852	3.79460426716411	3.94568295458202	3.60457847637541	4.05144725924654	3.82917670004128	3.9731831715697	3.6910039089109	3.58796158087434	4.03754622700648	3.93918368135891	3.96580051682443	4.12679221421176	4.11959754549976	3.94404457224336	3.56798615441318	3.52571451456804	3.7275137004195	4.17349680925588	3.65655355788864	3.89877585425818	3.74276578675226	4.29324467661407	6.27679076913165	5.95429767238875	6.30985185751786	5.27970749951866	5.95390947358836	6.01292104044414
SGCZ	3.39825243700481	3.27272230209396	3.52070616962053	4.24365120804173	3.72656669800049	3.80527623219983	3.69788908006469	3.46105360800786	3.64515699847602	3.41248103514311	3.16646196068211	3.53096907808006	3.94927808218846	3.58226081813711	3.507822904	3.12122801587946	3.25235610085914	3.45160207927657	2.99558576995229	3.56755527313279	3.36225720002112	3.74974327539002	3.33838594600134	3.20900682493589	3.52206048577133	3.33711157153585	3.42350083035523	3.57151536932908	3.5597520980342	3.55306062832977	3.43366531175673	3.41020060082032	3.38723937620392	3.36506509990269	3.66523529260685	3.46217853703753	3.47874620809739	3.6992981095266	3.34923218160649	3.06509405330277	3.54925838315391	3.33295760864361	3.3379418823092	4.38359463804516	4.28210801670171	4.37944950824625	4.4156932962109	3.82961112945994	4.11589409342675
WNT9B	4.80661386566236	5.02028403228581	5.28331204297852	5.04944437071806	5.03049109254089	5.10498672638335	5.13181453074666	4.91373253656165	4.68940010451488	4.73160442552656	5.40789489560809	4.99325740267661	4.82189096968779	5.58274914198939	4.75961576332727	4.9805294475933	4.96995089806298	5.09343916539147	5.0269059594228	5.12254299559594	4.97109989869453	4.8556787041061	4.8216926304792	5.11525648102702	5.23193236464852	5.1774895761586	5.25373666769182	5.32096240351676	5.30119527278987	5.09905891728482	5.52580326450021	5.09650080683056	4.61998120079097	4.72499016148224	5.02096762869427	4.86108334875995	4.81015309023232	4.8831509727233	5.04607627656814	5.33161311683136	4.97437028263434	5.23433552452529	5.215131159	5.4124535899012	5.1070117794403	5.203064026	5.20948354325219	5.33901081863557	4.97354039395854
CNPY3	7.65140104160397	7.47628183493817	6.76956196084778	7.51564379384253	7.29931231331091	7.11457743254093	7.02567756714096	8.69493787563294	7.57260963987382	7.7810564873551	7.4871467462852	7.46217298718288	7.83364529485586	7.23866780886601	7.65769587901736	8.47022112551773	7.69922987855502	7.85225987141041	7.81375950954916	6.76218424190478	7.66550204239164	7.02509846093165	6.99964861151131	7.88736629179299	7.45864083215372	7.25000394454783	7.22888978508137	7.46100411444538	7.40328327053665	7.74331772313316	7.63312456894061	7.40035521960284	6.93679088510955	6.35024189841353	7.65706350204389	6.23847632411354	6.78605720492781	7.00309956191281	7.31044535437028	7.1982582970474	7.63583676101944	7.22588823048573	7.39258523124941	7.40406203718158	7.69794921611584	5.80639388710878	8.0835252349841	7.85590207240035	7.32141228680015
SCAMP1	5.87927929180513	5.75520953694464	5.87541340054543	6.02572377837816	6.21006381397084	6.37842910355771	6.51584272638055	4.60620285917635	5.99659327900586	5.65584822530466	5.67334288271898	4.54034366653838	5.88180929680443	3.98495031692426	5.73332962840815	5.4798452104963	5.21467587725365	4.15232323386055	5.6198147381541	5.89662536595171	6.39336376668934	5.11797679608976	5.30374689325536	5.6621728353548	5.1818178223277	5.84267918930282	5.05107440586752	4.88999602023045	5.14966082081779	5.27387840336444	4.56443898879512	5.0747258808844	5.86683290159972	5.45654567790725	5.47045391222807	5.56723779920571	5.16346096847479	6.06866889899664	5.66620617454694	4.87569526065679	5.89551812696037	5.3362208406216	5.98923657863018	7.2543592840945	7.49055708840699	7.38144969639014	6.87229243184006	6.91882089623004	7.66716013223213
HAS3	9.01216652618873	9.06220678481336	8.75449868984057	9.20557413189706	9.240692275	9.25710487805464	9.05380457275853	8.56968450489267	9.15433490065129	9.26549768640264	9.29830408497226	9.76448501477067	9.70048338606874	9.62848233742129	9.15585046473579	8.83641908191182	9.34774720821303	9.12402518624569	9.33259000008352	9.63641122956555	9.42943094	9.20833882170581	9.14627126597366	9.71300036850451	9.71130154757859	9.62568435365043	9.31292850999752	9.31125034913815	9.12455847513443	8.8918002873109	8.33691409837694	9.08712337365852	9.43550468477725	9.05025642401246	9.60249436805361	9.00578187441013	8.7799757989772	9.25283025462156	9.71221152960027	9.07536967398533	9.66302085026331	9.48421830439593	9.63990223580544	9.19377627169978	8.70640624112345	8.99751784779428	9.33220153479722	8.80725553865493	8.86695092273338
FGF4	4.31650647046181	4.31923061052716	4.28701603274237	4.91140028630579	4.20073376070802	4.2672498021491	4.28557450862445	4.14935129023717	4.1722129871309	4.30467754083277	4.66790108074953	4.18882051245792	4.35613135782914	4.81289505724009	4.75645833404084	4.53350206329887	4.49705696085305	4.130071513	4.75759014937752	4.46547801575018	4.69309451181825	4.26049944792762	4.53732069925619	4.33369772501308	4.711572164	4.54697679707661	4.55004123582687	4.31597731469198	4.44798369553413	4.72133731373201	4.6519988886125	4.66330267210067	4.90102577503275	4.62789484182779	5.2364480239106	4.62520521032898	4.2209696330433	4.83273021214344	4.4630694583053	4.22356762462733	4.75067949804558	4.45362871428461	4.38239609212659	3.875463328	4.47054727535139	4.18707386136429	4.90680458805881	4.11876455248777	4.60162351105851
SLC30A8	4.38508382065249	4.91567575769037	4.07764745106358	4.21666754062839	4.11475745301971	4.90395244997655	4.29042831989237	3.92249782234969	4.53116376256312	3.89341262579776	4.14829102504107	4.68916610641798	4.29913614929874	4.26642801905021	4.58253007401132	4.56234308164084	4.32320620578368	4.49345793115829	4.31430800160224	4.29123050978428	4.17573405750267	4.19475845582691	4.76541858102067	4.61463591556329	4.47332438436257	4.3303102570869	4.48840012737545	4.40004099017409	4.67194219234625	4.42527474154336	4.47341113080455	4.47394422712074	4.32191083569075	4.55367209334464	4.47222743617347	4.35412767563976	4.53818943065845	4.55794474991439	4.58492999080772	4.51775354613495	4.26687100685562	4.46423335724259	4.47770113666269	3.65398294751086	3.6618224600542	3.58263005595855	3.78004918583482	3.68011886187676	3.75805501977167
LOC142937	4.81755754462934	5.32761942222327	5.90076572411011	5.49687741636842	5.42140136015287	5.14440826	5.48682808852599	5.97282762048748	5.16739058863822	4.6814971540741	5.57873291865611	5.24084807385781	5.44628256005726	5.60565445312515	4.91434557548418	5.55092451876296	5.73685884741652	4.7941834718567	5.01290733718723	5.51121688768878	5.08846228633928	4.79574500791018	4.96794204149748	5.06167081672198	5.74417419221782	5.42258282127372	5.54655897009907	5.63267496599363	5.71650408145416	5.41426645966203	6.14071278537968	5.06955588905948	4.29957886092515	4.64106856703631	4.90731400401237	4.77545278284953	4.76926335333177	5.03722728289044	5.24796683755837	6.08519928648393	4.8372252126251	5.24811440894358	4.88123385591517	5.46471016742072	5.17093743069895	6.39892367448613	5.51267467590788	4.83479171287931	6.03961400955574
C11orf65	3.24652699880491	3.27704273801242	3.27222432811102	3.30531956816465	3.30637604534229	3.23478622141113	3.60043914180019	3.45356567957227	3.43020750898063	3.09599956502467	3.29613515708026	3.4607155366759	3.04514856802576	3.04863288630868	3.05447178633057	3.44070030664268	3.39530391930543	3.5256696043198	3.51745170277017	3.16464487653008	3.21067103736739	3.289562378	3.18605024250596	3.65896828607078	3.17343194666442	3.09127628171995	3.13156897980905	3.15059513135425	3.33064899424946	3.22395584228601	3.54560918924659	3.46536247848857	3.28559024972617	3.10343726168665	3.35186663968992	3.08895800718612	3.0799692599116	3.17690211385724	3.25230670979794	3.10011742010813	3.19673603918532	3.21618509471774	3.10747522502506	3.23379945329488	3.26535787096259	3.26608504848238	3.223159841	3.19167568055445	3.41052985230762
FAM71E2	4.70505198679016	4.91242551662459	5.26381110155846	4.56912695308611	4.91471195860686	5.50787188827328	4.7293524723898	5.14835422890005	4.77750009733398	4.36128599792033	4.86021185446073	4.62307234162817	5.07456579029766	4.7440369489138	4.94741483690978	4.91761787994391	4.64214385831025	5.39240656816912	5.23051971786848	4.62052966045824	4.50220347206101	4.89139982415964	4.6449333041786	4.81701196008613	4.3912177076922	4.82886466082642	4.59631388103595	4.9745119259608	4.82253763502383	4.77762475053797	4.98131836593038	4.67275096213042	4.79440191912951	4.69850434646028	4.76637558413736	4.52193564330589	4.45564461057729	4.74952704644653	4.64814646514897	4.84325329184486	4.61403281143773	4.6744211542041	4.76709703264109	6.32234606890936	5.89802651931714	5.28524289952087	6.65386872289623	5.85313458011042	5.51018743997902
OR5P2	3.67260864705395	3.6343152774859	4.17105949157422	3.66589150233314	3.76443757940887	4.33587548310922	3.77601719503803	3.80844657	3.9462778637825	3.80238581837182	3.58518416181368	3.01421557122588	3.83522483417138	3.89772250337207	3.73556917832784	3.76005732369177	4.04433850014732	3.64086953346318	4.28470745176296	3.67998541054807	3.72329285044913	3.87197479257549	3.56253653867862	4.21697755589684	3.96803445851712	3.7084754413266	3.36712984929239	3.74066269689692	3.61616715240673	4.05337685547575	4.23861376919058	3.93665328409108	3.95750296837414	4.03615231450857	4.03346478487209	4.36250319753921	3.77467541075868	4.04876877307986	3.54328124201721	3.78282598426934	3.64548113307137	3.6932629926534	4.11135959639628	3.19098378896764	3.3763406816841	3.51656947258789	3.22760671266485	3.40269340284188	3.43309163818791
DYDC1	3.93616510065021	4.00746262185678	3.72542273796749	3.6648013199364	3.39722044034777	3.67349002252075	3.38834933770917	3.56514439029468	3.77238885193698	3.51783817622403	3.65916971826135	3.41155784461225	3.68208182507627	4.03232982925322	3.68134082485587	3.47863926456479	3.38415413646136	3.84655917399803	3.55021228585331	3.88350278498645	3.46100535931981	3.16693847185324	3.55193895625045	3.59094912387504	3.1235735222315	3.61885154635879	3.63045325259795	4.02824595782672	3.91189442362132	3.66416290777266	3.75087677607881	3.0328514603637	3.374662515	3.6180741500177	3.32790481397843	3.38174383959339	3.53237827903041	3.66339189100295	3.77668669914975	3.77126588621098	3.84807319153051	3.75909275264959	3.78330413740603	3.6011773995327	3.48581378752394	3.39381307727801	3.52013588155118	3.27331391030791	3.79199675909567
IL27	4.72640679475075	4.89831177650486	4.90374608501266	4.75275433579391	5.07937398755239	5.59262811386778	4.99744176641705	4.21041593948529	4.71042638564993	5.25859804141684	5.05785114305064	5.26842640315034	5.10021451407341	5.31477928367798	5.31036285937095	4.88304164923644	5.06846249263089	5.41201332444696	4.78840638241596	4.90665618984309	4.90426621265372	4.7188006270966	4.83214952977338	4.69036137989393	5.01757800979221	4.83228431624732	5.22277437035493	5.04769877521529	5.08375335469342	5.15122120560365	5.02745753741173	4.72833586432525	4.86584935745979	4.55924222126708	5.07813965851397	4.76989582942343	4.93509831534707	4.99893655906624	4.83019993970391	4.86497725688139	4.73022207265995	4.82943775428581	4.85459869838812	5.84630301719841	5.55110218636275	5.81716908131667	5.93263134685476	5.50674139042815	6.37097140151101
IQCF1	5.69695377842073	5.57058442772226	5.71475065395802	6.070961258	5.45088975346673	5.96238369434015	5.0345578704844	5.49151792377451	5.52269638062268	5.53540794993992	6.12278286938374	5.90402649781088	5.78233196497182	5.50116100778419	5.45268606410284	5.41944159558822	5.11750705152945	5.77747904265842	5.62141713512806	6.10757444524465	5.24151863850347	5.54690501650414	5.52410269032756	5.85060847642439	5.37780345658992	5.77912394360543	5.78711131404515	5.84351949642165	5.96268582906258	5.7536158625614	5.45142953075865	5.52331586471609	5.20536533918581	5.25887870793205	5.50242556084814	5.4620005076838	5.86730796925298	5.9413358445602	5.49980504569862	5.77217588759281	5.56854994904309	5.71236204212187	5.76148327984286	6.53603256634442	6.42618986554948	6.65944675068737	6.31293059682753	5.88213602504618	6.21597321396207
DEFB125	3.12582990542882	3.39428071855453	3.01741437551043	3.36594387219518	3.69622767755673	3.59383105167796	3.35652835962418	3.86317157220825	3.27548303907294	3.55855381860997	3.2624016644139	3.39139920378369	3.29500977526815	3.56246719328424	3.50985906203271	3.48542388367126	3.80089205388778	3.41094266380229	3.21525218911828	3.43981801727494	3.33795153659776	3.60994612790073	2.90489213136333	3.21210221504311	3.49812409821027	3.36116063175459	3.50324507737642	3.27011610489743	3.5295726216927	3.5295726216927	3.15532426529237	3.26023960285132	3.88577221236058	3.87860173964972	3.9273065947566	3.81912051525936	3.62863147635373	3.41580736532375	3.78756731334318	3.42847712873322	3.29309302110231	3.30715206933846	3.27855741052311	3.58683539787338	3.39837197848371	3.78593745176529	3.43821773246184	3.45396540911587	3.53072867562317
WFDC10B	4.24298108268116	4.75649387916098	4.54321671608593	4.2824017264908	4.54168719165347	4.81882286294671	4.1888866717429	4.30623192430768	4.8413203374432	4.75141848206002	5.03044793247563	4.62159534845929	4.56525153533648	4.95229544874862	4.64499914386666	4.55755212340782	4.4241641275576	5.00332735817086	4.58563080838982	4.59594732984401	4.48020756003565	4.26327749210835	4.57104365710925	4.48957625411442	5.08072751320425	4.48648476139652	4.37203109460242	4.99014896652931	4.96260018947913	4.60653742444713	4.65545016814551	4.44687660779389	4.81451057092378	4.60677923246668	4.40935074060868	4.46856359345689	4.61705379208991	4.42460015805304	4.12394336640671	4.63129947813236	4.56093881934125	4.75879161583733	4.4138803066806	5.11926897407157	5.27602261959163	4.93298190077483	4.84387153939596	4.63416741249255	5.04555676488117
DEFB105A	4.05347667594758	3.92161497802128	4.56682431001299	4.21237172134849	4.43759023564682	4.85917966107259	4.09648672474768	4.17926272689095	4.76695030851182	4.24992259506246	3.85083087787057	4.04711740501213	4.01800727388517	4.68690506591142	4.46629251084205	3.66307650930072	3.79534371915914	4.20819940204694	4.38671372416357	4.15068233967532	4.72799772303249	4.19371348447189	4.20472148270137	4.06866053922857	3.93992951483133	3.93601726563616	4.10148756188034	4.19547031321068	4.15561410469308	4.23292065605049	4.17025129727117	3.79248781218092	5.0585402038467	5.37006357620362	4.71713735662248	4.51716245367711	4.36717448279618	4.27618366457342	3.90157425489359	4.02722729300577	4.13389428269683	4.14423696880715	4.17392531503815	4.99706743714583	4.34334499921726	5.29234849870891	4.76376912058807	4.92101726217965	5.0037161773849
PKHD1	3.63556415845958	3.70096463415712	3.74640135842985	3.63206640884899	3.67136665568941	4.37357018966955	3.7042178602387	3.40892486773439	3.29397967247679	3.70452829880596	3.52797805827932	3.90378308057384	3.33274409384495	3.85167830597965	4.18212740308058	3.71619738686851	3.7576494407642	3.7272477240881	4.08764563776358	3.63716312971013	4.41951297133276	3.34150228876654	3.87370937880447	4.07800473311006	3.68784934451506	3.58366252770062	3.696390411	3.7144630613536	3.76276286665727	3.66198280526147	3.5342271372574	3.50734512283094	3.9491321984028	3.59535063134163	3.52746432218525	3.84493680230502	3.80913155327582	3.78185879149022	3.59235646145788	3.8355276682916	3.60726803582813	3.47600344094023	3.5928735582625	4.44334493462738	4.40354563923853	4.32420208715632	4.61017299874142	4.61608958450285	4.45678867161258
PKD1L1	4.02080385389028	3.92222094680623	4.0559981991211	3.97493671	3.77461796102893	4.09445863175467	3.60049887165177	4.00174240779748	4.07153273110135	4.01806900912438	4.29376667706129	3.95379056790831	4.51858012246734	4.12516905898921	3.9447076613085	4.00532302152675	3.99048083103352	3.73639725882715	3.91285419937517	4.00482630007208	3.86941312729064	3.5307967691468	3.70298250169961	3.74150924166632	3.7599441114076	3.99021310015698	3.76611329067061	3.78844266078488	3.9440190361754	3.65349725113682	3.94147480952687	3.96045046473977	4.25360097415682	3.81336357627645	3.78001739213244	3.92400490386152	4.14542360037685	3.89606657443374	3.91935414880555	4.0177830194822	3.80013123176766	3.82233639021891	3.89147496778874	4.12672256278625	4.43307330757472	4.78550319943205	4.00656003099141	4.38195218096027	5.1764378618463
GPR112	4.0585769402037	3.74581874186965	3.75190565129623	3.91634401440236	3.66525670534147	4.05360550512906	3.54437080654116	3.87596353683391	4.16370236462147	3.95556158318141	3.90070748161448	3.73172612351401	3.87861833518864	3.72514803813823	3.72797268238194	3.92656690074699	3.87596353683391	3.79022961647923	3.89124660655553	4.013983979	3.93571715674772	4.8524106128478	4.00934177845611	3.88406377552593	3.93849849833457	4.08870613564685	3.69859219127066	3.9770820030884	4.00634513849243	3.803603569	3.89404410234181	3.67367291285451	4.43374150171928	4.78136680072921	4.38033107808766	4.1736194076808	4.25348838284845	4.11783935075085	3.98688439558034	3.64913586372685	3.91793625722659	3.82803705831622	3.91136021885201	4.07843207597873	3.66974047015005	3.8410771023429	4.13212116923939	3.69524815572213	4.14157145888922
TAF1L	4.03774230720204	3.98294126045274	3.64584415579131	3.38393611365301	4.34524002630225	4.04985921070796	3.6371374105846	3.89395386955131	3.59675167461108	3.50622478450058	3.52050211199259	3.75566308016444	3.66312557649024	3.79453100001634	3.50566496660638	4.52794369235934	3.80132569114777	3.8253978605986	3.28802393309543	3.26675479549517	3.85088337311332	4.16338594303532	3.48521248474351	3.60219622411525	3.68521776887254	3.74597906440616	3.48907741867101	3.72558140587998	3.77615474179192	3.58524967673968	3.67057247986602	3.29892158247374	3.90946235336651	3.76795747935589	3.62432603764189	3.57410674147903	3.60479562122037	3.58599812919169	3.52085947377795	3.46849109422591	3.45838077490008	3.61775301019508	3.52550469267876	4.86258471848169	4.77677588710332	4.19697912056194	4.54849167801618	4.64389917917071	4.75177493543608
CNTNAP5	3.59026227043392	4.39430529053538	3.6526852276571	3.98664733791451	4.06395448448812	3.71904116530208	3.52395787207146	3.14144398045714	3.57565354966252	3.91249652809151	3.59562413303335	3.84582246866818	3.70707516567266	3.76971138889252	3.78534200923126	3.8093930820049	3.94393726764952	4.05036233163415	4.00696092409664	3.82731098015785	3.65422429726635	3.8993735604302	3.65693590753194	3.80880453254927	3.60124347369546	3.8101575641086	3.71525918383056	3.79528832082907	3.95791632050479	4.02439821726227	3.74628770464912	3.62740521803653	3.85243345359479	3.98581378149529	3.99012768614728	4.03150468878793	3.81256180434294	3.83151740978846	3.73633131049919	4.29542482454672	3.93416915923832	3.63366545717623	3.92768889967827	3.6059626296345	4.00765691989335	4.19477206404415	3.78542689275801	4.23578236598422	3.83235612010877
RECQL4	5.76329097187884	6.76570694738266	5.78363593406335	6.60097838259841	6.07245337373736	5.84391406256509	6.0936150512497	6.24295242122483	5.88838291579227	6.00079146512043	5.83257727599059	6.65299212980657	6.32198259292841	6.71381959659429	6.65948534075626	6.11985365162338	6.46442649662454	7.06415320149716	6.36477750382692	6.3568939322596	6.49334534928442	5.88694232070012	6.32617792870189	6.18023838368127	6.10787354092773	5.49174245325573	6.11075443447432	6.62640447050639	6.58468071889357	7.25798972858337	6.74714536259671	6.7515959861501	5.92784084947178	5.6407259430652	6.10787354092773	6.09796407755966	6.16626807606082	6.06225778510628	5.78862113819262	6.66165344764125	6.25897669688651	6.23259423404942	5.9836265647288	6.03397080657564	6.8922648274048	6.66417929469583	6.68198178890939	6.4198417017751	6.20547369902107
GPR113	4.48727396794948	4.3906573450602	4.60761013381708	4.45494846124107	4.69946811547531	4.93169864713189	4.68055141163423	4.41179025819642	4.29220335207152	4.45098538232109	4.08926971821957	4.25401004715339	4.31737721662907	4.33811655793415	4.68915737536433	4.3554274045177	4.8010685784509	5.02900980854672	4.31569980085678	4.48048643235897	4.44817986761034	4.77425097271624	4.43470766644617	4.48782813488636	4.47126996052006	4.41373861420945	4.40537134338568	4.68007440688291	4.56668211591581	4.58324876947832	4.44183612670311	4.63208300423244	4.21322597382407	4.84297926830123	4.69885243481798	4.41532676766029	4.48887531561877	4.36935002203022	4.43265400512319	4.58827608491348	4.46388203685898	4.55647316367439	4.51695247804151	5.32094053591787	5.18082097056526	5.15233171920652	5.09898739998629	5.26177948809497	4.8794533787345
TMC2	4.2424818402311	4.4321795167103	4.29729021982901	4.37097680534035	4.5518380874153	4.68959540261044	4.43444420190325	3.90221070400096	4.53908689797811	4.18467553208212	4.1311774970884	4.42707554335212	4.42106969315482	4.86537644492823	4.48287698678257	4.42432744218031	4.20079689286546	4.69421096344218	4.46283333614492	4.29480943395301	4.65983596519355	4.28878859411296	4.32809304665072	4.46514714290896	4.57187404671504	4.43742829836193	4.37671385281509	4.45618008897591	4.53648889015082	4.30148532399092	4.25305842790108	4.45715221337608	4.4339035966533	4.41353789077303	4.71366521165228	4.5066293127014	4.34418243478128	4.50242163568603	4.58842933382997	4.49237177416869	4.72058934572937	4.37221874272465	4.44035325165423	3.91488269	4.02880142671212	4.28348772344556	3.69838209175707	4.02697386716018	3.96890208988563
SMCR5	5.17329676803522	5.00814966483742	4.98723451820649	4.53532532807266	5.00782609048329	5.39660854770162	4.75873155646946	4.90710701381978	4.40266159192869	4.26045328686308	4.20655454471733	4.75296843486476	4.58114345661789	4.67566739618767	4.58200224044426	4.36916202649783	4.42765027732057	5.52694779564752	4.12962605381014	4.37181883430284	4.94128870897017	4.94000665490758	4.57799989571733	4.98052860225331	4.51054926930337	4.538993857	4.59090370961015	4.88904673387345	4.71962483691835	5.04743166314195	4.79440755784464	4.57761083600197	4.63393323380846	4.82958944338105	4.77675977713448	4.46515256490275	4.58157188018223	4.87681216673381	4.78432963036176	4.77675977713448	4.73984153249804	4.81809937322759	4.63513483593347	5.64459269576092	5.34201551149066	5.59789832510804	5.54009894134509	5.71971244166699	5.64072531410473
BICD2	4.30491349380637	4.33008302822381	4.18046322296032	3.96004628594434	4.09333498370669	4.10727093460578	4.9865408073882	5.03466415246523	4.02172496679641	4.7941561742584	4.43749805358923	4.24992276441973	4.67594527276729	4.52483019380217	4.51913184165928	4.22286102909987	4.20925403841514	4.4637142795978	5.04196108812913	4.22286102909987	4.36266640152182	4.50097921892162	4.14641070625836	4.14388923937272	4.19044754782887	4.31096012153843	4.26122787182719	4.11579380455788	4.46023016449632	4.03914121123442	4.12408158339242	4.38728528266915	4.02564877421224	3.69103856674378	4.67009587658175	4.16946002061392	4.02082731525746	4.49167082504664	4.24583855876876	3.94380825281318	4.43407223598981	4.40097848103578	4.62161519858531	4.97041094771749	4.54050761542788	5.16970960237129	6.25504455059098	4.74212139891886	5.56421839096573
ZIM3	3.01130919354868	3.14882970567804	3.13096290976914	3.04920617954151	3.07375646732818	3.15716587319421	2.91922473216554	2.94659232477694	3.14706247634918	2.907215687	3.23415907912688	2.96889210985311	2.88654113235623	3.18472200208783	3.24426963557757	3.19762003167304	3.09371148155275	2.96683730303049	2.88689553283609	3.19000340452507	2.94584414598613	3.0669381362106	2.92370211020255	3.2731306607921	3.15971883159484	3.04756241973905	3.17990635975901	2.98237461346214	3.2815421308605	3.19816381417106	3.09555605097277	3.07275249041213	3.29840332471132	3.23488390200664	3.17635658897976	3.1040918456117	3.0905413368276	2.98031325991876	3.08559617488971	3.07764461879196	3.06722135112787	3.21439903815632	3.26707440234284	2.8204988062294	2.91885692956263	2.86743785212018	2.75113873691804	2.80551291376748	2.85532968223463
NOX5	3.98220053574962	4.19591304129224	4.40824397883042	4.30616473840563	3.9391418804745	4.43591646466447	4.58799947059322	4.1897120500165	4.39716958674274	4.64324419825727	4.28751678329453	4.23706191977239	4.52889791913258	3.9391418804745	4.4611869499401	4.3127885537497	4.39343742536144	4.46520956189721	4.5694658964611	4.35236565765364	4.24940349888554	4.39299917913864	4.32109483229732	4.79993830391133	4.52976012328161	4.28332636999329	4.33690616221374	4.44392068005071	4.52429129829552	3.97987307212547	4.40002315372978	4.36495144239662	4.37763082153032	5.03170173191814	4.44842239434379	4.13471307355954	4.09200490740818	4.3644074426318	4.30091383589397	4.55803788199645	4.4162343467212	4.364670608	4.32222746770509	4.41385097681143	4.1478211431062	4.16749812605224	4.10665291475062	4.56871980558346	4.09608816034372
GPR126	4.12244693352897	4.72516580713768	3.19984429361749	4.25030727800182	4.318129858	5.1524964691029	4.51877533610025	3.19945459616071	3.78947176828739	4.32206945576617	4.29383465721767	5.18210434228428	4.91357234944684	4.49614852751578	4.2487454436633	5.20102902502931	4.5380044699834	4.75174743600623	4.65768421237518	4.31591954277631	4.87671549466701	4.83935934002068	4.25019700105715	3.55028542583949	3.88495423033647	4.13567835167499	4.10232879325367	3.98369229504661	3.94813214261694	3.61039135342958	3.55581885755941	4.08817836729172	3.74477370281342	3.54370844555138	3.53337716035525	3.40915088498043	3.67153002361157	3.92235525801402	3.97943628409618	3.84410223694269	3.58359716334377	4.07122070305869	3.73802845803725	7.50297184973383	6.9416145026064	5.2305252049133	8.36308665469889	7.03316813678941	7.3192169946454
KLHL4	3.69594593179029	3.70756276460778	3.56102185137762	3.60246948962135	3.2555808642104	3.78468554377791	3.17164094081408	3.73445868093905	3.51964305805912	4.28427670322675	3.82734994124356	4.04092635546942	3.90130136396686	3.26750600256261	3.72364404116331	3.49244332607958	3.59947473537401	3.73531026273152	3.64588220149163	4.01648940027178	3.48235904116276	3.65366916118623	3.42223072930871	3.52923758242087	3.59674836831059	3.72732344394315	3.72998270291075	3.78753125109898	4.04273453975712	3.50509072862037	3.5108012488735	3.16748627080649	3.48983034732453	3.40743080811605	3.56790400648396	3.70319288961532	3.53338987308588	3.6350651686847	3.61084333730987	3.93088266839108	4.02614412149066	3.71624224744224	3.86876863790543	4.33330931407626	4.41061119320433	4.22367091110004	4.33213901193789	4.34031727235465	3.98216569928145
GPR156	4.03988733833562	3.68436901473984	4.19696659948649	4.50584609580108	4.2172370486528	4.39852224906401	4.69688827977244	4.00071524150473	4.32885753506579	4.27965201919232	4.86128713635876	4.30461444049867	4.10080123448126	4.6081435726371	4.1018817108024	4.12036573281878	4.24011282793045	4.22599232514219	3.93368855428781	4.39191603551872	4.27905456185931	3.94625002040363	3.96003265793819	4.09228221623856	4.19408561440235	4.07810290853874	4.18984173992947	4.1659389527787	4.05658280176013	3.97731048989506	4.18322158368898	3.95357486628835	4.02695166387909	4.13841295579714	4.28572482922628	4.11985860223101	4.05645323001784	4.3056020942847	4.08765922444563	4.24140249528081	4.38490160021915	4.12104314389975	4.22946589847846	5.24391266243628	4.87224491775013	4.7478288510795	4.14592571737342	4.78239491272565	4.41887259164143
SUOX	7.10771075641061	6.65978235249797	7.22286627154182	7.28156994066585	6.78888479428978	6.93973506558697	7.08613794716136	6.22595245528919	8.20982424804602	6.919460844	6.59925503481227	7.80861375107403	6.5691624895234	6.6019725368249	6.66954754518168	6.42553492915341	6.46349869792569	6.56754511483503	6.58644573981653	6.28367632351505	6.85797716575999	6.73565519621248	7.3541044987167	7.25056131294457	7.82855888599474	7.65011277875219	7.28755847205614	7.84475119184794	7.48938678385721	7.32485348766139	7.22901792591954	7.95713799061202	6.95132922966051	7.03250968814743	7.30154927076526	6.49802171382286	6.65633948728793	7.10684414533181	7.66270919564235	7.70445608527606	7.8327533067763	8.02536498026053	7.31739579999489	6.72376123083209	6.7623453918926	7.0583339401099	6.2168019617177	4.95783679218321	6.2512640519967
GPR115	3.5571572425144	4.56855675576952	4.86918554867014	4.29425495941615	4.35741553299758	4.35943475906332	4.39404467125564	4.20445129548747	4.35340224256161	4.83818948499736	4.34926314364802	4.35707270489607	4.37546747692958	4.21077002627576	4.31859260941107	4.53514359672053	4.04192246846656	4.37513722967584	4.33785545994014	4.26643398719721	4.34961855259729	3.6616443283869	4.94813330960681	5.14812479361215	4.44761320797054	4.620763015	4.33300083781086	4.23612625397674	4.14687465332599	4.43705016093442	3.93944175328419	4.66799789782492	4.45992856710674	4.5488378380326	4.44861655558963	4.50259495530509	4.71454812077506	4.66319960770306	4.50638800648342	5.10727975085619	4.43816887934478	3.74976082450131	4.63071705598921	4.76930290917598	4.55704996878118	4.51422470932928	3.91032008511255	4.2223990211409	4.80750860866625
IL31RA	3.58289514753721	3.59370778599767	3.56538015940445	3.67018596685621	3.83282139571959	4.08012061423694	3.75303866506611	3.7354479112414	3.92505446940564	3.57355411193958	3.8574802143835	3.3946625710558	4.19914705925427	3.80272930272351	4.21856347484841	4.02614921498449	4.03012982787682	3.7403843374783	3.61927142186734	3.60244269605972	3.64274275901322	3.46451416793398	3.73732563322871	3.78589591104811	3.76714425059329	3.65166421482445	3.71591006660073	3.85003744558169	3.77062912498537	3.85340952165444	3.51019561590242	3.61687653465549	3.92347254389926	3.89471830165321	3.83559756449152	4.07752027569627	3.50706100997565	3.83484020434741	3.46880626567555	3.54970640765315	3.63683590042409	3.50257706475518	3.72613824503063	4.25933505241824	4.38594904560232	4.36467341673892	4.33293044308434	3.76619861054774	3.70013526404715
SYTL5	4.12937813202677	5.50998729873872	4.49992311000435	4.08945484218906	3.91535777295803	4.3635975367488	4.87773398924779	3.16057850731319	4.32275182116182	4.28595710531251	3.84105853704334	4.83747817851607	5.32401699546994	4.78787980958902	5.09261762371446	4.80877906750951	3.8777972998576	4.86842660153165	5.37887654834988	5.56001091073214	4.13187203873188	4.74277367004748	4.26914727276165	4.31148078650524	4.38328350702835	4.30181440362992	4.48311239401561	4.22424181481189	4.55616019540406	4.20703233613548	4.26749251519661	4.36711656383402	4.2933640573763	4.7133201263618	4.11688129685655	4.10484551515831	4.27303843708665	4.05725957924985	4.25951452006318	4.27103209130918	4.29516250751512	4.27610184046802	4.45782020806423	7.38137402768979	6.35042490584871	5.83373469046757	5.98250924255877	5.63521881386125	8.10298743268774
SDCCAG8	6.25767452469766	6.29299384212012	6.222816399	5.91827518954418	5.97682753986455	5.92475856071297	6.11142324	6.71454065353189	6.30438833836297	6.31044863240082	6.8239918507588	5.92769723159547	6.34240429605698	5.75070996515058	6.118060977	6.76789792160472	7.02669915756054	6.36204307909472	6.29974783019248	6.55186177942541	6.18799829503801	6.38403927839812	6.4044762885999	6.79104841873196	6.52964645268878	6.46068310578395	6.30114857903648	6.76140275819777	6.32086494527515	6.43048757921222	6.45348411830411	5.99258042687113	6.24870386012898	6.41198780290502	5.54227094187792	5.73060957141845	5.64627443408384	5.53467608708605	6.43351048360636	6.87994916534031	6.16799041046826	6.59315824471082	6.33447209148563	6.12061496725438	5.16609734921673	5.38052245698263	5.16947354480467	7.18339459519554	6.30774878323657
GPR111	3.53275318749573	3.64556580582675	3.85225438798051	3.96094856183398	3.76933851752238	3.72600563704465	3.54772496168488	3.62863133544126	3.98645776232311	3.58612185135589	3.8490982788958	3.55968834088458	3.7073600231795	3.88180890715746	3.8409696161095	3.56765466441768	3.81825235827223	3.88999314554395	3.52581355005043	3.65066998594985	3.2802600731714	3.82363880394368	3.31607248034527	3.76623069113592	3.58151480417754	4.0614107023978	4.02115143937244	3.8145395988638	4.01336030325979	4.01800609820239	3.63842073244772	3.85252932206274	3.78711192947396	3.71717293646085	4.44942105628799	3.59252027841483	3.85868293045305	3.66960275612681	3.8623710476659	3.87820446880592	3.75172293148348	3.6753350231144	3.57365927090727	3.67945000148633	3.81424429189814	3.92828613828715	3.80395822590741	3.38987254293741	3.82458371553376
SYN2	4.07441969502435	4.21250039730835	3.83622789341696	4.11539989844908	3.76378128434336	4.51266852517824	4.10037542550947	3.93763783034705	4.00739516987889	3.86737597123619	3.639002781	4.21031564734562	4.00828408532765	4.15425241067299	4.01133973218274	3.92839130782435	3.67006376944701	4.02205026241243	4.34561999039863	3.93962287464309	3.94737235543875	3.90878711846801	4.15579970789941	3.81766518507801	3.91591269843895	4.0484997684959	4.29915152927171	3.98326537552481	4.33523625285469	3.86222760645536	4.31742058942777	4.13577909498696	4.54826247098214	3.89559651099886	4.12138169623619	3.75340144425943	3.82936136106227	3.95720099333573	4.30258803928908	4.20616141098115	3.66854601134844	3.85553521529863	4.26837528771451	4.1528923127772	4.51899420687614	3.82966788279464	4.01483620169182	3.69612749365934	3.99145297239391
ASB10	5.20726903941302	6.25280744863532	5.69261944771802	6.33079448418423	5.75198679546299	6.40876235829934	5.71473696816396	5.43335131287262	5.40834215787205	5.65181778737266	5.68907806636285	5.7264254427794	5.73344375339424	6.37774696477805	5.81345319118287	5.43833851150511	5.96387915622254	6.62006245655975	6.10748539277944	6.72424317210752	5.81635005158309	5.66115985732237	6.09566059967926	6.01094685026154	6.06965869166669	5.91229914538172	5.99042313720959	6.17500282704514	5.95418681389034	6.02557495262285	6.01403340768749	5.77151718751572	6.16130463417129	6.31280026244142	6.38335511569806	5.88364510149927	5.99921051131883	6.07406629257898	5.94784441377014	5.96482936902194	6.00135092642338	5.95836947410367	6.05159695842983	4.7894446476614	4.79761981203327	4.8884633887457	5.5401119556837	4.6248738581441	4.85058523022166
HTR3C	4.0454367750704	5.06320089541925	4.25650673682622	4.20161228468489	4.55528618690226	4.83463707305208	4.78960564145445	4.02329125307215	4.6016397392162	5.03129371546556	4.48452628616518	4.60573170283319	4.77574761281296	4.6318215516351	5.15318443137153	5.11501039922251	4.06052657951258	5.16966246256585	4.65729661430393	4.17319329988774	5.54363532484768	4.70734549401997	5.39986725781109	5.14871904205948	4.73173480589371	4.46145210303121	5.44589335386739	4.8956989743079	5.41398829656689	5.08875329929811	5.95528022019143	5.2016883699635	5.37217315523809	6.74066506352097	6.56851166131896	5.2432318980645	5.36345019196066	5.28466621105643	4.88452864289047	5.41854873964345	5.142636235	5.68340677552275	4.7800449222747	3.99812647153771	3.78745717399772	4.93743624051544	5.17199040756302	4.23669215702665	4.3874460457251
NFKBID	4.97212210230752	5.24099572375027	4.74758433199507	5.64503006547139	4.63118132516649	4.91504049316517	5.00407518141446	7.03792279962814	4.4236626479148	5.66491798529507	5.1637580801335	5.1524890151209	5.59806875318424	5.34748261334229	5.03934050766821	5.61302748827509	5.73656853207451	5.4904805311038	5.7698271232885	5.41581266329335	5.01792433433533	5.21749444340279	4.82869057913444	5.23692104047807	5.08806284533118	5.00651489585362	5.18276597274299	5.10506985563172	5.32141560672041	5.15012221837034	4.85418437453763	5.06346337805665	5.11262653948056	4.54620265268011	5.27454348065913	5.07714893145502	5.03960425893732	5.04022173418442	5.33871657878845	4.5537927766242	4.97743367813956	5.13548712180233	5.24516830117757	6.91402269540831	6.91386171634515	6.70862507596766	6.29069620932621	7.10954304392541	7.05573948602871
CD300LF	6.96854276602847	7.50067625724465	7.40587046648943	7.0414204642367	7.15136979177862	6.58536848922667	7.80128678314109	9.22121813456637	7.80358625545414	9.92752258444193	8.13600854772119	6.75993076389152	8.35276620476786	7.3873555918095	6.60635820861006	7.80655318985008	8.44489691219476	7.93523595318535	7.99211550139093	8.03116988573558	7.07153870916561	7.26348379046783	7.49651661606505	8.0102797676036	6.92154502236404	6.82865782497187	6.59131602471843	7.10737616743675	7.75103514704023	7.07861958689137	7.94048063424878	7.53043561218617	7.17434802003203	7.55115132810347	7.34513661735843	6.91374697454355	6.39799942357753	6.8702511346782	7.35842641849368	7.47569856356217	7.15061337484038	7.27003179720807	5.96472027525998	7.04418332584682	7.85358756977326	5.14888464209671	7.22715090718874	7.48498049187344	8.16128763327177
GJA10	3.36495570703141	3.69962755376186	4.11148470769821	3.94086709610144	3.5910994835059	4.18303305525674	3.80354918991625	2.91453758475778	3.7206077261111	3.65152328516504	3.71542341311635	4.16309095256419	3.96712814606467	4.27662831244255	3.82910109345703	3.20804121843183	3.86304053947098	3.69721042063683	3.62552627908251	3.94413369611124	3.99931735835513	3.58800338040193	3.64270044605093	3.72841760204564	3.96184320620671	3.8298996433044	3.79324981116833	3.60548723884671	3.79120867845343	3.41554970217949	3.4492079566066	3.45482407677386	3.66744407137691	3.50596939714987	4.00789491074608	3.57683524907213	3.4338886425202	3.72870209443425	3.8639585912366	3.33616911327418	3.89282615411691	3.66834082344129	3.77264615113688	3.83303386790118	4.26372248738942	4.00842703172084	4.14896867585525	4.90373098977285	5.19150505818957
WNT9A	4.50750267221535	4.80611377982943	4.56931335295359	5.02660291868492	4.94920640438701	4.78713922430701	4.71693353226469	4.50816440432476	5.04146819950323	4.69152955488911	4.94682416879314	4.93926244977499	4.82124702130439	4.85725505149496	4.48720792028699	4.60701574412555	4.42941828330494	4.63471209224064	4.99892781135359	5.0651729141781	4.91245658067132	4.14849257902976	4.95540711726696	4.46565676308066	4.70433016613484	4.6177583894452	4.85627724523027	5.15524938922465	5.25261507255192	4.68683107710214	4.91811874750602	4.63605371323867	4.79071124414739	4.75254801031333	4.65455871519841	4.68795809724591	4.77613318887947	4.98061639783659	4.77664292373199	5.19046447573795	4.78281306528897	5.04374579402162	4.76086464171913	4.71166528681398	3.82231715209144	4.35087333138864	4.4679297828574	4.41686863044128	4.92479320120432
GAL3ST2	7.07466080484783	6.47538264549127	6.78924442692094	6.52056373673089	6.83210318501361	6.65274788900965	6.22253521960252	5.87969239098097	6.37388452150288	6.03466409681265	6.41299740525454	6.4892930397358	6.33592463348876	6.12463952639094	6.34167327050458	6.30383685290015	5.86630129875367	6.74138148575323	6.18837204668634	6.04595256059261	6.94205176910043	5.89145839472782	6.41103973494067	5.92634733787531	6.43603479894726	6.28564556561885	6.87253905071772	7.06197434552959	6.4950962717809	6.52329041357816	7.04963225315127	6.72509293172568	6.34008480385589	7.21218952370908	6.80867198037661	7.1745824422269	6.76921730814247	6.59377716423561	6.17203595373307	6.43505934549233	5.99907353606385	6.21265223466163	5.92421586038312	6.84139527915071	7.06375026651434	6.94085988516369	6.61745238759421	6.26984284733837	6.48199094292066
PIP4K2B	5.38800957615222	5.44696781158782	5.67838974610701	6.14154921751405	4.75962855178018	6.21897390448558	5.94900949481435	4.63383130411497	5.64486720510126	5.26160340156394	6.01388248993563	6.09920651854639	5.35494744330782	6.3841546147911	5.84996047613573	5.38157128783146	5.50740009573354	6.15445549790792	4.96228611512237	6.70181582479017	5.60169465755246	5.47793954286096	5.26240367307281	4.75638784171699	5.50543750943023	5.49513298393889	5.55145560979587	5.51569681179615	5.27106271150925	5.30631929480031	5.80592058283941	5.37547100729073	5.75804833433139	5.84634847019212	5.45426635293076	5.83077346711847	5.66693881097723	5.62039390086981	5.24176209317534	5.48378039268114	5.30927387232801	5.46072215243207	5.00911132773763	6.97986134861503	6.97163946705768	6.77168660807783	7.06281960195856	7.53658103084094	7.30036874592904
ODF3	5.72568448498031	5.95653933422965	5.52616572931133	5.95874438807578	6.05776906977328	5.68892457681697	5.73970646486697	4.98000748876874	5.86787956413111	5.4549764733982	5.65748035450161	5.68011980839462	5.77936074756213	5.41289894851662	5.54710022475764	5.52453028219428	5.79354298968104	5.61022616643135	5.94571487550691	5.20154395810442	5.64221296329205	5.2503080867243	5.51232178823345	5.97105393958982	5.60259678920587	5.5709825935996	5.61647941193915	5.69582388955661	5.89468218809312	5.53129591607116	5.73654107913746	5.65721557812305	5.40416917705155	5.85374635504239	6.05951296215763	5.33600934425593	5.5891374272275	5.81305804290095	5.61052735914004	5.60173541644148	5.57870772117904	5.51754282928041	5.87188386220664	6.44845659313515	6.31704939252394	6.14469975830441	7.08477922143075	6.49199469601239	5.88599997966436
WFDC13	5.48846001797113	5.71795111037593	6.18045298171226	5.9457457772926	5.59553102246473	5.71268545322414	5.7164350291862	5.61052536270199	5.92083646425504	5.82834758445954	5.83478647045358	6.13568003238101	5.90965115414414	6.14106261605592	5.81175392720253	5.18118306060302	5.62037493592155	5.63865907325025	5.74172683068077	5.83551181125808	5.41238246932879	5.42420790260869	5.8045447188856	5.85239837837141	5.84421821028174	6.11463008511317	6.06054981509908	5.96936895295539	6.28246197203857	6.00671809136405	5.89517910305418	5.8079595990323	5.69126428742838	5.67143239931232	5.94194790255977	5.79884191761644	6.03742286719234	5.96577110388665	6.06336397427166	6.07306618472165	5.9513594676867	5.95794068170105	6.0133405948254	5.42961387133275	5.21913322403561	5.6654713366001	5.21388946426553	4.99855042537039	5.58796780617721
SLFN5	5.44956671592157	4.73617805508569	5.66546535598468	4.26475278366821	5.45257622588547	4.64748460064355	4.97411563801989	6.61238259950064	4.94990021511955	5.72007879850035	5.41357527894503	4.35689649663969	6.95627098792318	4.48950274543695	5.35817121529139	5.97934800616112	6.07028609762718	5.05635386776845	5.31521261886142	8.28773302447224	5.41380398352709	5.57590252121074	4.7572938327551	4.7662468605288	4.64917438695476	4.94446666213687	4.58454810616834	4.29317184229585	4.37997967894344	4.57096842988889	4.45225198223791	4.35213888203099	4.87237702262872	4.5672350823656	4.46371642855331	3.98189023020097	4.52645017906039	4.44043471956811	4.48104363173672	4.42668655888301	4.96596427140082	4.54788439815191	4.74688366509686	6.65108357473883	6.33945415077683	5.36872207270983	7.76458950497299	6.93600655224229	8.7394185899735
SERPINB12	3.76244893099107	3.59390501302525	3.8183164064116	3.79809377310859	4.11641938656754	3.82811501935522	3.89576043767573	4.35181935727777	3.6043645294812	3.80276235495269	3.82984925721622	3.61203844750157	3.39134062193256	4.0033051588312	3.88235981607541	4.29952853615925	3.4356667950969	4.15732779271929	3.93215069782121	3.76137897722304	3.76887541476055	4.07730775901836	3.52104382221543	3.77189855142716	3.8197462389795	3.78074289108157	3.71649837465226	3.91280869164655	3.90000590120364	3.77645716000318	3.79211566527104	3.75270300112665	4.20380663678431	3.83994953624122	4.42485036291564	3.83981396102879	3.78707520339223	3.84869975042967	3.56292274627517	3.79776664737399	4.07192736007848	3.79026856094368	3.86284361287837	4.17681939768262	4.22119135128564	4.39199193993284	3.90388749725388	4.31621834922839	3.97871119793492
GIPC3	4.73626221848697	4.82558359238869	5.02840250302532	5.1281088209456	4.65838665158954	5.28289942143244	4.86229438594176	4.81650457892933	4.70693470236489	5.15465013257489	5.00507338583192	4.61218401262452	4.98525909685639	4.93617979221376	4.68292301441322	4.38137641140131	4.78083162187859	4.85315945102269	4.95728849850677	4.99558811941523	5.02219851049476	5.07361171370602	4.65611207100088	4.92525000288932	5.08736970337109	5.0202260619221	4.99631232646412	4.99284593667438	5.00143415951926	4.74338494287978	5.0947281175851	4.69044008185895	4.79341700571276	5.1771661709954	5.36298634532285	5.12324741527846	5.0453429483094	5.41744536379092	4.84179895682065	4.9723630474041	4.92655889603475	5.01707156724033	5.01594750082555	4.40202596598977	4.80976350829469	4.63213791141943	4.52963105170271	4.95253771477171	4.24395734755144
PGLYRP3	4.23831211941368	3.9781938980273	4.2628911085978	3.95125599294097	4.06870014858124	4.124121224	4.13352729979825	4.36081301609861	4.03797506722315	4.58478764291707	4.71099502319751	4.05366306836305	4.29419986698072	4.50827753705777	4.14297103267475	4.17807907123086	4.30028274989163	4.10276456185792	4.36656236928104	4.47648596749532	4.3031002691705	4.27994416084417	4.37129105323026	4.29563149449088	4.2536009568538	4.48110844740958	4.74582423296074	4.3254253363695	4.65997097018858	4.2610094586838	4.24312754234339	4.53075408154554	4.13668792849119	4.08578487248163	4.25437887505147	4.21113767565103	4.34751821318317	4.31222708270771	4.34521081428867	4.03505780452335	4.23716180246032	4.42094178846915	4.41117062579619	4.02633746905511	3.53614613228415	4.00480061246142	4.00600872367331	3.92180821825225	4.96362857554937
PSKH2	4.59767860928207	4.52147421404044	4.92856163823939	4.51779261462629	4.29511504531559	4.99807179839268	4.81922169884823	4.70968980594406	4.54352358074713	4.41421932658098	4.52763741605687	4.57358671926631	4.72635298006421	4.78926775544124	4.80418380776636	4.29617366319271	4.86139974770931	4.56298559800604	4.62014981394848	4.58453151777442	4.87271580959886	4.25260941111794	4.62234676033794	4.63403807886881	4.74162779585038	4.67341975408561	4.89165832025707	4.93822262949092	5.02376575376938	4.65823853138403	5.29125932575206	4.50016568982147	4.70595466716104	4.74784096035374	4.60858903893767	4.5215851976376	4.41017621736069	4.66916041489778	4.61920296236597	4.97531460751654	4.57161522082399	4.3366407452356	4.69880924886428	4.54799905511741	4.38515701899897	4.61254134843306	4.67988784627299	4.43337835817898	4.12829690869775
OR6W1P	4.39151540503153	4.10323211913816	4.10262087582784	4.4500306326748	4.16328535946275	4.97365108253457	4.54227460576154	4.07112345145007	4.14534565128765	4.38309383053369	4.06234673326961	4.52328361568929	4.43568763860816	4.68269360715852	4.54258588707699	4.53015727310033	4.27186028228976	4.57486858931871	4.64610814818831	4.37126655546187	4.16305614322137	4.18530143795509	4.22397760361851	4.68597218228453	4.42467763378666	4.4948162704123	4.4166457429564	4.42150504599661	4.48834022899384	4.33510178500017	4.44937129045555	4.58465748603771	4.41246348887167	4.54264500796667	4.79427547781678	4.31247108286677	4.56052364434409	4.57742260451478	4.35291044450568	4.36245819796378	4.30499809822124	4.57686369833006	4.2345413849051	4.21488424543255	4.03295164879411	4.76181257078493	4.21909921597687	4.74845880252743	4.86113338057761
MOGAT1	4.37000402385329	4.56330624186599	4.50594101192293	4.29527362785928	4.24649766079073	4.93235696704563	4.42512195220169	4.20059747796621	4.58025051499117	4.32156515202395	4.41742970547216	5.3086561921145	4.12536810483846	4.70269417102846	4.24091940115449	4.55515310786028	4.47030414121165	4.54436225122014	4.55888210491311	4.34419243189359	4.50639428122762	4.42892903346248	4.24682178737034	4.62330025006111	4.34172410909181	4.4923351299993	4.58623803826155	4.60455138782828	4.77093652645733	4.2528770077916	4.46848682562401	4.43577386651892	4.31547251324111	5.03808872288382	4.47181484726906	4.30820725570131	4.408009305	4.38985035654191	4.39437582823424	4.48973044538351	4.3561497319108	4.41481555370832	4.57213212705294	5.68404715104882	5.06434535356302	4.62581850345415	5.61533013326934	4.99702466155695	5.07699703847035
GPR78	5.71359967876467	4.98841571347473	4.66576192937644	4.68303187995433	4.61432016348355	5.90685182374961	4.73524344075463	4.42035131289516	5.21863040151945	4.95952628390366	5.17589174218892	5.19272282118741	4.63341107718724	5.57862720202256	4.51961238450747	4.90592909227002	4.64395107366658	5.49414088370206	5.06084014193571	5.16817432703673	5.34546782725157	4.54030128626032	4.80269557871422	4.89607829617356	4.96477642789407	4.88487688751897	4.89549978720806	4.82917331176442	4.97256670798718	4.86588212568247	4.77868169460471	5.02868976036212	4.80352992232183	4.68632077916943	4.79751819236832	4.67918737180606	4.88405253144994	5.0193383511616	4.97362922843775	4.80000816256376	4.90766768228841	5.14186240138344	4.7420635368061	6.22814090142024	6.07729142351073	6.2116315	6.34041082260828	5.83549080965024	6.51962644663198
H1FOO	5.79376427610956	5.7148362745164	6.02905037720917	5.79418196078953	6.09440054036351	6.3044136319853	6.58765528400075	5.60262312480613	5.67985981207944	5.6871353442388	6.06913987624569	5.75959643475252	5.83317683790615	6.37027612757959	5.78114114551066	5.64378667016256	5.82971190686645	5.81957019362733	6.02946188920913	6.39511499189744	6.09895597820311	5.9179030435788	5.73714898485022	5.99118692547621	5.84445179398184	5.68440980641538	6.01996755207996	6.21920032695795	6.39999017542459	6.3904003712658	6.02327658228174	5.69378309165325	6.24521537722519	6.37715821208243	6.30319672889679	5.99871074232185	6.16062548916049	6.05410594369498	6.14400442713552	6.01314073638214	6.05828018695525	6.03149308714928	6.19889499277663	6.72383174585443	6.78835610953866	7.07820765988495	6.54520277347107	6.46075090543564	6.48952980678903
TAAR9	3.63380421840058	3.11170961092437	3.34530756486461	3.11549663759348	3.4725817585778	3.55126379239618	3.22221290816354	2.87843590465878	3.4576151685422	2.93973112656371	3.04494251558152	3.17047601125181	3.1815671434343	3.10122043136277	2.93838138743953	2.98540660881087	3.05582265406185	3.28502387159068	3.33794760807712	3.12774823513792	3.23966022562393	3.23871075396416	3.25576632692042	3.23771137900263	3.30503691583029	3.3692219876117	3.40005415746677	3.34114317686835	3.03563117679071	3.56632069983997	3.41182454049456	3.20951534603968	3.60747569461557	3.95318037682878	3.75272947259947	3.40136995416439	3.17946920114554	3.500598109	3.3188200679777	3.70652029189006	3.37991556187797	3.18424169027254	3.45120484538726	2.75547007192724	3.04320427739702	3.12524438323332	3.25458229163244	3.09061657608132	3.11912974512678
GNRHR2	5.99263946180839	6.36364245772132	6.09385332458958	7.37217430556255	6.09130443384422	6.32746513536477	5.58807773051559	5.2882395650811	6.36985288976202	5.81384871526745	5.6108758656101	5.73612994989394	5.76811554176691	6.57750285437107	5.73612994989394	5.75036291598963	6.37919965221206	6.27337339240825	6.233337886	6.7172039717468	6.19474359772537	6.16905057988003	5.76578854896967	6.70907127390759	6.42544997591943	6.68584097000336	6.63772980546435	5.90035925594119	5.65290300447513	5.70978263293416	5.18680306808365	6.14167862731939	6.5331264849324	5.49932905229189	6.87693802171483	6.18321510587136	6.52051558572368	6.8482270717278	7.05693512689785	5.14716881342769	6.70291634975881	6.70134366739646	6.53483782165761	6.09206505728689	5.63811637139435	6.92197504808541	5.96488861654317	5.80662035945831	6.04023396713597
MYOZ3	4.10051668469501	4.51970059782971	4.06948677157281	4.23317986322864	4.08210328994103	4.36702482391823	3.72660189475722	3.75278722384258	3.77574704658488	3.74917682514597	3.98646567161436	3.8633922758049	3.88036006547514	4.57810665722499	4.34645024956408	3.48758012919472	3.81584451759476	3.97484481374755	4.44264442584799	3.69331141668534	4.2450103338326	4.26608906295969	3.84201925383195	3.97731836817429	4.05621754449579	4.07076620880958	4.03061218529406	4.49410164967531	4.21825942538226	3.92861929006375	3.91583634593023	3.95448805733981	3.77179884996583	4.05945738325722	4.22493887416638	3.90538943670673	4.13311336949963	4.15148507577307	4.05809603877517	3.86269557937352	4.07419776353948	3.93259457705719	4.05546356909035	4.56446624328243	5.08164262307176	4.50806469420304	4.90990700283796	4.77256828836039	5.27626091354319
BNIPL	4.08069402900448	4.90761667873219	4.55990503678683	4.47661564677509	4.48501280172822	4.41311964668731	4.12335389039588	4.49407866137798	4.65502121610124	4.14064064681917	4.07514795101749	4.32314186422693	5.10173613568814	4.53264556565235	4.46046447740203	4.44866863419196	3.98625059083357	4.3639220868634	4.36987315501878	4.19851791287647	4.40689006369853	4.26983116505168	4.54906720180805	4.27163448592587	4.75371328173161	4.48947199542884	4.54453452525928	4.63340406579125	4.6004259271747	4.84262983811714	4.68555161270097	4.58890443106063	4.79376817697289	4.56330516946114	4.57318633468434	4.77123539382227	4.20464560124236	4.39832131533525	4.45953856866228	4.86575815541286	4.70784322193611	4.35819937896944	4.56827404865128	3.69485966640253	3.6488764202929	4.06230597525331	4.12934884110201	3.78045812245626	3.50893808549123
ASB11	4.11417661638293	3.84020350721989	4.24197396074617	3.74238329994789	3.91133645275589	4.15942786651389	4.34082845764669	4.07708028684175	4.1483383828613	3.54811378667785	4.15611929051169	4.10252323629866	3.79042957754506	4.49136866574678	4.04377299607873	4.43914782834162	3.84212248130117	3.99065308910776	3.68032592223706	3.81161597204958	3.98446173644973	3.83644755420174	3.89844304597335	4.06390013921982	4.04257151233662	4.06536215178655	4.36300528897443	4.12485056340567	4.1092409610385	4.10462954718907	4.35834360535192	4.17113310563983	4.06715762051463	4.15628844165285	4.22547975730364	3.77031042140033	4.19420776930759	3.87099072290092	4.1286442556132	4.24302893508168	4.16020026782709	4.00853217333317	4.06597711867708	3.56018612129429	3.44713191515301	3.59677413779228	3.57070842262697	3.55475866146205	3.51945838898414
OFCC1	2.79263233731201	2.92408144383174	3.0660231491542	2.7850083122326	2.88454507745704	2.77335067115776	2.96613268460303	2.90459333276433	2.87003474303682	2.73357609911403	2.77897232494667	2.94396945168897	2.66482561202223	2.73864338334595	2.66910753938174	2.71152835985768	2.71795269456766	2.78574169695904	2.79407456436264	2.73648653928826	3.03970791924556	2.7375375315734	2.60958425799195	2.85566475714897	2.80792303282078	2.78074194920077	2.70937216730024	2.72061849375825	2.75709999226003	2.70530660204275	2.87869948543266	2.77630805068063	2.71730783794707	3.08975444492797	2.8136539161549	2.64466018286412	2.81517155344225	2.7499670101384	2.84659802539845	2.8670535521331	2.83929651343494	2.81932833330488	2.74712719543183	2.91991285016469	3.36542148714902	2.85566475714897	2.79981101393735	2.85914741764412	2.91338535927905
SDR9C7	3.94640725845822	3.84926577904126	3.54890807182087	3.85593148910709	3.80891811088278	3.87347843820731	4.1108855989207	4.27045681340371	4.08532187371137	3.7032322801308	3.58085173718199	3.89273493395304	4.24412032576412	3.92779501322875	3.77708097513458	3.57105439468544	3.7588762479482	3.88409419868252	3.7588762479482	3.69905226103321	3.80395180178503	3.6840637135894	3.75647351424797	3.48163545689325	3.79153741673937	3.78333800047757	3.88623764697675	4.03645312563133	4.25936629581643	4.09345723416903	3.97407148942149	3.66762186850315	3.54530916010959	3.56632149998031	3.69692267129359	3.58435433867684	3.84517823300722	3.88496606070158	3.70280331258301	3.96934845468511	4.02705514135385	3.80318650052921	3.797605946	3.56971417764728	4.54084723385241	3.88096608482755	3.79107348365158	3.75415919160848	3.94498083674375
OR5P3	4.31150884102689	4.43462009394323	4.39345977198728	4.40012092499415	4.33896661088506	4.3675861852604	4.68385191573743	4.39031036536322	4.40689162257925	4.75367605122532	5.11888924853176	4.72954043136456	4.57533537124348	4.50600102641786	5.08645773349673	4.95320623390153	4.74141021840353	4.78268640481722	4.78604542077847	4.60105306760903	4.67455115972056	4.37498149760405	4.71668077369948	4.4827547544708	4.62702376682601	4.75452766993794	5.12684679513877	4.53770237053633	4.70817077776156	4.7937759671276	4.95523277665052	4.68346076823901	4.71738283475852	5.0450639382053	4.84241682538495	4.74804766450409	4.73693895418096	4.95920749442924	4.34547460575891	4.82779055332156	4.66328059454187	4.72954735783711	4.7388347004515	4.18903653504696	4.07781881580469	4.56717986445982	4.89331262394306	4.37498475368515	4.00681268683309
TRIM40	4.46339126022533	4.96182623399593	4.87825692953386	4.54086920369547	5.01302299016666	4.99268654466683	4.86281344518092	5.12527997544911	4.84686103470572	8.23908023288173	4.75621281022875	5.1789777399921	6.49956711180235	5.30028391641993	6.47536161604446	5.27346229804784	5.47652503255939	6.75988524679728	7.78236508384802	5.92926692265286	4.46805641634607	6.37817732608301	5.06554909337786	5.21152237495938	5.04695859734273	4.96997156449068	5.14289655020795	4.97017258527146	5.09110228965981	4.8331792788814	5.03835632135266	4.71120128253078	5.02581372396431	5.07582628079529	5.29388200227277	4.92965668985754	5.09983805601211	5.23783096964411	5.1588824137046	5.2523311639328	4.71531906758709	5.14765430376557	5.18990400341373	9.52563955938966	9.82010437897444	9.98694063369883	8.35100525115472	7.40544040451927	8.65872252275998
WFDC12	5.07201397733796	5.69772144109659	5.2985308096709	5.4296236518298	5.77925725357237	5.24845415429159	5.69015234791358	4.52365806738961	5.14067724415804	5.85717748865156	4.90600083489641	5.960181473	5.32512801444914	5.76794540187832	5.93106426552953	5.58225370728477	5.3228878099617	5.79930281408322	5.89761926617453	5.09198686292626	5.92343158178929	5.86289155443663	4.85308988186212	5.10178741918646	5.2201594367886	5.03139068235436	5.18592731977744	5.16531395647303	5.20136430335721	5.1903397296264	5.29915889833666	5.20151636008759	5.23211017424083	5.87822318209657	5.80689475220739	5.5493143371608	5.62456583069389	5.66886594636834	5.04593375667065	5.48515745561009	4.99125323486865	4.99551819576694	5.54217596483623	6.40174344613708	6.27372918871672	6.30101461703919	6.42160666290493	6.20612015860832	6.10840389588391
CRYGN	5.17063952917807	5.58169703543856	5.83442107376425	5.97531697598765	5.76640188224862	5.90917581896223	5.58947370708788	5.55711551315733	5.40235557048809	5.57986386338675	5.21853869056219	6.07919053766766	5.1973187571996	5.7205509232245	5.56249281784264	5.52284061022071	5.08167267289151	5.35967592176456	5.76597491559352	5.34359660505021	5.52500947707019	5.50713411583925	5.45641374998572	5.83021384906777	5.50781962591792	5.53691576009232	5.84173610616587	5.83487623650543	5.64829530034318	5.81339524970723	5.38857289425676	5.54847048387956	5.69647672141195	5.32515776088937	5.84649674805751	5.6576183664454	5.45867872874644	5.85990890821813	5.30906966203446	5.20793079904727	5.81165400990552	5.48806962628276	5.67151069185065	6.06851165786871	6.43211721656112	5.95334547640038	6.17336283044297	6.25483627806407	6.29537777454651
STARD6	3.62627930199011	3.48351678009818	3.20199928395546	3.2738448591235	3.51254501738913	3.26498643163931	3.41279243779232	3.71868127154685	3.41808630779685	3.39031412646071	3.29883115512721	3.10721727409003	3.54665525982477	3.27523986540848	3.34474942413481	3.26024698720957	3.42072498832406	3.54346352946861	3.44092781603106	3.26426141357996	3.41474874838131	3.19966051602206	3.59253669515554	3.6664938889472	3.38368747086909	3.41263031186731	3.35051227445149	3.29920300789662	3.34162754523284	3.43825232669609	3.3501994948069	3.34056677540961	3.23987407125442	3.45961428276555	3.32244789742651	3.56957151999353	3.42533095274996	3.35635589186858	3.54288247974862	3.31610561989033	3.40078489989857	3.44063213296337	3.76090419052675	3.46809418575848	3.15524394233318	3.16157549599584	3.10417328196433	3.16668810270071	3.22823509385112
C11orf40	3.50086286610348	3.37761282386881	3.34998821116313	3.35747290343784	3.62355917918254	3.56422674059516	3.81697030107612	3.46186882748857	3.65215605399002	3.3319021225093	3.56422674059516	3.63470567517197	3.80832637321851	3.54959822308438	3.71881641477948	3.60085484554522	3.49999847331772	3.53532351693017	3.55335926656985	3.46327831988465	3.32301944389888	3.48624297813798	3.92857552970636	3.55568240426275	3.60579849590948	3.56081637898524	3.42931239994891	3.30905798417302	3.5381433409756	3.45763666489248	3.51184864103495	3.70808713773506	3.73346476833031	3.89473271257287	3.57900088697297	3.43601606032516	3.42690453263538	3.59594381036306	3.47213138067526	3.41082309863036	3.49888237416117	3.45280837995179	3.47353074064414	3.77616631397918	3.87061549204569	3.90380031416498	3.77068093047527	3.67184900360166	3.77281806959495
C18orf12	3.54967909045214	4.17669637977357	3.7577053206018	3.73058686740588	3.92661230486502	3.8383078629359	3.75168959539843	3.76942565196252	3.90337034956346	3.92824057023716	3.62907235620232	3.92390874848351	3.92338529636597	3.92094516924969	4.10664917558415	4.02885011107698	3.80013787078106	3.72764599759148	3.92824057023716	3.82327536275331	3.96292580198258	4.10891784658383	4.18871901540887	3.95080304588024	3.93518678642217	3.83450253324567	4.0414712288286	4.17724873743582	4.22342773173386	4.07388895865044	4.0255904859011	4.20140970857194	3.83192900979394	3.79305625850478	3.97628011564583	3.90263997422447	3.81232654214125	3.81718924674822	3.75108823821668	4.13936170610784	4.01656464900391	3.80101332943674	3.95616853988133	3.83963694271374	3.68229545594502	3.63729986720476	3.55804509377014	3.49883870892303	3.87964525784094
BCL2L11	4.33655108130797	5.03954079945421	4.66501963033574	5.42473581276961	4.65183089464284	5.42212665085481	4.96083412267216	3.64425649422744	4.62382953926809	4.25168945847048	4.53684835249748	4.37851054063256	4.32743726049367	5.46330153701619	4.28452293305575	4.44717589731823	4.41140483484287	4.92807363163696	4.31131701887317	5.11218375961841	5.28429721655801	4.74991166298576	4.41287895598498	4.08095829718381	4.23530959692557	4.45956342870163	4.29432797325323	4.115387334	4.52265907816864	4.43169749131537	4.36564444754213	4.42825329253678	4.44874478971584	5.13349127402538	4.61333421982377	4.46547745549176	4.35974794266571	4.33069508608082	4.19504043009578	4.21276955948648	4.29728308209246	4.53323850494109	4.18684931634498	6.96272650017751	6.87841257502342	7.95486144044191	6.87406180766564	6.5647398466234	7.35821818558301
DEFB119	5.45910576813604	5.25449898035176	4.66177381809794	4.83368582132477	5.01375152523968	5.5935129699145	5.18391948077165	5.35637580461662	4.8056366466144	4.93300989297639	5.09397105405293	5.24062880231479	4.95371185020024	4.77325068069337	4.67036297528054	4.98690207760604	4.50566044309807	5.31418540241861	4.75525477454256	4.90110826131966	4.85371459835558	4.68726135332783	5.11240914391662	5.06862572266435	5.06184106197852	5.11392682273636	5.16809514219629	5.2000561854168	5.48871154875975	5.06383383267463	5.34460441432629	5.28918254969532	5.25489660732935	6.16611846756311	5.44076388183149	5.15406380487147	5.20531619345718	5.38329345589875	5.31647200141957	5.51347821903407	5.22289546461102	5.07611299629028	5.21904155417905	5.23004363596189	4.30465706398664	5.48925550716498	5.15464786277453	4.30465706398664	4.27578629728306
FLJ45513	6.06281333674086	6.22695201377826	6.56466934878719	6.26317693206806	6.34810246994632	7.46599792154325	7.09644283887096	6.60683257986976	7.2261800469272	5.8890793628437	6.06079624679767	6.70574663650406	6.18190837825681	7.63983678411746	5.95086686198359	6.78200272180647	6.23993803883253	6.25003357399822	6.22107824786368	6.51594250702948	6.38319781786794	6.44432976277629	6.42426079027088	5.80631638533338	6.39315449177209	5.99330462948192	5.75010350816597	6.82669942233021	6.28187558822765	6.85827553813864	6.70534045471966	6.44145877756062	5.96649066595633	7.14595938249279	4.64302580875598	6.8775771992762	6.78245733742621	5.65613049710637	6.175863031	7.58937143146651	5.37029727459383	6.12527268308852	5.87852978859891	5.88860698792532	6.29613626241893	6.63413543982604	6.87502853586275	6.18588198077132	6.00942929430005
TIGD1	7.90113448369995	6.67099320597711	7.15952915216792	7.73637560304506	6.93283778513626	6.05866980238475	6.46386306600648	7.91768629121312	6.94180220760759	7.00765833871303	6.69501384564086	6.46596054023679	6.25340204576356	6.16702942487698	7.19181201640849	6.70316435691628	6.13406260164826	6.57248031305091	6.14294494904101	6.64214837558363	6.49808609391009	7.61110167477594	6.98672999222244	7.17196275272042	7.04333601223532	6.80097450136218	7.11978825033147	7.51448307514802	6.95697527816678	7.42404571227978	7.58244136237351	7.32667006413978	7.45295954858016	8.04261025264598	6.11285759667533	8.48832974	7.77981883595278	7.35406915143511	6.97560819398745	7.23095613072969	6.53378663841122	7.04143547820252	7.01822825419571	4.91537001512528	5.31526458749115	5.55175999485797	5.19155702362609	5.51923631294081	4.96257607397507
ALKBH5	7.19228743942903	7.56263325934885	7.70017775667035	7.17301422441669	6.49993977737921	7.4049910376883	7.12439293418065	7.89196654927581	7.29650492312436	7.29449935989722	7.81826581468468	7.43069691105137	8.0212510973063	7.96798729960005	7.51356628839567	8.17195555580337	7.92843561195782	8.16639445085505	7.98979099068415	7.7076354806705	6.86151063917933	7.80499195732585	7.62806059248979	6.40271579978212	7.71588981358554	7.71488520700572	7.92057358761809	7.13222164774733	7.40299752534522	6.97568192383617	6.16394421070536	6.81608434263683	7.60514730542939	7.32441618947745	8.60968966382966	7.35587367843549	7.92139562186058	8.32314008675512	7.69543253731436	7.02150299326339	7.85445671293161	7.90846968386683	7.47258510933899	8.5310707125557	7.81810004668017	8.27547769732268	8.27726488784095	8.03094269405919	8.61987334696762
CCDC69	7.97667802599409	8.23006156846975	7.40990473245047	7.88603980775593	7.77197091483097	6.4659862763327	7.52687269995227	10.1034884366876	7.48137766588613	8.65672591659388	9.35588536641353	7.29502890234314	8.84646676594262	7.52159073776903	8.82347537690208	9.18679199588241	9.57110794357448	8.20256144425883	8.6334163878287	8.77905801481708	7.05051745510227	7.97224619214788	7.62661345594514	7.8091187482075	8.3558252909568	8.02861163283293	7.30058159354426	7.13496683193877	7.48077463619696	7.44039194822214	7.84934741067341	7.3721866524089	7.86776419410048	6.6681127139408	8.1798758844468	6.65537620458508	6.8633237104571	7.723750343	7.74067914692313	7.23834501957363	7.86904400605641	7.76377177140582	7.1799908219157	7.0393870024949	7.63138544625784	5.09045556374329	8.56504980832094	8.58320334815095	7.41604564944564
NFX1	9.81807465731499	9.21564355544196	9.53548545030289	8.92231845363703	9.47505689067199	9.98049510225573	9.5771248668795	8.80841922762156	9.02198691223466	8.88303077666478	8.52531507988345	8.50200826097518	9.15495310155866	8.14689381116029	8.7909041647141	9.1687556364827	8.44185929115428	8.55548954469431	8.54838477831995	9.20207460187818	8.83071563019116	9.67197305558828	9.39475337884812	9.25528059681839	8.92281007096985	8.78918739479973	9.36390139880672	9.53370103609734	9.56264494287805	9.68695744442928	10.0596674549572	9.40565960909271	9.13954273551882	10.1063828791386	8.59759867586289	10.4842928838544	10.0181124607677	8.84229063822911	8.80723316401226	9.40070149601095	8.78781253899596	9.25904638890878	8.59576253750363	8.07615696230367	8.25567140803378	8.74513356197153	7.20336360964041	8.17647917422461	8.47996263235157
DSG2	7.94401439202231	7.40174151020215	7.89517248937518	8.21202851952116	8.39571252322537	8.34457470019611	8.83648774405625	1.77528606405693	8.11657320923634	7.4674674177076	7.42739081350727	7.20357488222003	8.04547920475311	7.73619383375873	7.8197425147727	7.77864242799239	7.68912055050234	7.11079756942912	7.93236536225217	6.21948600843193	8.30796272283749	7.34427434642067	7.61859210747935	6.56445528217123	7.72736239408632	8.06256275096066	7.49934743697074	7.49589183768263	6.88147681026273	6.6151050222015	6.33984775149123	7.34285069960116	6.86625820326782	6.75009418667847	6.9280286463045	5.87893953306059	6.52158224630096	7.06612817129311	7.74017637285914	6.9407382505635	7.33576206435146	7.52937999899931	7.40582706971282	11.0497934515428	11.1140174985349	11.1109585223993	11.1220888599762	10.5465669879268	11.1292104133418
C5orf24	5.01165985620594	4.26519437232151	4.11919520805944	4.2998093232328	3.4615302470819	4.00689771179563	4.86593964446544	4.3563163151852	5.35081453530918	4.9726160563565	4.3155338386603	3.99962583989806	4.28931230163394	3.44048461677402	4.52003278583356	4.84653715914755	4.25310961411021	3.24093038964042	4.2678444212763	4.44095738850696	4.49000144519086	6.03504494738075	3.79678853640396	4.54876385836403	4.50675648402406	5.16952741817914	4.25212989780131	3.95653618266267	3.26541388093434	3.31549273969157	3.50331631578913	4.0068557151684	4.60069768775321	3.9632607854726	4.81883278539791	4.04038602525566	4.33693263016151	5.05835843097869	5.28664728665731	3.5117229606858	4.7362175099963	4.93806523455735	4.2342496210563	4.84244822843124	4.22747777488093	4.58544788594088	4.23691307720636	5.56770876430785	5.54507116980083
KBTBD6	7.06515935501139	5.81988518373827	6.41757823226418	5.80239058631023	6.17106636358751	6.079030533	6.28713662066747	5.71676640120909	5.83030996216903	5.18447164347729	5.60722857800039	5.21958655687201	5.8544084804805	5.3701455997228	5.49882715177835	6.0818456422531	6.08931726756019	4.89765835541906	5.06686564817024	5.45515105240821	6.53333542553219	5.03929138202539	5.83724834422391	4.6623101168969	6.18760537355094	6.37393806696685	6.23346547873631	5.32032816643344	5.18780484252308	4.77578068427504	4.90267914786631	5.40512809410856	6.0806424196903	5.19098060098075	5.85716142628181	6.50882616468919	6.30226640179726	6.64242870821102	6.29308720390492	5.34836455155185	6.16089311823014	5.99793903086139	6.07279004291628	4.66905097821072	5.27838483001254	3.59323678457398	4.89508603498898	4.66882490726967	4.50277400685124
CDK8	5.85567168238307	5.52364583028105	6.35222926309484	6.15335540414895	6.04508805606225	6.16811457294876	6.28959652565854	4.42291547008988	6.78944125577205	5.25016556117846	5.75487368823816	5.50557046899242	5.85440698795461	5.66982496813455	5.29142522680181	6.01637236377841	3.86232580320051	5.03606520375879	5.49204959181464	5.09436524065833	5.92710183492508	7.57606798887248	5.32420601557764	5.33472964502196	5.421480724	5.97882142267369	5.54768133620267	5.50876825694358	5.35519555518353	4.89494998597604	4.86776051907043	5.21141142675477	4.98753890189475	4.96856364900588	5.56866924273436	5.12004151693655	5.23951248498896	5.4804358767028	5.70841436717971	4.91660598698728	5.83091154450906	5.56373538783074	5.78069716774403	8.82550579931149	8.19116759231901	8.55334708835976	8.51552365750011	8.36699894979166	8.44149072333334
PTK6	7.3209536038928	7.98973741529711	8.11423908311121	8.66031246841123	7.81212841186962	7.98755992899286	8.20277852771233	5.76250980634206	9.19414915835501	7.46650560210416	6.82801995727618	9.07026055662538	7.33558034969251	8.78640447890112	8.08079133813052	7.51946777196393	7.52516812003899	8.16585328525883	7.9793619522819	7.51276940933275	8.05739113709659	7.54915935306979	8.60383243998945	8.21403494496656	8.63617859160136	7.67150456519039	8.28036803685212	9.04119837111185	8.84722731877338	8.84722731877338	8.69201833476694	9.08892270619272	7.95666593588521	8.80729889509939	9.02960988016485	8.82792375292834	8.37620549212784	8.72021391658526	8.36897832330107	9.16895758632803	8.4406370013767	8.71254022228104	7.54301878373397	8.04316581204959	8.40556550460933	8.82864165811406	8.70860521651105	7.55688224500141	8.29238669350693
NKD1	5.88725781358794	5.94125150632452	5.78444561981755	5.85379265039304	6.30278829953747	6.36953158701758	6.01438506561856	5.5535454129984	5.49537631208355	5.58190804708855	5.88768571555401	5.8878727544637	5.70281591897093	6.55561915491917	6.16381435282378	5.86992643835874	5.96483455618997	6.11986962827135	5.81574301550514	6.12583334372289	6.14110729094546	6.0540050199857	5.88603707331493	6.0333856877939	6.01220371760149	6.16200634082227	6.16438706822799	6.30207537057891	6.30044119678444	5.91209133633962	6.00049702416354	5.80697475584054	6.08886881936953	6.26265001177068	6.11246724161901	6.28574737288475	6.00901139939873	6.40715897447675	6.01090114185276	6.15419180234659	5.95924146398684	5.95031579725293	6.00561847353846	6.59383951406047	6.25274145911667	6.61520560360977	6.47583366256254	6.0382790490103	6.17336769596396
STK38	6.54002764447025	6.47490499790957	6.58880124980741	7.35339761690573	7.77751192684032	6.57775938364154	7.44766030910564	5.76398028294263	8.35353234312424	6.32589266955833	5.51047245885892	7.18275205700721	6.35002664	6.95242203858891	5.67264584584165	5.71712820135956	5.59821897899799	6.43243610508135	6.09616714964161	5.43893937001335	6.68538540013128	7.43651501163722	7.09720868685019	6.39352627983068	7.14472561759846	7.19644483629169	6.5698722628281	7.02266615181866	6.96668135526741	6.91015291459121	6.02337684615172	6.8757767548931	5.54379266152899	5.75277433161554	6.07900381127148	5.08503816098336	5.91917000430805	6.25339429823736	6.83559820842255	6.9274935393589	7.08583759913813	7.59002370893781	6.36979256243537	8.98835672782035	8.66913457751231	8.78646515081416	8.53542408786656	7.8404229472543	8.94412275845949
THEM4	7.82099105166327	7.60032931881187	7.42150528788613	6.70669840107243	7.00557268687781	7.12717366373866	7.54405471315688	7.62839597371311	7.53864308200608	7.67047917718249	7.66541548706847	7.87407413724989	6.73139514989151	7.20297535620934	8.20350365115869	7.22944006938284	7.27969370552312	6.60561181579663	7.11841508708173	6.90750453425108	7.40909774583835	7.38634558118931	6.85825925338108	7.12852407581977	7.55638917747551	7.01780237766386	7.56906140302626	7.21075815686269	7.10149173154337	6.54134660925686	6.70059011854387	6.8047026076472	7.33141274346519	7.08302074619879	6.39945099432097	7.29474898670067	7.12614204355529	7.11102637397075	7.32969042248021	6.18264790851813	7.21624613588452	7.19981197422234	7.67998408515447	7.05515096870442	6.9620014109058	6.40120960407873	7.43841996005867	8.10911743289479	6.31534664575789
CLSPN	2.85466658209838	3.33041577558486	3.53125066880966	4.2311849764968	3.84795194271111	3.48941620997257	3.75638048851486	2.888553518	3.27121173141305	4.45853160515048	3.66489900627142	4.05739665197593	3.93652183259269	3.89162082969722	3.59761498089283	3.03878168742545	3.19770964440672	3.78411934141126	3.5316730371437	4.12643513043437	3.9390285511669	3.88957396777073	3.31177778222377	3.29239990072041	3.34471594319216	3.26939736862343	3.47420450469075	3.4460850858894	3.75364009396116	3.59498331079635	3.28654976006504	3.25802323019493	3.58240827038621	4.02566444567129	3.38416561112464	3.46480160108403	3.55460818405886	3.5528162899867	3.58565683510403	3.60220310021464	3.55440235838841	3.55019806638463	3.6242673094022	4.68503303465803	5.29250555634618	4.80112476648872	4.95243387590323	4.83882567293439	4.73695861372554
RBAK	4.94883278865236	4.90605709805813	4.56536679560859	4.83008473842512	4.75980293828953	4.76560042397366	5.66082036250731	4.69368604352396	6.26122394064437	4.53128602956265	4.98545891953307	4.10646568182111	5.17591532170391	3.76338388392741	4.29667172023771	4.64741308423769	4.61457109718409	4.32818104189114	4.10363083389549	4.24945728891726	4.48600409347024	5.50623378404291	4.92506007846264	3.77424141423192	5.01359091489633	4.92471780275725	4.78097228267227	4.64604293104488	4.20570325988187	4.40151816331394	4.02765744555212	4.16272513031679	4.29935321286997	3.71242784469486	3.9490375855482	3.76647025381709	4.23896012703401	4.14244391144147	4.92080099878457	4.42527272964758	4.4702317897385	4.89423787452661	4.33088131104365	6.51383117914446	6.00893419947583	5.33550635389708	6.28481316086502	6.29283332092695	6.46104720633394
WDR62	4.19057325614724	4.31111853792469	4.68605526526991	4.40493476717108	4.1430869756623	4.81807338209154	4.08023099155316	4.37501890121644	4.02581132151674	4.09142931283275	4.20399529227965	4.24771505988282	4.51839176615557	4.6330710415109	4.23210764880883	4.38258106531253	4.41462556314009	4.69894974422344	4.30750231749505	4.78756094711775	4.24320628631914	4.39369197159445	4.27064945319861	4.56439147905923	4.06910159502213	4.31655277214938	4.59119855118086	4.62002743739503	4.98562155447542	4.73467521016809	4.30659445909619	4.08762718343631	4.46955396980306	4.0081188355569	4.16562703232902	4.22176983152608	4.27683143187861	4.45732134711879	4.44865233362872	4.50813861770433	4.71632997571002	4.36771410258964	5.00032456391227	4.28091113085489	4.15279877914357	4.47438283136623	4.26693508659495	3.83350106014905	4.42059573230351
SLC39A12	3.33462051673313	3.75891861174646	3.27963944841228	3.53954634726513	3.34580282677789	3.4487194139486	3.08213268228922	3.21063008454606	3.4962863760234	3.22722670847001	3.19412436027515	3.21442638460116	3.66920395963894	3.03246180642681	3.57688296657064	3.31131715113587	3.21802435814054	3.36262587347395	3.60472305121503	3.46311791898997	3.4018151929805	3.5569577626245	3.45588879624895	3.66631566131796	3.24236115113755	3.3863105579659	3.31476023793137	3.25605177690914	3.61060031436442	3.70232185457045	3.32977246353005	3.21996573139284	3.41361106002881	4.01394217388119	3.2001605755319	3.53064576786665	3.40074318173953	3.33137848097098	3.30688267752279	3.92929159649748	3.84999381243925	3.51113489900048	3.60270032354465	3.18702891560707	3.39957680035785	3.51935519609198	2.97157046070077	3.24154827303617	3.07907942151607
RNF168	6.04178282479592	5.42447378790995	6.12686499939542	4.63735595293178	5.71612512927092	5.70610039594611	5.51536831916216	5.74832962274117	5.53763546051182	5.63697583712304	6.00260892700338	5.24812345208161	6.54698478982054	5.37711317522607	5.66156310010182	5.33728241182943	5.52447404327024	5.31973686865229	5.23397071014394	5.35696728793732	6.24282588367711	5.74090824667294	5.31927495821365	5.94451754724824	5.27893213664227	5.63775337695142	5.43619906072639	5.50956929077974	5.6058719027437	5.40179059599756	5.2648096000353	5.22050318508107	5.09666162673353	5.39650377572034	5.16961792036909	5.03072931668734	5.27311724306735	5.34540165093654	5.73452242829793	5.28889552534548	5.30636075070861	5.39113097232692	5.82431695536968	7.26804652389423	7.21198553213481	7.26015129545491	7.16358616866717	7.32634535941234	6.46192209032309
SVEP1	4.78973001656484	4.31607352800673	4.47003380061301	4.44291604433592	4.23468895371134	4.1973487593385	4.39761222151017	5.25533859272813	4.39163528597338	4.16524861803901	4.20602037290336	4.57680229009505	4.21932037893465	4.51826829650415	4.27452395276432	4.46510198595575	3.92218577017224	4.27128744939549	4.38939574123156	4.33955985044439	5.10910354542483	4.64260637570269	4.63701963974825	4.1723667292185	4.42739957148736	4.47597634310125	4.42829423710996	4.11010427412743	4.41641792120644	4.35791532670655	4.30853535966517	4.39480482082014	4.32047265569876	4.35060816483472	4.23844828274139	4.02088337467707	4.37921742842949	4.30130398738356	4.56485052695493	4.38397126514082	4.24053380318979	4.481102159	4.09771746742075	3.84411678706383	3.7603056962954	3.71600101836528	3.94886322763006	3.67311891975523	3.41120490538031
LOC652276	5.73800172383924	5.62516534848998	5.38684316284731	5.91651315304832	5.97862254790636	6.00836637522988	6.00162508724012	6.40376911015253	5.82190894994113	4.87259666721512	6.6845030210221	5.6808380941856	5.80173585910974	6.12542846037347	5.84243514486783	5.2100741754158	5.13139658251651	5.53662391962075	5.3502241910796	5.71251360861881	6.06164355196508	5.77228513126405	5.75669749521529	5.70091300559434	5.76846787276085	5.6937045011826	5.9299187199503	6.00057188900204	5.73241663425185	5.73410841801783	5.68534384051994	5.23845301760271	5.38521664600888	5.28483087252303	5.40151561569614	5.03060371297402	5.31234157453101	5.65122527676748	5.78094824480491	5.88779370037986	5.67105361642835	5.94271922344235	5.66052652165975	6.66302052824603	6.930954702	7.11022593577923	7.1716975130294	6.86112484142089	7.11455008754078
GATA4	4.80769474608848	5.01645927074947	5.32404065628324	4.86268642534162	5.44929540500005	5.22746463048875	4.98001298056905	5.07372549675907	4.51815902357457	4.99404893692669	4.55886488344364	4.62571315821279	4.93915442662827	4.86492726041991	4.81187102810165	4.91655173793594	4.6469832440975	5.14501578088695	4.92168384517719	4.60244020203685	5.00587776988421	5.27529951877061	4.6502372146356	5.15148728052872	5.09656488426349	4.76710929195259	5.10002871987026	4.69918641883228	5.03410989072322	4.67729407221961	4.94150730210198	4.83390381496413	5.39666073429811	5.89892414190208	5.39638543860544	5.06360546968998	5.43556617360208	5.51405442450647	4.85354489482689	4.66266264950106	4.58154550584728	4.88384734373498	4.86871604199554	4.50247134601804	5.23507393521509	4.57710817395888	4.52010928748546	4.61737560247921	4.46606258508474
TC2N	7.71721020262481	7.76798941231996	7.99900805539955	7.55131682874131	7.3528155231878	8.44624154322536	7.72341947756793	6.02890012059565	7.72640670026086	8.6939092443066	8.14373458436753	7.5221586267095	9.03529897132908	8.79561666722307	8.56486265440597	9.03490798607638	8.44743476346304	9.25863141651403	9.38099430424417	8.72588420899738	8.54521922154215	7.88694667545564	7.8448991795473	7.62727766577788	7.90835832598063	7.63993824092506	8.26954228622023	7.17133009515839	7.70442683161373	7.37293871831104	6.39663268028946	7.72204569058424	7.79840997139179	6.90726881481005	7.0325255175493	8.31483077037294	8.45841528897553	7.83494023340642	7.71612417890278	6.71739991744067	7.68126168721263	7.65829519200318	8.37278336121401	10.075380861971	10.2505046920089	9.26926509095232	10.0842485618858	9.37232340868979	10.0398403143734
C9orf72	3.68728464223553	3.75100317342413	3.84531660100717	3.50925524179529	3.70906206705347	3.33631845829255	3.71247201199332	4.38904266097475	3.76670540898143	4.93463385134938	4.45421139863201	3.76763391955364	3.94776497056124	3.36820407899043	3.47936044507537	3.83418663803468	3.9700816613447	3.44610030436013	3.55989218080286	4.77232290499172	3.22288744403727	3.52167052289612	3.92442686202049	3.98061027169689	3.41283361821589	3.68337893297749	3.43987770615914	3.39457142249929	3.6005505275083	3.39572394095248	3.59473944741099	3.52082627570469	3.36515143081921	3.00164934858311	3.4675157700366	3.0933538245668	3.37074431567538	3.45670484855903	3.94122230083833	3.54668520915441	3.52844352752031	3.6283032837561	3.79175016853425	4.22476421932206	4.94886097882901	3.46832700875365	4.83996290433532	4.34785524153097	4.00959200797811
KCTD18	6.00715311511611	6.7027801650693	6.38779005442537	6.51402293003661	6.15386065663791	7.19540150893098	6.60426912709884	6.00986432693485	6.17688225191054	6.4166309973919	6.13600679206658	6.51436582831868	6.26681973026222	6.61312604639123	6.40758884687319	6.37390873811874	6.29951524684337	6.49499813949881	6.39651797339941	6.89362896936598	6.50648357809819	6.42730274167561	5.90609580011287	6.29396563555469	6.703667342	6.88480581404401	6.58233853718516	6.53336211885888	6.40107060255167	6.45439487340399	6.34068827681629	6.27159890627004	6.57772987020636	7.05822096569743	6.46802715346062	6.83331763913999	6.67697165944435	6.87558564514671	6.73323859770942	6.35939509894308	6.25971105911127	6.72240629310044	6.47892182674308	6.1323362732307	6.50104097129358	6.53516797545032	6.57482783692936	5.91419333288739	6.62338090425985
KLF11	5.28896908048776	4.87748849458736	4.02175458444069	4.38938829200533	4.20883089999328	4.42109960651828	4.09695069598189	4.34559543386464	4.50664277542381	4.50442064739947	4.45557909102738	3.44423051893953	4.39865494546821	4.32045706308729	4.38296426880749	4.71946190393644	4.49117401956448	4.50928392496128	4.40333280236045	4.73635854495202	4.57388769825242	4.66518766794637	4.4920413244179	4.26975169121019	4.32772726225086	4.38308801178815	4.70236609509029	4.57740646598731	4.02496782643739	4.2812001949705	4.34888749985119	4.37078159524253	4.38783754585589	3.9060981697822	4.50708742301311	4.50265366529451	4.03116010397788	4.24733882038812	4.22930251309896	4.24206003871479	4.34560326470971	4.55306590944202	4.2223280446528	4.78150432038703	4.97693604732731	5.43632135786844	5.072119256	4.60567247699531	4.86446488950185
ANKLE1	4.72479635376753	3.76397364214096	4.92023022590939	4.33868138886466	4.81420892586559	4.82674295148876	4.65664544942917	4.85071900747253	4.84652782565529	4.73136912525263	5.03359597409048	4.57847730854897	4.97030184868178	4.44299293632593	4.34641063533257	4.73527534830611	3.9696057100396	4.58943678100307	5.24115619362415	4.20594468472131	4.23304488715148	4.4813521299108	4.48126654109947	4.15842093891661	4.42487639412354	4.32748686812854	4.53966833606387	4.32994329853572	4.60754261926071	4.32874424939237	4.11809886062987	4.37809079281948	4.50530909676026	4.5454067584168	4.64896652648999	4.61334018390246	4.3394003935697	4.67829624073827	4.34161377347485	4.85294179930846	4.67089697328814	4.60517287686592	4.72353280017605	4.89971605825575	6.17210650075858	5.32143136399097	5.27344671354357	6.02608662014912	5.34773915033068
PLXNA3	4.86686737193814	4.95738037996423	4.8910493281981	4.79728452349175	5.34553429349449	4.84162131859443	4.8308350845038	5.67175530652743	5.01805666581331	5.15984585206221	4.63965814232381	4.94192997033385	5.04950528505304	5.54902535916331	5.07473558695965	5.56997652065915	4.95163635590364	5.46173264494327	5.93247134316188	4.82373993717241	4.99575438104667	5.04161556522819	5.26729035353513	4.46390817273474	4.95945814827843	5.00648762206297	4.74492439959464	5.29679215942119	5.12338244776522	5.39029871475389	5.14456199511918	5.09772031777641	4.80348897373939	4.46730035170544	4.83728302802878	4.80578313567668	5.0390203948448	4.77941127048677	4.85531317829847	4.97041547850473	4.56361962401509	5.19850440819263	4.65627094420082	6.39910990053192	6.19072352456136	5.26302940453876	6.21964840624343	5.52865393654283	6.6429525830805
PELO	3.66480872698829	4.1303856153621	3.90461540815379	3.70176276842702	3.6163058327663	4.04204075167189	4.80894290690868	3.88029390734307	4.34678292348065	4.64253820638179	4.3281886700393	4.32222409789126	4.37358632679592	4.09468682184907	4.68626887101843	4.32037410835158	4.29212674102156	4.44841511544119	4.75208503674394	4.27312360272059	4.37254552897143	3.92344984570849	4.4534329001349	3.97295389980857	4.11080946715469	3.45103070717648	4.29665769652759	4.4124387035419	3.59676821777778	4.00540726034127	4.91523088577983	3.79709722661952	3.64181567850652	3.37980835820841	3.79381927619808	4.06974013366286	3.6616658563609	3.60915589792209	3.76166398622007	4.34416981267396	4.21351252537171	4.18428179468659	3.61667536756644	4.66371383251055	5.2330401515017	5.05090170329846	4.87224597420797	5.63362138092593	5.99400024107559
C3orf30	3.66331825660081	3.92320995907471	3.66765735142179	3.79599477092866	4.12971850913942	4.35837801840078	3.90782385247363	3.37271127656119	3.41101697345118	3.68566399560641	3.69789167269001	3.8187315678584	3.79505533292702	4.17299558607639	4.0429351144134	3.37651397775445	3.65373808661275	3.85885471019655	3.82162329886824	3.85434480846617	3.68881643189901	3.7705460397358	4.19675640275455	3.79377256520376	3.4880366473089	3.92795347779406	3.94871433107093	3.82042082463378	3.96027861848227	4.06073180244787	3.55779967613409	3.49293431304682	3.94371641538303	4.42634883818983	3.69401201725618	4.00931542583149	3.9115607882466	4.21766125141411	4.09872379939927	3.76988938166673	3.81420532773526	3.99455589910546	3.88655845072256	3.43707321819377	3.53297687715682	4.42571361805226	3.59307581080432	3.82589356053929	3.38062338272541
RANBP3L	3.10974927629271	3.10142822893502	3.12484216459574	3.18018107075403	2.96499397576279	2.99492407772937	3.02914405655208	3.00138971545035	2.963419505	3.09552042679109	2.95895277815479	3.14139128671495	3.0107203239339	3.39748733459504	3.31272664403405	3.13666686402887	2.99492407772937	3.11799756248818	3.07467031152708	3.10901560124029	3.07817497417421	2.93830376665859	3.10591795444816	3.08848466421462	3.12418806456228	3.1024307476671	3.16942846787685	3.02835709804088	3.14938777493343	2.97356414428621	3.0223127891985	3.13045003802934	3.03516231851238	3.06928353482353	3.08040546549869	2.86422333811893	3.16451729546293	3.05969257297907	3.1947342668886	3.03059227595143	2.97239168189614	3.00418809368658	3.1773293279297	3.2791460716297	3.04154684265048	3.37221781893829	2.97766593353694	2.97479513834005	3.06649962256506
SNX13	4.6368568161983	4.38569021128524	4.72746543522703	4.83093359065526	5.05547086292698	4.57048988829309	4.82658804402589	3.80007799262021	4.72333996572692	4.2862589736128	3.94245812851967	4.04594386407361	3.91325819082995	3.78512186345077	3.87927125002079	4.21036947761429	4.29415700786727	3.3584854193561	4.18498703166687	3.99507609588757	4.35560215168925	4.25819132624201	4.03708889049547	3.98115856105791	4.11063878385641	4.31179682669656	4.1319905158871	4.40964089273951	4.05950500059253	3.96294434861674	4.01525117233801	4.03852802546945	4.24779125594841	4.23197959464097	3.89473773582208	4.62662171980902	4.47788344112805	4.18873880789014	4.24581052023809	4.1193822560913	4.32110756794914	4.09344873584084	4.3990339032791	4.99321696956267	5.23688510874476	6.18957107128383	4.68752998460841	5.42528173771042	4.73539961809482
[truncated: 16,936 more rows]
[truncated: 208 more columns]
