# Supplementary material for: Analysis of common differential gene expression between rheumatoid arthritis and ulcerative colitis
Source: PLoS One. 2026 Jan 2;21(1):e0339397. doi: 10.1371/journal.pone.0339397 (PMC12758813; doi:10.1371/journal.pone.0339397)
Supplement: S5 File — (CSV) [file pone.0339397.s007.csv]

id	logFC	AveExpr	t	P.Value	adj.P.Val	B
CXCL13	5.34931218836023	6.62509843697015	10.0960819471134	3.49081371276975e-15	4.37992396541221e-11	24.0542598375339
LRRC15	2.53014775726266	9.44163411846269	9.60138114457118	2.66740429943808e-14	1.67339608725248e-10	22.1119150593498
SLAMF8	2.37881197266416	8.19904916902985	9.36407531307876	7.1215262743103e-14	2.31578724947413e-10	21.1726586936408
HCP5	1.73618870612758	7.13364788047761	9.35538698361634	7.38276002063961e-14	2.31578724947413e-10	21.1381872333725
CXCL10	2.79579824087242	8.72110340470149	8.86191384384948	5.7537282730841e-13	1.44384057284772e-09	19.1719246
PDK1	2.01037026702814	5.93302451823881	8.45863024622518	3.1061048071806e-12	4.97431700219792e-09	17.5553102174705
IL21R	2.47089291457036	5.95826389002985	8.43612525785886	3.41305344465912e-12	4.97431700219792e-09	17.4649126939669
PSMB9	1.30680508501688	10.1732476549701	8.42551737024269	3.56809221485465e-12	4.97431700219792e-09	17.422297858506
CRTAM	2.05637070651782	5.68069204937313	8.24820368034935	7.50001958525896e-12	7.84189547802035e-09	16.7095434333032
CCDC88C	1.68135890439025	5.05672906485075	8.2214079916514	8.39142821240344e-12	8.09901921392507e-09	16.6017719103212
CXCL9	3.02598530832645	9.50465280516418	8.03270997172809	1.85085443405315e-11	1.54817803893766e-08	15.8425530057402
AIM2	2.21464947465478	8.01897291868657	7.99058006712704	2.20840087740141e-11	1.73180036304722e-08	15.6730047683043
SDC1	2.2424596353696	7.60524838558209	7.8570658973024	3.86492923354711e-11	2.58041743211559e-08	15.1356860671024
IGHM	3.38328762414071	8.00235829326866	7.85444970883856	3.90754213837541e-11	2.58041743211559e-08	15.1251580887222
WISP3	1.76501487612758	5.52675470555224	7.8174102754333	4.56373941399536e-11	2.86306192136999e-08	14.9761110709745
FBXW4P1	-1.775105894	4.16155471049254	-7.777697392	5.39007382410635e-11	3.22044077481249e-08	14.8163210544472
CES1P1	-1.713408149	3.66937776031343	-7.747329573	6.12144250492702e-11	3.4254945248801e-08	14.694145336538
ADAMDEC1	3.23989674137711	7.5049732798209	7.74125243348938	6.27929975868673e-11	3.4254945248801e-08	14.669697387433
IGKC	3.30657483624578	8.62569789579105	7.66366763809774	8.69057446646717e-11	4.42602497280376e-08	14.3576339966023
IGLV1-44	3.82660551996998	8.29096371877612	7.64747148837533	9.30044758523176e-11	4.48818137891934e-08	14.2925043024098
MREG	1.16238273009756	7.10659523983582	7.58687876856652	1.19860110806977e-10	5.41470791864299e-08	14.0488968700277
SEL1L3	1.73889307005816	8.76654561167164	7.51600390897258	1.61242487709357e-10	6.56494851461967e-08	13.7640778728219
TAP1	1.37487473637523	9.09341841889552	7.48952661681198	1.80127110771793e-10	6.90147873657769e-08	13.6577161350158
IL2RG	1.64499786893621	7.94873562926866	7.47468098575457	1.9166520772055e-10	6.90147873657769e-08	13.5980903805232
DLGAP5	1.96923782770169	5.85955007873134	7.4736199554564	1.92517538678743e-10	6.90147873657769e-08	13.5938291744721
IL27RA	1.06065323246529	6.95605535914925	7.45530767522997	2.0783831915691e-10	7.24374275128264e-08	13.5202916349667
AR	-1.164495982	6.45659608719403	-7.393111711	2.69544176921129e-10	8.89992312586684e-08	13.2706247208834
SNX10	1.24032319327392	9.08058318552239	7.37100071549191	2.95631364639137e-10	9.51099162083911e-08	13.1819053538817
ITGA4	1.57696881987054	6.30664525152239	7.34696479161577	3.26853214842317e-10	1.02525682165664e-07	13.0854868860109
NDRG2	-1.333691078	7.68333941465672	-7.293124071	4.09239891301951e-10	1.2225554562299e-07	12.869607311357
BIRC3	1.24624928751782	7.06369599140299	7.27914529181683	4.33824511695382e-10	1.2658595693586e-07	12.8135816100544
RRM2	1.72807587757223	7.66757977413433	7.26462814713024	4.60915384384815e-10	1.31434211997188e-07	12.7554089543154
CD27	1.97250029409756	7.44374666877612	7.21859844040124	5.58470371611779e-10	1.55713950058066e-07	12.5710356431738
IGLL3P	3.49735752583114	9.23023369180597	7.21264365689472	5.72509762484742e-10	1.56158260649914e-07	12.5471922718319
IGLC1	3.70740058476735	9.91943279629851	7.20247283571458	5.97307342407866e-10	1.59455643089181e-07	12.5064723391285
SEMA4A	1.09627984886116	7.56425038180597	7.17350588204354	6.73953198185717e-10	1.71959628110479e-07	12.3905337281358
EPN1	-1.073828918	6.5075809598806	-7.150161676	7.42792994455903e-10	1.82741641204671e-07	12.2971371400261
IGLJ3	2.72137411122889	7.22518779828358	7.13852554297308	7.79679562669357e-10	1.87473970278286e-07	12.2505955741177
ATP2A3	1.2806997440713	6.07943599022388	7.13478753574827	7.91912044691893e-10	1.87473970278286e-07	12.2356463400167
KMO	1.082323725	6.71884667464179	7.08115852385767	9.89987060071668e-10	2.14425463043591e-07	12.0212722052531
TRAT1	2.42885672414259	4.3674045168806	7.01642031984066	1.29583509228012e-09	2.67968767576463e-07	11.7627584652915
SLC29A3	1.03266214691557	8.09948307667164	7.01513257447275	1.30278909876179e-09	2.67968767576463e-07	11.7576193443082
CXCL11	2.08484984997936	5.39352784146269	6.97794862549552	1.52043370984144e-09	2.98076277459072e-07	11.609280911514
TPD52	1.7116616713546	6.77378476834328	6.92683017335298	1.87986525279722e-09	3.52347211512796e-07	11.4055329032236
CDC20	1.92104518287993	5.8349554311194	6.92661983304517	1.8815065889342e-09	3.52347211512796e-07	11.4046949729553
EDNRB	-1.226117209	7.66891097243284	-6.918127162	1.94898184527412e-09	3.58888719090567e-07	11.3708659291643
DOCK10	1.14572148193246	6.88106464604478	6.90700976338295	2.04096289418832e-09	3.60675513146209e-07	11.3265910029464
ZBTB7C	-1.773133405	3.66458147425373	-6.897167558	2.12599119248823e-09	3.70483492946526e-07	11.2874033714051
MCM5	1.18171962791745	7.51262255455224	6.8808065513219	2.27520520203399e-09	3.91054789998911e-07	11.2222791924387
TNKS2	-1.239061528	7.78330244189552	-6.843334581	2.65737674070785e-09	4.50568999535964e-07	11.0732136989749
HES1	-1.059768989	7.71502891344776	-6.808171518	3.07383634788214e-09	5.07466113906279e-07	10.9334506017393
IGJ	3.86094383055535	8.12740217980597	6.70468568256097	4.71480721749848e-09	7.26322246677038e-07	10.5228255027627
LDB3	-1.636945383	5.7252980719403	-6.689015783	5.02984656678179e-09	7.60355239438688e-07	10.4607444578868
HLA-DOB	2.15078592333771	6.41012144802985	6.66599002312844	5.5311042152773e-09	8.15933628679485e-07	10.3695689571238
GUSBP11	2.13457935220638	8.05651920174627	6.65845643160795	5.70564935144069e-09	8.22859567960073e-07	10.3397506509754
CD72	1.96538555606191	5.24120327808955	6.64223627938035	6.10024959628002e-09	8.59998108814893e-07	10.275571908358
TNFAIP8	1.02871895386304	9.57553083601493	6.63290609922024	6.33939577602648e-09	8.64569552193525e-07	10.2386682782143
GBP1	1.38903186818574	9.02544142874627	6.61088478437114	6.94141014525551e-09	9.26530564814052e-07	10.151606713456
KIF11	1.54761015133584	5.87405255259702	6.58467728343624	7.73226254003663e-09	1.0105906051025e-06	10.048068164634
NEFM	-1.351327312	3.43800492332836	-6.557676374	8.64068913922184e-09	1.11767759412182e-06	9.94148013152419
PCDH9	-1.34807324	6.65283286349254	-6.533903249	9.52779748518501e-09	1.2075280307739e-06	9.84770711469238
TNFRSF17	3.86960513354034	4.76798608744776	6.52516442714403	9.8761420212631e-09	1.23915953940788e-06	9.81325436647122
LGALSL	-1.429643415	6.15735030737313	-6.514043624	1.03377759081379e-08	1.28423835959808e-06	9.76942445326459
AKR1B10	-1.618605198	5.62732630643284	-6.492992877	1.12710471833558e-08	1.38644930401535e-06	9.68650086439486
GCH1	1.25675232627767	8.960671631	6.46860957420478	1.24570216749031e-08	1.46211508669639e-06	9.59052067101341
CCR5	1.64461453590807	8.50687323541791	6.38066726415981	1.78586569781652e-08	1.91515016329093e-06	9.24501038250067
MYBL1	1.26168244859099	5.92367606959701	6.36504032050257	1.90370640712467e-08	1.99048369084943e-06	9.1837263747858
CCL5	1.80768453417448	7.78789505537313	6.35602209548254	1.97518805515292e-08	2.04815574611601e-06	9.1483754916948
PLXNC1	1.31214115659662	8.0175764768209	6.31663292625648	2.31991373163949e-08	2.38056830846652e-06	8.99411012476238
GZMH	2.08970593594934	5.93365528077612	6.31333580762551	2.35134063686043e-08	2.38056830846652e-06	8.98120745729956
MSX2	1.01001349326829	5.64027893856716	6.31319650260447	2.35267769386984e-08	2.38056830846652e-06	8.98066234815149
SLC26A10	-1.088813956	5.5871956581194	-6.277808301	2.71794467812258e-08	2.72816415011232e-06	8.84228012367384
TNFSF11	1.60274767013696	6.03851602538806	6.26473444601697	2.8666626224377e-08	2.80177457106885e-06	8.79120400300236
CRELD2	1.06273273722702	10.4424559622985	6.26360925256464	2.87983270075942e-08	2.80177457106885e-06	8.78680939185466
HMMR	1.11257947465103	6.35834669198507	6.22300544107255	3.39741240913069e-08	3.18114429084797e-06	8.62835678306171
RBFADN	-1.45986939	5.00622667928358	-6.216875	3.48318514337494e-08	3.2372980736241e-06	8.60445583022075
PSMB10	1.04481186952158	8.85120179462687	6.17647490691222	4.10462299677991e-08	3.75917552851077e-06	8.44709764120766
GZMK	2.39842617852345	7.72571152240299	6.16424081721776	4.31361965219895e-08	3.88547312135873e-06	8.39949837482186
FZD2	1.48177290255347	6.49640473846269	6.14729529062165	4.62061391634171e-08	4.06518636378715e-06	8.33360924580162
SLC39A8	1.36009193941464	7.62559867240298	6.14582089796205	4.64832630890385e-08	4.06518636378715e-06	8.32787864515193
TRBC1	1.92012349929268	8.35782395732836	6.14490880242046	4.66555221475532e-08	4.06518636378715e-06	8.32433373719534
IGK	2.86984883739212	5.71481659768657	6.13934576072449	4.77199325951904e-08	4.12925513290934e-06	8.30271570433273
LY75	1.18027996087805	8.19254356658209	6.12674705139555	5.02202338351997e-08	4.28648485666837e-06	8.25377630434686
PNOC	2.27470395421201	6.06016019791045	6.11623209536865	5.24059790254527e-08	4.35517866209573e-06	8.21295183969742
AKT2	-1.251515717	5.21926515756716	-6.116196747	5.24134835400059e-08	4.35517866209573e-06	8.21281462979983
TOX	1.16308482363227	5.42457117070149	6.0802926760292	6.06122455058496e-08	4.79984772171291e-06	8.07356031657087
NTRK2	-1.185595712	6.88755739659701	-6.073567312	6.22834782782998e-08	4.88419251223642e-06	8.047500919
EVI2B	1.03087753816135	9.7754355061194	6.06122585138903	6.54697858278099e-08	5.03956688823025e-06	7.999701081
ADCY2	-1.06414688	6.13189300170149	-6.047945487	6.90788230615863e-08	5.20591477239241e-06	7.94829503305883
GRK1	-1.089229799	4.65979342416418	-6.006280412	8.17282676778303e-08	6.04498042636648e-06	7.78722333682201
CCL18	1.89406580280488	10.2624255127612	5.99864501846093	8.42831591182408e-08	6.14826045032888e-06	7.75774039117074
TMEM156	1.55458832245403	4.40884861479104	5.99568947415911	8.52931897734458e-08	6.18597486755736e-06	7.74633089377418
CYFIP2	1.06026930763415	6.81083873661194	5.96899801926144	9.49742993451076e-08	6.68556960036649e-06	7.64336591970182
NKG7	2.64601506051782	5.44157262637313	5.96794241436202	9.53787326425123e-08	6.68556960036649e-06	7.63929657307951
TRAF3IP3	1.4839431798818	6.24501513938806	5.96560730652588	9.62794418147893e-08	6.71121198027867e-06	7.63029550489431
PLA2G2D	2.62256551118199	4.92113413253731	5.95632017668875	9.99457266041725e-08	6.85256301476805e-06	7.59450694207954
PTTG3P	1.41095944210131	5.12574201410448	5.95359985178023	1.01045534980228e-07	6.89031699672238e-06	7.58402710365137
PTPN7	1.17859118315572	6.74254053274627	5.94708190978158	1.03729617121684e-07	6.92284843630731e-06	7.5589230025846
CFB	1.47235529642777	9.06006646883582	5.92863137424597	1.11715701271901e-07	7.30050470759657e-06	7.48790439448769
FGF13	-1.228397771	7.29661391597015	-5.923690893	1.13955379878484e-07	7.37009356358422e-06	7.46889900584218
BLNK	1.29324368355347	8.42168477691045	5.91643328883892	1.17326207266566e-07	7.51288728455347e-06	7.44098857867396
CYTIP	1.32063904929643	8.55336386097015	5.89214986823918	1.29337414182677e-07	8.07559628869595e-06	7.3476775607924
MMP13	3.17590930475422	5.73805126452239	5.89208868753002	1.2936916027958e-07	8.07559628869595e-06	7.34744261628964
CD79A	1.79953990963039	6.84952610755224	5.88174255479034	1.34849934994889e-07	8.37605017020231e-06	7.30772240859542
SLAMF1	1.18603855271294	6.32813398637313	5.85661501409945	1.49134757356711e-07	9.12777463685196e-06	7.21134387668268
PRKCZ	1.93443192673921	5.61613478453731	5.84903472014955	1.53730531615215e-07	9.31814966268647e-06	7.18229422478753
FLT3LG	1.1866376855985	4.80059522377612	5.82884319920315	1.66666089548982e-07	1.00536510844763e-05	7.10497253629575
ITGB2	1.11365167821576	9.78481931347761	5.80456114068858	1.83652398953613e-07	1.09727935698618e-05	7.01209834052007
ST8SIA1	1.32325565725141	5.13016852074627	5.78205220213046	2.00919795812698e-07	1.16172381477508e-05	6.92611659549479
NR4A3	-1.480783733	5.98182957186567	-5.761157888	2.1837844675134e-07	1.21797975993445e-05	6.84639911473808
CD2	1.70162109531519	8.09417911755224	5.75861883179349	2.2059951999439e-07	1.22471777759718e-05	6.83671831968831
SLC19A2	-1.266481546	7.9427169228806	-5.748998327	2.29219343819759e-07	1.26141013460812e-05	6.80005037248437
MZB1	3.21493727057036	6.44623276034328	5.74430802778884	2.33541501791036e-07	1.27958306680006e-05	6.78218087836546
TYMS	1.26550224521576	7.76431609977612	5.74133679326962	2.36321040998156e-07	1.28918265278429e-05	6.77086330181944
LAMP3	2.52975420751783	6.50194174528358	5.7027440028661	2.75531178161842e-07	1.46486851372739e-05	6.62403788650399
CXCR4	1.22470139460976	10.27280941	5.69021436260046	2.89591825459382e-07	1.53312600592357e-05	6.57644035127868
BUB1B	1.09691797836772	6.50494420858209	5.66697607173952	3.17568561869764e-07	1.63972540978598e-05	6.48825661044612
CAPG	1.32185006424578	9.66553171635821	5.64463131156325	3.46977343091798e-07	1.78423144416917e-05	6.40357981994586
MS4A1	1.95321071710319	6.69678318465672	5.63513678146117	3.60271950973277e-07	1.83009399549057e-05	6.36763460083869
LOC102723479	1.65280714632645	4.01790658080597	5.62574196330668	3.73920995491173e-07	1.89176884291441e-05	6.3320875108336
PRKCB	1.16362677912946	7.35120769741791	5.61625610503172	3.88219351835536e-07	1.94499869134936e-05	6.29621688871962
CA12	1.11942106101501	8.31137851592537	5.61568788989226	3.89092748488634e-07	1.94499869134936e-05	6.29406886251412
NLRP2	1.18542858089306	5.16856930734328	5.60191431754304	4.10866629194477e-07	2.02958409311146e-05	6.24202384971184
SLC12A8	1.14727601069794	6.16885806714925	5.59682418055757	4.19213670742417e-07	2.05463825265824e-05	6.22280154690951
TLR8	1.92356140316135	6.3387900569403	5.57701325259399	4.53321721022675e-07	2.17567484126402e-05	6.14804670641059
FBXW12	-1.261090486	8.74771358337313	-5.554819278	4.94786858885547e-07	2.32186956928198e-05	6.06441175333967
IGLL5	2.47362700510882	8.16083954867164	5.55440062645103	4.9560389695791e-07	2.32186956928198e-05	6.06283526917301
MEG3	-1.188661562	7.04656383246269	-5.544249325	5.15827070684592e-07	2.37340719594141e-05	6.02462239324846
KCNN4	1.24413165254597	7.08389718714925	5.54213119877135	5.20148150527873e-07	2.3818608922165e-05	6.01665223933274
MXRA5	1.24278681265666	11.8162006446567	5.53739641801146	5.29936694920661e-07	2.4178602586071e-05	5.99884003181271
CD79B	1.02089577241651	6.4194304821791	5.53418131370093	5.36686720997937e-07	2.43978561172504e-05	5.98674797585513
ADAM28	1.45334912979174	5.91031062108955	5.52880135172392	5.48171727453452e-07	2.4830002398406e-05	5.96651955387702
CDCP1	1.03502862270544	6.5566521358806	5.52753255176775	5.50915413398256e-07	2.48645168773666e-05	5.96174996260948
GAP43	1.05460857909193	6.65985249331343	5.52327282212247	5.6022606940052e-07	2.51941092930764e-05	5.94573997300559
LAX1	1.34775730162101	7.69147173623881	5.51680456324644	5.74661098242885e-07	2.57509742844767e-05	5.9214379328024
CD3D	1.76403467560037	8.14912589865672	5.49557952113192	6.24649700792971e-07	2.74999291082435e-05	5.84176613817458
TRAC	1.44296690643527	7.84275693253731	5.47659230976644	6.72980957379702e-07	2.92439466709644e-05	5.77059044119311
SIT1	1.66708162503189	5.72697866610448	5.46571673666502	7.02303476403331e-07	3.02811055616241e-05	5.72986336131353
WNT5A	1.21868864931895	6.47615059431343	5.4627310590272	7.10571082129909e-07	3.05326553680958e-05	5.71868781685941
ISG20	1.89077028316885	6.88094553802985	5.45559590137412	7.30718983117959e-07	3.12912323589796e-05	5.69198981381398
RASGRP1	1.72513137364165	6.68553672659702	5.44910300549257	7.49541330970813e-07	3.18966318995399e-05	5.66770637437917
MYBL2	1.11242508177111	5.30414374429851	5.44810281266919	7.52482907648348e-07	3.18966318995399e-05	5.66396661813095
IL7R	1.73369966902439	8.24756534798508	5.43188996077531	8.01780558482557e-07	3.36452865126443e-05	5.6033823288352
IGFBP5	-1.135437268	9.65467357879104	-5.429429512	8.0953457059417e-07	3.38574341908168e-05	5.59419407758199
EBF2	-1.26078327	6.65411845507463	-5.42814226	8.13620648200211e-07	3.39152766543789e-05	5.58938762014003
CEP55	1.4631590502045	6.19398764325373	5.42657522453846	8.18622231136674e-07	3.39173235759672e-05	5.58353706359509
CD300A	1.0395388830469	6.6348810309403	5.4243535298157	8.25765210144248e-07	3.39700855464914e-05	5.57524342496924
COL8A1	1.1843271418499	6.31865858279104	5.40885663168125	8.77323759740396e-07	3.58559648646995e-05	5.51742914155647
CCL25	-1.199607734	4.75025768883582	-5.399970303	9.08304080268284e-07	3.7001595114046e-05	5.48430545563922
DAZL	1.55558941071482	4.98973668219403	5.39695372126085	9.1906346879159e-07	3.73187357376313e-05	5.47306593824016
IGHG1	1.6040334544803	4.42799154710448	5.37772475784115	9.90655416565403e-07	3.97116725611697e-05	5.40147745226588
LRCH1	-1.112187221	5.7129060928806	-5.370685925	1.01821035675965e-06	4.04287510957698e-05	5.37529696705683
TRHDE	-2.07987061	5.85710635835821	-5.357900756	1.07020143285913e-06	4.15721900250261e-05	5.32777750182938
C17orf75	1.30678080671857	4.70233470771642	5.34362344456282	1.13134847127061e-06	4.34098754404659e-05	5.27476447672538
TNFRSF4	1.02869926094934	5.15412551935821	5.34172380798139	1.13973889515161e-06	4.35984875532539e-05	5.2677151309377
UGT2B17	1.66271910558724	3.05345352926866	5.34076117470543	1.14401403224275e-06	4.36290093086621e-05	5.2641432795653
LCP1	1.10457126069606	9.61020509122388	5.33629346608757	1.16406276598026e-06	4.40858505613731e-05	5.24756916376631
FDXR	1.06717227576923	5.30251484522388	5.33557150997728	1.16733478024162e-06	4.40858505613731e-05	5.24489139487133
ITM2C	1.57164737752908	8.13229384650746	5.32988943243429	1.19340434638787e-06	4.45756525719744e-05	5.22382129826075
DTL	1.2198003150394	6.13871560159702	5.32845848904956	1.20005925472237e-06	4.45756525719744e-05	5.21851651900453
FKBP11	1.37962773061163	9.66057503876119	5.32829742498469	1.20081059769884e-06	4.45756525719744e-05	5.21791945917027
PDCD1LG2	1.39380126304878	4.08580341597015	5.32293949132505	1.22606990051402e-06	4.52455854169101e-05	5.19806182795058
IL1RL2	-1.363078803	4.25329718201493	-5.321989562	1.23060240622871e-06	4.52509310470276e-05	5.19454201483123
LCK	1.95495522777111	6.25459931334328	5.31027285596869	1.28788017313368e-06	4.71108820183915e-05	5.15114816306936
MELK	1.30550160430206	6.92397359874627	5.30618690657932	1.30846431716161e-06	4.7586381992541e-05	5.13602444943803
RHOH	1.72430608363415	6.45108423953731	5.30402951664656	1.31946285410631e-06	4.78476891054099e-05	5.12804097150765
NDC80	1.42254109987054	6.37657429144776	5.29656436443978	1.35822636980932e-06	4.88299892893913e-05	5.10042600318402
CD247	1.52284387186116	6.68505874237313	5.29219264792066	1.38144416112408e-06	4.91019260329287e-05	5.0842614590358
GJB1	-1.04328596	5.57618599935821	-5.287821696	1.40504762481065e-06	4.97808246409477e-05	5.06810510029831
IRF4	1.22013647507317	6.12988892877612	5.28528928100731	1.41890366016783e-06	5.00083826520387e-05	5.05874698862241
BCL11B	1.27523573413696	6.51014087850746	5.28041172915117	1.44597036728444e-06	5.05898085584736e-05	5.04072790648891
FKBP5	-2.180096228	6.85039425922388	-5.280139352	1.44749671415414e-06	5.05898085584736e-05	5.03972186600981
MANEA	1.03291140133771	5.75092527934328	5.23733415757959	1.70811895566496e-06	5.82385014585007e-05	4.88188037077942
CXCR3	1.05058735431144	5.0522350088209	5.23076270538855	1.75201317037678e-06	5.92520464925e-05	4.85769507107365
CCR2	1.13860429346154	7.17845372776119	5.21699458714201	1.84759919748288e-06	6.17995726634984e-05	4.80706404276557
FAIM3	1.52063244300563	6.48519151647761	5.21564570428926	1.85723474903342e-06	6.18109400427648e-05	4.80210661208971
NFIC	-1.061716568	8.31948970153731	-5.210282198	1.89603860041193e-06	6.29354399983292e-05	4.78239984432679
ENO3	-1.858507307	5.03942641316418	-5.197243657	1.99371902724419e-06	6.50380939753562e-05	4.73452834574238
HLA-DMB	1.1130784818499	11.2341478515224	5.19698972931973	1.99566957683208e-06	6.50380939753562e-05	4.73359653809052
SFRP1	-1.184999391	8.62683492301493	-5.195492453	2.00720908527915e-06	6.52446953186463e-05	4.72810254193755
ASGR1	1.21447690435647	4.57643159207463	5.18596946955047	2.08215058607905e-06	6.73850882641501e-05	4.6931750816061
LOC101929272	2.27442729368855	5.04234977741791	5.18524455352972	2.08796650660593e-06	6.73850882641501e-05	4.69051740429457
TPX2	1.204163139	6.59446994356716	5.18509495863206	2.08916867257148e-06	6.73850882641501e-05	4.68996898087649
LGALS2	1.86366948011069	5.88069466720895	5.18276734075671	2.10796147761459e-06	6.76434594875454e-05	4.68143665543306
CD52	1.76886301752908	8.2832251391194	5.1797829351508	2.13229992913127e-06	6.79034700781982e-05	4.67049910080025
TPD52L1	-1.130307901	9.49571727356716	-5.159430371	2.30578976829354e-06	7.25081308841581e-05	4.59597968341073
TOM1L2	-1.040592561	5.0914675988806	-5.15166243	2.37559425356315e-06	7.39464008940614e-05	4.5675706381276
RTP4	1.12265906933208	7.14890911370149	5.15107077768297	2.38099513518776e-06	7.39464008940614e-05	4.56540758005049
SHCBP1	1.0086141629925	5.56457456813433	5.14814966627663	2.40783742849217e-06	7.45953980624477e-05	4.55472966149675
CECR1	1.03336873555348	10.8344959836567	5.13542987300946	2.52822196368798e-06	7.75589265975381e-05	4.50826340729632
TOP2A	1.38086253799812	5.95615381523881	5.13131064136279	2.56845852435203e-06	7.86010953781582e-05	4.49322609393037
MAP4K1	1.34337483404691	6.27416744849254	5.12938655131398	2.58746751557923e-06	7.89901579512716e-05	4.48620394412124
WISP1	1.19641244549531	7.0047675578806	5.1153581172273	2.73029267743586e-06	8.21510365078842e-05	4.4350399794766
IGHD	2.02959442685178	6.45844465095522	5.11450317062977	2.7392425950425e-06	8.22231503349239e-05	4.43192379774887
PLEKHO1	1.14552888103377	7.64988627771642	5.11140141195341	2.77195515814598e-06	8.28088604029943e-05	4.42062012816442
ITK	1.36123615416698	7.13241583659701	5.11074503186368	2.77892658473968e-06	8.28199331561253e-05	4.41822847568187
ABCA8	-1.708574544	8.53520450861194	-5.109748625	2.78954230495199e-06	8.29393063986554e-05	4.41459812144845
CD19	1.62158668314822	5.73350280740299	5.09688563033172	2.93020622789172e-06	8.61651474831432e-05	4.36775994581644
MMP1	3.29568777277111	10.1925896221493	5.07984051083027	3.12735990432351e-06	9.1253452836156e-05	4.30577226696899
KCNF1	-1.197939807	4.48240309777612	-5.075735717	3.17674735183822e-06	9.20523072136584e-05	4.29085795144234
LRMP	1.20154843123827	7.37198202029851	5.06092065748505	3.36143626305206e-06	9.58544108920777e-05	4.23707294889569
PIM2	1.49983081808255	7.02718840583582	5.05067979107683	3.49520979102699e-06	9.87711649730083e-05	4.19993458643999
LOXL1	1.08937913627392	9.30622613422388	5.04930929530466	3.5135032887905e-06	9.88428828799427e-05	4.19496701599589
FANCF	1.0092943542364	6.72683681956716	5.04078850396778	3.62936215481017e-06	0.000101646444099114	4.16409546813067
GZMA	1.41295274966792	7.56437917971642	5.02441587277565	3.86258220896833e-06	0.000106984147849725	4.10484090259544
CXCR6	1.01690598717261	5.67554513180597	4.98537248644206	4.47956818131405e-06	0.000121131771489111	3.96388593358967
LRRC3	-1.137601798	3.56390099374627	-4.984408618	4.49596002685282e-06	0.000121313570875102	3.96041241886434
FHOD3	-1.431185993	5.17389120489552	-4.971283029	4.72510750841723e-06	0.000126348711763535	3.91314166235601
QPCT	1.22700773119887	6.60568976922388	4.95433247799543	5.03800288683249e-06	0.000132182768398973	3.85217941142324
DIO3	-1.222783614	5.65265061276119	-4.953898742	5.04626971093554e-06	0.000132182768398973	3.8506207352042
APBA2	1.14808634755347	4.77022823838806	4.94734979604922	5.1727147301951e-06	0.000134873688933205	3.82709398993104
MGC12488	-1.300092779	5.50430280637313	-4.945246109	5.21398595340838e-06	0.000135444889766905	3.81953962718665
ATP8B1	-1.060406753	8.56338519859701	-4.935837363	5.40254809584767e-06	0.000140053245782233	3.78577074456203
RAC2	1.44378498004878	8.78069793167164	4.93508982599347	5.41781245130441e-06	0.000140159366652611	3.7830890285133
CTLA4	1.03011072445028	5.20901235498507	4.91763789401781	5.78640422457876e-06	0.000146375027834254	3.72053514915287
NCF1	1.20122534465291	8.66460706059702	4.90782673738636	6.00427292641489e-06	0.000150788516900454	3.68541349958939
ASPM	1.67109052269794	5.83023573098507	4.90708947674079	6.02096492923628e-06	0.000150788516900454	3.68277559253612
KIF20A	1.73709528663039	5.97936315131343	4.90061636579241	6.16948118934195e-06	0.000154200160324051	3.65962280881754
APOD	-1.848997438	8.71716277976119	-4.899151632	6.20358108352843e-06	0.000154744198518949	3.65438577512491
FOXM1	1.34964413569231	5.24339802258209	4.893862676	6.32825199413828e-06	0.000156933736928787	3.63548162429518
HPGDS	-1.131625189	8.5514608560597	-4.882133233	6.61354070672245e-06	0.00016175457163206	3.59359146438053
CLIC3	1.29259338059287	4.64043850301493	4.87834843955511	6.70825058855669e-06	0.000163751790145177	3.58008461406551
LAG3	1.3827840358818	5.57583542761194	4.87278895156371	6.84977812624263e-06	0.000166236298162411	3.56025329368931
NRGN	1.13380857598311	6.53458206728358	4.85560286881596	7.30598674791247e-06	0.000173943483351153	3.49901592245846
CTNNA2	-1.250737164	4.01006868798507	-4.841462427	7.70349502985107e-06	0.000180327895782726	3.44870748065579
SGCA	-1.826118832	3.2977311838209	-4.836980528	7.83384102825135e-06	0.00018235844783204	3.43277645034274
DDX31	-1.016305197	5.42409829898507	-4.831608384	7.99291845864377e-06	0.000184351374817286	3.41369026720587
CD48	1.16450317852345	8.52981131344776	4.82265086496061	8.26520741161716e-06	0.000187868763394131	3.38188844138204
FAT2	-1.010043618	4.10979272325373	-4.809616262	8.67767872666478e-06	0.000195555263015152	3.33566221268984
RAD51	1.00328734633396	5.26023926435821	4.78923912558273	9.3630776514631e-06	0.000209036539667095	3.26351681335721
SLAMF7	1.98693247862664	5.77360478023881	4.7802845446887	9.68072660254254e-06	0.000213845205426235	3.23185986204874
TCHH	-1.131227783	5.2504376391194	-4.779431018	9.71154741454566e-06	0.000214149007750974	3.22884390426904
RHPN1-AS1	-1.00661618	6.15470722523881	-4.769259673	1.00862858069021e-05	0.000221284247358749	3.19292334272633
GPR171	1.65679476764165	5.96450858352239	4.76126502593876	1.03906984492795e-05	0.000226340440005399	3.16471603447126
KCNQ4	-1.195482411	4.48591159244776	-4.739612805	1.12608692468216e-05	0.000240972398973754	3.08843731212771
NCAPH	1.24849849773546	4.47480557031343	4.73530932854196	1.14420976696294e-05	0.00024374193456849	3.07329690125814
TTK	1.04366028436773	5.17566485441791	4.72177749139231	1.20306820175346e-05	0.000252845841329994	3.02573362614679
EAF2	1.03613322823076	6.76175056774627	4.69882464692431	1.30972267014381e-05	0.000268954015422168	2.94521051017601
DHRS9	1.08226073637335	8.36269479192537	4.69142606764259	1.34602565745297e-05	0.000274611120716462	2.91929644749264
SLC2A6	1.46411235114071	5.4227163638209	4.67996824235264	1.4041897273502e-05	0.000284807586300198	2.87920486268236
PHKA1	-1.406029582	4.98156610047761	-4.638524225	1.63574108598184e-05	0.000317212417400529	2.73460222006469
ALPK3	-1.082607223	5.12855025102985	-4.637054109	1.64460332626439e-05	0.000317948196219404	2.72948478457402
HLA-DRB6	1.12419798934897	8.53132084202985	4.63303863776555	1.66904856924158e-05	0.000320697586497307	2.71551123760998
ACACB	-1.262045412	7.82477122583582	-4.628194642	1.69900879358668e-05	0.000324652348910884	2.69866268747916
KCNMB3	1.07276635422514	5.54708433841791	4.61860010552757	1.75990481136143e-05	0.000332886731953381	2.66531718217275
TCAP	-1.453106846	4.4034527491791	-4.616581335	1.77298579640885e-05	0.000334402733007742	2.65830551388804
SPP1	1.90022464895309	10.1738877123731	4.61002843748261	1.81610203758361e-05	0.00034060735822962	2.63555655542302
CYP4F12	-1.107666425	6.21718029540298	-4.609005203	1.82292611301612e-05	0.000341263654856888	2.63200580364435
CENPM	1.43131937028142	4.2988884069403	4.60014592526515	1.88306266962351e-05	0.000350026478752091	2.60127990287141
ZNF471	-1.048912281	3.94815685204478	-4.592007724	1.94000306489383e-05	0.000356909361513532	2.57308165343837
CD8A	1.4067512819606	7.07397433671642	4.58658641793359	1.97886035996578e-05	0.000362463663306433	2.55431152271341
GPR18	1.89610310767917	5.41597774979105	4.58612924750757	1.98217154286901e-05	0.000362540908868477	2.55272918982445
SERPINE2	1.24524520207317	9.61539952067164	4.58228743954744	2.0102107168269e-05	0.00036553788208735	2.53943535784345
PODNL1	-1.096002688	6.23017721816418	-4.572387418	2.08425562790533e-05	0.000373720072008472	2.50520483100569
SPAG4	1.93195893780112	5.3697448971791	4.56487163242203	2.14223321673157e-05	0.000380716716293641	2.47924373938365
GZMB	1.50548979052345	6.72900374258209	4.55846321989293	2.19290488853707e-05	0.00038752644558415	2.4571252887231
MATK	1.08065689954409	5.97148326453731	4.54489516882109	2.30406417328466e-05	0.000404322981569267	2.41034904530969
KIAA0125	1.5422142207167	5.85947452789552	4.53500749782622	2.38850284274011e-05	0.000414502699417154	2.37630697944134
CD3G	1.34696072885366	4.82524842049254	4.52855605830536	2.44521056181659e-05	0.00042200903602631	2.35411642335737
ROR2	1.05149995530769	6.25212435922388	4.51139277765335	2.60252135737678e-05	0.000440986964539508	2.29516214125877
SEMA6D	-1.039792127	6.57730721879105	-4.507071583	2.6436517600425e-05	0.000447033674302605	2.28033786888251
TLR7	1.05646055726079	7.92386950992537	4.46659896554594	3.06083045205649e-05	0.000504654923547343	2.14185961454582
CYP27A1	1.10407900985929	7.74351810925373	4.4615848890594	3.11676625582434e-05	0.000511190407997751	2.12475028046685
LOC100293211	1.48528551833959	4.29253323	4.45042344859646	3.24486711917598e-05	0.000529432350381028	2.08670161444726
CHI3L2	1.52876315452157	10.2640450834328	4.44082285027833	3.35913064273259e-05	0.000544108119408974	2.05401483796792
MYLPF	-1.450569463	4.704957888	-4.434475663	3.43680723481731e-05	0.000550020668051693	2.03242575584942
NAALAD2	-1.020080048	4.41890767461194	-4.428386212	3.51296641764942e-05	0.000557921288857013	2.01172903636905
C7	-1.924443585	7.91012400171642	-4.41875654	3.63675579713259e-05	0.00057180921035868	1.9790313689093
NR5A1	-1.01379885	4.12108188498507	-4.387208599	4.07266148012152e-05	0.000626221612635842	1.87218193909841
PTPRS	-1.006270338	6.05079004065672	-4.386502931	4.0829691803828e-05	0.000627038118803709	1.86979670927778
TNIP3	1.21759615217448	3.62640917474627	4.37562153624513	4.24515236630209e-05	0.000645623354424149	1.8330432000539
CR2	1.42010047073546	4.41401005789552	4.36978293646809	4.334731290985e-05	0.000656066025428091	1.81334319018717
CCL13	1.35655208249906	7.81199112207463	4.3591655347051	4.50234646590167e-05	0.000674442437528126	1.77755624748551
NDNF	-1.120707111	8.40463336307463	-4.35903007	4.50452508686196e-05	0.000674442437528126	1.77709996136161
LOC100505915	-1.134125475	5.6779792338806	-4.335393512	4.90071708038555e-05	0.000717494716541394	1.69760547954771
PLA2G7	1.12829496145028	5.88214178128358	4.33393465660908	4.92624598315473e-05	0.000717881630088762	1.69270693301677
NPVF	1.0874991609606	2.89759775349254	4.32344408928313	5.11365430965868e-05	0.000737482995669971	1.65750878633559
KIF23	1.04791585215197	3.94006756976119	4.32074609399017	5.16295774832957e-05	0.000742608601697664	1.64846412798463
IL32	1.61837031054596	6.05889977323881	4.31955813492874	5.18481230635931e-05	0.000743472457233032	1.64448266010236
SGCG	-1.931315595	4.44444459073134	-4.313425317	5.29906862848475e-05	0.000753825556480705	1.62393815364641
RYR3	-1.088606175	5.95431400285075	-4.307784243	5.40631332633291e-05	0.000766474726615808	1.60505541188465
PVRIG	1.01485021188743	6.45142276391045	4.29170979950632	5.72356218050431e-05	0.000805988043532969	1.55132458567611
ZNF215	1.25766286616135	5.07399588743284	4.28685078114657	5.82295666645485e-05	0.000818148233975464	1.53510500397279
RP11-769O8.3	-1.007321642	5.04301812325373	-4.283477736	5.89293462868702e-05	0.000825793301833486	1.52385175804891
LYVE1	-1.07761328	8.96736779807463	-4.280529821	5.95475852072735e-05	0.000832008409349288	1.51402094821274
CORO1A	1.43745071042026	8.03900975220895	4.2673573676658	6.23876384249248e-05	0.00086096542878344	1.47013985065129
PODXL2	-1.145183944	3.21418323949254	-4.261063524	6.37904633886485e-05	0.000871872488167072	1.44920042788561
EEF1A2	-1.186932378	5.11172321874627	-4.259458086	6.4153151742346e-05	0.000875875511328852	1.44386200274984
ICAM3	1.07774440109381	8.44683932859702	4.24076158306114	6.85265373821168e-05	0.000925513955364283	1.38177662897168
PITX1	-1.2888301	4.97674400473134	-4.23733882	6.93577958189341e-05	0.000933398589242564	1.37042759111766
NLGN4X	1.41827694879737	6.70894337556716	4.23673797492344	6.95047205300503e-05	0.000933398589242564	1.368435877
CXCL6	1.62136238772795	6.43362935661194	4.18443112450105	8.35160973433938e-05	0.00107917247514682	1.19567080333536
LY9	1.12868435229831	5.17655432985075	4.17577173007936	8.60846645171474e-05	0.0011032730190977	1.16718960394269
IGLV6-57	1.45639791061539	3.81066717255224	4.14016247336263	9.7471906827616e-05	0.00121087130194663	1.0504317056134
ERAP2	1.21639272928706	7.70660100947761	4.13766522958406	9.83228333236773e-05	0.00121422892688207	1.0422656127846
CD38	1.57915643182552	7.19177919135821	4.13516083713558	9.91833905143152e-05	0.00122125024610708	1.03407905780707
TMSB4Y	-1.023732105	5.55894616997015	-4.13469014	9.93459401145382e-05	0.00122205246138932	1.03254073224631
ATP1A2	-1.467465058	6.34107496216418	-4.126052448	0.0001023748884619	0.00125153198502374	1.00432949248155
PTPRCAP	1.60899596314259	5.9758654480597	4.12556661990261	0.00010254787190122	0.00125153198502374	1.00274378110722
SAC3D1	1.08238835038274	7.14818059138806	4.09994166991458	0.000112082325708923	0.00133298288215153	0.919262522152338
HLA-DQB2	1.03002833172983	6.89838325632836	4.0939276745072	0.000114440796587738	0.00135605285261464	0.899714840612692
NUDT1	1.19453274162101	6.07347582825373	4.07946781818436	0.000120308798780177	0.0014107612133597	0.8527850967365
TMOD1	-1.043995506	8.08050378449254	-4.06685986	0.000125660936411177	0.00145852707599541	0.811946822351378
C6	-1.632745163	7.60234582528358	-4.063606354	0.000127078859736083	0.00146635641711139	0.801420744253328
CD96	1.14413640155347	5.23966885225373	4.0523506297251	0.000132104090283382	0.0015095719679286	0.765044138203443
MYH7	-1.38562579	5.15549218349254	-4.044786634	0.000135588025604933	0.00153830056924029	0.740632734031511
GINS2	1.03049873988368	4.8690154918806	4.03481138459468	0.000140318021725265	0.00157474974828882	0.708481578278714
KCNK2	1.04076749967355	5.9030697921194	4.03322067148977	0.000141086828100654	0.00158142083699553	0.703359002188297
PRKAA2	-1.142857191	5.23319094808955	-4.031621454	0.000141863830384328	0.00158500933199658	0.698210272597599
CEMIP	1.44875816277673	8.93947010567164	4.03019264602761	0.000142561518740695	0.00158997277834622	0.693611227803104
MAST1	1.28542986482552	3.46016213326866	4.00421722819285	0.000155836038245455	0.0017076635562146	0.610174352661513
BARD1	1.11072502994184	6.21949079407463	3.98028547396009	0.000169112315240167	0.00182583222978795	0.53359367074334
IL23A	1.10072664749343	5.11586042862687	3.91155598500741	0.000213560475310597	0.00218916934944613	0.315239095944328
TACC3	1.16759193451219	6.0954049469403	3.90993878097218	0.000214730734474566	0.0021975746537132	0.310129701561115
CCL19	1.52516288551407	8.02521288489552	3.90642331970495	0.000217295893767071	0.0022147941341149	0.299027510361303
ITGB7	1.2897378599212	6.25909528561194	3.87033065532246	0.000245389842420851	0.00242073997194429	0.185405904898841
HOXA1	1.02335722481238	4.15965898947761	3.86867695100488	0.000246757121327736	0.0024284269741702	0.180215872558271
SEMA4D	1.1152629572758	7.43351443083582	3.86548834359672	0.000249414095509782	0.00244102859310548	0.170212612412146
KCNN3	1.13328392551595	4.55302443559702	3.86177390925133	0.000252543803503193	0.0024658887957623	0.158566309445387
RGS1	1.60638420952533	8.37234029692537	3.86150582261919	0.000252771138234311	0.00246618932459246	0.157726019891806
CCR7	1.08224286944653	6.79805673843284	3.85536287251156	0.000258034348351359	0.00250584904703134	0.138481703043321
LAMA2	-1.060589309	6.93191284713433	-3.839789998	0.000271851662966614	0.00261373395803993	0.0897829127541971
ZBTB16	-1.184628594	8.21318257519403	-3.833093435	0.000278008736790463	0.00264656723862666	0.068880263120632
TPSD1	-1.130651873	4.48249493158209	-3.828455947	0.000282350638916977	0.00267370072942741	0.0544184322741765
PDE6A	-1.012863035	3.85877141640298	-3.824501441	0.000286104309385598	0.00270312557971468	0.042095277906995
SIRPG	1.04513833255159	5.34953348589552	3.82027801999768	0.000290165980802285	0.00272916983592674	0.0289431028947815
C11orf80	1.22992226225704	5.47186016553731	3.80195720862782	0.000308432991733425	0.0028644772370683	-0.028002095
EGLN3	1.07268991484052	6.49450868746269	3.7808605095635	0.000330830864727107	0.00302546272575147	-0.093357416
GPR144	-1.012394076	4.37133038459702	-3.776177543	0.000336009470260831	0.0030572232221629	-0.107832947
EGR1	-1.091354568	10.7027530685373	-3.772023306	0.000340668179927364	0.0030842241261905	-0.120664419
MAOA	-1.192950648	8.06072021716418	-3.771812752	0.000340905938910569	0.0030842241261905	-0.121314527
DLEU2L	-1.031752343	3.14875995861194	-3.761056315	0.00035326548716169	0.00316149933482006	-0.154494977
MMP3	1.76447292344653	12.0996878163284	3.75544936328704	0.000359876733803153	0.00320922059632421	-0.171766418
KIF18A	1.14195454260038	4.09589553637313	3.7539135834645	0.000361708122211758	0.00322097360496163	-0.176494257
SLC47A1	-1.025610296	6.26640232971642	-3.726559873	0.000395857364688059	0.00347087516054583	-0.260490589
TSPAN8	-1.313357557	5.58404623622388	-3.722372333	0.000401349554686635	0.00350433741311984	-0.273314067
DNASE1L3	-1.07022827	7.83667201762687	-3.720056598	0.000404417928327859	0.00352377204634003	-0.280401476
ANKRD36BP2	1.05199907025328	3.19329286238806	3.71612069318207	0.000409684482070299	0.0035622392214387	-0.292440861
SEMA3E	-1.456407461	6.08172723225373	-3.711379457	0.000416115572543654	0.00360317604465509	-0.306932547
FAM46C	1.09676934778236	7.55514856553731	3.68898448126325	0.000447816823521138	0.00382065395966053	-0.375218825
RERGL	-1.841510447	5.08498720358209	-3.682367773	0.000457615553100457	0.00387690907815762	-0.395342219
MYOM1	-1.095121062	6.28020279159701	-3.681547489	0.000458844464611126	0.00388469736671781	-0.397835284
TNFAIP6	1.1426170300469	11.3088512829851	3.67563195908325	0.000467800472832336	0.00394986038534813	-0.415803327
CCL7	1.03686805435084	5.234719884	3.64304277901803	0.000520204730621493	0.00428205637221206	-0.514447015
AF090939	-1.01394653	5.94452947652239	-3.634239764	0.000535292132165582	0.00436691182202962	-0.540992371
ZBED2	1.00559742121951	5.2498058961194	3.6257113650655	0.000550305555629718	0.00445463471386198	-0.566668695
CHRDL1	-1.427266472	8.09777915953731	-3.623342287	0.000554546707440638	0.00448283073899771	-0.573794081
ENO2	1.07484203999437	7.69941611341791	3.6103723144542	0.000578322590533859	0.00462473775871787	-0.612748019
TK1	1.0119267749606	5.84997135004478	3.57086922054717	0.000656857125784974	0.00510372872336033	-0.730811346
TNNC2	-1.249916473	5.787971579	-3.543522693	0.000717050741355096	0.00545593429459211	-0.812026324
UGT2A3	1.01474438601126	2.61699707825373	3.51576142057556	0.000783491593295246	0.00583757067759825	-0.894037003
FNDC4	-1.083535074	6.78041046934328	-3.49727897	0.000830919780604122	0.00610752811203276	-0.948391274
RPL3L	-1.317486641	4.73480474771642	-3.492755907	0.000842934300865036	0.00615258677891425	-0.961662921
E2F8	1.23072347498124	4.74315672604478	3.48417397069473	0.000866184290427493	0.00628062860004003	-0.986811604
LSR	1.0153107255197	5.52174822229851	3.4835841864973	0.00086780423635603	0.00628657029651219	-0.988538351
CDK5	1.12165986030394	6.50724655550746	3.47547554850178	0.000890369093868239	0.00641669214288615	-1.012258004
PYGM	-1.160970301	5.75811844626866	-3.473081702	0.000897136278145316	0.00645064119305976	-1.019253248
AQP9	1.59139253806754	6.79285099940298	3.46964643379917	0.00090693263216605	0.00651197130244506	-1.029285879
FCGR1B	1.14352272639775	8.63106892738806	3.46425007868602	0.000922526238094508	0.00660246439067766	-1.045031923
LAMP5	1.24740200069981	5.7033578088209	3.45892173211336	0.000938172169742246	0.00666933199723915	-1.060562834
CYAT1	1.00151237663602	4.1362377411791	3.45101537842797	0.000961851671535402	0.00679524376281233	-1.083577425
CDH13	1.12476448357411	6.7316992530597	3.44566975773388	0.000978181109531443	0.00688733915897363	-1.099117214
P2RX5	1.4963321074803	5.85111509267164	3.41769986093027	0.00106798590666426	0.00733845518670123	-1.180151726
PCK1	-2.242182949	5.97015277514925	-3.410513443	0.0010922881044486	0.00747678060366429	-1.200897561
NR4A2	-1.207654538	7.14960595755224	-3.408037169	0.00110078247647922	0.00752413694202937	-1.208038996
VPREB3	1.01385941689869	5.52676105229851	3.40724860598447	0.00110350056725141	0.00753298238155794	-1.210312404
EREG	-1.040968696	5.75330991119403	-3.406329372	0.00110667707029043	0.00755055856494509	-1.212962065
SERPINA1	1.00671207552908	8.67258872916418	3.40521588934245	0.00111053639220582	0.00756454946417284	-1.21617097
FABP4	-1.767935915	9.93413939601493	-3.394537988	0.00114819718196181	0.00775372983965278	-1.246905744
LILRA3	1.19063925809756	4.88586759301493	3.38276245663749	0.00119112677273388	0.00794950405185745	-1.280721
HS3ST3A1	1.05370225032083	4.54172833152239	3.38163827417813	0.00119530347015525	0.00796466948488469	-1.283944927
CLUL1	-1.019042136	5.38860706822388	-3.349563954	0.00132046080412357	0.00863357045822741	-1.375607712
BCL2A1	1.28963151586679	7.01451582401493	3.34863074161551	0.00132428104337899	0.00863983845533463	-1.378265386
CTSW	1.08667028981051	5.01474333691045	3.33785635063954	0.00136914890851923	0.008868720369226	-1.408911336
HBEGF	-1.06658834	8.89318012447761	-3.333537496	0.00138753310268111	0.0089416424444478	-1.421175832
STAP1	1.21911423756848	4.98120871929851	3.32959489136491	0.00140451858950697	0.00902660930809186	-1.432361976
TCEAL2	-1.04096424	6.0273683560597	-3.261487243	0.00173069564215497	0.0105523868783972	-1.62409853
FCGBP	-1.098571295	5.33592881259701	-3.256771273	0.0017557353200829	0.0106435463875366	-1.637269039
GZMM	1.10141663465854	4.84938566419403	3.22988487603029	0.00190511466244822	0.0113286605069847	-1.712091472
PACSIN3	-1.09900019	3.96220971683582	-3.228023703	0.00191588478685999	0.0113711477865337	-1.717254242
MYL3	-1.053777795	4.69998603161194	-3.208110278	0.00203475040242169	0.0119187737157726	-1.772356737
NPY1R	-1.308940041	5.46438962832836	-3.205072544	0.0020534796872299	0.0119837254119412	-1.780740538
PDK4	-1.310963082	7.89436478113433	-3.204749987	0.00205547788752188	0.0119898098813282	-1.781630415
UBASH3A	1.16515789135084	3.49804954514925	3.19983370970724	0.00208616018303601	0.0121139072931093	-1.795185452
TBC1D19	1.00422008509006	5.85054250479104	3.1970655690316	0.0021036244219479	0.0121801632330894	-1.802810986
LPL	-1.326449709	9.0842666261791	-3.171642535	0.00227055053404831	0.0129552512736263	-1.872618172
GPRC5A	-1.046783933	7.98088444071642	-3.153392066	0.00239794290197706	0.0135222425128567	-1.922477309
DPEP2	1.2687032875591	6.22738760004478	3.13420290038045	0.00253907838855039	0.0141151158799919	-1.974671127
CLIC5	-1.230210249	9.63146731971642	-3.133973545	0.00254081131314292	0.0141184940416316	-1.975293536
EIF1AY	-1.727100355	4.894751156	-3.127694797	0.00258868269479898	0.0143401301841791	-1.992319218
ICOS	1.11414766680113	3.1598790888806	3.09842970684727	0.00282313422095035	0.0152927004423751	-2.071339767
ANGPTL7	-1.619476336	5.6121654530597	-3.052363311	0.00323266562262476	0.01686497112976	-2.19459814
TRDN	-1.246401239	2.86977186273134	-2.973883119	0.00406002842037078	0.0199926124766061	-2.40136228
BMP4	-1.118621352	5.78845633267164	-2.969592308	0.00411049360901471	0.0201805478990496	-2.412548418
PLIN1	-2.468068278	6.89009184746269	-2.969509161	0.00411147723888359	0.0201805478990496	-2.412765059
MMP9	1.30469053883114	9.33764575625373	2.94386313456041	0.00442550405505588	0.0212746357773127	-2.479364281
SELL	1.0667095076454	8.32530974029851	2.92507964912801	0.00466943834473523	0.0221084690231671	-2.52786025
RPS4Y1	-2.231961162	8.07634164037314	-2.911049604	0.00485969418998991	0.0227262702205753	-2.563927148
MB	-1.01145426	6.44487197697015	-2.884727548	0.00523610358348168	0.0240209841542759	-2.631230214
LTF	1.1335215879137	3.96539400964179	2.87428562381751	0.00539274568262808	0.024586766017418	-2.657797566
ADIPOQ	-1.93099101	7.8308431769403	-2.827835213	0.00614333509246565	0.0271121378431075	-2.775068283
LRP1B	-1.079671399	5.11461212197015	-2.795115016	0.00672854300067949	0.0290412896558395	-2.856773508
NRAP	-1.026174138	4.19370110643284	-2.794448417	0.00674098069960369	0.0290549930738329	-2.858430268
MYOC	-1.17737421	7.26965126262687	-2.770226308	0.00720750762219424	0.0306136080350952	-2.918419471
KIAA0754	-1.034115747	4.92492428320895	-2.756646871	0.0074818314816161	0.0315438641128485	-2.951869447
CASQ2	-1.172796261	6.15855975077612	-2.699353037	0.00874776872167047	0.035659622114184	-3.091555324
ADH1B	-1.830998834	6.97140907871642	-2.676218657	0.00931221489693382	0.0374848765838398	-3.147291242
DDX3Y	-1.571559666	6.18997097852239	-2.660073082	0.00972561093005295	0.0386896767087427	-3.185960427
MYH2	-1.014549122	5.14639618214925	-2.621094533	0.0107933874169965	0.041733322625903	-3.278534283
ADH1C	-1.165651791	5.33698631262687	-2.609632294	0.011127059155702	0.0425920990467977	-3.305545784
WIF1	-1.080068591	4.3655870291194	-2.609207927	0.0111395905644969	0.0426123301258362	-3.306543981
ACTA1	-1.057194688	4.90464315214925	-2.608040362	0.0111741344903969	0.0427184233549695	-3.309289649
HLA-DRB4	2.13904118126266	7.96669221859702	2.5833268864978	0.0119284969293262	0.0448096707810072	-3.367170998
KLHL41	-1.070600299	4.38105881759702	-2.546213596	0.0131482436673983	0.0480125184210844	-3.45324559
NLGN4Y	-1.121302448	4.51262938470149	-2.542870605	0.0132634671349748	0.0482744083165295	-3.460948537
MYOT	-1.176292585	4.28050723147761	-2.533899225	0.0135772079414595	0.0491214613729794	-3.481579269
