# Supplementary material for: Analysis of common differential gene expression between rheumatoid arthritis and ulcerative colitis
Source: PLoS One. 2026 Jan 2;21(1):e0339397. doi: 10.1371/journal.pone.0339397 (PMC12758813; doi:10.1371/journal.pone.0339397)
Supplement: S6 File — (CSV) [file pone.0339397.s008.csv]

id	logFC	AveExpr	t	P.Value	adj.P.Val	B
DPP10	-1.879303613	3.89961960038911	-26.12818949	1.89880899192086e-74	3.30563657403503e-70	158.65475878005
SLC6A14	4.73004566215659	9.1443968766537	23.5860365939723	2.3785003658748e-66	2.07036564347572e-62	140.267194858691
LCN2	2.79886734209183	12.0097441766537	22.0594927541846	2.50371914849495e-61	1.39258226027932e-57	128.846204107467
DUOX2	4.66331440225667	9.95072386070039	22.0274819930276	3.19968352066017e-61	1.39258226027932e-57	128.603843763928
PDE6A	-1.999560788	5.5704648770428	-20.821274	3.57135357507078e-57	1.24347388776814e-53	119.390905547304
CXCL1	3.6606520208595	10.0859774490272	19.621870569665	4.34542839497708e-53	1.2608260488026e-49	110.086532038261
TIMP1	2.03301244787088	11.2467617171206	19.5425968349809	8.1272789094927e-53	2.02125426479083e-49	109.467034881576
AQP7	-2.082511204	6.37300607392996	-18.54966706	2.15377333091607e-49	4.68687998973973e-46	101.666030481065
SLC23A1	-2.111939989	5.55792883657588	-18.47923289	3.77708417840482e-49	7.30613982909438e-46	101.109976398852
UBE2L6	1.24478290480769	10.339532755642	18.1959991234795	3.62659541003529e-48	6.31353994933043e-45	98.8707637088753
PI3	2.36099377278257	12.1582299642023	17.9305789390199	3.03294801202654e-47	4.80005381285182e-44	96.7680649418257
SCUBE2	-1.606550146	6.660672693	-17.81374461	7.73371245231871e-47	1.12196833402014e-43	95.8412645772694
CFB	2.11189991628728	10.0216225066148	17.7969775588049	8.84612180158352e-47	1.1846318034136e-43	95.7082001831461
LRRN2	-1.313535744	5.81217929066148	-17.60183582	4.2310979945813e-46	5.26137035626184e-43	94.1585218467522
LANCL3	-1.126889669	3.87272196536965	-17.17837789	1.27007342716413e-44	1.47404721956669e-41	90.789891674486
ACSF2	-1.863534758	7.70632435097276	-17.09581326	2.46729107046657e-44	2.68456689035953e-41	90.1322738480855
TRIM29	2.69152880711342	7.50920686342412	17.0868995377622	2.65070343303607e-44	2.71447623916029e-41	90.0612629527309
NPY1R	-2.401112356	5.93100845953307	-16.97516593	6.51331866843978e-44	6.29946470549268e-41	89.1709192604427
CNGA1	-1.704830127	5.43767363268482	-16.94425108	8.3533312571037e-44	7.65384967657465e-41	88.9245062469382
MMP3	4.78052177580456	9.15248489494163	16.9272317380879	9.57972128430549e-44	8.33866839192372e-41	88.788837856574
CNTN4	-1.427101322	5.5812960688716	-16.78857992	2.92518714941392e-43	2.42498014686414e-40	87.6832779780083
PARP8	1.43797239378925	8.12814108365759	16.7519647184226	3.92839579598889e-43	3.10861101874412e-40	87.3912356018254
VLDLR	-1.630048566	4.54522500583658	-16.73674124	4.44082207053457e-43	3.34762856708794e-40	87.2698034410401
SERPINA1	1.10828461479593	11.8042049416342	16.6122169222703	1.21088649828733e-42	8.43212921947367e-40	86.2763142372765
AQP8	-4.638354942	8.09563522062257	-16.58199504	1.54473336371052e-42	1.03431781264756e-39	86.035144652446
S100A8	4.16103444324961	9.81657564747082	16.5664123300668	1.75138766917493e-42	1.12925584935801e-39	85.9107879303152
LIPC	-1.378628842	4.34447797937743	-16.54841931	2.02464033101869e-42	1.25882012581087e-39	85.7671899633056
DUOXA2	3.1720347482339	9.03531244357977	16.4359877667327	5.01014329161723e-42	2.90738615212548e-39	84.8697668746748
S100P	1.68144870730965	12.0785602922179	16.419690504502	5.71342469507478e-42	3.20854872634055e-39	84.7396652390591
IL1RN	2.80196539094387	9.69299679182879	16.2777554612676	1.79384370104059e-41	9.75907030981741e-39	83.6064329117046
CHI3L1	4.92991290953689	9.32722715953307	16.120176934253	6.39057586018124e-41	3.37131924696652e-38	82.3480388684819
PDZK1IP1	1.88969312873823	11.3747889529183	16.1158308368764	6.6184876479613e-41	3.3888603371576e-38	82.3133288869231
IFI16	1.23112787272371	9.65432351828794	15.9783765973132	2.00493519646927e-40	9.97254766723816e-38	81.21550645
CDH3	2.36717804203297	6.75010494785992	15.9594326236956	2.33582576342692e-40	1.12956640876387e-37	81.064199491847
BACE2	1.24686872843407	10.1571457501946	15.8083729295516	7.8964746144841e-40	3.61762438325141e-37	79.8576743100219
CD55	2.00374104193485	10.6011893019455	15.717174071768	1.64734017026581e-39	7.3534730831173e-37	79.1292933756151
FAM189A1	-1.887756578	5.70778135214008	-15.70873363	1.76334766738849e-39	7.52393899520253e-37	79.0618841491437
PDK2	-1.07701449	6.95704658326848	-15.67227263	2.36594853455356e-39	9.80685667572453e-37	78.7706958111776
LPCAT1	1.49265530221744	10.0124726801556	15.5785992313266	5.03472757277831e-39	2.03836214684878e-36	78.0226448427545
HSPB3	-1.771036874	4.88200888015564	-15.55908172	5.89258314776017e-39	2.28529673842842e-36	77.8667945771316
TRHDE	-1.606393289	4.08968074474708	-15.55877449	5.90719474003556e-39	2.28529673842842e-36	77.8643413584932
ENTPD5	-1.557210535	6.4730154463035	-15.41079999	1.94696042414906e-38	7.36839870087195e-36	76.682908105679
SLC25A34	-1.862254354	7.07040752879377	-15.40560171	2.03025529006518e-38	7.37639982337758e-36	76.6414109728095
CYP2B6	-2.609338667	7.28408939494163	-15.40538422	2.0338169425132e-38	7.37639982337758e-36	76.6396747487387
APOBEC3B	-2.012749141	7.3779544229572	-15.35828437	2.97267541895147e-38	1.05051393036367e-35	76.2637051784611
LYN	1.18196162127159	9.8584489688716	15.3564411054419	3.01715759194576e-38	1.05051393036367e-35	76.2489923718855
LOC100287525	-1.064240431	6.97179454980545	-15.33314187	3.64025117458407e-38	1.24261044506537e-35	76.0630247076739
CDK20	-1.13795923	6.73941020817121	-15.28874444	5.20573907837677e-38	1.74282137722041e-35	75.7086875541194
CXCL3	2.37796299582025	8.79979817743191	15.2391725110563	7.76099721775119e-38	2.54926793516661e-35	75.3131023725316
MEP1B	-2.580087324	5.89899608326848	-15.15608008	1.51555698446337e-37	4.88598732268941e-35	74.6501524538566
WDR78	-1.683464016	5.53060117120623	-15.11580528	2.09615953891976e-37	6.6349166205553e-35	74.3288850683505
TNIP3	3.83149827916012	6.99002321322957	15.0386882736964	3.90003077615999e-37	1.21242206753874e-34	73.7138589398139
HOXA2	-1.096219141	6.38502264163424	-15.02329678	4.4144433472362e-37	1.34826393389535e-34	73.5911293732713
TGM2	1.88859284962716	9.04224643424124	15.0202117832265	4.52543743168424e-37	1.35833345255502e-34	73.5665309250172
WARS	1.83219653176021	8.60977545642023	15.0103582571702	4.89898279041288e-37	1.44553205759827e-34	73.4879651278806
MMP12	2.44062594961735	10.6740166789883	14.9610561137196	7.28505609834622e-37	2.11375902693515e-34	73.0949077501817
ISG20	1.25217139824372	10.6710594867704	14.8746767435834	1.45972221422597e-36	4.16595147991147e-34	72.4064540317899
PHYH	-1.188903255	8.98075753229572	-14.84616072	1.83606777266442e-36	5.1555006216637e-34	72.1792370140585
APOL1	1.63951374489796	9.34437638521401	14.8303380628194	2.08525020594126e-36	5.76224140241768e-34	72.0531745651842
PLA2G2A	1.57587653886382	12.2728833225681	14.7829993595777	3.05133415222632e-36	8.17241173170893e-34	71.676075307645
ME3	-1.184671063	8.04306982879377	-14.72118961	5.01536476082517e-36	1.26539833508993e-33	71.1838367566572
PSMB9	1.13598876450156	10.1280337322957	14.6970924521972	6.08723909576336e-36	1.50033199738467e-33	70.9919763081767
C2orf54	-1.080599062	5.1962703692607	-14.65662302	8.42685009073507e-36	2.03754212818898e-33	70.6698181002512
NPY	-1.709047088	5.66414556070039	-14.62053159	1.12616798408016e-35	2.64938627497994e-33	70.3825736485364
MMP10	3.25299025007849	7.2148225844358	14.5730348516269	1.64929572398203e-35	3.77797227089515e-33	70.0046500191648
ABCG2	-2.99032136	8.14805238521401	-14.5677902	1.72025146735049e-35	3.88933218118243e-33	69.962925892504
TMEM63C	-1.649473202	5.54611132840467	-14.54297531	2.0996103625961e-35	4.68616882082507e-33	69.7655277723643
NAT8B	-1.371429004	5.89063941245136	-14.51212977	2.68967586197584e-35	5.9271603900174e-33	69.5201999448629
CPT1A	-1.122608879	9.10248734863813	-14.50445404	2.86063638272781e-35	6.22510234836356e-33	69.4591591274786
S100A11	1.06903068840267	10.9332562677043	14.48550544	3.33061571917418e-35	7.15835667346955e-33	69.3084843712539
SPINK2	-1.445631407	5.88393283501946	-14.48004552	3.47983236599501e-35	7.38785386092769e-33	69.2650719004198
SLC39A2	-1.345276897	4.26895689105058	-14.45459703	4.26840135573962e-35	8.95284327735795e-33	69.0627485865426
INPP5J	-1.46329157	7.57978949883269	-14.38326437	7.56539888824158e-35	1.56792891958807e-32	68.4958193819149
AMACR	-1.564136697	6.99533434669261	-14.36182686	8.98481680854727e-35	1.84019618611764e-32	68.3254965374024
CALU	1.13097257807103	9.62349442918288	14.3151871869742	1.30598627615737e-34	2.64371105600275e-32	67.9550321193329
SAA1	3.62294531307889	8.8735382844358	14.2609729375313	2.01686738723648e-34	4.03582118901148e-32	67.5245649400517
C7orf31	-1.469908628	7.12131246692607	-14.24675598	2.26026159020223e-34	4.42122404762142e-32	67.4117105128401
FRMD1	-1.641422333	6.7424050229572	-14.22668363	2.65466780383184e-34	5.13501242187873e-32	67.2523974118738
CNNM2	-1.882038676	5.49586339649805	-14.16206244	4.45467205823446e-34	8.52213031448392e-32	66.739677496727
IFITM2	1.08963840924253	11.5992148287938	14.1554520484207	4.69683690852356e-34	8.88774279787899e-32	66.6872444785399
ANK3	-1.506743334	8.39325663891051	-14.13337262	5.6051171853375e-34	1.04924177504882e-31	66.5121334762977
TMEM173	1.05163528655809	7.77686276420233	14.1303193525627	5.74382312611969e-34	1.06056455958994e-31	66.4879207019089
UGT2A3	-2.789077335	5.77354047743191	-14.12937433	5.7874451812881e-34	1.06056455958994e-31	66.4804266938794
CCNJL	-1.584960554	7.53333306264591	-14.12415427	6.03443354033941e-34	1.09430680733093e-31	66.4390328265438
NAT8	-1.108502434	4.34019005447471	-14.08472622	8.27366727282631e-34	1.46975789339422e-31	66.1264374802687
MMP9	2.3220221330259	8.61770283735409	14.0665891768931	9.5660213460788e-34	1.68217035973622e-31	65.9826785742207
NEURL1B	-1.505976611	8.7569007692607	-14.03532159	1.22849942434463e-33	2.13869464784156e-31	65.7348981108344
GBA3	-2.640491332	5.56768340466926	-13.94847895	2.46015321972392e-33	4.19890268648763e-31	65.0470840705054
CXCL9	2.75803588759811	8.67935576887159	13.9261724431137	2.94028360126735e-33	4.96965021499644e-31	64.8705021021579
FGFR2	-2.057158798	8.45488340583658	-13.91587974	3.19234812930842e-33	5.34380659453176e-31	64.7890361702154
PHLPP2	-1.783862207	8.59482214980545	-13.89982656	3.62924310998651e-33	6.01728507635764e-31	64.6619929475111
SAMD9L	1.42070598877551	8.89844214552529	13.8981484905078	3.67822770478677e-33	6.04096850119178e-31	64.6487140072457
CHST2	1.73571209766484	7.78581151984436	13.8800036182976	4.25198190586663e-33	6.91801429899367e-31	64.5051438065364
ANXA1	1.74930223700942	9.89838027782101	13.8541333630565	5.22790645125552e-33	8.35386188337218e-31	64.3004918463566
LOC286052	-1.027803123	8.19927040116731	-13.85357871	5.25111465083109e-33	8.35386188337218e-31	64.2961047033272
CLDN2	2.0563935570938	6.9632656229572	13.8529286212687	5.27844682159193e-33	8.35386188337218e-31	64.2909627857839
RHOU	-1.607051563	8.44200250933852	-13.81575366	7.10253660007242e-33	1.11394648351947e-30	63.9969800624217
NNMT	1.75340372608909	9.95464248521401	13.7892300128651	8.77721955216547e-33	1.36430906413972e-30	63.7872976175449
C2CD4A	2.11975081061617	7.05957361945525	13.7830060947308	9.2241931741495e-33	1.42109715901565e-30	63.7381029076326
PRKG2	-1.140891063	3.99372777081712	-13.6643712	2.37593446611625e-32	3.62830202812437e-30	62.8010250688607
HSD3B2	-2.328236046	4.79871626887159	-13.65471298	2.56604189087862e-32	3.88454115463529e-30	62.7247902519566
SLC22A5	-1.521343046	9.14745971361868	-13.64422695	2.7896789825549e-32	4.18668287993951e-30	62.6420307281857
PITX2	-2.252942572	3.41398340233463	-13.60727946	3.74446552199256e-32	5.57157267285201e-30	62.3505067089927
CD40	1.41666789329867	7.57066712256809	13.5828546570221	4.54850347054453e-32	6.71058448463642e-30	62.157857958314
CNTN3	-1.58416995	4.19167686731518	-13.57344669	4.90232187020278e-32	7.17180852423194e-30	62.08366801
PEX11A	-1.33572777	7.60267875525292	-13.55907797	5.49645714823565e-32	7.97398520780286e-30	61.9703742054144
CFP	1.47834256971154	6.22988758949416	13.5544109949354	5.70449926851708e-32	8.20740725335651e-30	61.9335803814191
ANXA5	1.02069776595369	9.73003869416342	13.5469940747661	6.05142298141338e-32	8.60558680202962e-30	61.8751105969427
FMO4	-1.51657043	5.87485541634241	-13.53598427	6.6056240407482e-32	9.27397652624076e-30	61.7883265855638
ACADS	-1.187258133	8.07161580933852	-13.50958891	8.14951090063132e-32	1.12599075610389e-29	61.5803140573073
ETFDH	-1.039679646	8.2578781922179	-13.41237229	1.76540676788336e-31	2.41999735606941e-29	60.8147683461436
HLA-DMA	1.10909208219191	10.436158129572	13.393698387662	2.04778479829779e-31	2.77535480589078e-29	60.6678258272283
ZNF575	-1.484232376	7.27866701206226	-13.39316219	2.0565269111374e-31	2.77535480589078e-29	60.6636070665767
COL6A3	1.51102614583988	10.6077726054475	13.3856433102673	2.18311154161858e-31	2.92352221754138e-29	60.6044524182902
MYEOV	1.5033236155416	7.93959424280156	13.3833548604312	2.22316150224258e-31	2.95442890019397e-29	60.586449222418
VNN1	2.34035789467229	7.71158616536965	13.3763900102803	2.34962275088798e-31	3.09883200531885e-29	60.531660163352
DEFB1	-2.163328182	7.38468984163424	-13.35764954	2.7267030573361e-31	3.56911079136573e-29	60.3842628203409
ACOX2	-1.109686775	6.88387211400778	-13.30205721	4.23930817229582e-31	5.50762059488791e-29	59.9472339325876
TEX11	-1.983702339	6.40524693501946	-13.25494473	6.16038009977197e-31	7.88573949683311e-29	59.5771247578321
EMR2	2.13686225124607	5.80238177159533	13.2473828387236	6.54109262262979e-31	8.31196215090233e-29	59.5177418658224
HMGCS2	-3.559685063	9.10467604007782	-13.19521506	9.89100274362965e-31	1.21262300537921e-28	59.108244045527
CLYBL	-1.222095769	8.27131732723735	-13.19064378	1.02558344742162e-30	1.24855819833308e-28	59.0723755958157
MSN	1.04578400033359	9.5565991540856	13.1679922703184	1.22716965362576e-30	1.48359697916464e-28	58.8946754586213
SIK1	1.98810080976256	6.7785526922179	13.1617604583136	1.28926178547759e-30	1.54791437402616e-28	58.8457973152913
KLHL5	1.3762519803179	5.43946196731518	13.1585782688316	1.32216799631345e-30	1.57654949642609e-28	58.8208400585532
KDELR3	1.33567572613815	8.76345216420233	13.1408954756048	1.52089696945823e-30	1.80117655382982e-28	58.6821785504119
SLC26A2	-3.568256427	8.18042406848249	-13.13793097	1.55701777856175e-30	1.83149476398523e-28	58.6589355658772
MTMR11	-1.025895463	9.85836624202335	-13.12409479	1.73726112969424e-30	2.02979724878168e-28	58.5504673341201
CPXM1	1.53527363054356	6.92995970233463	13.1203268311402	1.78985749573568e-30	2.07730860955084e-28	58.5209323867887
BIRC3	1.32386139842033	9.88585331245136	13.1106814700271	1.93185148394631e-30	2.22725844265042e-28	58.4453351947751
ABCB1	-2.023498038	7.38835751867704	-13.04165087	3.33523062260432e-30	3.79496927509271e-28	57.9046137776134
SRI	-1.689141042	8.5931625151751	-13.01940829	3.97638046026394e-30	4.49511736576201e-28	57.7305066385995
ASAP3	-1.145211255	6.94509588521401	-12.99589907	4.78818300458361e-30	5.34342807223052e-28	57.5465497514764
TP53TG1	-1.355084268	7.73887208171206	-12.97505935	5.64505110152411e-30	6.25953468958173e-28	57.3835376447268
ABCB11	-1.012461707	3.61284296381323	-12.95690827	6.51511584825184e-30	7.17858555710229e-28	57.2416002235428
SLCO4A1	1.14913620926217	7.05833850661479	12.9520510609133	6.76983959527678e-30	7.41233569271531e-28	57.2036247985972
LOC100422737	-1.681304722	5.48226560817121	-12.93731439	7.6051071849381e-30	8.27483193641172e-28	57.0884261965856
TRIM22	1.46427405639719	9.10906152217899	12.9146621101683	9.09388638868222e-30	9.83325889071856e-28	56.9114032271804
VCAM1	1.19788208716641	10.0454082396887	12.8791793843158	1.20314037660086e-29	1.28499820958554e-27	56.6342433806232
PXMP2	-1.418122353	8.57102419688716	-12.85848349	1.41641455821401e-29	1.50355860024071e-27	56.4726596374185
C4BPB	2.15950056493328	9.82693221867704	12.8493803093038	1.5217986760295e-29	1.6056359485453e-27	56.4016037707195
TLN2	-1.188641666	7.43523228677043	-12.84712469	1.54909874183423e-29	1.62459397569832e-27	56.3839989942978
TMEM56	-1.596617948	7.91432193735409	-12.84580823	1.56525739066152e-29	1.63171053377404e-27	56.3737244866894
IDO1	2.90913486599294	8.03127021712062	12.8430519081014	1.59963616741478e-29	1.65762297848356e-27	56.3522131022495
IMPA2	-1.138254467	9.01986589455253	-12.79938982	2.25646531671186e-29	2.3244263135288e-27	56.0115904748323
ANGPT2	1.21584683681318	6.06425010972763	12.7821351003455	2.58489571751989e-29	2.64708526742963e-27	55.8770499490308
SERPINA3	2.74986524879318	7.78482267042802	12.7806147164817	2.61602694198631e-29	2.6632990077801e-27	55.8651969333455
LDHD	-1.516921672	6.77164128521401	-12.76404574	2.98053210879686e-29	3.01674903965376e-27	55.7360441091483
DMBT1	2.40358605153062	10.9594914544747	12.7302251856936	3.88939360759392e-29	3.8914053629082e-27	55.4725324147359
IL1B	2.90353651255887	8.46691939688716	12.7293082141543	3.91755314013139e-29	3.89718186380271e-27	55.4653900216763
ICAM1	1.69421181439364	8.18291166031128	12.7258462136816	4.02571485120812e-29	3.98152876363626e-27	55.4384251488321
IKBIP	1.35323305746664	7.0939432540856	12.714121589364	4.41464348232134e-29	4.2461065405377e-27	55.3471164057482
CBR3	1.04897698116169	8.48354180544747	12.7117216308839	4.4987635961987e-29	4.30324040913314e-27	55.328428387784
OSBPL3	1.19615067477434	6.9792894307393	12.6952919911685	5.11920824665821e-29	4.84349436772135e-27	55.2005151834022
LOC100286922	-1.332361233	4.09927093385214	-12.68975727	5.34688822512761e-29	5.03156633033765e-27	55.1574329004511
THY1	1.54374657500981	7.43885297859922	12.6756250407204	5.97513020886501e-29	5.56262255647759e-27	55.047446882972
PNLIPRP2	-2.934892236	5.7191582692607	-12.66861949	6.31334236695339e-29	5.84622219501551e-27	54.9929355405345
HSD17B2	-1.631716635	9.96324129961089	-12.6569228	6.92113071882427e-29	6.37513040656147e-27	54.9019368289474
ABCA12	1.65316882576531	5.50674804980545	12.637597276184	8.05586042663558e-29	7.38128811406836e-27	54.7516289998766
CDC25B	1.02302229561421	9.22575490311284	12.6159221246638	9.55072837990508e-29	8.65982449821706e-27	54.5831092542284
PARP9	1.06179154563383	9.69614816692607	12.6129409752703	9.77691129190087e-29	8.81897661558043e-27	54.5599366672702
BEST2	-2.393270022	5.62121995058366	-12.59410652	1.13347316809928e-28	1.01714610223919e-26	54.4135650636174
CXCL6	2.68989382673666	6.01528293735409	12.5772388724498	1.29388946077015e-28	1.1492511031912e-26	54.2825217723573
TMEM72	-1.32530922	6.76691160389105	-12.5419737	1.70618494097955e-28	1.50015018371278e-26	54.0086828842972
GALNT2	1.17428785046114	7.16527057626459	12.534371951123	1.8109685311805e-28	1.58427895272971e-26	53.9496780520386
TCN1	3.08603518339875	6.66277854007782	12.5335742382753	1.82232987189555e-28	1.58624703699149e-26	53.943486691678
NCF2	1.71827594999019	7.90958650856031	12.4971321600362	2.42473307005822e-28	2.07941763628786e-26	53.6607457411625
ITGA5	1.41346111617936	8.84875059105058	12.4905464286776	2.55311651747985e-28	2.17878458101994e-26	53.6096704687774
MAP7D2	-1.020327484	4.32962127470817	-12.47662592	2.84723553730955e-28	2.40619045966126e-26	53.501732122978
RAB31	1.53710815204082	8.98765173696498	12.4668553686592	3.07363322919008e-28	2.58497009115798e-26	53.4259894899326
CTSK	1.52895071404042	9.28812879182879	12.4503172032852	3.49850597551376e-28	2.91413830276168e-26	53.2978162858232
FADS1	1.44166495136382	6.67053371478599	12.4002742824606	5.17514726020649e-28	4.26986439113435e-26	52.9102301469826
NMNAT3	-1.009455017	7.22059153618677	-12.39339985	5.4609528164019e-28	4.48442111229909e-26	52.8570172038215
NHEJ1	-1.145684734	7.89364149688716	-12.38647122	5.76494273070924e-28	4.7118257276487e-26	52.8033922195039
S100A9	2.42342257099686	8.64268470972763	12.3724656866675	6.4319392117725e-28	5.2080758017557e-26	52.6950173714282
CYR61	1.99965541802395	7.15771595525292	12.3675779430039	6.68239434144406e-28	5.38582421713888e-26	52.6572032057993
AGPAT4	1.25892804274922	7.27302832801556	12.3629870121488	6.92649243798236e-28	5.55683441718133e-26	52.6216887445323
SELENBP1	-1.522271751	11.3838251996109	-12.35702111	7.25703250738575e-28	5.79530637252654e-26	52.5755427349985
LOC553103	-1.070288279	4.84012436459144	-12.34905036	7.72333072803031e-28	6.11161202928544e-26	52.5138980538762
LCP2	1.48468981100864	7.7236896155642	12.3344024013075	8.65955410147294e-28	6.79072870957398e-26	52.4006388166888
LOC727916	-1.532381785	5.93743771828794	-12.31801946	9.84135510514142e-28	7.68287672759672e-26	52.2740048243869
CTSH	1.04468522944466	10.4487838968872	12.3141974130392	1.01394398781852e-27	7.88024593032704e-26	52.2444679855301
DEFB4A	4.21699584165032	8.50487183229572	12.2921101545631	1.20471328702785e-27	9.32126827283018e-26	52.0738230045321
DAO	-1.015134023	4.90890217548638	-12.28124211	1.31132733036901e-27	1.01012820771656e-25	51.9898858426384
B4GALNT2	-1.486668082	5.21011841595331	-12.26573871	1.47989807207171e-27	1.13495795315844e-25	51.8701814274477
SLC6A20	2.00431681083203	6.25208241634241	12.262239278889	1.52084337155299e-27	1.15617302425179e-25	51.8431671067866
FCGR3B	3.06552102000589	7.66516349455253	12.2365166055517	1.85858262564523e-27	1.40678543173295e-25	51.6446588051235
KYNU	2.07017084671311	6.28491927743191	12.2200114267156	2.11370474397321e-27	1.58609852964782e-25	51.5173413118074
GNA15	1.1158575060832	7.17618752529183	12.196190588946	2.54467951691195e-27	1.86135822310589e-25	51.3336716706128
ASRGL1	1.07400422353807	8.32621517392996	12.1867477255288	2.73885044048119e-27	1.99500616394716e-25	51.2608889274038
HOXA5	-1.323817127	6.56264984474708	-12.18253414	2.83019514056742e-27	2.05295280008909e-25	51.2284166692364
CHAD	-1.17477304	5.32465937392996	-12.17893073	2.91071812383057e-27	2.10260132023927e-25	51.2006491377064
BCL2A1	2.37862891196036	8.84396155758755	12.1775751717441	2.94159780001952e-27	2.11612711159255e-25	51.1902039014844
LILRB2	1.46387038591052	8.47224657120623	12.1386975277204	3.98082023661947e-27	2.85193825100034e-25	50.8907641323364
CADM1	1.64417609275903	7.2087578233463	12.1235756539093	4.47763152416104e-27	3.19471668869343e-25	50.7743629696696
TMEM38B	-1.315483619	6.66356924941634	-12.11968565	4.61513670759069e-27	3.26605345294497e-25	50.7444258482039
OLFM4	1.58073324599684	12.4776247774319	12.1176925856604	4.68721168633665e-27	3.30363029341841e-25	50.7290883759667
RAB40B	-1.07982163	8.09733847276265	-12.11553342	4.76656033182372e-27	3.3325722416353e-25	50.7124734963415
UGT1A1	-1.949688764	8.9869740848249	-12.09504645	5.58937811533276e-27	3.87671249441546e-25	50.5548648289615
SLC25A23	-1.02044884	6.73225840389105	-12.08148032	6.21072135906223e-27	4.29057333888549e-25	50.4505388287376
CDC14A	-1.164043043	5.99422767587549	-12.05501209	7.62815056796939e-27	5.22828634794406e-25	50.2470851706665
PHLDA1	1.87882988915816	7.29522138404669	12.0414150487364	8.47738199523934e-27	5.76495090449694e-25	50.1426161549039
PDPN	1.38508473534144	7.39389363579767	12.034565638964	8.94024325871584e-27	6.05605816696436e-25	50.0900029438801
CXCL11	2.8022509526197	6.13927062217899	12.0044526672912	1.12930302853277e-26	7.56155247066425e-25	49.8587906779759
CHP2	-2.604738473	9.42627183579767	-11.99930903	1.17526108322164e-26	7.8391265125692e-25	49.8193130802536
TNC	2.33804648589089	8.69346214708171	11.9785040705205	1.38097341766136e-26	9.10657811669191e-25	49.6596824118438
APOL3	1.13995817819858	8.06184912762646	11.9767828285153	1.39952066903975e-26	9.1940586140804e-25	49.6464792706947
RUNDC3B	-1.187771054	5.07494392762646	-11.92451756	2.09799634077694e-26	1.35274141839206e-24	49.2458223822826
DHRS11	-1.902323896	7.73370086809339	-11.91629863	2.23580920243652e-26	1.43628053155784e-24	49.1828626229842
PLEKHG6	-1.443527997	7.97051216459144	-11.88451058	2.85922676048425e-26	1.81665250632373e-24	48.9394721678925
GREM1	2.63326184808673	8.13159765875486	11.8775796888758	3.01666551493368e-26	1.90971381634475e-24	48.8864294057095
GDPD2	-1.378203344	6.96951047431907	-11.87441501	3.091398627139e-26	1.94289381587953e-24	48.8622127617349
ASPHD2	1.12546762574568	6.89391332451362	11.8527820079943	3.65412286774875e-26	2.25583776612191e-24	48.6967235885371
PCK1	-3.532025853	7.80100725564202	-11.83518841	4.18622315005316e-26	2.56612531053787e-24	48.5621997373985
GBP5	1.5438491211931	8.85772619766537	11.8303929119029	4.34420634361473e-26	2.64434574251709e-24	48.5255425545774
SLC39A5	-1.464947903	7.85437725097276	-11.8209541	4.67272954306676e-26	2.82125509663604e-24	48.4534041479435
ARHGEF37	-1.148100715	7.34254176303502	-11.8206572	4.6834552411271e-26	2.82125509663604e-24	48.4511353665797
GBP1	1.72223980729003	8.7995952844358	11.8094260817212	5.1077403313527e-26	3.05569248895255e-24	48.3653214016911
FAM49A	1.3885737510989	7.43051394085603	11.8089779726562	5.12544157783016e-26	3.0557812475495e-24	48.3618980177223
EYA2	-1.461765052	5.98780674435798	-11.78616702	6.11213941782948e-26	3.58270151936005e-24	48.1876814379078
COL4A1	1.43960486444271	10.029609488716	11.7797930733984	6.42023729496194e-26	3.73812411598637e-24	48.1390187072469
PLAU	1.65694269106161	8.12945771089494	11.77339485	6.74507698356935e-26	3.91416817356529e-24	48.0901784816089
TUBAL3	-1.827566074	8.26260843735409	-11.74874305	8.15729092722507e-26	4.71794942697878e-24	47.9020749337046
PEA15	1.00997059094388	8.34665937003891	11.7324720780652	9.24719719128863e-26	5.31301834663841e-24	47.7779849905544
REG4	2.6075188558281	10.0999939042802	11.7136662127181	1.06888767515464e-25	6.08113252835527e-24	47.6346269151678
LILRB1	1.17525092082026	7.80145196498054	11.6664506710466	1.53737133396723e-25	8.55082988914873e-24	47.2750062877677
TRPM6	-1.84016913	5.41893444163424	-11.64596234	1.79976164276912e-25	9.94668267903733e-24	47.1190928013521
TMCC3	-1.133743671	8.11757698171206	-11.64552937	1.80576341995298e-25	9.94827068922827e-24	47.1157988268658
SPNS2	1.04543547016287	7.19430997315175	11.6376141893521	1.91906510198691e-25	1.05059762139906e-23	47.0555884795461
TSPAN7	-1.355155375	7.93933610389105	-11.63585617	1.9451764830044e-25	1.06155415023899e-23	47.0422170574879
FBXO6	1.26477970932103	7.38658069494163	11.6332744649419	1.98416515699215e-25	1.07608508467527e-23	47.0225817546967
EHD3	1.18619224739992	5.16153091634241	11.6239036948435	2.13234029529013e-25	1.15285441617099e-23	46.9513232095327
FGR	1.87869909293564	7.91344066848249	11.6233703645457	2.14109772997699e-25	1.1540052749588e-23	46.9472681144462
MT1F	-1.449737379	11.0463877949416	-11.62224892	2.15962920512398e-25	1.16040076641986e-23	46.9387416013366
PPARG	-1.4433489	8.54730472723735	-11.61255249	2.32667443618997e-25	1.24631000798865e-23	46.8650284400082
AQP11	-1.129085275	5.88732777237354	-11.60821636	2.40548357362635e-25	1.28064414474805e-23	46.8320709694098
ARFGAP3	1.05153707706044	9.58771217743191	11.5797702105049	2.99273386595577e-25	1.5785799911656e-23	46.6159556143207
ETNK1	-1.187958153	8.65378076614786	-11.57939445	3.00137846559719e-25	1.5785799911656e-23	46.6131019295575
SLC3A1	-2.103264805	7.69015142568093	-11.52457566	4.57021313039282e-25	2.34008354079437e-23	46.1970957762824
CASP1	1.14558840884027	9.06174858404669	11.5132438992184	4.98485475750948e-25	2.5374659787568e-23	46.1111793588913
OAS2	1.48705729047291	7.18903142217899	11.4979932269335	5.60265773498325e-25	2.84363465038844e-23	45.9955923221936
PDE4B	1.98310013611657	8.09557178093385	11.4972642547533	5.63402783861494e-25	2.85124391402464e-23	45.9900685547259
ADM	1.03473654588894	10.1043721256809	11.4872966909382	6.08094291647547e-25	3.06849667341801e-23	45.9145507754336
PLCD1	-1.225600732	7.30495413579767	-11.48256058	6.30550734088036e-25	3.16347485006877e-23	45.8786756352214
C1orf115	-1.214324145	8.25698963112841	-11.44582353	8.35245634713422e-25	4.142675571147e-23	45.600560268393
ZNF33B	-1.002656018	5.37074588171206	-11.43993258	8.73738072231338e-25	4.32128014189641e-23	45.5559897765985
EFNA1	-1.398074332	8.72126534280156	-11.43701617	8.93443378274148e-25	4.40621976554522e-23	45.5339272683481
PROK2	3.07208075583791	5.9405501536965	11.4345917589746	9.10161087558899e-25	4.47598711110533e-23	45.5155880104886
SCN9A	-1.219689687	5.018199907	-11.43415789	9.13185549242938e-25	4.47821048641417e-23	45.5123062070499
AIFM3	-1.496360027	7.33624914708171	-11.42861058	9.52749748481926e-25	4.65910684587692e-23	45.4703493349239
TDO2	2.30123114285714	6.89410586770428	11.4146099698305	1.06036489352985e-24	5.1277478976281e-23	45.3644854938556
SLC17A9	1.07609061084183	7.34223960428016	11.4110995221041	1.08919548309788e-24	5.25257733109447e-23	45.3379482876994
CWH43	-2.720729529	7.91084723463035	-11.41009976	1.09754830669175e-24	5.2782371467394e-23	45.3303910696709
SLC16A9	-1.861015474	6.84868248793774	-11.40288747	1.15972660254322e-24	5.56189543351928e-23	45.2758796958675
AMPD1	-1.340646073	7.4960089996109	-11.4021853	1.16596446133717e-24	5.57644926027987e-23	45.2705732229293
GRAMD1C	-1.215210174	6.50913510466926	-11.38607788	1.31860602284989e-24	6.23793811190049e-23	45.1488742286371
CD44	1.69243520762363	8.99431215136187	11.3742400314063	1.44333446788814e-24	6.80948773752428e-23	45.0594696821504
AQP9	2.96137041894623	6.69736531945525	11.3510196391215	1.72315147728771e-24	8.04245149278869e-23	44.8841877824157
TRIB2	1.52456947440149	8.94570090622568	11.3123362342007	2.31427715105998e-24	1.06868039583032e-22	44.5924439631082
UGT1A6	-1.631105158	8.69107457937743	-11.2808368	2.94181254683424e-24	1.35129326194822e-22	44.3551250241025
TPK1	1.02196714048273	8.83415745603113	11.2749894896445	3.07572456672002e-24	1.40908655215865e-22	44.3110953329494
TECPR2	-1.157506744	7.47751185603113	-11.25408358	3.60611976139537e-24	1.63913678658308e-22	44.1537384656475
TMEM158	1.33279459739011	7.24298243735409	11.2472286075473	3.79914853696949e-24	1.71790589298966e-22	44.1021631488266
MMP1	2.82402920623038	10.4267598058366	11.2468162298256	3.81108349771519e-24	1.71883815056279e-22	44.0990608455814
SELP	2.03531000876177	7.52959828287938	11.2214785090873	4.62076723186378e-24	2.06955870909687e-22	43.9085198799985
LRP8	1.11977164605574	5.22262724669261	11.2213756745699	4.62438013578427e-24	2.06955870909687e-22	43.9077468559005
MNDA	1.82657077729591	7.55583960233463	11.208646033769	5.09405339683483e-24	2.27390706629481e-22	43.8120746373932
CNKSR3	-1.150343336	6.90763460077821	-11.19785244	5.52932153621955e-24	2.44936281486123e-22	43.7309821570934
GUCY1B3	1.67523844407378	6.10527447470817	11.1917253904254	5.792687487956e-24	2.55303535386901e-22	43.6849613724271
C3	2.0181238936617	10.7435307346304	11.188151469162	5.95204114025155e-24	2.61664354067271e-22	43.6581213281194
OPN3	-1.034643666	10.1082888618677	-11.17943153	6.3594077929063e-24	2.78868841981627e-22	43.5926471764472
CCL2	1.76771347233124	9.16866658754864	11.1732736073092	6.66370341752769e-24	2.90747901743708e-22	43.5464205779346
SH3BP5	1.1480801241562	7.59404836809339	11.1646809950043	7.11269400782435e-24	3.08790249332205e-22	43.481931780594
SCD	1.35594692442112	9.31784299727626	11.1583307503106	7.46376243547363e-24	3.22617284256486e-22	43.4342832446675
C11orf52	-1.101242349	7.36260453307393	-11.15679916	7.55098688819728e-24	3.25383986971848e-22	43.4227924739453
BATF3	1.09702607109498	6.23024600933852	11.1402002802439	8.56396220417973e-24	3.67216793134397e-22	43.2982942299303
IL33	1.70218872462716	6.16753839533074	11.1239346396668	9.68772307184782e-24	4.13366595484801e-22	43.1763576466746
TWIST1	1.81445713894231	6.91437805797665	11.1183303804968	1.01079948187298e-23	4.30244698775715e-22	43.1343592247184
ANGPTL2	1.42439054170919	8.07813023696498	11.1089965382114	1.08486374690075e-23	4.59522943304018e-22	43.0644275809997
IGHG1	1.7257113976354	9.94333334357977	11.1046932505244	1.1208072509657e-23	4.73595471651988e-22	43.0321930896185
DYSF	1.2384244407084	7.47968307509728	11.0948435066199	1.20760484377189e-23	5.07806587565816e-22	42.9584283534859
RAB8B	1.23861042558869	7.04242762023346	11.0704929434745	1.45200235025495e-23	6.04734663052355e-22	42.776165352892
LOC145837	-1.174095143	5.04163926692607	-11.04063857	1.81978257923591e-23	7.52508192919668e-22	42.5528988632046
CLDN8	-3.766681236	6.50943314513619	-11.01495857	2.20947416396981e-23	8.98708778517534e-22	42.3610213259989
SLC4A4	-1.079655792	5.25186489610895	-11.0067773	2.35029146707522e-23	9.49332346874999e-22	42.2999253568222
GUCA2B	-2.65181058	8.15201970972763	-10.99717104	2.52708238028244e-23	1.0136861096391e-21	42.2282085108615
METTL7B	-1.578277154	8.14202886887159	-10.99457461	2.57709925695143e-23	1.03137289573029e-21	42.2088282950737
SHROOM2	-1.132434805	5.85814144046693	-10.97363848	3.01813964022361e-23	1.1996071460423e-21	42.0526176570963
ITGB2	1.33565591365778	8.27060694552529	10.9645550483009	3.23215220404242e-23	1.27593056054818e-21	41.9848767476872
MT1M	-2.32394986	8.08792018326848	-10.95080544	3.58518729099924e-23	1.40573255741004e-21	41.8823756096502
SGK2	-1.544044441	8.11239898754864	-10.94336208	3.79206034524973e-23	1.48017889126575e-21	41.8269059245343
PGAP3	-1.007298002	7.71029396498054	-10.88961877	5.68346710386256e-23	2.18901501794565e-21	41.4268047093127
KLK3	-1.060951515	6.06011560038911	-10.88327407	5.96128713123634e-23	2.28590413364964e-21	41.3796179719315
MUC1	1.12053602708987	10.7033169101167	10.8640500625301	6.8883358815101e-23	2.61831963670763e-21	41.2367069510695
BGN	1.62082198548862	8.25002999571984	10.8511894624246	7.58730228143212e-23	2.87146403081417e-21	41.14115332
SLC22A18AS	-1.097358878	8.62551496342413	-10.83555078	8.53303098805639e-23	3.21540122231761e-21	41.0250149847794
TMED6	-1.472182715	6.4141743688716	-10.83101699	8.82852926302288e-23	3.31956513909212e-21	40.9913570573703
SEMA4A	1.06516453740188	7.28420461011673	10.820114815117	9.58146897503387e-23	3.59490934022338e-21	40.9104429363521
FGFR3	-1.541775241	9.3616411307393	-10.81539276	9.92711746238569e-23	3.71658468607898e-21	40.8754060010917
MMP7	2.01691355349294	7.73813413929961	10.8141001738332	1.00238781354161e-22	3.7414143138231e-21	40.8658162337476
SAMD13	-1.228871212	5.86525878249027	-10.81393353	1.00364207281026e-22	3.7414143138231e-21	40.8645799448069
CIITA	1.37835737634419	8.15775563929961	10.812681986843	1.01311219033338e-22	3.76864746186193e-21	40.8552950872841
PIK3R3	1.04759487595173	8.62243647976654	10.7976441602543	1.13409966040898e-22	4.20075340171489e-21	40.7437651410437
DUSP4	1.38859888854003	7.42040283657588	10.7895718604296	1.20487182695491e-22	4.45342115402505e-21	40.6839198044643
CXCL10	2.2530226356456	8.15248986575875	10.7871929350302	1.22655522479538e-22	4.52396184501331e-21	40.666286437951
FCN1	1.14629269359301	6.36090730311284	10.7716566248337	1.37803806131837e-22	5.06123725938638e-21	40.5511620914891
ENTPD1	1.18690521124411	7.62494686381323	10.7591954093293	1.51288552614121e-22	5.52155642024995e-21	40.4588692800556
GXYLT2	-1.220511211	6.64301795486381	-10.75448464	1.56721639528363e-22	5.69596455647029e-21	40.4239898940364
ACVR1C	-1.525419761	5.93756443424124	-10.74686825	1.65919685966898e-22	6.01270381898253e-21	40.3676089315291
ADAMTS1	1.43686469029631	7.12965727042802	10.741149414167	1.73177593263082e-22	6.25487286538796e-21	40.325284675112
VIPR1	-1.695190583	8.58509400116731	-10.73453445	1.81967813767157e-22	6.55875293969447e-21	40.2763389104514
ASS1	1.01722903119113	11.8240321910506	10.73205469	1.85376256532421e-22	6.65405206179981e-21	40.2579935595477
FLJ32255	1.20445874732143	7.26206043307393	10.717561035692	2.06607846137189e-22	7.38570019179123e-21	40.1508007450881
FAM101A	-1.069514256	6.77600442373541	-10.71534204	2.10065473968203e-22	7.49391359900092e-21	40.1343942912164
GIPC2	-1.184101878	8.00828683891051	-10.71292672	2.13894518987691e-22	7.61490732322435e-21	40.1165377044702
CLEC1A	1.2613337017759	5.3546038307393	10.7083042888649	2.21417292105624e-22	7.86664007809553e-21	40.0823680935441
LILRB3	1.20367913601845	8.22778325953307	10.6987122237096	2.37878525605795e-22	8.43427138955454e-21	40.0114802674667
PTGDR	-1.473434154	6.1017786536965	-10.69558661	2.43501321693009e-22	8.61608640112517e-21	39.9883863982732
NETO2	-1.128424978	6.12143387003891	-10.69438885	2.45690916524761e-22	8.67592934235205e-21	39.9795373098795
FAM20A	1.25404857472528	6.41284439066148	10.688462573308	2.56816320398092e-22	9.05043587411009e-21	39.9357594956042
PFKFB3	1.1643244557398	10.6855594089494	10.6760223453006	2.81827997140845e-22	9.85209558679714e-21	39.8438927895562
REG3A	3.81750331143053	8.22904399571985	10.6622791509113	3.12286188128287e-22	1.08514775431644e-20	39.7424518084189
CROT	-1.025016208	7.67928342801556	-10.65758811	3.23415433861406e-22	1.12158153149267e-20	39.7078379166312
SLC2A3	1.61101564911696	7.66826028871595	10.6572293778325	3.24282591243601e-22	1.12235300814311e-20	39.7051911358936
ACSS2	-1.032784646	9.81803929571984	-10.65474628	3.30348652846086e-22	1.14107930503919e-20	39.6868716136351
CENPV	-1.043261675	8.15772785252918	-10.63513395	3.82402583307555e-22	1.31306638516789e-20	39.5422359367276
CDH5	1.09191487096742	6.81737301206226	10.6312566981325	3.93621472514967e-22	1.3489283887821e-20	39.5136544482628
KLK10	3.3309294439953	6.9771357151751	10.6228257473866	4.19159922428281e-22	1.43081472344195e-20	39.4515188490567
HLA-DRA	1.10373249322017	11.6845981832685	10.6146463790002	4.45510858071558e-22	1.51778836167666e-20	39.3912556505636
CST7	1.24308916805338	8.71386796964981	10.607784159465	4.68885721774257e-22	1.59430303327501e-20	39.3407107171676
CD80	1.32753334739011	5.68761030505837	10.6017639998736	4.90395024911483e-22	1.6641884968195e-20	39.296378591281
REG1A	3.69003118405612	10.5141301171206	10.5687710628516	6.26938761936497e-22	2.10702256883253e-20	39.0535947312317
ANO5	-1.293413057	6.24387270350195	-10.5470331	7.36959476915973e-22	2.43911169840878e-20	38.893794431005
SELL	2.08685827792386	7.94605242568093	10.5376274163591	7.90331043128262e-22	2.60092119656331e-20	38.8246913683168
SULF1	1.11657470527866	6.13429351284047	10.5238419747645	8.75579237164132e-22	2.87061373630704e-20	38.7234544316737
HAPLN3	1.55354659326923	7.86834310272374	10.5207693041891	8.95793912435899e-22	2.93136771082642e-20	38.7008966217766
GLUL	1.18340890083398	9.38103110389105	10.5179295767954	9.14888741596978e-22	2.98409667524136e-20	38.6800512662399
GPX8	1.35617743385008	8.42545380233463	10.5178638400979	9.15335530230849e-22	2.98409667524136e-20	38.6795687445946
STOM	1.07495593768642	10.3871730042802	10.517236072571	9.19613192022896e-22	2.98685560819526e-20	38.6749608546555
ACOT4	-1.181865402	6.43744055797665	-10.51408599	9.41380377548304e-22	3.04618791686588e-20	38.6518404735046
TRBC1	1.12517156513932	10.3543364867704	10.5085544513924	9.80851193458082e-22	3.16027098895564e-20	38.6112478730717
LOXL1	1.00640039060047	5.91105658365759	10.5083855419361	9.82082029424435e-22	3.16027098895564e-20	38.6100084813511
GJA1	1.19187020256083	10.0033889980545	10.4974903441156	1.06480881558441e-21	3.42015805728949e-20	38.5300804756493
CCL20	1.82377466331436	9.44548796692607	10.4895367540265	1.12954498479814e-21	3.62140858938321e-20	38.4717531415102
CMBL	-1.053564294	10.3416360357977	-10.48885227	1.13529583871695e-21	3.63121376783156e-20	38.4667343521495
C1R	1.22864089464285	9.80498554785992	10.4627291248767	1.37797335548759e-21	4.36166148103335e-20	38.2752903465188
FAM65C	1.38202162007457	7.52656043657588	10.4598470834606	1.40772462570664e-21	4.43968804509546e-20	38.2541809391571
SNX10	1.63722871138147	7.71357673385214	10.4580772606158	1.42631033600507e-21	4.49016937423367e-20	38.2412190905499
GLTP	-1.03341395	8.63663495486381	-10.42952966	1.76215921321712e-21	5.52746481853998e-20	38.0322635482097
LAPTM5	1.03918003956044	10.1683991509728	10.4257318737145	1.81240143319426e-21	5.64438220938798e-20	38.0044827914392
TST	-1.010370353	11.091750781323	-10.42365251	1.84051117110981e-21	5.72168910318763e-20	37.9892740330728
TTC9	1.06070444605573	4.11037988638132	10.4206757459862	1.88150907311679e-21	5.83871505416938e-20	37.9675036173673
SDR16C5	1.46656702708988	9.29988312801556	10.4077166352144	2.07084098072665e-21	6.39206926125359e-20	37.8727572181472
FSTL1	1.10876752977826	9.68801404863813	10.4036641840282	2.13385053709928e-21	6.57490336289583e-20	37.8431388058225
DEPDC7	-1.187232288	5.56248329805447	-10.3933236	2.30340835808123e-21	7.08481203283324e-20	37.7675830625749
COL1A2	1.13690795605378	11.023723240856	10.3894251574615	2.37075518823598e-21	7.27909648536158e-20	37.7391061972774
EXPH5	-1.675940831	7.91745919922179	-10.38427394	2.4627575188863e-21	7.53499923484915e-20	37.7014848175674
OTC	-1.024928273	3.85242982217899	-10.3734866	2.66708945817381e-21	8.08908717375397e-20	37.6227252286166
GZMK	1.69598486844585	8.06404823268483	10.3591545073468	2.96487563086134e-21	8.93002073662026e-20	37.518136628681
PIGZ	-1.592372201	9.14639457237354	-10.34891589	3.19764719288397e-21	9.61448013487342e-20	37.4434564150138
KCNK5	-1.119496099	8.08876935603113	-10.34198106	3.36554718044578e-21	1.00671496330551e-19	37.3928911007946
TPRG1	1.12835551568878	5.47870123774319	10.3363653488576	3.50791381394089e-21	1.04750037027267e-19	37.3519543120203
PCOLCE	1.19932693946233	8.19705212451362	10.3320603559849	3.62109449580314e-21	1.07944578899721e-19	37.3205784468017
PLAUR	1.32440128718603	9.31816191828794	10.3292367791132	3.69729311413484e-21	1.10027650981151e-19	37.3000024281322
PLA1A	1.59434864503533	6.77652224435798	10.3089760666081	4.29290091991881e-21	1.26884740432711e-19	37.152426126377
PANK1	-1.266968689	8.68037216964981	-10.30790479	4.32692399075006e-21	1.2767359280503e-19	37.1446264190302
C2CD4B	1.18070271924059	6.42558260116732	10.3013441157981	4.54121708646574e-21	1.33769963211983e-19	37.0968670166347
PTGR1	-1.138804316	7.31130147198444	-10.25664189	6.31057464278123e-21	1.85262721679896e-19	36.7717862173468
SLC30A10	-2.284679725	6.10193203618677	-10.25129362	6.56369842808499e-21	1.9172386901767e-19	36.7329322927101
SLFN11	1.23392494716445	8.46082603307393	10.2395681105925	7.15453668466192e-21	2.07588881905465e-19	36.6477787587084
RBMS1	1.03010934170918	7.72261527354086	10.2108909422021	8.83198551037586e-21	2.54985133913986e-19	36.4396902152535
CYP4F12	-1.204954167	7.49388938015564	-10.20863444	8.97949472696132e-21	2.58814608777599e-19	36.4233269099731
AIM2	1.48535772861068	8.05157643190661	10.2069004089456	9.0945126773795e-21	2.61264638944719e-19	36.4107533639849
ZG16B	1.06490586351059	10.109314377821	10.2057288819447	9.17304789354268e-21	2.63086640492067e-19	36.4022590869753
CCL4	1.51837510285518	8.24769023618677	10.2030755643293	9.35341996854154e-21	2.67378798411067e-19	36.3830224528393
TFF1	1.29801674684066	11.28049253	10.1995160708848	9.60094555887511e-21	2.7400469054829e-19	36.3572193262798
FLJ22763	-1.58029136	7.77816353151751	-10.19235009	1.01191961830025e-20	2.88322563584107e-19	36.3052839456629
SLC16A4	1.67333217520604	5.70584475992218	10.1804130664305	1.10449777978311e-20	3.12146133900068e-19	36.2188046596159
EPHX2	-1.289743782	7.94955036848249	-10.1605921	1.2771836908371e-20	3.59200175666931e-19	36.0753040166756
RAMP2	1.05261697055533	6.74802556459144	10.1454606384358	1.42686090671815e-20	3.99650023769956e-19	35.9658345578307
IGFBP7	1.02027117336146	10.9537785996109	10.1280208548396	1.62112050853217e-20	4.47969633857722e-19	35.8397516984434
GZMB	1.90775175853611	8.11933808949416	10.1130246875845	1.80904870539515e-20	4.96746512811106e-19	35.7314093894818
ZNRF3	-1.046385911	6.28819134941634	-10.11250226	1.81597225972307e-20	4.97862379047543e-19	35.7276362679062
CREM	1.10095387794349	6.69639283268482	10.110401346763	1.84408203723741e-20	5.04488231805945e-19	35.7124636934392
CD79A	1.49485189236657	8.9026216692607	10.1102639015667	1.84593603113555e-20	5.04488231805945e-19	35.7114711260696
RAPGEFL1	-1.193262005	9.84429358326848	-10.09995431	1.99041746902477e-20	5.42271951772336e-19	35.6370363772832
SERPING1	1.27661409589875	9.43932835252918	10.0970562189009	2.03301967171439e-20	5.5215038166733e-19	35.6161182066125
NAAA	-1.01879491	8.5148406459144	-10.08903908	2.15565454432338e-20	5.81826200963191e-19	35.5582645656815
CTHRC1	1.74321094336734	7.33271784902724	10.080531202468	2.29384789509094e-20	6.17211715697653e-19	35.4968912937865
ADH1C	-2.298088664	10.0288652782101	-10.05762969	2.71117107114372e-20	7.22799037940905e-19	35.3317977556381
SLC4A11	1.13634832765895	6.90054208754864	10.0492120818036	2.88284563083757e-20	7.66220757057272e-19	35.2711573268536
RHOH	1.48999995187402	6.51042231712062	10.0419045586806	3.0406179109618e-20	8.03249123094599e-19	35.2185318194432
YBX2	-1.607846666	7.56141908326848	-10.03979553	3.0877285771517e-20	8.13226426620786e-19	35.2033466371768
GUCA2A	-2.082684865	11.1505187066148	-10.02812711	3.3617945590981e-20	8.77443500439863e-19	35.1193580707352
NOS2	1.60300851233321	7.4775906003891	10.0238784029513	3.46748341277123e-20	9.02323149969124e-19	35.0887867008786
CHI3L2	1.88988095984105	6.64092284941634	10.023269749064	3.4828921118076e-20	9.03631427339174e-19	35.0844076231865
LCP1	1.21870856695448	8.83603509571985	10.0166107181375	3.65598431226294e-20	9.47128435895618e-19	35.0365055163782
C1orf210	-1.456259684	7.42731163463035	-10.01306354	3.75165242066315e-20	9.7046830596322e-19	35.0109943592055
PPP2R3A	-1.117224108	6.06694755330739	-10.00916609	3.85963899404686e-20	9.96920700999434e-19	34.9829686504901
CSF3R	1.94561241325549	6.18836950233463	9.9787049793685	4.81723368627923e-20	1.23509898739963e-18	34.7640938472271
ADAM19	1.22039385195251	9.48632398015564	9.9768552130748	4.8824589885367e-20	1.24814579341315e-18	34.7508119954042
CXCL13	2.57484077051609	9.09046329143969	9.97445609425786	4.96836466464229e-20	1.26824428807562e-18	34.7335872478215
APOBEC3G	1.18696076370684	9.31553027354086	9.97118649896009	5.08786382816405e-20	1.29495060503667e-18	34.7101157489841
ECSCR	1.42664253224098	8.24647698210117	9.9521249090554	5.84364324217659e-20	1.482973545234e-18	34.5733455112591
MT1G	-1.113291431	11.4520309712062	-9.941789902	6.29904862960304e-20	1.5869773891861e-18	34.4992383439383
TMEM154	1.02800419429945	6.66135425175097	9.9383407259716	6.45875274768686e-20	1.62251697813103e-18	34.4745136125033
CORO1A	1.17897501725864	9.30268885642023	9.93581769983865	6.57811715649775e-20	1.65012163656296e-18	34.4564302057341
LEAP2	-1.023343212	6.64145420350195	-9.934661841	6.63353081086426e-20	1.66162788325663e-18	34.4481464421849
SH3BGRL2	-1.155171063	9.5498627229572	-9.930097047	6.85694608891372e-20	1.71512319629165e-18	34.4154358291954
STS	1.29091921723901	8.16448179338521	9.92607838847752	7.05981344706303e-20	1.76333274461866e-18	34.386644261858
IGDCC4	1.53386027550039	7.94839102373541	9.9218651339164	7.27891280042389e-20	1.81545262095386e-18	34.3564640684893
HS3ST3A1	1.00758341103807	4.88612425175097	9.9183809954266	7.46519233989879e-20	1.85617176992973e-18	34.3315109450868
PKIB	-1.832436169	8.68627784046693	-9.91705364	7.53739934073343e-20	1.86655170871733e-18	34.3220055582054
SLAMF6	1.27793732232143	6.92175447431907	9.90901932137362	7.98951841972831e-20	1.97290108041206e-18	34.2644826812996
FXYD5	1.01890623127943	9.13977828715953	9.90293537383047	8.34972823525176e-20	2.0502174731664e-18	34.2209375824603
GRAMD3	-1.042512537	9.24325742412451	-9.888553047	9.26673036973935e-20	2.26898043610116e-18	34.1180452967348
IGLJ3	1.12238091068485	11.8439745964981	9.87853268090044	9.96412081235801e-20	2.43631150593175e-18	34.0463983126541
FAM150B	-1.110999948	6.52247310817121	-9.869778202	1.06159565680153e-19	2.58479983066544e-18	33.9838292133508
C2orf88	-1.367876615	8.74908164085603	-9.865169915	1.09759287070366e-19	2.66499222957879e-18	33.950903335717
ANKRD22	1.10549546337323	9.38563439027237	9.86426204271472	1.10482638763904e-19	2.67881930117104e-18	33.9444174701681
GPD1L	-1.000583741	9.86523789182879	-9.861544136	1.12676591696083e-19	2.72442609005155e-18	33.9250022618962
SERPINA6	-1.258802841	5.64638626770428	-9.855550441	1.17669061994006e-19	2.83725858760895e-18	33.8821951374348
THBD	1.41226167021193	7.86632658832685	9.8403346651934	1.31352637218921e-19	3.13678746412097e-18	33.7735762828564
DDC	-1.254091305	8.53822047470817	-9.838083421	1.33507242727584e-19	3.18387340910208e-18	33.7575120429125
CXCR2	1.89850633522371	7.16477861634241	9.82311498840529	1.4875400840416e-19	3.52334494191567e-18	33.6507437411445
SPARC	1.00471832302786	11.1489842011673	9.81704976068189	1.55413811577681e-19	3.66116244351265e-18	33.6075020122473
CCL11	1.70034020375785	9.73079915291829	9.80694805424539	1.67169793336999e-19	3.92218184933128e-18	33.535509263798
IL13RA2	2.54614292799254	6.74209804241245	9.77620498044642	2.08663958125842e-19	4.84350779601705e-18	33.3166169972053
MEP1A	-1.566838725	9.38569228715953	-9.774580817	2.11120667978337e-19	4.89400760164429e-18	33.3050615740734
AHCYL2	-1.170429926	9.90404991284047	-9.770092626	2.18059981419306e-19	5.02808770401152e-18	33.2731340255912
IGFBP5	1.6999260164737	6.78700491478599	9.76678651554243	2.23316186680271e-19	5.13568229051102e-18	33.2496197012882
IL2RA	1.06332546228415	5.74890427782101	9.75728771958978	2.39128678947533e-19	5.47042203915586e-18	33.1820808599388
TSPAN11	1.22958934942112	8.97868694435798	9.75523748487711	2.42685013889824e-19	5.54449265985295e-18	33.1675071166082
IGLC1	1.46023192734496	11.5767895	9.74503758147534	2.61174191652107e-19	5.94350523198894e-18	33.09502369
IFIT3	1.22008495673077	6.34092975486381	9.71843673647987	3.16243252494295e-19	7.16859216493904e-18	32.9061543238448
MICB	1.11751400006869	7.25122098560311	9.6823885582239	4.09695273087508e-19	9.25082361761404e-18	32.6505877773221
S100A12	2.41194998758831	6.50081371011673	9.68099032460517	4.1382669034212e-19	9.33200628518908e-18	32.6406837399198
BASP1	1.24741595156005	9.94197567976654	9.67559363784689	4.3016437157227e-19	9.6753637528445e-18	32.6024638845129
SCIN	-1.605923031	7.65427117976654	-9.673859487	4.35549095850413e-19	9.78383768988367e-18	32.5901845610075
CD38	1.14667372409734	7.67957366536965	9.66379514886103	4.68148468303121e-19	1.04755741448445e-17	32.5189403254624
HGF	1.67860012634419	5.72278766264591	9.66266876504147	4.7194451537033e-19	1.05419882259491e-17	32.5109689356601
TIMP3	1.214120347	7.18600371361868	9.66255560082593	4.72327578622567e-19	1.05419882259491e-17	32.510168099264
CARD6	1.22877764380887	7.80290953035019	9.65450292208964	5.00394213057072e-19	1.11256230588896e-17	32.4531924053735
EGR3	1.62336658813776	5.86277364474708	9.65409205402115	5.01869853975454e-19	1.11441993467585e-17	32.4502859543172
GEM	1.47893272184066	7.86688879377432	9.64178598074191	5.48128704155615e-19	1.21404231687597e-17	32.363260418077
GPR183	1.37067257966052	8.28763799649805	9.63451716449527	5.77417290189049e-19	1.27243767150648e-17	32.3118814771883
SGMS1	1.14755663094585	6.49020113385214	9.62924168428497	5.99642769601213e-19	1.31641626431116e-17	32.2746035892301
PCDH17	1.23927670275707	6.28084906809339	9.62496982070988	6.18261137270631e-19	1.35558037011894e-17	32.2444245134669
LAMP3	2.01555905260008	8.23772574669261	9.62249921669452	6.29289893532479e-19	1.37802613289395e-17	32.2269735069736
GABRP	1.11711255887951	5.79800161439689	9.61741656355535	6.52597183720582e-19	1.42726939339091e-17	32.1910790046867
KRT12	-1.088117436	5.70550831634241	-9.610374617	6.86312550921339e-19	1.49724501240471e-17	32.1413623582555
LRRC31	-1.443027567	7.26999618249027	-9.599473065	7.41950198079315e-19	1.61054999979586e-17	32.0644303652024
KCNJ8	1.29207107498037	5.3839290770428	9.58933817387145	7.97684612018215e-19	1.72937626533314e-17	31.9929455284736
TM4SF5	-1.093558464	7.03497945836576	-9.583936636	8.29068147732515e-19	1.79072548187039e-17	31.9548611743608
CYBB	1.09358934073783	7.47921867392996	9.58327441390633	8.32999170719949e-19	1.79698668687281e-17	31.9501927769463
PF4	1.22303341471743	8.0775803003891	9.57786290867732	8.65824113808239e-19	1.85858594294545e-17	31.9120495430836
MT1H	-1.090077637	10.8812871972763	-9.572134625	9.01971155302776e-19	1.93141646281255e-17	31.8716845695402
CTSE	1.50256293363423	9.52552824669261	9.56775835122819	9.30593216087367e-19	1.99025765342321e-17	31.8408543665081
PADI2	-1.408121219	4.66544752023346	-9.566287713	9.40412708043462e-19	2.00785775765088e-17	31.8304954348599
GLB1L2	-1.148496948	7.72208446420233	-9.566180995	9.4112926086686e-19	2.00785775765088e-17	31.8297437586067
SEMA4D	1.05460812455848	9.88328361284047	9.55765221879844	1.00018397284822e-18	2.13123657078516e-17	31.7696836536928
SLC7A5	1.4253065543073	7.87279468287938	9.55727886980085	1.00285155231094e-18	2.13430839537666e-17	31.7670550893381
SLC10A2	-1.012059921	3.38662320583658	-9.549319669	1.06143158581375e-18	2.25347103383311e-17	31.7110298983568
PPP1R14C	-1.204866913	8.42963134513619	-9.548851911	1.06497814919909e-18	2.25824660163301e-17	31.7077380164992
SLC22A4	-1.247612961	6.28066644396887	-9.52496356	1.26264692899031e-18	2.66118890881263e-17	31.5397238823485
ROBO1	1.34699030750588	8.77924938871595	9.52183869599193	1.29106463499407e-18	2.71779253090831e-17	31.5177605687749
DRAM1	1.23385528437009	8.625436407	9.51198274811779	1.38492284401155e-18	2.90016354762735e-17	31.4485099005308
S100A2	1.08213603749019	6.86319697237354	9.50596945655882	1.44548429246851e-18	3.01731847093338e-17	31.40627564
GUCY1A3	1.35751213904043	7.24526394902724	9.49960582020056	1.51244028156845e-18	3.15330213914075e-17	31.3615946429037
ITGAL	1.20910332461734	6.92031997859922	9.49542898709037	1.55805273303183e-18	3.24063799633826e-17	31.3322756298656
GABRB2	-1.105715019	4.63127815992218	-9.490730356	1.61099793078015e-18	3.34277270285479e-17	31.2993012726654
GLOD5	-1.008975408	6.20750935564202	-9.482543401	1.70755382127447e-18	3.52668230974685e-17	31.2418650162357
MAOA	-1.246758079	9.13270749688716	-9.482528602	1.70773346379263e-18	3.52668230974685e-17	31.2417612127502
CSF2RB	1.38781301478611	8.42275963540856	9.48178731120029	1.71675579564038e-18	3.54111393913546e-17	31.2365618067448
VAV3	-1.264442619	7.29212557431907	-9.480992276	1.72648487720177e-18	3.55696748250954e-17	31.230985653013
GPR116	1.39107714530023	6.74254780972763	9.48070478177706	1.73001649486269e-18	3.56003039705254e-17	31.2289693036667
SAMSN1	1.3295805641876	6.25407497198444	9.46095092502062	1.99066655677641e-18	4.07232832983791e-17	31.0904954774405
CCL18	1.79802535733909	8.92600049027237	9.45691232867662	2.04857511389105e-18	4.18096648976896e-17	31.0622021795108
PALMD	1.08395020479788	5.58396524785992	9.45228594581148	2.11697009487723e-18	4.31044823177985e-17	31.0297981669388
TINAG	-1.344845686	6.24934974435798	-9.435870602	2.37846050311841e-18	4.82594625860004e-17	30.9148839454981
SASH3	1.19618725471939	9.25716375058366	9.43377384497766	2.41409198465658e-18	4.88685201870772e-17	30.9002127267484
FKBP11	1.00513858055338	11.1517503929961	9.43172202137691	2.44947292594505e-18	4.94696916099506e-17	30.8858574420439
ISX	-1.746000814	8.17258848677043	-9.429593278	2.48672452593522e-18	5.01057723055629e-17	30.8709656002192
C8orf4	1.1714374117445	8.85267099416342	9.42114288810686	2.64023229763166e-18	5.30147682462163e-17	30.8118660820139
RBP2	-1.103049597	6.8512966536965	-9.419625931	2.66876865708781e-18	5.34644344663311e-17	30.8012596518778
UNC5CL	1.00330992481357	8.73296561595331	9.4184115098294	2.69183439263321e-18	5.38645344153466e-17	30.7927691277533
C4BPA	1.61327831741561	8.06485477782101	9.39988364749156	3.06930695148647e-18	6.07554676188653e-17	30.6632990349375
HCLS1	1.22697647501963	9.39978514241245	9.37886579708283	3.5614580860363e-18	6.99001395939187e-17	30.516579557347
CHRDL2	1.49617690280612	6.88553933696498	9.36366531900931	3.96548481446304e-18	7.75675563314461e-17	30.4105694159496
AREG	1.19947654272959	7.84192412256809	9.36017807378617	4.0644125989434e-18	7.93243934248942e-17	30.386260774348
CD72	1.46774525290424	6.69068758910506	9.35621799622263	4.17972792542414e-18	8.148363208702e-17	30.3586615260173
FAP	1.73404478047488	6.02615799377432	9.35442299253305	4.2330617603982e-18	8.23389633371758e-17	30.3461533655622
MME	1.67402130469977	5.80551043774319	9.34837278511642	4.41785391181041e-18	8.56463460475583e-17	30.3040022542337
FOXQ1	1.3327436915522	7.70377738015564	9.32722215295748	5.12906678302604e-18	9.91031338798006e-17	30.1567535161115
DEFA6	2.96749570297292	8.74640525797665	9.31883809576192	5.44147139558839e-18	1.04906506673088e-16	30.0984299397959
SLC16A14	1.25387331092033	7.21647925719844	9.31690081968962	5.51630309134211e-18	1.0611416631732e-16	30.0849569846554
DEGS1	1.13652068802002	6.30080460583658	9.31465412779893	5.60436691564229e-18	1.07570478097483e-16	30.0693339012644
GALNT12	-1.387367486	9.36106009143969	-9.305533229	5.97644431552411e-18	1.14459756973553e-16	30.0059279532977
EPB41L4B	-1.145029464	10.4370635871595	-9.303047706	6.08202296554356e-18	1.16353777810053e-16	29.9886546151609
SLC6A19	-1.027271904	5.88967394941634	-9.300743169	6.18156715135004e-18	1.18128323312682e-16	29.9726410909268
LOC283177	-1.187932445	5.85971249105058	-9.299899541	6.2184105498933e-18	1.18702093490233e-16	29.9667794689452
MB	-1.605576866	7.542954507	-9.296041415	6.3897023645163e-18	1.21439223213826e-16	29.9399761263995
ART3	1.19037018237833	5.57226738210117	9.291714775	6.5873718788387e-18	1.24930070527423e-16	29.9099244527336
ADH6	-1.058700221	5.85056341439689	-9.291707038	6.58773075674503e-18	1.24930070527423e-16	29.9098707170224
RNF128	-1.094249748	8.6054472003891	-9.276129148	7.35107970908687e-18	1.38801460580795e-16	29.8017284071338
TMEM171	-1.10083553	7.91986035914397	-9.257451497	8.38283174431897e-18	1.56921201975106e-16	29.6721863353478
APPL2	-1.015252215	8.27820839571984	-9.256876515	8.41677676547301e-18	1.57387397110762e-16	29.6682005160571
PNOC	1.23192499162088	6.99123577976654	9.2544136184143	8.56372882392063e-18	1.59792020466918e-16	29.6511288992598
OLFML2B	1.02395689230769	6.51927775719844	9.24359024540265	9.24029711887145e-18	1.71497156228607e-16	29.5761333479311
BTBD19	1.07663149716444	5.0699953848249	9.23886111618494	9.55232480911781e-18	1.76723084592914e-16	29.5433787932879
ANP32E	1.04417129009027	5.68165480311284	9.22797927924934	1.03105916567489e-17	1.90346861243204e-16	29.4680416306056
SLFN5	1.16251362624608	5.49856289610895	9.22261443288274	1.07061172287824e-17	1.96606323666532e-16	29.4309160700354
PRAP1	-1.734695485	8.87079652918288	-9.22031827	1.08799710449513e-17	1.99168681305528e-16	29.4150295733277
PRR15	-1.289781958	10.2604936136187	-9.217228814	1.11183179466819e-17	2.0331806421616e-16	29.3936576470757
FCGR1B	1.40154102538266	6.96889205953307	9.21552877342456	1.12516766672186e-17	2.05540859495916e-16	29.3818988035779
FXYD3	-1.162354576	10.6185006867704	-9.214884432	1.13026354961478e-17	2.06255326365239e-16	29.3774423081235
RASGRP1	1.0271298942504	7.80896960622568	9.20627494582908	1.20059182808742e-17	2.18402331611012e-16	29.3179110255493
ANPEP	-1.798480539	9.59290868521401	-9.195184928	1.29761762189652e-17	2.34581777565904e-16	29.2412690378687
CCL22	1.35566666532575	7.69930480544747	9.186994412	1.37423528138214e-17	2.47404984628559e-16	29.1846950709978
APLNR	1.06155618350667	7.71746118949416	9.16786046162722	1.57116500860899e-17	2.80250119209775e-16	29.0526311472615
IYD	-1.082475539	5.22303423540856	-9.163054375	1.62488042545237e-17	2.89238684322089e-16	29.0194810452678
NFKBIZ	1.22554105973312	8.33912548715953	9.16281436629593	1.6276101529929e-17	2.89428653252843e-16	29.017825812702
VWF	1.35512216568878	9.3535752229572	9.15475631849714	1.721947518051e-17	3.04958131655644e-16	28.9622657113909
PRR16	1.01446764333792	5.27778559961089	9.13676874382314	1.9525587263272e-17	3.43701667003339e-16	28.8383311195893
CCL3	1.70745060252159	7.94516944396887	9.13334592709594	1.99979222114393e-17	3.51660432099946e-16	28.8147618917977
FOSL1	1.41815977872842	6.14753044046693	9.11066076978936	2.34280755837657e-17	4.09908912399775e-16	28.6586674558278
SIRPB1	1.3202152000883	4.20387769143969	9.09420651230949	2.627555562929e-17	4.58347843637585e-16	28.5455712082042
TLR2	1.18247483190738	7.17589377898833	9.08016879325042	2.89745098114226e-17	5.03410420466124e-16	28.4491674264805
G0S2	1.46281917436225	8.8936223770428	9.06864441761799	3.13944751776666e-17	5.41671375984141e-16	28.370081068946
TIGIT	1.0365949337814	6.00349451712062	9.04842256162055	3.61350934248713e-17	6.19779154121758e-16	28.2314328048917
PAPLN	1.23761597198784	8.95120297470817	9.04305633031395	3.75081326684975e-17	6.4143328254015e-16	28.1946667713624
MGP	1.35085567662873	9.55687929105058	9.03866278931244	3.86707327637472e-17	6.60018418317721e-16	28.1645733741753
STC1	2.34242566237245	6.46861501595331	9.00203684431606	4.98622531092188e-17	8.42768897454748e-16	27.9139997303967
GBP4	1.18384878857928	7.80098232607004	8.99957815411408	5.07194245565541e-17	8.56425278472405e-16	27.8971976761053
CHN1	1.43414900866366	7.2716564463035	8.99538393239973	5.22155190283483e-17	8.79129565536281e-16	27.8685409490193
CSTA	1.1922284809164	8.95881055836576	8.95866832404333	6.73276866317907e-17	1.12056185140807e-15	27.617981166309
DNMBP	-1.052283977	6.16294759299611	-8.947035716	7.29663439189785e-17	1.20633530986277e-15	27.538707934011
EVI2B	1.2021879462814	8.02580132101167	8.93650526987004	7.84733791883574e-17	1.28881420593407e-15	27.4669921655653
SLITRK6	-1.202155149	5.6637108151751	-8.935452735	7.90459766299413e-17	1.29699472869995e-15	27.4598264974109
CSRP2	1.13186453004317	9.00645436108949	8.92579397426899	8.44978328408989e-17	1.37994631512871e-15	27.3940902061841
COL12A1	1.63860489490777	8.20709122607004	8.92338263929508	8.59160876500933e-17	1.4017930364578e-15	27.3776847934604
EPHA2	1.03891100533752	8.15261573774319	8.91883389925891	8.86560623697419e-17	1.44244242036901e-15	27.3467439809002
CLEC4A	1.16709726440346	7.04410095797665	8.91494709226912	9.10658589008432e-17	1.48026660840782e-15	27.3203122515943
MMP28	-1.301215373	7.47379764163424	-8.910918978	9.36318206975323e-17	1.51772473605525e-15	27.292925977884
LAIR2	1.64147111679749	6.44455858210117	8.90670121232966	9.63954578875892e-17	1.55961758955859e-15	27.2642572903771
IGHM	1.15910291754319	12.0338184373541	8.90226336032324	9.93906678859133e-17	1.60374933494345e-15	27.2341003692911
ALDH5A1	-1.076347597	7.29333540661479	-8.8922019	1.06527558264342e-16	1.71082865481912e-15	27.1657582159583
VNN2	1.44920440146193	7.68702476381323	8.89126911218153	1.07214408840749e-16	1.72027248249641e-15	27.1594243505172
NR1H4	-1.457787537	5.03897194163424	-8.872461765	1.22039012068481e-16	1.94025311515999e-15	27.03179265
EDN3	-1.478913942	7.9926860385214	-8.87037154	1.23807228311693e-16	1.96477669797472e-15	27.0176166599597
LOC285628	1.15224358483125	7.07661609883268	8.85355421194096	1.38989750247799e-16	2.18974892494474e-15	26.9036252902857
RSPO3	1.35802078254514	7.16044440972763	8.83926815720583	1.53327445055107e-16	2.40042939834925e-15	26.8068817090782
CCR7	1.27006568634223	7.10294292140078	8.83618020459599	1.5661427815399e-16	2.44968370923882e-15	26.7859813627531
PTGDS	1.43920651533555	9.20595223229572	8.83412721634823	1.58838057328913e-16	2.47778829752602e-15	26.7720881706896
XK	-1.022540699	9.35258581011673	-8.819196985	1.75980012331524e-16	2.72565483512412e-15	26.6711025637939
CHST15	1.11643163873626	8.48558156031128	8.8150583992319	1.81048162848157e-16	2.80165997068761e-15	26.6431259984978
AEBP1	1.05528042297881	9.7702630155642	8.80732618913756	1.90907954915831e-16	2.94899430978677e-15	26.5908755750335
FAM65B	1.13240025380691	7.28295951439689	8.80312337360396	1.9648866089566e-16	3.03250983823807e-15	26.5624853304664
CD37	1.30583600860479	7.66194234357977	8.79648300381201	2.05637482224046e-16	3.16528994521522e-15	26.51764406
DISP2	-1.145700339	5.92378266303502	-8.7917507	2.12413981978918e-16	3.2638261361615e-15	26.4856987005995
EGFL6	1.87419403583203	5.55863704202335	8.78405917981809	2.23903381290642e-16	3.42826206234722e-15	26.4337968543021
CDX2	-1.203646034	7.73564308249027	-8.782365729	2.26514622155744e-16	3.4651960080047e-15	26.4223728416622
GPR160	-1.109335758	9.02255755252918	-8.77845138	2.32666527832386e-16	3.55618225024935e-15	26.395971180284
PHOSPHO2	-1.041975497	6.67213184708171	-8.757697425	2.68158932510744e-16	4.05945987485178e-15	26.2560948492798
RAC2	1.13637113320251	7.41478315719844	8.74838426093286	2.85783005871203e-16	4.31126200105006e-15	26.1933845020759
NAT2	-1.20042009	7.64313369766537	-8.746133845	2.90211080349704e-16	4.37427246563463e-15	26.1782366930301
IGSF9	-1.279895478	6.61230316381323	-8.745143381	2.92181479599555e-16	4.4001620919971e-15	26.1715704259491
PTPRF	-1.004273221	9.38393146575875	-8.729312228	3.2553675923094e-16	4.88557710469951e-15	26.0650751369632
HRCT1	-1.350949439	8.82870878287938	-8.726623627	3.3156501817607e-16	4.96748313375834e-15	26.0469994390807
PLEK	1.56624605022566	6.65388465019455	8.72388712317427	3.37814308437316e-16	5.04807664857101e-15	26.0286047808479
PTPRR	-1.553761773	7.1277918459144	-8.722942635	3.39998204507915e-16	5.07635398137075e-15	26.0222566977632
CYTIP	1.10941969218995	8.40813819533074	8.72217842340575	3.41775493412896e-16	5.09851719350908e-15	26.0171205612108
A1CF	-1.285601237	7.91175872256809	-8.707226573	3.7846108912173e-16	5.63130692352153e-15	25.9166807979905
XPNPEP2	-1.091145817	6.18763131128405	-8.701482452	3.93570083898558e-16	5.82624284914116e-15	25.8781192712417
ICOS	1.07841043012166	6.84315016420233	8.68791552531771	4.31670915045072e-16	6.35783329950901e-15	25.7870965082287
PBLD	-1.033536759	5.12881958171206	-8.678370637	4.6064543057199e-16	6.7560036232753e-15	25.7231046276152
OVOL2	-1.101373133	6.23455648054475	-8.666364317	4.99842861234887e-16	7.2929981324561e-15	25.6426650517607
CCL19	1.75543935122646	9.73274970933852	8.66524627480766	5.03657013570469e-16	7.33737652656761e-15	25.635177522486
LIPG	1.06232928549844	7.02967874785992	8.65606072676467	5.36104948720302e-16	7.78402923458861e-15	25.5736818987617
IGLV6-57	1.27266473410518	9.33557836964981	8.65348177601441	5.45581879255628e-16	7.90843874767796e-15	25.556422694319
KMO	1.25985403218211	6.86769817509728	8.6367959342387	6.11038671058947e-16	8.81323299458592e-15	25.444823542905
GHR	-1.267434123	5.78394421011673	-8.627856045	6.49251619327509e-16	9.32576026474638e-15	25.385079917862
CYP2J2	-1.01039053	8.32013557354086	-8.612025778	7.22814495459644e-16	1.0331262357518e-14	25.2793726431018
BHLHE22	1.28302798004317	6.51481376420233	8.59600148268177	8.05686174015193e-16	1.14219793187545e-14	25.1724786820779
MIAT	1.20456777760989	8.21776967548638	8.59569917985449	8.07336813045614e-16	1.14360671914655e-14	25.1704631531771
HNF1B	-1.082104869	8.36853968171206	-8.587923133	8.50966689108986e-16	1.20052504786858e-14	25.1186317542156
PCSK1	1.49921861027276	6.75780672023346	8.57948705123376	9.00944709845834e-16	1.26386353373941e-14	25.0624302082191
TCEA3	-1.063150697	10.665426044358	-8.558694718	1.03688754607512e-15	1.446408276412e-14	24.9240414351827
RNF183	1.03977402317504	7.10950725214008	8.55465983599652	1.06553191643931e-15	1.48398761066336e-14	24.8972078153609
P2RX5	1.51635304724294	8.25645923929961	8.54470550504716	1.13959626821967e-15	1.58460314963548e-14	24.8310375051477
LAX1	1.59967325884027	7.64288194513619	8.54252691406083	1.1564740506339e-15	1.60678824800363e-14	24.816561277938
PLA2G2D	1.64701048642072	6.95357513385214	8.54082465794075	1.16983375930483e-15	1.62405390077654e-14	24.8052516139516
DEFA5	3.11792586255887	9.02079195642023	8.53505462789669	1.21626604861763e-15	1.68448493559144e-14	24.7669252960376
GZMH	1.01325673728415	6.60429372996109	8.52799652847906	1.2755525901117e-15	1.76378832734349e-14	24.7200628481087
LILRA3	1.07819025918368	6.42465595097276	8.52491763934536	1.30230315654626e-15	1.79664566191959e-14	24.6996272493947
RGS16	1.00684019914639	6.74079304785992	8.5169984520533	1.37368837466905e-15	1.8904775426572e-14	24.6470839205899
LPGAT1	1.14275937860087	6.92359898171206	8.51433418728925	1.39856550437119e-15	1.91713597366913e-14	24.6294128154861
HHLA2	-1.087262983	9.48210814435798	-8.511736747	1.42324819236316e-15	1.94637296000395e-14	24.6121879083682
FIBIN	1.6813619177394	7.08512492762646	8.49546414189784	1.5880043756374e-15	2.1530816336037e-14	24.5043431440977
KIAA1462	1.16130373179945	6.52075770233463	8.48990661681993	1.64849361335532e-15	2.22297639929534e-14	24.4675377846383
PLA2G7	1.00777104691915	9.14110176575875	8.46565382290299	1.94031241334298e-15	2.60238049336579e-14	24.3070790974091
ELTD1	1.28960992272371	8.02448329416342	8.46271629090114	1.97896336971916e-15	2.65128732957146e-14	24.2876616419997
SERPINB7	2.24231857370487	5.01081992140078	8.45490638175603	2.0854717473221e-15	2.7906208800254e-14	24.2360556186276
CXCL17	1.17238371264718	5.1219244229572	8.44479334398557	2.23186440802214e-15	2.97964167785716e-14	24.1692709791393
REG1B	3.49582730413069	8.2244895381323	8.43926156718307	2.31620027363226e-15	3.08277756602936e-14	24.1327592286586
LILRA2	1.25366212226256	6.08374617081712	8.43706932998067	2.35048904064871e-15	3.12602472946168e-14	24.1182933996351
RGS4	1.72128359707614	5.49942448871595	8.43414687554377	2.39698210419605e-15	3.18542453831673e-14	24.0990124173907
CYP4F2	-1.0848744	5.65484541828794	-8.426545016	2.52222887797312e-15	3.33912414727255e-14	24.0488766074513
LRRC19	-1.458099823	8.25871527782101	-8.423686018	2.57099207143921e-15	3.39078795240039e-14	24.0300275510522
CLU	1.30038539570251	9.73384221789883	8.41576291298732	2.71106188524675e-15	3.57011167626783e-14	23.9778103350314
MADCAM1	1.13427402908164	7.6662064614786	8.41045072687202	2.80917981155238e-15	3.69094425202381e-14	23.9428159708076
FAM110C	-1.063326461	8.77862419922179	-8.405204203	2.90953505506141e-15	3.81703811405908e-14	23.9082664632451
CA2	-1.416822923	10.8657355898833	-8.404768862	2.91802003720388e-15	3.82528695991583e-14	23.905400193728
SLC2A14	1.20145519638932	6.83747376809339	8.39672519213231	3.07927781688804e-15	4.02154144892752e-14	23.8524561960622
RGS1	1.16148569822409	8.05481024007782	8.39615070602826	3.09112695888958e-15	4.03399019694967e-14	23.8486759900126
HSD11B1	1.41539541230377	6.49966886692607	8.39055373279082	3.20895705439004e-15	4.18045002695062e-14	23.8118547482154
RASIP1	1.03444172568681	6.75841110817121	8.36009758520286	3.93250487785585e-15	5.08247790783909e-14	23.6117357057781
EOMES	1.31956760434655	7.29313971011673	8.34957973730846	4.21817113068862e-15	5.43151932057383e-14	23.5427223109115
GPR84	1.26909688964875	5.51043438793774	8.33752445941303	4.57093420292524e-15	5.84683273612972e-14	23.4636821431405
CLEC5A	1.32816971899529	4.87240312062257	8.33512159291246	4.64466210475312e-15	5.93677845680228e-14	23.4479356206633
P2RY13	1.13965393266287	6.65378760428016	8.32493070087729	4.97066197885175e-15	6.34880809903375e-14	23.3811813551685
SEC14L1	1.13681156226452	7.74991159299611	8.31884660831279	5.17598301503314e-15	6.60136910686534e-14	23.3413505561771
PCDH7	1.02388410105966	4.63809092607004	8.31181027922763	5.4239278741977e-15	6.8923474716721e-14	23.2953066076496
TREM1	1.57447045408164	6.48441138521401	8.31111848878724	5.4489308881793e-15	6.91906913437735e-14	23.2907809164489
MAMDC2	-1.243234513	5.99933629494163	-8.278516554	6.76609664658088e-15	8.49250010961258e-14	23.077745356106
ARHGAP9	1.00056550471939	8.66119753268483	8.27281768104348	7.02673022521212e-15	8.80693639242029e-14	23.0405560119902
IL7R	1.16386197330259	7.56864171634241	8.27094777373217	7.11439564354172e-15	8.90399092440099e-14	23.0283567166998
BCL2L15	-1.0862063	7.96354170544747	-8.267041521	7.30103770650985e-15	9.13101763165445e-14	23.0028774325287
PIM2	1.09597523754906	9.85464001906615	8.262566954	7.52079586676398e-15	9.37890653613855e-14	22.9736997619635
BTNL3	-1.014979125	9.37730068365759	-8.259007441	7.70027853583167e-15	9.58899492348308e-14	22.9504954951698
ME1	1.14523500949764	7.03107691128405	8.25853980671333	7.72417113594231e-15	9.61187243070906e-14	22.9474474458973
NR3C2	-1.111772644	9.53727767392996	-8.257005771	7.80306524860167e-15	9.70311163663618e-14	22.9374492700816
GSTA1	-1.596982695	6.82838236614786	-8.22817465	9.44335518740947e-15	1.16347749793072e-13	22.7497411131841
KLK1	-1.11582497	9.29020095058366	-8.220202343	9.95429213862379e-15	1.2203821960655e-13	22.6979039230403
SATB2	-1.358593842	8.52140015875486	-8.214989437	1.03030793716151e-14	1.25959486503123e-13	22.6640246206692
CCL21	1.2981942092916	9.92761011245136	8.21341884767215	1.04105165839112e-14	1.27183637339867e-13	22.6538196278935
THBS2	1.8475936377551	8.1955903151751	8.20998460152223	1.06493166137337e-14	1.29827698129195e-13	22.6315093831277
STAP2	-1.005524753	9.70825222607004	-8.207507955	1.08248868306438e-14	1.31507644685749e-13	22.6154234661556
CYYR1	1.07983214531986	6.89771405797665	8.19023512953933	1.21316191505171e-14	1.46666220688439e-13	22.5033146338498
TFAP2C	1.03664977528454	6.54893443307393	8.16529004995777	1.42986802254062e-14	1.70965469810506e-13	22.3416532760373
LTF	1.89416467960165	8.37300386964981	8.16183525689203	1.46275560991988e-14	1.74418578171885e-13	22.3192866311439
RETSAT	-1.222682125	7.99432674669261	-8.157029522	1.50975149207068e-14	1.79776085673451e-13	22.2881831090611
FCGR3A	1.76422799274921	6.98454204241245	8.14357599137477	1.64940910030749e-14	1.95736625952646e-13	22.2011668958278
CCDC3	1.09702332326335	7.34880198949416	8.1385712289526	1.70456174675852e-14	2.01868812580402e-13	22.16881812
GLYR1	1.04304061842622	8.57107548249027	8.13224704313143	1.77687077487197e-14	2.09576851759798e-13	22.1279578811879
AKR1B10	-1.132130927	10.1655573190661	-8.109583792	2.06181540318891e-14	2.41224088401315e-13	21.9816857673528
S1PR1	1.02002429225863	6.92080091167315	8.08440077889909	2.43167616433657e-14	2.810959518256e-13	21.8194341017885
BTN3A3	1.01426918305533	8.9479992229572	8.07732848498771	2.54686873992633e-14	2.94216575271251e-13	21.7739218449704
LOC340340	1.37708983472331	4.74372334046693	8.05204238032957	3.00464182037511e-14	3.45266068982906e-13	21.6113922287777
CALCRL	1.33220488398744	5.89384060856031	8.05057827384473	3.03350919815454e-14	3.48353308909449e-13	21.6019907952866
CFI	1.25803407817896	6.57549168560311	8.03349975332421	3.39119580973463e-14	3.87638396924952e-13	21.4924002424408
NOD2	1.06021635571036	6.49000048871595	8.02437139695754	3.59916949705765e-14	4.10602501797356e-13	21.4338818416272
FCGR1A	1.11595783537088	7.77321109299611	7.96538231956262	5.28249833704347e-14	5.90642347781566e-13	21.0566882908564
KCNJ2	-1.030890318	8.46117338715953	-7.952465258	5.74425980035651e-14	6.39397818826129e-13	20.9743164619819
COL15A1	1.1673607429062	8.7828019155642	7.9469931076452	5.95171258228087e-14	6.61643450478465e-13	20.9394450263159
CD83	1.20103335396389	7.93130345680934	7.93623427440071	6.38142422365915e-14	7.06256925045659e-13	20.8709263724037
HECW2	1.00941813470369	5.8837376540856	7.92574631376369	6.82980335434701e-14	7.53485719872161e-13	20.8041868956331
KCNJ15	1.47359679210165	6.36183107743191	7.91464505706567	7.33835415080362e-14	8.03480549756857e-13	20.7336030477635
TSPAN6	-1.068098824	8.75131474241245	-7.880403317	9.15472802651121e-14	9.88063609507338e-13	20.5162666744923
FBN1	1.0536107975471	5.83433276420234	7.87162454403363	9.68791975188451e-14	1.04173560815662e-12	20.4606392458908
SPAG4	1.15179647943486	7.50222474941634	7.86267465308305	1.02630958770313e-13	1.09883294048731e-12	20.4039664893069
CKB	-1.427639314	10.7509668762646	-7.86089215	1.03816181504443e-13	1.11070940242694e-12	20.3926839759164
NR4A2	1.27209114520212	5.67098477470817	7.83609951851361	1.21774248959979e-13	1.29266335374651e-12	20.2359191825424
BEST4	-1.388649091	7.22919138988327	-7.82052726	1.34589518292546e-13	1.42090292538201e-12	20.1376104768133
MS4A12	-1.794458713	10.5291618264591	-7.813008238	1.41245813443846e-13	1.48397608101625e-12	20.0901854143442
EPB41L2	1.06941076590463	7.65123996070039	7.80444797534723	1.49220561606279e-13	1.56116632031473e-12	20.0362270579607
FGF7	1.41127276320644	7.91374179922179	7.78213657616166	1.72157852899396e-13	1.78717713841716e-12	19.8957618198428
CXCR4	1.40432099548666	5.8643543229572	7.74899608188737	2.12799883052543e-13	2.17663523152862e-12	19.6875791644695
SLC43A3	1.08727759157182	4.82868202607004	7.74182050283645	2.22776957072036e-13	2.27734823585853e-12	19.6425759863736
PTP4A3	1.10674725029435	6.81213742801556	7.73261209070459	2.36260150121925e-13	2.40811062849683e-12	19.5848613953179
CCR6	1.31157361822017	7.33321101206226	7.70764182658076	2.77014404710455e-13	2.79729917146422e-12	19.4285730236889
CD19	1.36134775772174	7.26661440583658	7.70282757831959	2.8563524148698e-13	2.87767587907803e-12	19.3984769670426
SLAMF7	1.31536156116562	7.95500727081712	7.69326789553997	3.03546858508676e-13	3.04754743931807e-12	19.3387498340622
CA7	-1.273975004	7.62650438287938	-7.685743869	3.18420715274084e-13	3.18952027169536e-12	19.2917736942435
COL14A1	1.02786638309458	8.33764059338521	7.65398759172726	3.89541673042484e-13	3.85972167671976e-12	19.0938210593003
SPINK5	1.19953765546507	10.4188813793774	7.63852480294472	4.29641822294869e-13	4.23295669741448e-12	18.9976200685351
SEPT6	1.13289853530221	7.54701399688716	7.63296938179847	4.45022654581097e-13	4.3770618042951e-12	18.9630871616841
GPR65	1.09130369817504	7.65509720311284	7.61589125346346	4.95792004964832e-13	4.84629029445972e-12	18.8570273811644
IGHV1-69	1.63302969995094	5.47545580194553	7.6065509442449	5.25935736719289e-13	5.1265482869799e-12	18.7990849381078
CETP	1.0403007521978	5.32353690116731	7.57721799849491	6.32862733305336e-13	6.1038821740236e-12	18.617410913908
COL5A2	1.16914561230377	9.18517041789883	7.57483102390135	6.42453880213401e-13	6.18952938607366e-12	18.6026467136798
ZBED2	1.03815314266091	5.5103140233463	7.5690631338714	6.66226352636769e-13	6.40438132139896e-12	18.5669826502083
SOSTDC1	-1.260981089	6.69044587898833	-7.557175509	7.17994553813211e-13	6.86789405897483e-12	18.4935333993592
PDZK1	-1.128083322	6.18154114046693	-7.552446006	7.39677564178888e-13	7.06365700207913e-12	18.4643319391248
MS4A1	1.77452047468603	7.60174171595331	7.54755939500021	7.6275984111112e-13	7.26416087193845e-12	18.4341726612296
S1PR3	1.16302534809655	6.37045903190661	7.53132897786694	8.44647722323603e-13	7.96990363031523e-12	18.3340906593739
IL24	1.68265890611263	6.98201995680934	7.52592390879323	8.73798971079012e-13	8.21824218666371e-12	18.300791736633
GPX7	1.07880686113618	6.7709292151751	7.48420699057125	1.1348230510529e-12	1.05647778052299e-11	18.0443012416889
TLR1	1.03426473957025	7.22637441750973	7.4756261635685	1.19737404440853e-12	1.11292497272334e-11	17.9916565234731
BCL6	1.14243762203689	8.98337551050584	7.47364624393216	1.21228322783653e-12	1.12558073138166e-11	17.9795149100652
KIAA0125	1.48549282698194	7.76948101712062	7.44667126212144	1.4346225382281e-12	1.32284659788205e-11	17.8143001853886
MYO1A	-1.051688675	8.93990953657588	-7.439960722	1.49591125787654e-12	1.37644392644676e-11	17.7732596288456
FCGR2C	1.08012816586539	7.96287233268482	7.42221022235438	1.67076435863353e-12	1.52747049954897e-11	17.6648155941393
BANK1	1.36697875872253	6.85027742451362	7.41996545164624	1.69426586289535e-12	1.54511432895572e-11	17.6511134184552
WNT5A	1.36699595983124	6.95818146848249	7.35686107710783	2.50642009725726e-12	2.23880284623661e-11	17.2670216155244
LHFP	1.0853507458595	8.3705359229572	7.31395599877698	3.26717874946856e-12	2.86396348688309e-11	17.0070956916285
AGT	1.18970569855769	8.61390665097276	7.30692168998831	3.41198218495745e-12	2.98488431446856e-11	16.964575578572
BTK	1.01401700559262	7.5489966770428	7.3044422022053	3.46451714699874e-12	3.02780015120989e-11	16.9495942690901
LRRK2	1.30912162501962	6.6126143766537	7.29510382176687	3.66963460638421e-12	3.19423344312713e-11	16.8932007769746
SPINK4	1.16790103522371	11.7716776031128	7.19469531553267	6.79123627051581e-12	5.74204139064641e-11	16.2898508496989
RGS5	1.10983326818093	5.92315814280156	7.18488143821537	7.21027897352815e-12	6.08157687258486e-11	16.2311767979626
ASAP1	1.08210190105965	5.44114083424124	7.17777769558415	7.52940113444668e-12	6.33539605362892e-11	16.1887389969436
HEPACAM2	-1.684703235	7.74398659143969	-7.155852225	8.60473766109206e-12	7.19845641239556e-11	16.0579323976995
ANXA6	1.01793809774333	9.62421463735409	7.14802110534645	9.02439555345456e-12	7.53866133349762e-11	16.0112768867077
P2RY8	1.06417870812402	9.31088578132296	7.14120992321898	9.40575102231149e-12	7.85346376726238e-11	15.9707255967157
TTLL6	-1.111269723	7.08643131984436	-7.140609734	9.44010695076683e-12	7.87837113642856e-11	15.9671535251285
IGHD	1.07829919566327	9.67300466848249	7.11243336010242	1.11999841174411e-11	9.25985699718808e-11	15.7996859194076
FAIM3	1.03414500174647	7.78844803968872	7.11172643872531	1.12480603476757e-11	9.28925439244241e-11	15.7954900018078
HSD11B2	-1.209198135	10.455894859144	-7.098463228	1.21886984958759e-11	1.00422646528492e-10	15.7168183525897
FLJ36848	-1.023780447	8.53081800583658	-7.097880092	1.22317872256856e-11	1.00682356412275e-10	15.7133617036841
TFEC	1.07773476515895	7.01128287354086	7.04093861136096	1.72486252269357e-11	1.39147968756128e-10	15.3767514679733
KLK6	1.26967006403061	5.40173656575876	7.03295402684875	1.80977031479492e-11	1.45592843855197e-10	15.3296968104078
TMEM163	1.14035913814756	6.15567551750973	7.03020878052698	1.83990366947343e-11	1.47948651186434e-10	15.3135269011591
ANXA13	-1.176675492	7.8223886459144	-7.01944146	1.96293561634659e-11	1.57405555711551e-10	15.2501470417091
CRNDE	1.04190710511185	5.95432020894942	7.01059960622308	2.0699953614025e-11	1.65078100076299e-10	15.1981503114527
NAPSB	1.03733260727041	7.56952468754864	6.9471602954056	3.02618906632881e-11	2.3624630249201e-10	14.8263872473181
CD180	1.01528944925431	7.66772384124514	6.93426411966062	3.26816788247169e-11	2.53771341061328e-10	14.7510958902639
C1S	1.16827370172685	6.96221074708171	6.85283285173602	5.30058664261e-11	4.01208316787815e-10	14.2778968763533
CCL13	-1.056792426	8.46232120116732	-6.85074208	5.36654704101508e-11	4.05671808237219e-10	14.2657980463905
ENKUR	1.03251892145801	4.51791499027237	6.83027156307554	6.05654803935632e-11	4.55260987984258e-10	14.1474745575241
SLC26A3	-1.02157574	11.956367666537	-6.814680761	6.6399414096713e-11	4.95901930506082e-10	14.0575211791928
ANKRD9	-1.000182452	9.03151067042802	-6.811177043	6.7784673369455e-11	5.06030608357136e-10	14.0373255832474
FAM26F	1.07529329638933	8.02822308249027	6.77660294926224	8.30723184965261e-11	6.12280267868765e-10	13.8384257459824
CD1C	1.00366772628533	7.7281604229572	6.76802067647301	8.73645439832437e-11	6.42013231829586e-10	13.7891622629079
COL5A3	1.08102843297684	6.91012579027237	6.75998543244657	9.15804935178107e-11	6.71294657537502e-10	13.7430782427532
ELL2	1.06373931868132	6.29178335019455	6.74213524071399	1.01675054977616e-10	7.42475265144846e-10	13.6408399003246
PRDM1	1.08073752890503	6.43972696264591	6.72302833861549	1.13693328565119e-10	8.24702982079229e-10	13.5316130724631
EBF1	1.19461881070448	7.06376232801556	6.69995485975186	1.30078869489838e-10	9.36148424534346e-10	13.4000003712258
ARHGAP30	1.0016755476256	8.20536383112841	6.69676497307297	1.3251954271806e-10	9.52925534563694e-10	13.381830019368
CLEC4D	1.06279936510008	4.90770962996109	6.66015530290459	1.63964955771098e-10	1.16082387760026e-09	13.1737284854988
P2RY1	-1.125427812	5.34116567392996	-6.625770314	2.00122121721963e-10	1.39972921537069e-09	12.9790057355464
LY96	1.00837112551021	9.63888882023346	6.62458757309799	2.01496094545711e-10	1.40707802244135e-09	12.972320531688
S100A7	1.79380006229396	6.98434091867704	6.59001254901862	2.46023406043442e-10	1.69961169675011e-09	12.777266068243
CXCR1	1.00693229703689	6.1778998311284	6.58944959401279	2.46823059274357e-10	1.70445959496521e-09	12.7740961591918
C5AR1	1.01694241788658	8.19387375447471	6.58784805801814	2.49111961798731e-10	1.71890215733417e-09	12.7650792198637
CAPN9	-1.048017497	7.31718998677043	-6.567167083	2.80609874301297e-10	1.91498914218396e-09	12.6487815900263
UGT2B15	-1.508134643	9.09565496692607	-6.53723867	3.33225997501738e-10	2.24675886541741e-09	12.4809432708201
CDHR1	-1.371053141	6.05594922490272	-6.50440069	4.02129664329639e-10	2.67328900202642e-09	12.2974186634795
SERPINB3	1.59892220749608	4.53690717198444	6.43782022155669	5.87508160579368e-10	3.81639162967396e-09	11.9273523334349
ABCC13	-1.157431385	6.07064492918288	-6.384271254	7.95424418535779e-10	5.06864703597708e-09	11.631712939296
ALPK2	1.00194410524922	6.27644832801556	6.37507760708648	8.37750720804372e-10	5.31594019726477e-09	11.5811356477087
FOS	1.18580894665424	7.50617767587549	6.29985439956817	1.27792443624e-09	7.90596535554447e-09	11.1693034614083
NAMPT	1.16171827422489	7.23601510544747	6.27830967479877	1.44129908607955e-09	8.86001969970298e-09	11.0520088708138
CD22	1.15543539648745	7.58663025291829	6.2555696295262	1.63594166394092e-09	9.95112104386701e-09	10.9285265765601
IGLV4-60	1.24680179352433	8.56385433229572	6.20147600920077	2.20839983131528e-09	1.31980887962128e-08	10.6361155476747
TNFSF11	1.02054439110087	6.0548136844358	6.16081718157538	2.76379431547459e-09	1.63489280455648e-08	10.4175646713309
IL6	1.18609041151884	6.12238384357977	6.15432614482809	2.8642994933452e-09	1.69032508066598e-08	10.3827724940031
SPP1	1.36264851794545	4.65102946731518	6.14447587185521	3.02369140484741e-09	1.77715880037098e-08	10.3300267406729
ALDOB	1.03499162076138	5.1406922614786	6.08321613846035	4.22875680409628e-09	2.43286276280608e-08	10.0034097142887
TMEM45A	1.07671450290424	8.78405234007782	6.03812533450519	5.4048487648749e-09	3.06292357251651e-08	9.7645646690612
SOD2	1.10835551150903	5.55216458638132	6.02671854714248	5.74982611305349e-09	3.24153895084677e-08	9.70435455033968
SLCO1B3	1.24606376153846	6.64178940233463	6.01910904747781	5.99184572645284e-09	3.36056837151474e-08	9.66423581801772
SCNN1B	-1.063247676	7.51887937120623	-6.004820517	6.47351014648772e-09	3.61673100578321e-08	9.58900705602002
CR2	1.45422359698784	7.05352986964981	5.98048708460632	7.38236613340131e-09	4.07481331694304e-08	9.46120244023198
UGT2B17	-2.15951538	9.38993285252918	-5.952767681	8.57019536991729e-09	4.68147258220552e-08	9.31609179942671
SPRR1B	1.64612038748038	5.12437082412451	5.92519996963989	9.93617988340909e-09	5.40728213786398e-08	9.17228185490352
TCL1A	1.34334779545722	6.99675213891051	5.8486875437939	1.49406377239104e-08	7.96879785954521e-08	8.77580912767987
HPGD	-1.03577611	8.67013412723735	-5.847864518	1.50060281059345e-08	7.99632516976474e-08	8.77156574858339
CD28	1.03233807938579	6.64520642373541	5.8198638268628	1.74051635424572e-08	9.18479818462073e-08	8.62747135954899
BHLHE40	1.03726250226648	6.16705278560311	5.75965117669615	2.39022370964823e-08	1.23622711114872e-07	8.31941072162542
SELE	1.28056968286892	6.31374672062257	5.7232843007056	2.89162900194687e-08	1.47539183162055e-07	8.13454672898375
TNFAIP6	1.08795770654435	5.26729532645914	5.71108372609697	3.0817962613202e-08	1.5673675464015e-07	8.07273030499572
SCGB2A1	-1.203317887	7.961455093	-5.673533424	3.74688781765845e-08	1.88198413207201e-07	7.8831167922511
ADAM9	1.02887148820644	6.89090871673152	5.65476868105095	4.12979577776456e-08	2.05886640020342e-07	7.78872676595091
C10orf99	-1.004269329	10.9640004929961	-5.630701248	4.67712841666793e-08	2.3118719081707e-07	7.66801974439352
TFPI2	1.17048962596154	4.59873834319066	5.59982514084407	5.48372238560849e-08	2.68087961277895e-07	7.5137532311911
CPEB4	1.10418379077708	6.32575180311284	5.47436419278914	1.03987149372452e-07	4.88481458020781e-07	6.89376855667702
IL11	1.03327830570055	5.44185107898833	5.3791782055431	1.67776579566622e-07	7.64613213004013e-07	6.43081231087014
INSL5	1.29611966800432	9.04327955525292	4.66749685850672	4.90372862454393e-06	1.79308993120532e-05	3.18006497398863
LYZ	1.38520691675824	8.06580346070039	4.50578546494906	1.00307620892251e-05	3.46616786842636e-05	2.49517911303994
CLCA1	-1.079133705	11.5272351754864	-4.420807017	1.44962391752698e-05	4.88700673513308e-05	2.14353508826732
PPY	1.05375911040032	6.21367249338521	4.39167891679216	1.64258246479874e-05	5.48124409983104e-05	2.02432393021172
CEACAM7	-1.175631713	8.9455291311284	-4.307257092	2.35095069996639e-05	7.64432213965537e-05	1.68265333255481
CD177	-1.097619763	9.63596298249027	-4.149792989	4.52233958459665e-05	0.00013996339525021	1.06075593856624
NCRNA00185	-1.016782026	6.34932397509728	-3.821763297	0.000166111781437374	0.000467179321977907	-0.16925618
RETNLB	-1.005945856	8.97574469649805	-3.596581047	0.000386294951391446	0.00102095169406007	-0.961245131
RPS4Y1	-1.554326632	9.11463084747082	-3.195934871	0.00156732287779518	0.00367878171491658	-2.262049333
EIF1AY	-1.12380796	6.5638732536965	-2.611269667	0.00954867941662337	0.0189698687622956	-3.903678633
