# Supplementary material for: Analysis of common differential gene expression between rheumatoid arthritis and ulcerative colitis
Source: PLoS One. 2026 Jan 2;21(1):e0339397. doi: 10.1371/journal.pone.0339397 (PMC12758813; doi:10.1371/journal.pone.0339397)
Supplement: S7 File — (CSV) [file pone.0339397.s009.csv]

node_name	MCC	Degree	Closeness	Betweenness
CCR7	3.0054237651E11	37	54.03333	256.42973	3.00542E+11
IL7R	3.00534308934E11	32	51.2	160.96463	3.00534E+11
CD19	3.0002293152E11	35	53.2	320.81948	3.00023E+11
SELL	3.0002258844E11	30	50.7	150.37071	3.00023E+11
CD38	3.0001520892E11	25	47.86667	56.87691	3.00015E+11
CXCL9	2.9946529311E11	34	52.86667	210.98474	2.99465E+11
GZMK	2.93827767242E11	25	47.86667	62.59487	2.93828E+11
CXCL10	2.93238313814E11	37	54.83333	771.80582	2.93238E+11
GZMB	2.88040408686E11	29	49.86667	138.28694	2.8804E+11
CXCL13	2.8800858852E11	30	50.53333	144.32303	2.88009E+11
ITGB2	2.86926214272E11	32	51.36667	207.70471	2.86926E+11
CXCR4	2.81701717262E11	35	53.36667	273.21131	2.81702E+11
CD79A	1.13643236827E11	31	50.45	638.79316	1.13643E+11
MMP9	9.3453955096E10	32	51.4	385.56838	93453955565
MS4A1	1.077885643E9	25	46.95	259.29208	1077885974
AKR1B10	4	4	33.7	528.19551	569.89551
FKBP11	2	2	30.28333	292	326.28333
MAOA	3	3	24.81667	292	322.81667
