# Supplementary material for: Analysis of common differential gene expression between rheumatoid arthritis and ulcerative colitis
Source: PLoS One. 2026 Jan 2;21(1):e0339397. doi: 10.1371/journal.pone.0339397 (PMC12758813; doi:10.1371/journal.pone.0339397)
Supplement: S8 File — (CSV) [file pone.0339397.s010.csv]

node_name	MCC	Degree	Closeness	Betweenness
CXCL13	3.71631024E8	25	43.83333	159.47427	371631252.3
CCR7	3.71622732E8	28	45.16667	270.49335	371623075.7
CCL19	3.71614802E8	23	42.66667	71.1222	371614938.8
CD19	3.71247374E8	26	44.33333	331.99426	371247776.3
GZMB	3.7123344E8	20	40.66667	31.68333	371233532.4
CXCL9	3.63642624E8	26	43.83333	194.6155	363642888.4
CD38	3.3095172E8	19	40.08333	52.13207	330951831.2
CXCR4	3.19726636E8	28	45.5	353.26762	319727062.8
IL7R	2.91041557E8	23	41.91667	217.50545	291041839.4
SELL	2.87038878E8	21	41.16667	113.14337	287039053.3
CXCL10	2.43900269E8	30	46.33333	485.49857	243900830.8
ITGB2	2.39501628E8	23	42.16667	322.63126	239502015.8
CD79A	8.4188421E7	21	41.25	307.73607	84188790.99
MMP9	4.0676977E7	26	44.5	573.3335	40677620.83
MS4A1	7984329	18	38.41667	208.69209	7984594.109
TNFSF11	13236	17	39.16667	312.65278	13604.81945
