# Supplementary material for: Analysis of common differential gene expression between rheumatoid arthritis and ulcerative colitis
Source: PLoS One. 2026 Jan 2;21(1):e0339397. doi: 10.1371/journal.pone.0339397 (PMC12758813; doi:10.1371/journal.pone.0339397)
Supplement: S9 File — (CSV) [file pone.0339397.s011.csv]

node_name	MCC	Degree	Closeness	Betweenness
CCR7	3869646	24	37.91667	224.85552	3869932.772
CXCL13	3864078	23	38	203.91672	3864342.917
CXCL9	3851694	22	36.66667	174.66496	3851927.332
CXCL10	3813518	23	37.83333	361.79086	3813940.624
CD19	3775866	21	36.58333	353.59317	3776277.177
IL7R	3775824	17	33.08333	38.46975	3775912.553
CXCR4	3767826	22	37.5	406.22062	3768291.721
SELL	3729864	16	33.5	31.70657	3729945.207
CD38	3720246	14	31.58333	27.28434	3720318.868
GZMB	3680670	16	33.66667	75.45164	3680795.118
CD79A	51179	17	33.58333	207.67717	51437.2605
MMP9	41525	17	34.58333	318.07891	41894.66224
ITGB2	12421	17	34.58333	433.63535	12906.21868
TNFSF11	63	9	28.75	231.10111	331.85111
