# Supplementary material for: Analysis of common differential gene expression between rheumatoid arthritis and ulcerative colitis
Source: PLoS One. 2026 Jan 2;21(1):e0339397. doi: 10.1371/journal.pone.0339397 (PMC12758813; doi:10.1371/journal.pone.0339397)
Supplement: S10 File — (CSV) [file pone.0339397.s012.csv]

CCR7
CXCL13
CXCL9
CXCL10
CD19
IL7R
CXCR4
SELL
CD38
GZMB
CD79A
MMP9
ITGB2
TNFSF11
