# Supplementary material for: Analysis of common differential gene expression between rheumatoid arthritis and ulcerative colitis
Source: PLoS One. 2026 Jan 2;21(1):e0339397. doi: 10.1371/journal.pone.0339397 (PMC12758813; doi:10.1371/journal.pone.0339397)
Supplement: S11 File — (CSV) [file pone.0339397.s013.csv]

Gene	log2FC	CI_lower	CI_upper	PValue	AdjPValue_BH	AUC	AUC_CI_lower	AUC_CI_upper	n_validations	mean_log2FC	sd_log2FC	FC_consistency	mean_train_AUC	mean_test_AUC	sd_test_AUC	AUC_consistency	significance_rate
CCL19	1.52516288503019	0.746154036959648	2.30417173310073	0.000217295891976952	0.00221479411586906	0.75609756097561	0.642007958610512	0.870187163340708	3	1.52860602459424	0.0265007929908898	0.0173365750000391	0.756984286908956	0.759798534798535	0.00905482725126971	1	1
CCR7	1.08224284975342	0.52214366500087	1.64234203450596	0.00025803442276445	0.00250584976967922	0.727016885553471	0.606892951565876	0.847140819541066	3	1.08288344834971	0.153348812256645	0.141611558003168	0.723669633007468	0.711657169990503	0.0763872977916676	1	0.666666666666667
CD19	1.62158668087725	0.98678108199462	2.25639227975988	2.93020649248763e-06	8.61651633657081e-05	0.816135084427767	0.714456828418323	0.917813340437212	3	1.62273374673197	0.331009031374226	0.203982342784727	0.821491987448337	0.836653778320445	0.12174401601968	1	1
CD38	1.57915643096461	0.817185833236058	2.34112702869317	9.91833900823591e-05	0.00122125024078838	0.800187617260788	0.689569573105765	0.910805661415811	3	1.5765550165024	0.468213814037325	0.296985394823747	0.79693427280168	0.784510242843576	0.169087778538764	0.666666666666667	0.333333333333333
CXCL13	5.3493121979335	4.29212829162422	6.40649610424279	3.49081326643752e-15	4.37992340539916e-11	0.962476547842401	0.925710676157119	0.999242419527684	3	5.3595078486302	0.29837718065401	0.0556724962591985	0.961788507145145	0.959540767874101	0.0117800093621487	1	1
CXCL9	3.02598531583283	2.27434478045595	3.77762585120972	1.85085403685373e-11	1.54817770669358e-08	0.921200750469043	0.85563174609045	0.986769754847637	3	3.02836635594682	0.448470474370608	0.148089901173927	0.921313987936372	0.920548433048433	0.0936022030824912	1	1
CXCR4	1.22470139749617	0.795256891151728	1.65414590384061	2.89591811466421e-07	1.53312593184354e-05	0.856472795497186	0.767533209591345	0.945412381403027	3	1.23017752134812	0.175851670536456	0.142948206648861	0.853830096920801	0.846036833536834	0.0498987538222135	1	1
GZMB	1.50548979468648	0.84652103822105	2.16445855115191	2.19290460950378e-05	0.000387526396273859	0.794559099437148	0.675503678616307	0.913614520257989	3	1.50577716677089	0.201951749489632	0.134117951810037	0.793506398475906	0.789489214489214	0.0512385194957589	1	1
IL7R	1.73369966873531	1.09686254755898	2.37053678991163	8.01780606850939e-07	3.36452885423369e-05	0.819887429643527	0.718377709840507	0.921397149446548	3	1.73844364817458	0.0854142298462235	0.0491325847322755	0.816311407957012	0.805879460046127	0.0546841342434201	1	1
SELL	1.06670950523635	0.339073910892606	1.7943450995801	0.00466943838855533	0.0221084692306429	0.694652908067542	0.557977359657333	0.831328456477752	3	1.07104065090711	0.209608723748783	0.195705665859888	0.693360995033222	0.690489757156424	0.0854830608533112	1	0
