# Supplementary material for: Analysis of common differential gene expression between rheumatoid arthritis and ulcerative colitis
Source: PLoS One. 2026 Jan 2;21(1):e0339397. doi: 10.1371/journal.pone.0339397 (PMC12758813; doi:10.1371/journal.pone.0339397)
Supplement: S12 File — (CSV) [file pone.0339397.s014.csv]

Gene	log2FC	CI_lower	CI_upper	PValue	AdjPValue_BH	AUC	AUC_CI_lower	AUC_CI_upper	n_validations	mean_log2FC	sd_log2FC	FC_consistency	mean_train_AUC	mean_test_AUC	sd_test_AUC	AUC_consistency	significance_rate
CCL19	1.75543940297477	1.35651156001996	2.15436724592958	5.03656225266734e-16	7.33736504240047e-15	0.835361067503925	0.7824658045698	0.888256330438049	3	1.73962813935207	0.119530074648815	0.0687101294494662	0.832395093523214	0.80129331859976	0.0919299880084787	1	1
CCR7	1.27006567249555	0.987023563908785	1.55310778108232	1.5661447618373e-16	2.44968680672287e-15	0.850274725274725	0.797469749878486	0.903079700670965	3	1.26196295187533	0.0664272830688509	0.0526380611809063	0.84741938997155	0.825097678773671	0.0712878531106237	1	1
CD19	1.36134772547308	1.01332442217589	1.70937102877028	2.85635346387108e-13	2.8776769359104e-12	0.818681318681319	0.76006569983078	0.877296937531858	3	1.355748583824	0.103870057514542	0.0766145425146364	0.817842013552163	0.810317976681022	0.0359596450546088	1	1
CD38	1.14667376503014	0.913015278764851	1.38033225129543	4.68146201211216e-19	1.04755234150206e-17	0.875	0.832866790193637	0.917133209806363	3	1.14912550442991	0.109262928124583	0.0950835463170657	0.875276867480603	0.871537352018809	0.026900701169339	1	1
CXCL13	2.57484080669161	2.06650514813343	3.08317646524979	4.96835390248476e-20	1.268241540885e-18	0.850274725274725	0.796783170048604	0.903766280500846	3	2.55767195734389	0.189114926907814	0.073940258978406	0.847414229755049	0.82355461233145	0.0707508526208616	1	1
CXCL9	2.75803599654715	2.36804231581913	3.14802967727517	2.94026878840575e-33	4.96962517838405e-31	0.943386970172684	0.916296336100507	0.970477604244862	3	2.74956416931553	0.167228587794729	0.0608200345570979	0.94195603561512	0.921792263496883	0.0482301383338737	1	1
CXCR4	1.40432097582406	1.04745070203159	1.76119124961652	2.12799989882821e-13	2.17663632424796e-12	0.847527472527473	0.795178912087243	0.899876032967702	3	1.38480587041341	0.126657026539201	0.0914619364672323	0.842392659400362	0.807330297115593	0.130367611384012	1	1
GZMB	1.90775180367928	1.5362762633766	2.27922734398195	1.80904546668594e-20	4.96745623494251e-19	0.891189167974882	0.849490169525075	0.93288816642469	3	1.91972367768915	0.261549638645665	0.136243377984744	0.891936550237789	0.909222253204036	0.0565286322668574	1	1
IL7R	1.16386200968126	0.886762582331478	1.44096143703103	7.11438331746035e-15	8.90397549774746e-14	0.851942700156986	0.794905419902064	0.908979980411907	3	1.14039227902086	0.144704608916681	0.126890203992721	0.844075244822661	0.803432440712857	0.159763168261344	1	1
SELL	2.08685825811848	1.69688075685389	2.47683575938306	7.90332581369316e-22	2.60092625880121e-20	0.87686420722135	0.830286576516524	0.923441837926176	3	2.07717319045258	0.150976090375091	0.0726834387565904	0.875869520219912	0.866775447256905	0.0430216171491493	1	1
