# Supplementary material for: Analysis of common differential gene expression between rheumatoid arthritis and ulcerative colitis
Source: PLoS One. 2026 Jan 2;21(1):e0339397. doi: 10.1371/journal.pone.0339397 (PMC12758813; doi:10.1371/journal.pone.0339397)
Supplement: S13 File — (CSV) [file pone.0339397.s015.csv]

	B.cells.naive	B.cells.memory	Plasma.cells	T.cells.CD8	T.cells.CD4.naive	T.cells.CD4.memory.resting	T.cells.CD4.memory.activated	T.cells.follicular.helper	T.cells.regulatory..Tregs.	T.cells.gamma.delta	NK.cells.resting	NK.cells.activated	Monocytes	Macrophages.M0	Macrophages.M1	Macrophages.M2	Dendritic.cells.resting	Dendritic.cells.activated	Mast.cells.resting	Mast.cells.activated	Eosinophils	Neutrophils
CCR7	0.379971431317374 (0.00151638290694793)	0.461542608647634 (8.45326689320922e-05)	0.379806908819519 (0.0015241601921264)	0.448111158162337 (0.000143159429729356)	0.366222993362288 (0.00230450126585809)	-0.163147599356872 (0.187119821291594)	0.539995721187301 (2.40441608871525e-06)	0.54994928240156 (1.43197405675651e-06)	-0.245370696858548 (0.0453538029952076)	0.771660527053862 (2.12978104671366e-14)	0.120220994326046 (0.332518785273428)	-0.535789222812589 (2.97839687593009e-06)	-0.186182853597586 (0.131422328410421)	-0.0694174459329088 (0.576716506231305)	0.49739513001508 (1.85139943647391e-05)	-0.479127927382063 (4.09937068817434e-05)	-0.435126007458268 (0.000233434444986409)	-0.0600836958008065 (0.629104467452363)	-0.387258233777974 (0.00120573966866564)	-0.250169639922691 (0.0411732098181799)	-0.0906177049482383 (0.465829461171562)	-0.0557070257800444 (0.654334700603321)
CD19	0.412790664096615 (0.000517683767036984)	0.586727275626979 (1.81050795054046e-07)	0.60350079414065 (6.45775369868648e-08)	0.512180393939673 (9.4030101500201e-06)	0.229411874802138 (0.061836073753722)	-0.232049620614996 (0.0588190090379998)	0.439876852562344 (0.000195641506733472)	0.657224149370378 (1.53344755039435e-09)	-0.124031311217683 (0.317309429754651)	0.652287968954606 (2.23068882635359e-09)	-0.0212928367546909 (0.864201133940348)	-0.414392040231612 (0.000489837024029022)	-0.283567444442509 (0.0200520804554316)	-0.0276899218092277 (0.823979905820621)	0.49443129212134 (2.11279651973313e-05)	-0.556623706656537 (1.00206667420793e-06)	-0.275442240675245 (0.0240709180009745)	-0.0308385650405405 (0.804340948626105)	-0.396603020913817 (0.000891719954930739)	-0.391230182891096 (0.00106176213699092)	-0.116235128558189 (0.348912464158431)	-0.101951254519175 (0.411677815770888)
CXCR4	0.112378457375097 (0.365243383807018)	0.464030878350833 (7.64865223959749e-05)	0.460567007717259 (8.78952279267101e-05)	0.356512484055209 (0.00306413713426533)	0.126727683233745 (0.306820200195646)	-0.295598561756608 (0.0151578944051498)	0.31175547081289 (0.0102241289752192)	0.579726611900077 (2.73709840411611e-07)	-0.596579370797786 (9.95238443530476e-08)	0.620529606408557 (2.12995404599914e-08)	-0.0511404583964001 (0.681076829918127)	-0.307863100204178 (0.0112631547639739)	-0.257058410281481 (0.0357336586329066)	-0.0253401709990543 (0.838707131866018)	0.310452222579475 (0.0105623318324073)	-0.169138157681372 (0.171223675905768)	-0.398705175961264 (0.000832195953547581)	-0.11028539952505 (0.374298261791219)	-0.502527480000425 (1.46861723216787e-05)	-0.0160587798259361 (0.897372395530329)	-0.256375130724372 (0.0362449479395911)	-0.159895108503016 (0.196183517496441)
SELL	0.296107652444029 (0.0149757470045288)	0.318034591539249 (0.00872330877236444)	0.289762283060058 (0.0173859624291499)	0.236845561617638 (0.053639723488986)	0.446607037883399 (0.00015165443358162)	-0.257956675779584 (0.0350706521804396)	0.482872513249992 (3.49577859145418e-05)	0.493553052571393 (2.19660466418086e-05)	-0.446600167260734 (0.000151694278912978)	0.683616693163167 (1.82700369729403e-10)	0.387761387036943 (0.00118657555078261)	-0.572982284722481 (4.03912778754233e-07)	0.0424002454807405 (0.733342309267452)	-0.00146893072550914 (0.990587219792831)	0.172457439108179 (0.162852911519215)	-0.694083578063542 (7.38164200074986e-11)	-0.452139958194179 (0.000122514353254459)	0.251270498248236 (0.0402605785803697)	-0.430773494237136 (0.000273814588352147)	-0.194048470764616 (0.115612148462926)	-0.162928703916662 (0.187720166878008)	0.437980640292911 (0.000209995984451736)
CXCL13	0.16352511313718 (0.186087702672319)	0.521253302593397 (6.10669392202051e-06)	0.599598080895771 (8.2517542112559e-08)	0.54640091561959 (1.72585033848123e-06)	0.142310435672774 (0.250639314091402)	-0.321423742802275 (0.00799610841710383)	0.415044831861542 (0.00047888218815294)	0.632310801502806 (9.50279742041955e-09)	-0.259879366918812 (0.0336859451726979)	0.691089578562268 (9.60333673166672e-11)	-0.0273015568448781 (0.826409982105789)	-0.450903253724855 (0.000128539807680264)	-0.336622980542669 (0.00534762731973649)	-0.0298140303681833 (0.810718656861695)	0.61140933762807 (3.88960453906511e-08)	-0.324928985658482 (0.00730031937863018)	-0.441972057419985 (0.000180831441474447)	-0.120560328182947 (0.33114593889152)	-0.567289263898518 (5.57225889202638e-07)	-0.297940818821375 (0.0143353712151474)	-0.256571276500713 (0.0360975552246192)	-0.177254691786258 (0.151293203931491)
