# Supplementary material for: Analysis of common differential gene expression between rheumatoid arthritis and ulcerative colitis
Source: PLoS One. 2026 Jan 2;21(1):e0339397. doi: 10.1371/journal.pone.0339397 (PMC12758813; doi:10.1371/journal.pone.0339397)
Supplement: S14 File — (CSV) [file pone.0339397.s016.csv]

	B.cells.naive	B.cells.memory	Plasma.cells	T.cells.CD8	T.cells.CD4.naive	T.cells.CD4.memory.resting	T.cells.CD4.memory.activated	T.cells.follicular.helper	T.cells.regulatory..Tregs.	T.cells.gamma.delta	NK.cells.resting	NK.cells.activated	Monocytes	Macrophages.M0	Macrophages.M1	Macrophages.M2	Dendritic.cells.resting	Dendritic.cells.activated	Mast.cells.resting	Mast.cells.activated	Eosinophils	Neutrophils
SELL	0.421692311696028 (2.0437415313965e-12)	0.274390526902572 (8.75807725540233e-06)	-0.525581748130102 (1.63666872412298e-19)	-0.427988059497107 (8.82331178775881e-13)	-0.153493116605817 (0.0141432888435624)	-0.172432965515685 (0.00576751203274935)	0.547914067227148 (2.21710476074388e-21)	0.340755132446831 (2.36869448065677e-08)	-0.482148340140538 (2.99290469581142e-16)	0.26272089117983 (2.1416070057947e-05)	-0.0389802954181299 (0.535493012004347)	-0.214982500348009 (0.0005469683908678)	-0.262430430580312 (2.18865196643313e-05)	0.311877827710611 (3.71183089263979e-07)	0.417630127501663 (3.48185109207167e-12)	-0.600294471565053 (2.34439739260386e-26)	-0.254625135037587 (3.88738990259362e-05)	0.445564906698464 (7.69636994464965e-14)	-0.468861478445895 (2.42616602817939e-15)	0.230881382065968 (0.000199902679695197)	-0.175130363871233 (0.00503829606788867)	0.608451460898179 (3.24235181610243e-27)
CCR7	0.527161791684895 (1.21979225217586e-19)	0.202865345617508 (0.00112389618665173)	-0.402809812594362 (2.29118188223926e-11)	-0.271425619267733 (1.10352282364747e-05)	0.0322078282257024 (0.608704380596287)	-0.26685335152303 (1.56776289817437e-05)	0.475247920084944 (8.97432788879824e-16)	0.470937234233826 (1.7600385943079e-15)	-0.362021546161452 (2.5870636295194e-09)	0.0818355194346331 (0.1927202837868)	0.108981917198676 (0.08239978491601)	-0.231227858110365 (0.000195410676124989)	-0.153047233770037 (0.0144294589670416)	0.42916646930787 (7.52499857324695e-13)	0.341101695180465 (2.28772627697605e-08)	-0.605097020182327 (7.36504190741978e-27)	-0.138814182175477 (0.0266548137396715)	0.378404431632044 (4.19020853775215e-10)	-0.463492529476955 (5.50966208418571e-15)	0.13422951196998 (0.0321413624478965)	-0.268559681851752 (1.37623488536285e-05)	0.302427009544759 (8.593992437239e-07)
CD19	0.598629547818257 (3.48648996146387e-26)	0.226738544116957 (0.000261634280745071)	-0.380495380526301 (3.29700317289945e-10)	-0.31335970626352 (3.24530690786163e-07)	0.0255337812782943 (0.68488609955472)	-0.361642120958981 (2.69522730512875e-09)	0.479652504830818 (4.4650757464603e-16)	0.512816190421244 (1.66507650601802e-18)	-0.414729554034722 (5.07150421008838e-12)	0.140944106874394 (0.0243927036953949)	0.0331679914029674 (0.598059407561766)	-0.215586865649028 (0.000527114101778976)	-0.249061764344776 (5.79009119783705e-05)	0.420750610938769 (2.31388920892533e-12)	0.234025224966269 (0.000162447928954426)	-0.604047093000199 (9.50246067974598e-27)	-0.268591206346367 (1.37291447344081e-05)	0.377819749209795 (4.47937308126041e-10)	-0.386520470594027 (1.63663526721732e-10)	0.0822738000894571 (0.190340104103157)	-0.284625613639358 (3.86224764981133e-06)	0.283570599885436 (4.20869277145379e-06)
CXCL13	0.470319159713557 (1.93699292893906e-15)	0.314864883589351 (2.82931164927792e-07)	-0.452693071875054 (2.74776872517744e-14)	-0.341296387463324 (2.24341829785652e-08)	-0.0443842110591136 (0.480421581032291)	-0.258297731762672 (2.97340971559643e-05)	0.443384673282165 (1.04961213752471e-13)	0.480096512724014 (4.15934267276372e-16)	-0.513990459145913 (1.35057163745746e-18)	0.225810093809449 (0.000277714765242597)	-0.0431374040244953 (0.492849291603957)	-0.25241559355751 (4.55881767947603e-05)	-0.250954755422731 (5.06122866218864e-05)	0.3377078473979 (3.21019604597728e-08)	0.33302279662279 (5.09032993498495e-08)	-0.567705072508067 (3.71062089480142e-23)	-0.241173499272912 (0.000100292288510259)	0.381115499356002 (3.06972233085498e-10)	-0.407347271539054 (1.29958740399056e-11)	0.146756876118594 (0.0190416375403593)	-0.228098271896437 (0.000239644211701401)	0.39956080227374 (3.42068504734002e-11)
CXCR4	0.485957585008028 (1.61504976473522e-16)	0.114596360929565 (0.0677013140620223)	-0.307442128014344 (5.52464348877833e-07)	-0.126061171126826 (0.0443069313673259)	-0.188801407366509 (0.00246685555899552)	0.131049185877749 (0.0364891708113386)	0.194505099146192 (0.00180486407130277)	-0.000251231747758148 (0.996814742467749)	-0.172478448225867 (0.00575447066797085)	-0.0646030874847154 (0.304122019440633)	-0.0427989476280227 (0.496252212969463)	-0.0164889044726503 (0.793297646049019)	0.112715989564023 (0.0723646567916336)	0.3143999775089 (2.95200346050885e-07)	0.268201335287633 (1.41451795004447e-05)	-0.566168771239856 (5.14785876777069e-23)	-0.0419806387279814 (0.504530887506621)	0.220297312107812 (0.000393772096566069)	-0.432806891232048 (4.58416045574387e-13)	0.32988890168799 (6.89950537942768e-08)	-0.157868191500232 (0.0115890373360045)	0.401055979562707 (2.84609261622793e-11)
