# Supplementary material for: Analysis of common differential gene expression between rheumatoid arthritis and ulcerative colitis
Source: PLoS One. 2026 Jan 2;21(1):e0339397. doi: 10.1371/journal.pone.0339397 (PMC12758813; doi:10.1371/journal.pone.0339397)
Supplement: S1 Data — (ZIP) [file pone.0339397.s018.zip]

Archive with 14 entries (14 files):
- S1 Data/S1 File.csv
- S1 Data/S10 File.csv
- S1 Data/S11 File.csv
- S1 Data/S12 File.csv
- S1 Data/S13 File.csv
- S1 Data/S14 File.csv
- S1 Data/S2 File.csv
- S1 Data/S3 File.csv
- S1 Data/S4 File.csv
- S1 Data/S5 File.csv
- S1 Data/S6 File.csv
- S1 Data/S7 File.csv
- S1 Data/S8 File.csv
- S1 Data/S9 File.csv
